# Supplementary material for: Hypusination in intestinal epithelial cells protects mice from infectious colitis
Source: Gut Microbes. 2024 Dec 14;16(1):2438828. doi: 10.1080/19490976.2024.2438828 (PMC11649231; doi:10.1080/19490976.2024.2438828)
Supplement: Supplemental Material [file KGMI_A_2438828_SM2431.zip]

Archive with 5 entries (5 files):
- SuppTable4_Prot IPA.xlsx
- SuppTable1_RNASeq DEGs.xlsx
- SuppFigures_3.docx
- SuppTable3_Prot data.xlsx
- SuppTable2_RNASeq IPA.xlsx
