# Supplementary material for: Hypusination in intestinal epithelial cells protects mice from infectious colitis
Source: Gut Microbes. 2024 Dec 14;16(1):2438828. doi: 10.1080/19490976.2024.2438828 (PMC11649231; doi:10.1080/19490976.2024.2438828)
Supplement: Supplemental Material [file KGMI_A_2438828_SM2431.zip › SuppTable4_Prot IPA.xlsx]

## Sheet: Canonical Pathways
© 2000-2024 QIAGEN. All rights reserved.
Ingenuity Canonical Pathways	-Log(P value)	Ratio	z-score	Molecules
Electron transport, ATP synthesis, and heat production by uncoupling proteins	13.4	0.141	-4.243	ATP5PF,ETFDH,NDUFA10,NDUFA12,NDUFA2,NDUFA4,NDUFA7,NDUFA8,NDUFB1,NDUFB8,NDUFB9,NDUFS1,NDUFS6,NDUFS7,NDUFV1,SDHA,SDHB,SDHC
Oxidative Phosphorylation	13.3	0.152	-4.123	ATP5PF,NDUFA10,NDUFA12,NDUFA2,NDUFA4,NDUFA7,NDUFA8,NDUFB1,NDUFB8,NDUFB9,NDUFS1,NDUFS6,NDUFS7,NDUFV1,SDHA,SDHB,SDHC
Sirtuin Signaling Pathway	12.5	0.0825	1.706	ATP5PF,HMGCS2,IDH2,MLYCD,NDUFA10,NDUFA12,NDUFA2,NDUFA4,NDUFA7,NDUFA8,NDUFB1,NDUFB8,NDUFB9,NDUFS1,NDUFS6,NDUFS7,NDUFV1,OTC,PPIF,SDHA,SDHB,SDHC,SLC2A1,SOD2
Mitochondrial Dysfunction	11.7	0.0727	4.2	ATP5PF,GSTK1,GSTZ1,IDH2,MAOB,NCSTN,NDUFA10,NDUFA12,NDUFA2,NDUFA4,NDUFA7,NDUFA8,NDUFB1,NDUFB8,NDUFB9,NDUFS1,NDUFS6,NDUFS7,NDUFV1,PARK7,PPIF,SDHA,SDHB,SDHC,SOD2
Mitochondrial Fatty Acid Beta-Oxidation	11.1	0.375	-2.333	ACAA2,ACOT9,ACSM3,DECR1,HADH,MECR,MMAA,PCCA,PCCB
Granzyme A Signaling	11.1	0.176	3.606	NDUFA10,NDUFA12,NDUFA2,NDUFA4,NDUFA7,NDUFA8,NDUFB1,NDUFB8,NDUFB9,NDUFS1,NDUFS6,NDUFS7,NDUFV1
Superpathway of Melatonin Degradation	9.03	0.159	-2.714	CYP2C18,CYP2S1,CYP51A1,MAOB,Sult1a1,SULT1C2,UGT1A1,UGT1A6,Ugt1a7c,UGT2A3,UGT2B28
Serotonin Degradation	8.76	0.151	-3.317	ALDH1B1,ALDH3A2,ALDH4A1,MAOB,Sult1a1,SULT1C2,UGT1A1,UGT1A6,Ugt1a7c,UGT2A3,UGT2B28
Xenobiotic Metabolism PXR Signaling Pathway	8.45	0.0821	-4	ALDH1B1,ALDH3A2,ALDH4A1,ALDH6A1,CES1,Ces1e,Ces1g,GSTK1,GSTM5,GSTZ1,MAOB,SULT1C2,UGT1A1,UGT1A6,Ugt1a7c,UGT2B28
Melatonin Degradation I	8.18	0.156	-2.53	CYP2C18,CYP2S1,CYP51A1,Sult1a1,SULT1C2,UGT1A1,UGT1A6,Ugt1a7c,UGT2A3,UGT2B28
O-linked glycosylation	7.82	0.108	-2.887	B3GNT6,B3GNT7,C1GALT1,C1GALT1C1,GALNT10,GALNT4,GALNT5,GALNT6,GALNT7,GCNT3,ST3GAL4,ST6GALNAC2
Neutrophil Extracellular Trap Signaling Pathway	7.41	0.0525	-2.837	CYBB,GSDMD,NDUFA10,NDUFA12,NDUFA2,NDUFA4,NDUFA7,NDUFA8,NDUFB1,NDUFB8,NDUFB9,NDUFS1,NDUFS6,NDUFS7,NDUFV1,PPIF,RIPK3,SDHA,SDHB,SDHC,SLC2A1
Superpathway of Cholesterol Biosynthesis	7.26	0.241	1.633	ACAA2,CYP51A1,HMGCS1,HMGCS2,LSS,MSMO1,SQLE
Nicotine Degradation III	7.25	0.15	-2.121	CYP2C18,CYP2S1,CYP51A1,FMO5,UGT1A1,UGT1A6,Ugt1a7c,UGT2A3,UGT2B28
Phase I - Functionalization of compounds	7.2	0.108	-2.714	AADAC,ACSS1,ALDH1B1,BPHL,CBR3,CES1,CYP2C18,CYP2S1,CYP51A1,FDXR,MAOB
Xenobiotic Metabolism AHR Signaling Pathway	6.86	0.115	-3.162	ALDH1B1,ALDH3A2,ALDH4A1,ALDH6A1,GSTK1,GSTM5,GSTZ1,UGT1A1,UGT1A6,Ugt1a7c
Nicotine Degradation II	6.77	0.132	-2.333	CYP2C18,CYP2S1,CYP51A1,FMO5,UGT1A1,UGT1A6,Ugt1a7c,UGT2A3,UGT2B28
LPS/IL-1 Mediated Inhibition of RXR Function	6.77	0.0623	#NUM!	ABCB11,ACSF2,ALDH1B1,ALDH3A2,ALDH4A1,ALDH6A1,CYP2C18,CYP2S1,FMO5,GSTK1,GSTM5,GSTZ1,HMGCS1,HMGCS2,MAOB,SULT1C2
Xenobiotic Metabolism Signaling	6.69	0.0578	#NUM!	ALDH1B1,ALDH3A2,ALDH4A1,ALDH6A1,CES1,Ces1e,Ces1g,FMO5,GSTK1,GSTM5,GSTZ1,MAOB,SULT1C2,UGT1A1,UGT1A6,Ugt1a7c,UGT2B28
Thyroid Hormone Metabolism II (via Conjugation and/or Degradation)	6.08	0.167	-2.646	Sult1a1,SULT1C2,UGT1A1,UGT1A6,Ugt1a7c,UGT2A3,UGT2B28
Xenobiotic Metabolism CAR Signaling Pathway	5.96	0.067	-3.606	ALDH1B1,ALDH3A2,ALDH4A1,ALDH6A1,FMO5,GSTK1,GSTM5,GSTZ1,SULT1C2,UGT1A1,UGT1A6,Ugt1a7c,UGT2B28
Estrogen Receptor Signaling	5.95	0.0465	-1	GNA14,MYL9,NDUFA10,NDUFA12,NDUFA2,NDUFA4,NDUFA7,NDUFA8,NDUFB1,NDUFB8,NDUFB9,NDUFS1,NDUFS6,NDUFS7,NDUFV1,SDHA,SDHB,SDHC,SOD2
Glutaryl-CoA Degradation	5.94	0.312	#NUM!	ACAA2,CYP2S1,EHHADH,HADH,PARK7
Dopamine Degradation	5.6	0.188	-2.449	ALDH1B1,ALDH3A2,ALDH4A1,MAOB,Sult1a1,SULT1C2
Valine Degradation I	5.41	0.25	-2.236	ABAT,ALDH6A1,BCAT2,EHHADH,HIBCH
RHO GTPases activate PAKs	5.29	0.238	-1.342	FLNA,MYH11,MYH9,MYL9,MYLK
The citric acid (TCA) cycle and respiratory electron transport	5.27	0.127	-2.646	FAHD1,GSTZ1,HAGH,IDH2,SDHA,SDHB,SDHC
Ketogenesis	5.13	0.364	#NUM!	ACAA2,BDH1,HMGCS1,HMGCS2
Tryptophan Degradation III (Eukaryotic)	5.08	0.217	#NUM!	ACAA2,CYP2S1,EHHADH,HADH,PARK7
Neutrophil degranulation	5	0.0399	0.688	ALAD,ANXA2,C3,CD44,CD47,CYBB,GSDMD,GUSB,HSPA1A/HSPA1B,ITGAV,LGALS3,NCSTN,NPC2,PGM1,PGRMC1,PLAC8,PRCP,STOM,TXNDC5
Cholesterol biosynthesis	4.89	0.2	2.236	CYP51A1,HMGCS1,LSS,MSMO1,SQLE
Cholesterol Biosynthesis I	4.81	0.308	2	CYP51A1,LSS,MSMO1,SQLE
Cholesterol Biosynthesis II (via 24,25-dihydrolanosterol)	4.81	0.308	2	CYP51A1,LSS,MSMO1,SQLE
Cholesterol Biosynthesis III (via Desmosterol)	4.81	0.308	2	CYP51A1,LSS,MSMO1,SQLE
Proline Biosynthesis II (from Arginine)	4.72	0.6	#NUM!	OAT,OTC,PYCR1
Glucocorticoid Receptor Signaling	4.31	0.0344	#NUM!	ANXA1,FGG,HLA-E,HSPA1A/HSPA1B,NDUFA10,NDUFA12,NDUFA2,NDUFA4,NDUFA7,NDUFA8,NDUFB1,NDUFB8,NDUFB9,NDUFS1,NDUFS6,NDUFS7,NDUFV1,SDHA,SDHB,SDHC
Fatty Acid β-oxidation I	4.22	0.147	-2	ACAA2,ACSF2,EHHADH,HADH,IVD
Oxidative Ethanol Degradation III	4.16	0.107	-2	ACSS1,ALDH1B1,ALDH3A2,ALDH4A1,CYP2C18,CYP2S1
Triacylglycerol Degradation	4.07	0.103	-2	AADAC,CES1,Ces1e,Ces1f,Ces1g,Ces2a
Integrin cell surface interactions	4.02	0.0824	1.89	CD44,CD47,FGA,FGB,FGG,ITGAV,ITGB6
Regulation of TLR by endogenous ligand	3.92	0.19	2	FGA,FGB,FGG,GSDMD
Putrescine Degradation III	3.83	0.182	-2	ALDH1B1,ALDH3A2,ALDH4A1,MAOB
Leucine Degradation I	3.81	0.333	#NUM!	BCAT2,IVD,MCCC2
β-alanine Degradation I	3.81	1	#NUM!	ABAT,ALDH6A1
Aryl Hydrocarbon Receptor Signaling	3.74	0.0566	#NUM!	ALDH1B1,ALDH3A2,ALDH4A1,ALDH6A1,CYP2C18,GSTK1,GSTM5,GSTZ1,TGM2
Phase II - Conjugation of compounds	3.72	0.0896	-2.449	SULT1C2,UGDH,UGT1A1,UGT1A6,UGT2A3,UGT2B28
Smooth Muscle Contraction	3.72	0.116	-0.447	ANXA1,ANXA2,MYH11,MYL9,MYLK
Ethanol Degradation IV	3.61	0.16	-2	ACSS1,ALDH1B1,ALDH3A2,ALDH4A1
Response to elevated platelet cytosolic Ca2+	3.58	0.0606	1.414	APOA1,CHID1,CLU,CYB5R1,FGA,FGB,FGG,FLNA
Tryptophan Degradation X (Mammalian, via Tryptamine)	3.48	0.148	-2	ALDH1B1,ALDH3A2,ALDH4A1,MAOB
Heparan Sulfate Biosynthesis (Late Stages)	3.21	0.0723	-2	AADAC,Ces1e,Ces1f,Ces1g,Ces2a,SULT1C2
Mevalonate Pathway I	3.2	0.214	#NUM!	ACAA2,HMGCS1,HMGCS2
Metabolism of water-soluble vitamins and cofactors	3.07	0.0847	-1.342	MCCC2,MMAA,PCCA,PCCB,SLC2A1
Methylmalonyl Pathway	3.04	0.5	#NUM!	PCCA,PCCB
Ethanol Degradation II	3.04	0.114	-2	ACSS1,ALDH1B1,ALDH3A2,ALDH4A1
Heparan Sulfate Biosynthesis	3.03	0.0667	-2	AADAC,Ces1e,Ces1f,Ces1g,Ces2a,SULT1C2
Extrinsic Prothrombin Activation Pathway	3.02	0.188	#NUM!	FGA,FGB,FGG
Intra-Golgi and retrograde Golgi-to-ER traffic	2.97	0.0443	-3	COG1,COG4,COG5,GCC2,GOLGA4,GOLGA5,GOLIM4,TMED3,TMF1
Detoxification of Reactive Oxygen Species	2.94	0.108	0	CYBB,ERO1A,PRDX3,SOD2
Noradrenaline and Adrenaline Degradation	2.94	0.108	-2	ALDH1B1,ALDH3A2,ALDH4A1,MAOB
Peroxisomal protein import	2.94	0.0794	-1.342	AGPS,EHHADH,GSTK1,HAO2,MLYCD
Isoleucine Degradation I	2.94	0.176	#NUM!	ACAA2,BCAT2,EHHADH
Glutathione-mediated Detoxification	2.9	0.105	-2	GSTK1,GSTM5,Gstt3,GSTZ1
Branched-chain amino acid catabolism	2.86	0.167	#NUM!	ALDH6A1,BCAT2,HIBCH
Superpathway of Geranylgeranyldiphosphate Biosynthesis I (via Mevalonate)	2.86	0.167	#NUM!	ACAA2,HMGCS1,HMGCS2
Formation of Fibrin Clot (Clotting Cascade)	2.86	0.103	1	FGA,FGB,FGG,PRCP
Superpathway of Methionine Degradation	2.86	0.103	-2	CBS/LOC102724560,PCCA,PCCB,SUOX
2-oxobutanoate Degradation I	2.82	0.4	#NUM!	PCCA,PCCB
Arginine Degradation I (Arginase Pathway)	2.82	0.4	#NUM!	ALDH4A1,OAT
RHO GTPases activate CIT	2.79	0.158	#NUM!	MYH11,MYH9,MYL9
RHO GTPases Activate ROCKs	2.79	0.158	#NUM!	MYH11,MYH9,MYL9
Activation of gene expression by SREBF (SREBP)	2.77	0.0976	2	CYP51A1,HMGCS1,LSS,SQLE
Intrinsic Prothrombin Activation Pathway	2.73	0.0952	1	FGA,FGB,FGG,KLK3
RHOGDI Signaling	2.73	0.0409	#NUM!	ARPC5L,CD44,GNA14,ITGAV,ITGB6,MYH11,MYH9,MYL9,MYO18A
Histamine Degradation	2.66	0.143	#NUM!	ALDH1B1,ALDH3A2,ALDH4A1
Fatty Acid α-oxidation	2.66	0.143	#NUM!	ALDH1B1,ALDH3A2,ALDH4A1
Xenobiotic Metabolism General Signaling Pathway	2.66	0.049	-2.646	GSTK1,GSTM5,GSTZ1,UGT1A1,UGT1A6,Ugt1a7c,UGT2B28
Fructose metabolism	2.65	0.333	#NUM!	ALDOB,SORD
Arginine Biosynthesis IV	2.65	0.333	#NUM!	OAT,OTC
Zymosterol Biosynthesis	2.65	0.333	#NUM!	CYP51A1,MSMO1
Caveolar-mediated Endocytosis Signaling	2.6	0.0667	#NUM!	FLNA,FLOT1,HLA-E,ITGAV,ITGB6
Peroxisomal lipid metabolism	2.6	0.136	#NUM!	ALDH3A2,EHHADH,HAO2
TCA Cycle II (Eukaryotic)	2.55	0.13	#NUM!	SDHA,SDHB,SDHC
Retinol Biosynthesis	2.52	0.0833	-2	AADAC,CES1,Ces1e,Ces1g
Arginine Degradation VI (Arginase 2 Pathway)	2.5	0.286	#NUM!	OAT,PYCR1
Sulfur amino acid metabolism	2.49	0.125	#NUM!	CBS/LOC102724560,SUOX,TST
Bupropion Degradation	2.44	0.12	#NUM!	CYP2C18,CYP2S1,CYP51A1
Actin Cytoskeleton Signaling	2.43	0.0369	0	ARPC5L,FLNA,ITGAV,ITGB6,MYH11,MYH9,MYL9,MYLK,MYO18A
Integrin signaling	2.34	0.111	#NUM!	FGA,FGB,FGG
LXR/RXR Activation	2.34	0.0488	2	APOA1,C3,CLU,CYP51A1,FGA,HADH
Regulation of Insulin-like Growth Factor (IGF) transport and uptake by IGFBPs	2.33	0.0484	0.816	APOA1,C3,CHGB,FGA,FGG,KLK3
RHO GTPases activate PKNs	2.3	0.107	#NUM!	MYH11,MYH9,MYL9
Urea cycle	2.28	0.222	#NUM!	OTC,SLC25A15
Ketone body metabolism	2.18	0.2	#NUM!	BDH1,HMGCS2
Citrulline Biosynthesis	2.18	0.2	#NUM!	OAT,OTC
Ketolysis	2.18	0.2	#NUM!	ACAA2,BDH1
GDP-glucose Biosynthesis	2.1	0.182	#NUM!	HK2,PGM1
PXR/RXR Activation	2.05	0.0615	-1	ABCB11,ALDH3A2,HMGCS2,UGT1A1
Coagulation System	2.03	0.0857	#NUM!	FGA,FGB,FGG
Glucose and Glucose-1-phosphate Degradation	2.02	0.167	#NUM!	HK2,PGM1
Gene and protein expression by JAK-STAT signaling after IL-12 stimulation	1.96	0.0811	#NUM!	ANXA2,PDCD4,SOD2
Post-translational protein phosphorylation	1.95	0.0467	1.342	APOA1,C3,CHGB,FGA,FGG
Cellular Effects of Sildenafil (Viagra)	1.94	0.04	#NUM!	MYH11,MYH9,MYL9,MYLK,MYO18A,PDE2A
Sorbitol Degradation I	1.9	1	#NUM!	SORD
Citrulline Degradation	1.9	1	#NUM!	OTC
Lanosterol Biosynthesis	1.9	1	#NUM!	LSS
Sulfite Oxidation IV	1.9	1	#NUM!	SUOX
Glutamate and glutamine metabolism	1.89	0.143	#NUM!	OAT,PYCR1
Acyl-CoA Hydrolysis	1.89	0.143	#NUM!	ACOT9,Ces1e
Phenylalanine Degradation IV (Mammalian, via Side Chain)	1.89	0.143	#NUM!	ALDH3A2,MAOB
Amyloid fiber formation	1.88	0.0548	2	APOA1,FGA,NCSTN,TSPAN15
ILK Signaling	1.87	0.0348	0	FERMT2,FLNA,ITGB6,MYH11,MYH9,MYL9,MYO18A
Regulation of Actin-based Motility by Rho	1.83	0.0435	#NUM!	ARPC5L,ITGAV,ITGB6,MYL9,MYLK
MyD88:MAL(TIRAP) cascade initiated on plasma membrane	1.81	0.0714	#NUM!	FGA,FGB,FGG
Acetone Degradation I (to Methylglyoxal)	1.81	0.0714	#NUM!	CYP2C18,CYP2S1,CYP51A1
Superpathway of Citrulline Metabolism	1.78	0.125	#NUM!	OAT,OTC
Estrogen Biosynthesis	1.7	0.0652	#NUM!	CYP2C18,CYP2S1,CYP51A1
UDP-D-xylose and UDP-D-glucuronate Biosynthesis	1.6	0.5	#NUM!	UGDH
Epoxysqualene Biosynthesis	1.6	0.5	#NUM!	SQLE
4-hydroxyproline Degradation I	1.6	0.5	#NUM!	ALDH4A1
Cysteine Biosynthesis/Homocysteine Degradation	1.6	0.5	#NUM!	CBS/LOC102724560
Glycine Biosynthesis I	1.6	0.5	#NUM!	SHMT2
Tight Junction Signaling	1.59	0.0333	#NUM!	MYH11,MYH9,MYL9,MYLK,MYO18A,PATJ
DHCR24 Signaling Pathway	1.54	0.0365	2.236	APOA1,C3,CLU,CYP51A1,FGA
RAC Signaling	1.54	0.0365	#NUM!	ARPC5L,CD44,CYBB,ITGAV,ITGB6
Acute Phase Response Signaling	1.54	0.0324	1.342	APOA1,C3,FGA,FGB,FGG,SOD2
NRF2-mediated Oxidative Stress Response	1.52	0.0295	#NUM!	CYP2C18,CYP2S1,GSTK1,GSTM5,GSTZ1,SOD2,USP14
EPH-Ephrin signaling	1.52	0.0426	0	MYH11,MYH9,MYL9,NCSTN
Macrophage Classical Activation Signaling Pathway	1.5	0.0317	2.236	CYBB,NDUFS1,SDHA,SDHB,SDHC,YY1
Metabolism of porphyrins	1.48	0.087	#NUM!	ALAD,UGT1A1
Vitamin-C Transport	1.48	0.087	#NUM!	SLC2A1,STOM
Glycerophospholipid biosynthesis	1.45	0.0404	1	MBOAT1,SELENOI,SLC44A4,STARD10
Lactose synthesis	1.43	0.333	#NUM!	SLC2A1
Proline catabolism	1.43	0.333	#NUM!	ALDH4A1
NADH Repair	1.43	0.333	#NUM!	NAXD
Methylglyoxal Degradation I	1.43	0.333	#NUM!	HAGH
Proline Degradation	1.43	0.333	#NUM!	ALDH4A1
Thiosulfate Disproportionation III (Rhodanese)	1.43	0.333	#NUM!	TST
4-aminobutyrate Degradation I	1.43	0.333	#NUM!	ABAT
COPI-mediated anterograde transport	1.41	0.0392	-2	COG1,COG4,COG5,TMED3
Dilated Cardiomyopathy Signaling Pathway	1.39	0.0333	-0.447	MYH11,MYH9,MYL9,MYO18A,PDE2A
Hepatic Fibrosis Signaling Pathway	1.39	0.0236	-0.378	CYBB,ITGAV,ITGB6,MYL9,MYLK,PDCD4,SDHA,SDHB,SDHC,SOD2
Semaphorin interactions	1.34	0.0469	#NUM!	MYH11,MYH9,MYL9
Glutathione Redox Reactions I	1.32	0.0714	#NUM!	GSTK1,GSTZ1
CDP-diacylglycerol Biosynthesis I	1.32	0.0714	#NUM!	CDS1,MBOAT1
Phenylethylamine Degradation I	1.31	0.25	#NUM!	ALDH3A2
Glutathione Redox Reactions II	1.31	0.25	#NUM!	TXNDC12
Proline Biosynthesis I	1.31	0.25	#NUM!	PYCR1
Melatonin Degradation II	1.31	0.25	#NUM!	MAOB
Fatty Acid β-oxidation III (Unsaturated, Odd Number)	1.31	0.25	#NUM!	EHHADH
Degradation of the extracellular matrix	1.3	0.0455	#NUM!	CD44,LAMA5,NCSTN
Signaling by Rho Family GTPases	1.29	0.0262	1	ARPC5L,CYBB,GNA14,ITGAV,ITGB6,MYL9,MYLK
Regulation of TP53 Activity through Acetylation	1.27	0.0667	#NUM!	MBD3,PML
Nucleotide catabolism	1.27	0.0667	#NUM!	ENTPD5,XDH
Phosphatidylglycerol Biosynthesis II (Non-plastidic)	1.27	0.0667	#NUM!	CDS1,MBOAT1
PAK Signaling	1.23	0.0342	#NUM!	ITGAV,ITGB6,MYL9,MYLK
Stearate Biosynthesis I (Animals)	1.23	0.0423	#NUM!	ACOT9,ACSF2,Ces1e
RIPK1-mediated regulated necrosis	1.22	0.0625	#NUM!	FLOT1,RIPK3
Formation of xylulose-5-phosphate	1.22	0.2	#NUM!	SORD
Superpathway of Serine and Glycine Biosynthesis I	1.22	0.2	#NUM!	SHMT2
Tetrapyrrole Biosynthesis II	1.22	0.2	#NUM!	ALAD
CMP-N-acetylneuraminate Biosynthesis I (Eukaryotes)	1.22	0.2	#NUM!	CMAS
dTMP De Novo Biosynthesis	1.22	0.2	#NUM!	SHMT2
Tyrosine Degradation I	1.22	0.2	#NUM!	GSTZ1
Glutamate Degradation III (via 4-aminobutyrate)	1.22	0.2	#NUM!	ABAT
Folate Polyglutamylation	1.22	0.2	#NUM!	SHMT2
Acetate Conversion to Acetyl-CoA	1.22	0.2	#NUM!	ACSS1
trans-Golgi Network Vesicle Budding	1.18	0.0405	#NUM!	TPD52,TXNDC5,YIPF6
Huntington's Disease Signaling	1.18	0.0246	#NUM!	ATP5PF,GNA14,HSPA1A/HSPA1B,SDHA,SDHB,SDHC,TGM2
Antimicrobial peptides	1.17	0.0588	#NUM!	REG3A,REG3G
Plasma lipoprotein assembly, remodeling, and clearance	1.16	0.0395	#NUM!	APOA1,LMF2,NPC2
Metabolism of steroid hormones	1.15	0.0571	#NUM!	FDXR,HSD3B1
Glycerol Degradation I	1.14	0.167	#NUM!	Gk
GP6 Signaling Pathway	1.12	0.0315	2	FGA,FGB,FGG,LAMA5
Glycosaminoglycan metabolism	1.1	0.0375	#NUM!	B3GNT7,CD44,ST3GAL4
TYSND1 cleaves peroxisomal proteins	1.07	0.143	#NUM!	AGPS
Trehalose Degradation II (Trehalase)	1.07	0.143	#NUM!	HK2
Urea Cycle	1.07	0.143	#NUM!	OTC
FXR/RXR Activation	1.07	0.0267	-2.236	ABCB11,APOA1,GSTK1,GSTM5,GSTZ1
Pyrimidine Ribonucleotides Interconversion	1.05	0.05	#NUM!	AK4,ENTPD5
SNARE Signaling Pathway	1.04	0.0294	0	MYH11,MYH9,MYL9,MYO18A
Autism Signaling Pathway	1.03	0.0227	-2.646	ALDH1B1,ALDH3A2,ALDH4A1,ALDH6A1,CBS/LOC102724560,HLA-E,PCCA
Transport of vitamins, nucleosides, and related molecules	1.03	0.0488	#NUM!	SLC35A1,SLC35A3
Pathogen Induced Cytokine Storm Signaling Pathway	1.02	0.0216	2.121	C3,FGA,FGB,FGG,GSDMD,NLRP6,RIPK3,SLC2A1
Superoxide Radicals Degradation	1.02	0.125	#NUM!	SOD2
Pyrimidine Ribonucleotides De Novo Biosynthesis	0.997	0.0465	#NUM!	AK4,ENTPD5
Immunogenic Cell Death Signaling Pathway	0.987	0.0333	#NUM!	ANXA1,HSPA1A/HSPA1B,RIPK3
Elastic fibre formation	0.98	0.0455	#NUM!	ITGAV,ITGB6
SUMOylation of transcription cofactors	0.98	0.0455	#NUM!	PARK7,SUMO2
Regulation of mRNA stability by proteins that bind AU-rich elements	0.98	0.0455	#NUM!	GPRC5A,HSPA1A/HSPA1B
Retinoid metabolism and transport	0.98	0.0455	#NUM!	APOA1,RETSAT
Apelin Adipocyte Signaling Pathway	0.976	0.033	#NUM!	CYBB,GSTK1,GSTZ1
Interleukin-1 processing	0.971	0.111	#NUM!	GSDMD
Butyrophilin (BTN) family interactions	0.971	0.111	#NUM!	XDH
OAS antiviral response	0.971	0.111	#NUM!	FLNA
Sucrose Degradation V (Mammalian)	0.971	0.111	#NUM!	ALDOB
Phosphatidylethanolamine Biosynthesis II	0.971	0.111	#NUM!	SELENOI
Heme Biosynthesis II	0.971	0.111	#NUM!	ALAD
Folate Transformations I	0.971	0.111	#NUM!	SHMT2
ABRA Signaling Pathway	0.965	0.0326	#NUM!	MYH11,MYH9,MYL9
Cell junction organization	0.965	0.0326	#NUM!	FERMT2,FLNA,PATJ
Actin Nucleation by ARP-WASP Complex	0.955	0.0323	#NUM!	ARPC5L,ITGAV,ITGB6
tRNA Splicing	0.948	0.0435	#NUM!	GDPD1,PDE2A
Interferon gamma signaling	0.945	0.0319	#NUM!	CD44,HLA-E,PML
POU5F1 (OCT4), SOX2, NANOG repress genes related to differentiation	0.927	0.1	#NUM!	CDX2
Prostanoid Biosynthesis	0.927	0.1	#NUM!	CYP2S1
Role of Tissue Factor in Cancer	0.926	0.0242	2.236	FGA,FGB,FGG,GNA14,ITGAV
Semaphorin Neuronal Repulsive Signaling Pathway	0.924	0.0267	#NUM!	CD44,ITGAV,ITGB6,MYL9
Clathrin-mediated Endocytosis Signaling	0.92	0.024	#NUM!	APOA1,ARPC5L,CLU,ITGB6,MYO1E
PFKFB4 Signaling Pathway	0.903	0.0408	#NUM!	HK2,XDH
Integrin Signaling	0.894	0.0236	0.447	ARPC5L,ITGAV,ITGB6,MYL9,MYLK
Erythrocytes take up carbon dioxide and release oxygen	0.889	0.0909	#NUM!	CYB5R1
Processing and activation of SUMO	0.889	0.0909	#NUM!	SUMO2
Phenylalanine and tyrosine metabolism	0.889	0.0909	#NUM!	GSTZ1
Oleate Biosynthesis II (Animals)	0.889	0.0909	#NUM!	ALDH6A1
Glycogen Degradation II	0.889	0.0909	#NUM!	PGM1
Glycine Betaine Degradation	0.889	0.0909	#NUM!	SHMT2
p75 NTR receptor-mediated signalling	0.886	0.03	#NUM!	ARHGEF10L,NCSTN,RTN4
Vitamin D (calciferol) metabolism	0.854	0.0833	#NUM!	SUMO2
GP1b-IX-V activation signalling	0.854	0.0833	#NUM!	FLNA
Mineralocorticoid Biosynthesis	0.854	0.0833	#NUM!	HSD3B1
Signaling by TGF-beta Receptor Complex	0.848	0.0377	#NUM!	ITGAV,ITGB6
Extracellular matrix organization	0.832	0.0283	#NUM!	ITGAV,ITGB6,LAMA5
Phagosome Maturation	0.823	0.0244	#NUM!	ATP6V1E1,CYBB,HLA-E,LPO
Mitochondrial iron-sulfur cluster biogenesis	0.821	0.0769	#NUM!	FDXR
Metabolism of folate and pterines	0.821	0.0769	#NUM!	SHMT2
Dissolution of Fibrin Clot	0.821	0.0769	#NUM!	ANXA2
Advanced glycosylation endproduct receptor signaling	0.821	0.0769	#NUM!	LGALS3
Azathioprine ADME	0.821	0.0769	#NUM!	XDH
Glycogen Degradation III	0.821	0.0769	#NUM!	PGM1
NAD Phosphorylation and Dephosphorylation	0.821	0.0769	#NUM!	Acp5
Guanosine Nucleotides Degradation III	0.821	0.0769	#NUM!	XDH
Glucocorticoid Biosynthesis	0.821	0.0769	#NUM!	HSD3B1
UDP-N-acetyl-D-galactosamine Biosynthesis II	0.821	0.0769	#NUM!	HK2
Folate Signaling Pathway	0.81	0.0357	#NUM!	CBS/LOC102724560,SHMT2
Aspirin ADME	0.792	0.0714	#NUM!	CES1
Urate Biosynthesis/Inosine 5'-phosphate Degradation	0.792	0.0714	#NUM!	XDH
Colanic Acid Building Blocks Biosynthesis	0.792	0.0714	#NUM!	UGDH
Iron uptake and transport	0.786	0.0345	#NUM!	ALAD,ATP6V1E1
Fatty Acid Activation	0.765	0.0667	#NUM!	ACSF2
SPINK1 Pancreatic Cancer Pathway	0.763	0.0333	#NUM!	CPQ,KLK3
Signal regulatory protein family interactions	0.739	0.0625	#NUM!	CD47
Adenosine Nucleotides Degradation II	0.739	0.0625	#NUM!	XDH
Parkinson's Signaling	0.739	0.0625	#NUM!	PARK7
Virus Entry via Endocytic Pathways	0.736	0.0254	#NUM!	FLNA,HLA-E,ITGB6
Regulation of lipid metabolism by PPARalpha	0.729	0.0252	#NUM!	APOA1,HMGCS1,HMGCS2
Mitochondrial protein import	0.72	0.0312	#NUM!	NDUFB8,OTC
Mitochondrial biogenesis	0.72	0.0312	#NUM!	IDH2,SOD2
Class I MHC mediated antigen processing and presentation	0.719	0.0187	1.89	CYBB,FGA,FGB,FGG,HECTD1,HLA-E,UBE2Z
Ion channel transport	0.707	0.0219	2	ATP6V1E1,CLCA4,RIPK3,STOM
Metabolism of Angiotensinogen to Angiotensins	0.693	0.0556	#NUM!	CES1
RHOA Signaling	0.693	0.0242	#NUM!	ARPC5L,MYL9,MYLK
GABA synthesis, release, reuptake and degradation	0.672	0.0526	#NUM!	ABAT
γ-linolenate Biosynthesis II (Animals)	0.672	0.0526	#NUM!	ACSF2
Purine Nucleotides Degradation II (Aerobic)	0.672	0.0526	#NUM!	XDH
Mitochondrial L-carnitine Shuttle Pathway	0.672	0.0526	#NUM!	ACSF2
SUMOylation of transcription factors	0.653	0.05	#NUM!	SUMO2
Class I peroxisomal membrane protein import	0.653	0.05	#NUM!	ALDH3A2
Androgen Biosynthesis	0.653	0.05	#NUM!	HSD3B1
Hepatic Fibrosis / Hepatic Stellate Cell Activation	0.648	0.0206	#NUM!	MYH11,MYH9,MYL9,MYO18A
fMLP Signaling in Neutrophils	0.647	0.0229	#NUM!	ARPC5L,CYBB,GNA14
Myelination Signaling Pathway	0.645	0.0183	0.816	ITGB6,KLK3,LAMA5,NCSTN,SLC2A1,YY1
Glioma Invasiveness Signaling	0.635	0.0274	#NUM!	CD44,ITGAV
Synaptic adhesion-like molecules	0.634	0.0476	#NUM!	FLOT1
Serotonin Receptor Signaling	0.63	0.0171	0.707	CD44,FGA,FGB,FGG,GNA14,MAOB,MYLK,TGM2
Cellular hexose transport	0.617	0.0455	#NUM!	SLC2A1
Interconversion of nucleotide di- and triphosphates	0.617	0.0455	#NUM!	AK4
RHO GTPases Activate NADPH Oxidases	0.617	0.0455	#NUM!	CYBB
Insertion of tail-anchored proteins into the endoplasmic reticulum membrane	0.617	0.0455	#NUM!	ALDH3A2
Chaperone Mediated Autophagy	0.617	0.0455	#NUM!	PARK7
Role of PKR in Interferon Induction and Antiviral Response	0.616	0.0221	#NUM!	HSPA1A/HSPA1B,MAVS,NLRP6
SUMOylation of DNA damage response and repair proteins	0.61	0.0263	#NUM!	PML,SUMO2
Ephrin Receptor Signaling	0.608	0.0198	#NUM!	ARPC5L,GNA14,ITGAV,ITGB6
Pyrimidine Deoxyribonucleotides De Novo Biosynthesis I	0.6	0.0435	#NUM!	AK4
Phagosome Formation	0.592	0.0158	0.905	ARPC5L,C3,GPR108,GPRC5A,ITGAV,ITGB6,MYH11,MYH9,MYL9,MYLK,MYO18A
Protein Ubiquitination Pathway	0.591	0.0183	#NUM!	HLA-E,HSPA1A/HSPA1B,HSPH1,UBE2Z,USP14
Maturity Onset Diabetes of Young (MODY) Signaling	0.586	0.0253	#NUM!	ALDOB,APOA1
Regulation of RUNX1 Expression and Activity	0.584	0.0417	#NUM!	PML
Glucose metabolism	0.578	0.025	#NUM!	ALDOB,HK2
HIF1α Signaling	0.576	0.0191	2	CYBB,HK2,HSPA1A/HSPA1B,SLC2A1
IL-8 Signaling	0.571	0.019	#NUM!	CYBB,GNA14,ITGAV,MYL9
Agranulocyte Adhesion and Diapedesis	0.571	0.019	#NUM!	MYH11,MYH9,MYL9,MYO18A
Incretin synthesis, secretion, and inactivation	0.569	0.04	#NUM!	CDX2
BEX2 Signaling Pathway	0.563	0.0244	#NUM!	ITGB6,KLK3
Oxytocin Signaling Pathway	0.556	0.0177	-0.447	MYH11,MYH9,MYL9,MYLK,MYO18A
Transport of bile salts and organic acids, metal ions and amine compounds	0.556	0.0241	#NUM!	SLC39A4,SLC44A4
WNT ligand biogenesis and trafficking	0.554	0.0385	#NUM!	TMED5
Cysteine Biosynthesis III (mammalia)	0.554	0.0385	#NUM!	CBS/LOC102724560
BAG2 Signaling Pathway	0.542	0.0235	#NUM!	ANXA2,HSPA1A/HSPA1B
Syndecan interactions	0.541	0.037	#NUM!	ITGAV
Pyroptosis	0.541	0.037	#NUM!	GSDMD
NAD Salvage Pathway II	0.541	0.037	#NUM!	Acp5
Glycolysis I	0.541	0.037	#NUM!	ALDOB
Gluconeogenesis I	0.541	0.037	#NUM!	ALDOB
NAD Signaling Pathway	0.534	0.0199	#NUM!	HMGCS2,IDH2,SOD2
Calcium Signaling	0.529	0.0182	#NUM!	MYH11,MYH9,MYL9,MYO18A
Sphingolipid metabolism	0.528	0.023	#NUM!	ALDH3A2,B4GALNT1
HIPPO signaling	0.528	0.023	#NUM!	CD44,PATJ
Glyoxylate metabolism and glycine degradation	0.527	0.0357	#NUM!	ALDH4A1
SUMOylation of intracellular receptors	0.527	0.0357	#NUM!	SUMO2
Activated PKN1 stimulates transcription of AR regulated genes KLK2 and KLK3	0.527	0.0357	#NUM!	KLK3
EGR2 and SOX10-mediated initiation of Schwann cell myelination	0.515	0.0345	#NUM!	CYP51A1
Relaxin Signaling	0.514	0.0194	#NUM!	GDPD1,GNA14,PDE2A
Necroptosis Signaling Pathway	0.514	0.0194	#NUM!	CYBB,PPIF,RIPK3
Thrombin Signaling	0.508	0.0178	#NUM!	ARHGEF10L,GNA14,MYL9,MYLK
Regulation of Cellular Mechanics by Calpain Protease	0.508	0.0222	#NUM!	ITGAV,ITGB6
Unfolded protein response	0.508	0.0222	#NUM!	HSPA1A/HSPA1B,HSPH1
Protein ubiquitination	0.503	0.0333	#NUM!	UBE2Z
FOXO-mediated transcription of oxidative stress, metabolic and neuronal genes	0.503	0.0333	#NUM!	SOD2
Acute Myeloid Leukemia Signaling	0.502	0.022	#NUM!	IDH2,PML
Bile acid and bile salt metabolism	0.491	0.0323	#NUM!	ABCB11
Asparagine N-linked glycosylation	0.491	0.0323	#NUM!	B4GALNT2
Cristae formation	0.491	0.0323	#NUM!	ATP5PF
Pyroptosis Signaling Pathway	0.483	0.0213	#NUM!	GSDMD,NLRP6
Toll Like Receptor 3 (TLR3) Cascade	0.48	0.0312	#NUM!	RIPK3
Thrombin signalling through proteinase activated receptors (PARs)	0.48	0.0312	#NUM!	GNA14
RHO GTPase cycle	0.478	0.0156	1.134	ALDH3A2,ARHGEF10L,CYBB,FERMT2,FLOT1,SHMT2,STOM
IL-12 Signaling and Production in Macrophages	0.471	0.017	-2	APOA1,C3,CD47,CLU
Signal amplification	0.469	0.0303	#NUM!	GNA14
Cellular response to heat stress	0.466	0.0206	#NUM!	HSPA1A/HSPA1B,HSPH1
p53 Signaling	0.46	0.0204	#NUM!	PML,SERPINB5
Signaling by NOTCH2	0.458	0.0294	#NUM!	NCSTN
SUMOylation of SUMOylation proteins	0.458	0.0294	#NUM!	SUMO2
Late endosomal microautophagy	0.458	0.0294	#NUM!	PARK7
Inhibition of Angiogenesis by TSP1	0.458	0.0294	#NUM!	CD47
Apelin Cardiomyocyte Signaling Pathway	0.454	0.0202	#NUM!	MYL9,MYLK
AMPK Signaling	0.446	0.0165	#NUM!	AK4,GNA14,MLYCD,SLC2A1
Neuroinflammation Signaling Pathway	0.44	0.0158	0	CYBB,HLA-E,KLK3,NCSTN,SOD2
Aldosterone Signaling in Epithelial Cells	0.439	0.0174	#NUM!	HSPA1A/HSPA1B,HSPH1,SLC12A2
Transcriptional regulation by the AP-2 (TFAP2) family of transcription factors	0.439	0.0278	#NUM!	YY1
Integration of energy metabolism	0.432	0.0194	#NUM!	GNA14,SLC2A1
Sumoylation Pathway	0.432	0.0194	#NUM!	PML,SUMO2
MyD88-independent TLR4 cascade	0.429	0.027	#NUM!	RIPK3
ERCC6 (CSB) and EHMT2 (G9a) positively regulate rRNA expression	0.429	0.027	#NUM!	MBD3
Complement System	0.429	0.027	#NUM!	C3
SUMOylation of ubiquitinylation proteins	0.42	0.0263	#NUM!	PML
Notch Signaling	0.42	0.0263	#NUM!	NCSTN
Protein Sorting Signaling Pathway	0.415	0.0169	#NUM!	GOLGA4,TMED3,TMED5
Paxillin Signaling	0.412	0.0187	#NUM!	ITGAV,ITGB6
PD-1, PD-L1 cancer immunotherapy pathway	0.412	0.0187	#NUM!	HLA-E,PDCD4
Tumor Microenvironment Pathway	0.411	0.0168	#NUM!	CD44,HLA-E,SLC2A1
Antigen Presentation Pathway	0.411	0.0256	#NUM!	HLA-E
Cardiac β-adrenergic Signaling	0.408	0.0167	#NUM!	GDPD1,GNA14,PDE2A
Signaling by VEGF	0.407	0.0185	#NUM!	CYBB,ITGAV
Interleukin-4 and Interleukin-13 signaling	0.397	0.0182	#NUM!	ANXA1,LAMA5
Regulation of eIF4 and p70S6K Signaling	0.393	0.0163	#NUM!	EIF4A2,ITGAV,ITGB6
Binding and Uptake of Ligands by Scavenger Receptors	0.388	0.0179	#NUM!	APOA1,HSPH1
DAP12 interactions	0.387	0.0238	#NUM!	HLA-E
Formation of WDR5-containing histone-modifying complexes	0.387	0.0238	#NUM!	PSIP1
Major pathway of rRNA processing in the nucleolus and cytosol	0.386	0.0161	#NUM!	BYSL,RBM28,UTP4
Signaling by Insulin receptor	0.379	0.0233	#NUM!	ATP6V1E1
Aggrephagy	0.379	0.0233	#NUM!	PARK7
TAK1-dependent IKK and NF-kappa-B activation	0.371	0.0227	#NUM!	USP14
Production of Nitric Oxide and Reactive Oxygen Species in Macrophages	0.369	0.0157	#NUM!	APOA1,CLU,CYBB
Neuregulin Signaling	0.366	0.0171	#NUM!	ITGAV,ITGB6
SUMOylation of DNA replication proteins	0.364	0.0222	#NUM!	SUMO2
PPARα/RXRα Activation	0.359	0.0155	#NUM!	APOA1,CYP2C18,GNA14
Cytosolic sensors of pathogen-associated DNA	0.357	0.0217	#NUM!	RIPK3
SUMOylation of RNA binding proteins	0.357	0.0217	#NUM!	SUMO2
Role of RIG1-like Receptors in Antiviral Innate Immunity	0.357	0.0217	#NUM!	MAVS
Role of OCT4 in Mammalian Embryonic Stem Cell Pluripotency	0.357	0.0217	#NUM!	CDX2
Heme signaling	0.35	0.0213	#NUM!	APOA1
Eukaryotic Translation Initiation	0.345	0.0164	#NUM!	EIF4A2,EIF4H
Neuroprotective Role of THOP1 in Alzheimer's Disease	0.345	0.0164	#NUM!	HLA-E,KLK3
XBP1(S) activates chaperone genes	0.343	0.0208	#NUM!	PDIA5
Apelin Muscle Signaling Pathway	0.343	0.0208	#NUM!	GNA14
Adrenomedullin signaling pathway	0.343	0.0151	#NUM!	C3,GNA14,MYLK
ID1 Signaling Pathway	0.337	0.0149	#NUM!	PARK7,PLAC8,TGM2
L1CAM interactions	0.333	0.016	#NUM!	ITGAV,LAMA5
RNA Polymerase I Transcription	0.331	0.02	#NUM!	MBD3
Signaling by NOTCH3	0.331	0.02	#NUM!	NCSTN
Dermatan Sulfate Biosynthesis (Late Stages)	0.331	0.02	#NUM!	SULT1C2
ROBO SLIT Signaling Pathway	0.326	0.0157	#NUM!	ARPC5L,MYL9
Transcriptional regulation by RUNX2	0.324	0.0196	#NUM!	LGALS3
Transcriptional regulation of granulopoiesis	0.324	0.0196	#NUM!	PML
Amyloid Processing	0.324	0.0196	#NUM!	NCSTN
TR/RXR Activation	0.322	0.0156	#NUM!	FGA,SLC2A1
Chondroitin Sulfate Biosynthesis (Late Stages)	0.313	0.0189	#NUM!	SULT1C2
Ferroptosis Signaling Pathway	0.311	0.0153	#NUM!	CBS/LOC102724560,CYBB
Cell surface interactions at the vascular wall	0.308	0.0142	#NUM!	CD44,CD47,ITGAV
HGF Signaling	0.307	0.0152	#NUM!	ITGAV,ITGB6
GABA Receptor Signaling	0.307	0.0152	#NUM!	ABAT,GNA14
Atherosclerosis Signaling	0.304	0.015	#NUM!	APOA1,CLU
Intrinsic Pathway for Apoptosis	0.301	0.0182	#NUM!	GSDMD
Meiotic synapsis	0.301	0.0182	#NUM!	SYNE2
HSP90 chaperone cycle for steroid hormone receptors in the presence of ligand	0.301	0.0182	#NUM!	HSPA1A/HSPA1B
Deadenylation-dependent mRNA decay	0.301	0.0182	#NUM!	EIF4A2
Amino acids regulate mTORC1	0.301	0.0182	#NUM!	ATP6V1E1
Sensory processing of sound by outer hair cells of the cochlea	0.301	0.0182	#NUM!	MYH9
CCR3 Signaling in Eosinophils	0.3	0.0149	#NUM!	GNA14,MYLK
Complement cascade	0.297	0.0148	#NUM!	C3,CLU
SUMOylation of chromatin organization proteins	0.296	0.0179	#NUM!	SUMO2
Triacylglycerol Biosynthesis	0.296	0.0179	#NUM!	MBOAT1
FAT10 Signaling Pathway	0.291	0.0175	#NUM!	UBE2Z
Reelin Signaling in Neurons	0.287	0.0145	#NUM!	ARHGEF10L,ARPC5L
RUNX1 regulates megakaryocyte differentiation and platelet function	0.286	0.0172	#NUM!	MYL9
MSP-RON Signaling Pathway	0.286	0.0172	#NUM!	KLK3
GABAergic Receptor Signaling Pathway (Enhanced)	0.284	0.0144	#NUM!	ABAT,SLC12A2
CGAS-STING Signaling Pathway	0.281	0.0143	#NUM!	ATP6V1E1,GSDMD
MSP-RON Signaling in Cancer Cells Pathway	0.281	0.0143	#NUM!	FLNA,KLK3
Signaling by ERBB4	0.28	0.0169	#NUM!	NCSTN
Multiple Sclerosis Signaling Pathway	0.279	0.0135	#NUM!	C3,HLA-E,YY1
Chondroitin Sulfate Biosynthesis	0.271	0.0164	#NUM!	SULT1C2
Cytoprotection by HMOX1	0.266	0.0161	#NUM!	NDUFA4
UFMylation Signaling Pathway	0.266	0.0161	#NUM!	EIF4A2
Dermatan Sulfate Biosynthesis	0.262	0.0159	#NUM!	SULT1C2
RAB geranylgeranylation	0.253	0.0154	#NUM!	RAB32
Activation of IRF by Cytosolic Pattern Recognition Receptors	0.253	0.0154	#NUM!	MAVS
PTEN Regulation	0.251	0.0133	#NUM!	MBD3,PML
Role of PI3K/AKT Signaling in the Pathogenesis of Influenza	0.248	0.0152	#NUM!	PLAC8
PTEN Signaling	0.248	0.0132	#NUM!	ITGAV,ITGB6
Osteoarthritis Pathway	0.246	0.0127	#NUM!	ANXA2,ITGAV,ITGB6
ERBB4 Signaling	0.24	0.0147	#NUM!	NCSTN
Remodeling of Epithelial Adherens Junctions	0.24	0.0147	#NUM!	ARPC5L
Sensory processing of sound by inner hair cells of the cochlea	0.236	0.0145	#NUM!	MYH9
Role of Pattern Recognition Receptors in Recognition of Bacteria and Viruses	0.235	0.0128	#NUM!	C3,MAVS
ISG15 antiviral mechanism	0.228	0.0141	#NUM!	EIF4A2
Translocation of SLC2A4 (GLUT4) to the plasma membrane	0.228	0.0141	#NUM!	MYH9
Interferon alpha/beta signaling	0.228	0.0141	#NUM!	HLA-E
COPII-mediated vesicle transport	0.225	0.0139	#NUM!	SEC16A
Ephrin B Signaling	0.225	0.0139	#NUM!	GNA14
GPCR-Mediated Integration of Enteroendocrine Signaling Exemplified by an L Cell	0.214	0.0133	#NUM!	GNA14
Pre-NOTCH Expression and Processing	0.21	0.0132	#NUM!	ST3GAL4
Hypoxia Signaling in the Cardiovascular System	0.21	0.0132	#NUM!	UBE2Z
Macropinocytosis Signaling	0.21	0.0132	#NUM!	ITGB6
TREM1 Signaling	0.207	0.013	#NUM!	NLRP6
Signaling by NOTCH1	0.204	0.0128	#NUM!	NCSTN
VDR/RXR Activation	0.204	0.0128	#NUM!	YY1
NF-κB Activation by Viruses	0.204	0.0128	#NUM!	ITGAV
Neurotrophin/TRK Signaling	0.204	0.0128	#NUM!	KLK3
IL-7 Signaling Pathway	0.204	0.0128	#NUM!	SLC2A1
DDX58/IFIH1-mediated induction of interferon-alpha/beta	0.2	0.0127	#NUM!	MAVS
Signaling by MET	0.2	0.0127	#NUM!	LAMA5
Renal Cell Carcinoma Signaling	0.2	0.0127	#NUM!	SLC2A1
Thyroid Cancer Signaling	0.2	0.0127	#NUM!	KLK3
G alpha (12/13) signalling events	0.197	0.0125	#NUM!	ARHGEF10L
Dopamine Receptor Signaling	0.197	0.0125	#NUM!	MAOB
Neurovascular Coupling Signaling Pathway	0	0.00431	#NUM!	ENTPD5
Oxytocin in Brain Signaling Pathway	0	0.00503	#NUM!	NLRP6
Pulmonary Fibrosis Idiopathic Signaling Pathway	0	0.0092	#NUM!	ITGAV,ITGB6,YY1
Pulmonary Healing Signaling Pathway	0	0.00503	#NUM!	IDH2
Wound Healing Signaling Pathway	0	0.00397	#NUM!	LAMA5
CLEAR Signaling Pathway	0	0.0105	#NUM!	ATP6V1E1,GUSB,PML
IL-13 Signaling Pathway	0	0.00862	#NUM!	POSTN
CDX Gastrointestinal Cancer Signaling Pathway	0	0.0099	#NUM!	CDX2,CYBB
Role of Chondrocytes in Rheumatoid Arthritis Signaling Pathway	0	0.00709	#NUM!	RIPK3
Natural Killer Cell Signaling	0	0.0101	#NUM!	HLA-E,HSPA1A/HSPA1B
IL-10 Signaling	0	0.00649	#NUM!	HLA-E
S100 Family Signaling Pathway	0	0.0104	0.707	ANXA1,ANXA2,CYBB,GPR108,GPRC5A,KLK3,MYH9,S100A16
Circadian Rhythm Signaling	0	0.00746	#NUM!	GNA14,KLK3
Leukocyte Extravasation Signaling	0	0.0104	#NUM!	CD44,CYBB
Synaptic Long Term Potentiation	0	0.00758	#NUM!	GNA14
Axonal Guidance Signaling	0	0.0118	#NUM!	ARPC5L,GNA14,ITGAV,ITGB6,MYL9,RTN4
Synaptic Long Term Depression	0	0.00505	#NUM!	GNA14
Chaperone Mediated Autophagy Signaling Pathway	0	0.011	0.378	ATP6V1E1,EIF4H,HK2,HSPA1A/HSPA1B,IDH2,PARK7,TPD52
NOD1/2 Signaling Pathway	0	0.0106	#NUM!	HSPA1A/HSPA1B,MAVS
Acetylcholine Receptor Signaling Pathway	0	0.0103	#NUM!	GNA14,NCSTN
Adrenergic Receptor Signaling Pathway (Enhanced)	0	0.01	#NUM!	ATP6V1E1,MAOB
Cachexia Signaling Pathway	0	0.0109	1	FGA,FGB,FGG,HSPA1A/HSPA1B
ISGylation Signaling Pathway	0	0.00926	#NUM!	RTN4
Orexin Signaling Pathway	0	0.0042	#NUM!	ATP6V1E1
Sertoli Cell-Germ Cell Junction Signaling Pathway (Enhanced)	0	0.00847	#NUM!	ARPC5L,LAMA5
Opioid Signalling	0	0.0111	#NUM!	GNA14
G alpha (i) signalling events	0	0.00775	#NUM!	ANXA1,C3
PI Metabolism	0	0.0122	#NUM!	GDPD1
Immunoregulatory interactions between a Lymphoid and a non-Lymphoid cell	0	0.0099	#NUM!	C3,HLA-E
Fcgamma receptor (FCGR) dependent phagocytosis	0	0.00637	#NUM!	MYH9
RNA Polymerase II Transcription	0	0.00671	#NUM!	SUPT6H
Selenoamino acid metabolism	0	0.00935	#NUM!	CBS/LOC102724560
Class A/1 (Rhodopsin-like receptors)	0	0.00631	#NUM!	ANXA1,C3
ABC-family proteins mediated transport	0	0.0099	#NUM!	APOA1
Protein folding	0	0.0102	#NUM!	GNA14
G alpha (q) signalling events	0	0.0115	#NUM!	ANXA1,GNA14
Platelet homeostasis	0	0.0116	#NUM!	PDE2A
G alpha (s) signalling events	0	0.0069	#NUM!	PDE2A
Transport of inorganic cations/anions and amino acids/oligopeptides	0	0.00962	#NUM!	SLC12A2
Cardiac conduction	0	0.00769	#NUM!	CES1
Activation of anterior HOX genes in hindbrain during early embryogenesis	0	0.0123	#NUM!	YY1
TP53 Regulates Metabolic Genes	0	0.0114	#NUM!	NDUFA4
RAF/MAP kinase cascade	0	0.0115	#NUM!	FGA,FGB,FGG
Deubiquitination	0	0.0114	#NUM!	MAVS,USP14,YY1
HDR through Homologous Recombination (HRR) or Single Strand Annealing (SSA)	0	0.00893	#NUM!	SUMO2
Nucleotide Excision Repair	0	0.0103	#NUM!	SUMO2
Mitotic Prophase	0	0.00971	#NUM!	GORASP2
Processing of Capped Intron-Containing Pre-mRNA	0	0.00697	#NUM!	CRNKL1,HNRNPL
RAB GEFs exchange GTP for GDP on RABs	0	0.0112	#NUM!	RAB32
Transcriptional regulation by RUNX1	0	0.00658	#NUM!	LGALS3
ESR-mediated signaling	0	0.00847	#NUM!	YY1
Signaling by NOTCH4	0	0.012	#NUM!	NCSTN
Factors involved in megakaryocyte development and platelet production	0	0.011	#NUM!	EHD2
Hepatic Cholestasis	0	0.00448	#NUM!	ABCB11
Pancreatic Secretion Signaling Pathway	0	0.0081	#NUM!	CLCA4,SLC12A2
BBSome Signaling Pathway	0	0.00409	#NUM!	GPR108,GPRC5A
HEY1 Signaling Pathway	0	0.0124	#NUM!	MYH11,NCSTN
IL-27 Signaling Pathway	0	0.00781	#NUM!	HLA-E
RAR Activation	0	0.0117	-0.447	GDPD1,GNA14,PDE2A,PML,TGM2
α-Adrenergic Signaling	0	0.00917	#NUM!	GNA14
Fcγ Receptor-mediated Phagocytosis in Macrophages and Monocytes	0	0.0106	#NUM!	ARPC5L
Role of NFAT in Regulation of the Immune Response	0	0.000967	#NUM!	GNA14
CCR5 Signaling in Macrophages	0	0.002	#NUM!	GNA14
Cytotoxic T Lymphocyte-mediated Apoptosis of Target Cells	0	0.00235	#NUM!	HLA-E
CXCR4 Signaling	0	0.0119	#NUM!	GNA14,MYL9
CTLA4 Signaling in Cytotoxic T Lymphocytes	0	0.00164	#NUM!	HLA-E
CD28 Signaling in T Helper Cells	0	0.00193	#NUM!	ARPC5L
Dendritic Cell Maturation	0	0.00168	#NUM!	HLA-E
Endothelin-1 Signaling	0	0.00515	#NUM!	GNA14
Docosahexaenoic Acid (DHA) Signaling	0	0.004	#NUM!	NCSTN
Cardiac Hypertrophy Signaling	0	0.00766	#NUM!	GNA14,MYL9
CDK5 Signaling	0	0.0087	#NUM!	LAMA5
Molecular Mechanisms of Cancer	0	0.00701	1.633	GNA14,GPR108,GPRC5A,ITGAV,ITGB6,NCSTN
GNRH Signaling	0	0.00524	#NUM!	GNA14
Human Embryonic Stem Cell Pluripotency	0	0.00498	#NUM!	KLK3
DNA Methylation and Transcriptional Repression Signaling	0	0.0102	#NUM!	MBD3
Androgen Signaling	0	0.00592	#NUM!	GNA14
Role of NANOG in Mammalian Embryonic Stem Cell Pluripotency	0	0.00806	#NUM!	CDX2
CREB Signaling in Neurons	0	0.00494	#NUM!	GNA14,GPR108,GPRC5A
Prostate Cancer Signaling	0	0.00877	#NUM!	KLK3
Type I Diabetes Mellitus Signaling	0	0.00196	#NUM!	HLA-E
Allograft Rejection Signaling	0	0.00205	#NUM!	HLA-E
Glioma Signaling	0	0.008	#NUM!	IDH2
Autoimmune Thyroid Disease Signaling	0	0.00218	#NUM!	HLA-E
Graft-versus-Host Disease Signaling	0	0.00224	#NUM!	HLA-E
Type II Diabetes Mellitus Signaling	0	0.00654	#NUM!	ACSF2
Gα12/13 Signaling	0	0.00752	#NUM!	MYL9
Colorectal Cancer Metastasis Signaling	0	0.00369	#NUM!	GNA14
mTOR Signaling	0	0.00467	#NUM!	EIF4A2
G Beta Gamma Signaling	0	0.00775	#NUM!	GNA14
G Protein Signaling Mediated by Tubby	0	0.00214	#NUM!	GNA14
Communication between Innate and Adaptive Immune Cells	0	0.00107	#NUM!	HLA-E
Crosstalk between Dendritic Cells and Natural Killer Cells	0	0.011	#NUM!	HLA-E
Systemic Lupus Erythematosus Signaling	0	0.000938	#NUM!	HLA-E
CDC42 Signaling	0	0.0104	#NUM!	ARPC5L,HLA-E,ITGAV,ITGB6,MYL9,MYLK
FAK Signaling	0	0.0048	1.342	ARPC5L,GPR108,GPRC5A,ITGAV,ITGB6
EIF2 Signaling	0	0.00435	#NUM!	EIF4A2
Phospholipase C Signaling	0	0.00357	#NUM!	ITGAV,ITGB6,MYL9,TGM2
Ovarian Cancer Signaling	0	0.00633	#NUM!	CD44
HER-2 Signaling in Breast Cancer	0	0.00441	#NUM!	ITGB6
Protein Kinase A Signaling	0	0.0122	#NUM!	FLNA,GDPD1,MYL9,MYLK,PDE2A
IL-1 Signaling	0	0.0104	#NUM!	GNA14
Breast Cancer Regulation by Stathmin1	0	0.00337	#NUM!	GPR108,GPRC5A
NUR77 Signaling in T Lymphocytes	0	0.00195	#NUM!	HLA-E
OX40 Signaling Pathway	0	0.00209	#NUM!	HLA-E
PI3K Signaling in B Lymphocytes	0	0.0017	#NUM!	C3
Sertoli Cell-Sertoli Cell Junction Signaling	0	0.00412	#NUM!	LAMA5
Gap Junction Signaling	0	0.00308	#NUM!	SGSM3
Transcriptional Regulatory Network in Embryonic Stem Cells	0	0.0061	#NUM!	CDX2
eNOS Signaling	0	0.00641	#NUM!	HSPA1A/HSPA1B
Netrin Signaling	0	0.0116	#NUM!	ARPC5L,FMO5
Salvage Pathways of Pyrimidine Ribonucleotides	0	0.0103	#NUM!	AK4
Antioxidant Action of Vitamin C	0	0.00877	#NUM!	SLC2A1
Epithelial Adherens Junction Signaling	0	0.00633	#NUM!	ARPC5L
Gαi Signaling	0	0.00714	#NUM!	GNA14
Gαq Signaling	0	0.00588	#NUM!	GNA14
Gαs Signaling	0	0.00794	#NUM!	GNA14
PEDF Signaling	0	0.0119	#NUM!	SOD2
Regulation of the Epithelial-Mesenchymal Transition Pathway	0	0.00513	#NUM!	NCSTN
Sperm Motility	0	0.0117	#NUM!	GNA14,PDE2A,SLC12A2
TEC Kinase Signaling	0	0.00519	#NUM!	GNA14,ITGAV,ITGB6
ERK/MAPK Signaling	0	0.0093	#NUM!	ITGAV,ITGB6
PI3K/AKT Signaling	0	0.01	#NUM!	ITGAV,ITGB6
Nitric Oxide Signaling in the Cardiovascular System	0	0.00833	#NUM!	PDE2A
IL-4 Signaling	0	0.00173	#NUM!	TGM2
WNT/β-catenin Signaling	0	0.0115	#NUM!	APPL2,CD44
cAMP-mediated signaling	0	0.00847	#NUM!	GDPD1,PDE2A
T Cell Receptor Signaling	0	0.00162	#NUM!	HLA-E
G-Protein Coupled Receptor Signaling	0	0.00996	0.378	GDPD1,GNA14,GPR108,GPRC5A,MYL9,MYLK,PDE2A
GPCR-Mediated Nutrient Sensing in Enteroendocrine Cells	0	0.00847	#NUM!	GNA14
Autophagy	0	0.00461	#NUM!	GORASP2
Th1 and Th2 Activation Pathway	0	0.00581	#NUM!	NCSTN
Th1 Pathway	0	0.0082	#NUM!	NCSTN
Th2 Pathway	0	0.0073	#NUM!	NCSTN
Opioid Signaling Pathway	0	0.00357	#NUM!	GNA14
Iron homeostasis signaling pathway	0	0.00725	#NUM!	ATP6V1E1
Endocannabinoid Neuronal Synapse Pathway	0	0.00671	#NUM!	GNA14
Apelin Endothelial Signaling Pathway	0	0.00709	#NUM!	GNA14
Cardiac Hypertrophy Signaling (Enhanced)	0	0.0111	0	CYBB,GDPD1,GNA14,ITGAV,ITGB6,PDE2A
T Cell Exhaustion Signaling Pathway	0	0.00176	#NUM!	HLA-E
Synaptogenesis Signaling Pathway	0	0.00317	#NUM!	ARPC5L
Systemic Lupus Erythematosus in T Cell Signaling Pathway	0	0.00311	#NUM!	CD44,HLA-E
Systemic Lupus Erythematosus in B Cell Signaling Pathway	0	0.00138	#NUM!	MAVS
Senescence Pathway	0	0.00669	#NUM!	PML,SOD2
HOTAIR Regulatory Pathway	0	0.0123	#NUM!	CD44,YY1
Insulin Secretion Signaling Pathway	0	0.0109	#NUM!	EIF4A2,GNA14,SLC2A1
Regulation of the Epithelial Mesenchymal Transition in Development Pathway	0	0.0115	#NUM!	NCSTN
Coronavirus Pathogenesis Pathway	0	0.0098	#NUM!	MAVS,RIPK3
MSP-RON Signaling in Macrophages Pathway	0	0.0084	#NUM!	KLK3
Eicosanoid Signaling	0	0.00357	#NUM!	GNA14
Role of MAPK Signaling in Promoting the Pathogenesis of Influenza	0	0.00877	#NUM!	ATP6V1E1

## Sheet: Diseases & Functions
© 2000-2024 QIAGEN. All rights reserved.
Categories	Diseases or Functions Annotation	P-value	Predicted Activation State	Activation z-score	# Molecules	Molecules
Cancer,Endocrine System Disorders,Organismal Injury and Abnormalities	Thyroid gland tumor	9.55e-19			245	AADAC,ABAT,ABCB11,ACAA2,ACAD10,ACADS,ACOT9,ACSF2,ACSM3,ACSS1,ADCK5,AGPS,AK4,ALAD,ALDH3A2,ALDH4A1,ALDH6A1,ALDOB,ANKRD22,ANXA2,ANXA8/ANXA8L1,APOA1,APPL2,ARGLU1,ARHGEF10L,ARMC1,ARPC5L,ATP6V1E1,B3GNT6,B3GNT7,B4GALNT1,B4GALNT2,BCAT2,BDH1,BPHL,BSDC1,BYSL,C11orf54,C1GALT1,C1GALT1C1,C3,CAPG,CBR3,CBS/LOC102724560,CD44,CD47,CDS1,CDX2,CES1,CHGA,CHID1,CLCA4,CLU,CLYBL,CMAS,COG1,COG4,COG5,CPQ,CRIP1,CRNKL1,CWH4…
Cancer,Endocrine System Disorders,Organismal Injury and Abnormalities	Nonpituitary endocrine tumor	1.17e-18			248	AADAC,ABAT,ABCB11,ACAA2,ACAD10,ACADS,ACOT9,ACSF2,ACSM3,ACSS1,ADCK5,AGPS,AK4,ALAD,ALDH3A2,ALDH4A1,ALDH6A1,ALDOB,ANKRD22,ANXA2,ANXA8/ANXA8L1,APOA1,APPL2,ARGLU1,ARHGEF10L,ARMC1,ARPC5L,ATP6V1E1,B3GNT6,B3GNT7,B4GALNT1,B4GALNT2,BCAT2,BDH1,BPHL,BSDC1,BYSL,C11orf54,C1GALT1,C1GALT1C1,C3,CAPG,CBR3,CBS/LOC102724560,CD44,CD47,CDS1,CDX2,CES1,CHGA,CHID1,CLCA4,CLU,CLYBL,CMAS,COG1,COG4,COG5,CPQ,CRIP1,CRNKL1,CWH4…
Cancer,Organismal Injury and Abnormalities	Neck neoplasm	1.59e-18			246	AADAC,ABAT,ABCB11,ACAA2,ACAD10,ACADS,ACOT9,ACSF2,ACSM3,ACSS1,ADCK5,AGPS,AK4,ALAD,ALDH3A2,ALDH4A1,ALDH6A1,ALDOB,ANKRD22,ANXA1,ANXA2,ANXA8/ANXA8L1,APOA1,APPL2,ARGLU1,ARHGEF10L,ARMC1,ARPC5L,ATP6V1E1,B3GNT6,B3GNT7,B4GALNT1,B4GALNT2,BCAT2,BDH1,BPHL,BSDC1,BYSL,C11orf54,C1GALT1,C1GALT1C1,C3,CAPG,CBR3,CBS/LOC102724560,CD44,CD47,CDS1,CDX2,CES1,CHGA,CHID1,CLCA4,CLU,CLYBL,CMAS,COG1,COG4,COG5,CPQ,CRIP1,CRNKL…
Cancer,Endocrine System Disorders,Organismal Injury and Abnormalities	Endocrine gland tumor	4.1e-18			254	AADAC,ABAT,ABCB11,ACAA2,ACAD10,ACADS,ACOT9,ACSF2,ACSM3,ACSS1,ADCK5,AGPS,AK4,ALAD,ALDH3A2,ALDH4A1,ALDH6A1,ALDOB,ANKRD22,ANXA2,ANXA8/ANXA8L1,APOA1,APPL2,ARGLU1,ARHGEF10L,ARMC1,ARPC5L,ATP6V1E1,B3GNT6,B3GNT7,B4GALNT1,B4GALNT2,BCAT2,BDH1,BPHL,BSDC1,BYSL,C11orf54,C1GALT1,C1GALT1C1,C3,CAPG,CBR3,CBS/LOC102724560,CD44,CD47,CDS1,CDX2,CES1,CHGA,CHID1,CLCA4,CLU,CLYBL,CMAS,COG1,COG4,COG5,CPQ,CRIP1,CRNKL1,CWH4…
Cancer,Endocrine System Disorders,Organismal Injury and Abnormalities	Thyroid carcinoma	1.29e-17			242	AADAC,ABAT,ABCB11,ACAA2,ACAD10,ACADS,ACOT9,ACSF2,ACSM3,ACSS1,ADCK5,AGPS,AK4,ALAD,ALDH3A2,ALDH4A1,ALDH6A1,ALDOB,ANKRD22,ANXA2,ANXA8/ANXA8L1,APPL2,ARGLU1,ARHGEF10L,ARMC1,ARPC5L,ATP6V1E1,B3GNT6,B3GNT7,B4GALNT1,B4GALNT2,BCAT2,BDH1,BPHL,BSDC1,BYSL,C11orf54,C1GALT1,C1GALT1C1,C3,CAPG,CBR3,CBS/LOC102724560,CD44,CD47,CDS1,CDX2,CES1,CHGA,CHID1,CLCA4,CLU,CLYBL,CMAS,COG1,COG4,COG5,CPQ,CRIP1,CRNKL1,CWH43,CYB5…
Cancer,Organismal Injury and Abnormalities	Cancer of secretory structure	2.01e-17		0.762	258	AADAC,ABAT,ABCB11,ACAA2,ACAD10,ACADS,ACOT13,ACOT9,ACSF2,ACSM3,ACSS1,ADCK5,AGPS,AK4,ALAD,ALDH3A2,ALDH4A1,ALDH6A1,ALDOB,ANKRD22,ANXA1,ANXA2,ANXA3,ANXA8/ANXA8L1,APOA1,APPL2,ARGLU1,ARHGEF10L,ARMC1,ARPC5L,ATP5PF,ATP6V1E1,B3GNT6,B3GNT7,B4GALNT1,B4GALNT2,BCAT2,BDH1,BPHL,BSDC1,BYSL,C11orf54,C1GALT1,C1GALT1C1,C3,CAPG,CBR3,CBS/LOC102724560,CD44,CD47,CDS1,CDX2,CES1,CHGA,CHGB,CHID1,CISD3,CLCA4,CLU,CLYBL,CMAS…
Cancer,Organismal Injury and Abnormalities	Head and neck carcinoma	3.63e-17			250	AADAC,ABAT,ABCB11,ACAA2,ACAD10,ACADS,ACOT9,ACSF2,ACSM3,ACSS1,ADCK5,AGPS,AK4,ALAD,ALDH3A2,ALDH4A1,ALDH6A1,ALDOB,ANKRD22,ANXA1,ANXA2,ANXA8/ANXA8L1,APPL2,ARGLU1,ARHGEF10L,ARMC1,ARPC5L,ATP5PF,ATP6V1E1,B3GNT6,B3GNT7,B4GALNT1,B4GALNT2,BCAT2,BDH1,BPHL,BSDC1,BYSL,C11orf54,C1GALT1,C1GALT1C1,C3,CAPG,CBR3,CBS/LOC102724560,CD44,CD47,CDS1,CDX2,CES1,CHGA,CHID1,CLCA4,CLU,CLYBL,CMAS,CNBP,COA7,COG1,COG4,COG5,CPQ,…
Cancer,Endocrine System Disorders,Organismal Injury and Abnormalities	Endocrine carcinoma	8.42e-17			249	AADAC,ABAT,ABCB11,ACAA2,ACAD10,ACADS,ACOT9,ACSF2,ACSM3,ACSS1,ADCK5,AGPS,AK4,ALAD,ALDH3A2,ALDH4A1,ALDH6A1,ALDOB,ANKRD22,ANXA2,ANXA8/ANXA8L1,APPL2,ARGLU1,ARHGEF10L,ARMC1,ARPC5L,ATP6V1E1,B3GNT6,B3GNT7,B4GALNT1,B4GALNT2,BCAT2,BDH1,BPHL,BSDC1,BYSL,C11orf54,C1GALT1,C1GALT1C1,C3,CAPG,CBR3,CBS/LOC102724560,CD44,CD47,CDS1,CDX2,CES1,CHGA,CHID1,CLCA4,CLU,CLYBL,CMAS,COG1,COG4,COG5,CPQ,CRIP1,CRNKL1,CWH43,CYB5…
Cancer,Organismal Injury and Abnormalities	Head and neck tumor	8.98e-17			265	AADAC,ABAT,ABCB11,ACAA2,ACAD10,ACADS,ACOT9,ACSF2,ACSM3,ACSS1,ADCK5,AGPS,AK4,ALAD,ALDH1B1,ALDH3A2,ALDH4A1,ALDH6A1,ALDOB,ANKRD22,ANXA1,ANXA2,ANXA8/ANXA8L1,APOA1,APPL2,ARGLU1,ARHGEF10L,ARMC1,ARPC5L,ATP5PF,ATP6V1E1,B3GNT6,B3GNT7,B4GALNT1,B4GALNT2,BCAT2,BDH1,BPHL,BSDC1,BYSL,C11orf54,C1GALT1,C1GALT1C1,C3,CAPG,CBR3,CBS/LOC102724560,CD44,CD47,CDS1,CDX2,CES1,CHGA,CHGB,CHID1,CISD3,CLCA4,CLU,CLYBL,CMAS,CNBP…
Cancer,Organismal Injury and Abnormalities	Head and neck cancer	2.66e-16			254	AADAC,ABAT,ABCB11,ACAA2,ACAD10,ACADS,ACOT9,ACSF2,ACSM3,ACSS1,ADCK5,AGPS,AK4,ALAD,ALDH3A2,ALDH4A1,ALDH6A1,ALDOB,ANKRD22,ANXA1,ANXA2,ANXA8/ANXA8L1,APPL2,ARGLU1,ARHGEF10L,ARMC1,ARPC5L,ATP5PF,ATP6V1E1,B3GNT6,B3GNT7,B4GALNT1,B4GALNT2,BCAT2,BDH1,BPHL,BSDC1,BYSL,C11orf54,C1GALT1,C1GALT1C1,C3,CAPG,CBR3,CBS/LOC102724560,CD44,CD47,CDS1,CDX2,CES1,CHGA,CHID1,CISD3,CLCA4,CLU,CLYBL,CMAS,CNBP,COA7,COG1,COG4,COG…
Post-Translational Modification	Glycosylation of protein	1.84e-15		-1.387	22	ALDOB,B3GNT6,B3GNT7,B4GALNT2,C1GALT1,C1GALT1C1,Ces2a,CMAS,COG1,COG4,COG5,ENTPD5,GALNT10,GALNT4,GALNT5,GALNT6,GALNT7,GCNT3,OSTC,SLC35A1,ST3GAL4,ST6GALNAC2
Cancer,Organismal Injury and Abnormalities	Epithelial neoplasm	4.16e-15		0.315	284	AADAC,ABAT,ABCB11,ACAA2,ACAD10,ACADS,ACOT13,ACOT9,ACSF2,ACSM3,ACSS1,ADCK5,AGPS,AK4,ALAD,ALDH1B1,ALDH3A2,ALDH4A1,ALDH6A1,ALDOB,ANKRD22,ANXA1,ANXA2,ANXA3,ANXA8/ANXA8L1,APOA1,APPL2,ARGLU1,ARHGEF10L,ARMC1,ARPC5L,ATP5PF,ATP6V1E1,B3GNT6,B3GNT7,B4GALNT1,B4GALNT2,BCAT2,BDH1,BPHL,BSDC1,BYSL,C11orf54,C1GALT1,C1GALT1C1,C3,CAPG,CBR3,CBS/LOC102724560,CD44,CD47,CDS1,CDX2,CES1,CHGA,CHGB,CHID1,CISD3,CLCA4,CLU,CL…
Cancer,Organismal Injury and Abnormalities	Carcinoma	1.17e-14		0.159	283	AADAC,ABAT,ABCB11,ACAA2,ACAD10,ACADS,ACOT13,ACOT9,ACSF2,ACSM3,ACSS1,ADCK5,AGPS,AK4,ALAD,ALDH1B1,ALDH3A2,ALDH4A1,ALDH6A1,ALDOB,ANKRD22,ANXA1,ANXA2,ANXA3,ANXA8/ANXA8L1,APOA1,APPL2,ARGLU1,ARHGEF10L,ARMC1,ARPC5L,ATP5PF,ATP6V1E1,B3GNT6,B3GNT7,B4GALNT1,B4GALNT2,BCAT2,BDH1,BPHL,BSDC1,BYSL,C11orf54,C1GALT1,C1GALT1C1,C3,CAPG,CBR3,CBS/LOC102724560,CD44,CD47,CDS1,CDX2,CES1,CHGA,CHGB,CHID1,CISD3,CLCA4,CLU,CL…
Cancer,Organismal Injury and Abnormalities	Non-hematological solid tumor	1.49e-14		1.016	286	AADAC,ABAT,ABCB11,ACAA2,ACAD10,ACADS,ACOT13,ACOT9,ACSF2,ACSM3,ACSS1,ADCK5,AGPS,AK4,ALAD,ALDH1B1,ALDH3A2,ALDH4A1,ALDH6A1,ALDOB,ANKRD22,ANXA1,ANXA2,ANXA3,ANXA8/ANXA8L1,APOA1,APPL2,ARGLU1,ARHGEF10L,ARMC1,ARPC5L,ATP5PF,ATP6V1E1,B3GNT6,B3GNT7,B4GALNT1,B4GALNT2,BCAT2,BDH1,BPHL,BSDC1,BYSL,C11orf54,C1GALT1,C1GALT1C1,C3,CAPG,CBR3,CBS/LOC102724560,CD44,CD47,CDS1,CDX2,CES1,CHGA,CHGB,CHID1,CISD3,CLCA4,CLU,CL…
Cancer,Organismal Injury and Abnormalities	Nonhematologic malignant neoplasm	1.64e-14		0.937	285	AADAC,ABAT,ABCB11,ACAA2,ACAD10,ACADS,ACOT13,ACOT9,ACSF2,ACSM3,ACSS1,ADCK5,AGPS,AK4,ALAD,ALDH1B1,ALDH3A2,ALDH4A1,ALDH6A1,ALDOB,ANKRD22,ANXA1,ANXA2,ANXA3,ANXA8/ANXA8L1,APOA1,APPL2,ARGLU1,ARHGEF10L,ARMC1,ARPC5L,ATP5PF,ATP6V1E1,B3GNT6,B3GNT7,B4GALNT1,B4GALNT2,BCAT2,BDH1,BPHL,BSDC1,BYSL,C11orf54,C1GALT1,C1GALT1C1,C3,CAPG,CBR3,CBS/LOC102724560,CD44,CD47,CDS1,CDX2,CES1,CHGA,CHGB,CHID1,CISD3,CLCA4,CLU,CL…
Cancer,Organismal Injury and Abnormalities	Cancer	3.68e-14		1.151	289	AADAC,ABAT,ABCB11,ACAA2,ACAD10,ACADS,ACOT13,ACOT9,Acp5,ACSF2,ACSM3,ACSS1,ADCK5,AGPS,AK4,ALAD,ALDH1B1,ALDH3A2,ALDH4A1,ALDH6A1,ALDOB,ANKRD22,ANXA1,ANXA2,ANXA3,ANXA8/ANXA8L1,APOA1,APPL2,ARGLU1,ARHGEF10L,ARMC1,ARPC5L,ATP5PF,ATP6V1E1,B3GNT6,B3GNT7,B4GALNT1,B4GALNT2,BCAT2,BDH1,BPHL,BSDC1,BYSL,C11orf54,C1GALT1,C1GALT1C1,C3,CAPG,CBR3,CBS/LOC102724560,CD44,CD47,CDS1,CDX2,CES1,Ces1g,CHGA,CHGB,CHID1,CISD3,C…
Cancer,Organismal Injury and Abnormalities	Abdominal carcinoma	4.29e-14		0.875	268	AADAC,ABAT,ABCB11,ACAA2,ACAD10,ACADS,ACOT13,ACOT9,ACSF2,ACSM3,ACSS1,ADCK5,AGPS,ALAD,ALDH1B1,ALDH3A2,ALDH4A1,ALDH6A1,ALDOB,ANKRD22,ANXA1,ANXA2,ANXA3,ANXA8/ANXA8L1,APOA1,APPL2,ARGLU1,ARHGEF10L,ARMC1,ARPC5L,ATP5PF,ATP6V1E1,B3GNT6,B3GNT7,B4GALNT1,BCAT2,BDH1,BPHL,BSDC1,BYSL,C11orf54,C1GALT1,C3,CAPG,CBR3,CBS/LOC102724560,CD44,CD47,CDS1,CDX2,CES1,CHGA,CHGB,CHID1,CISD3,CLCA4,CLU,CLYBL,CMAS,CNPY2,COA7,COG…
Cancer,Organismal Injury and Abnormalities	Intraabdominal organ tumor	6.7e-14		1.827	272	AADAC,ABAT,ABCB11,ACAA2,ACAD10,ACADS,ACOT13,ACOT9,ACSF2,ACSM3,ACSS1,ADCK5,AGPS,ALAD,ALDH1B1,ALDH3A2,ALDH4A1,ALDH6A1,ALDOB,ANKRD22,ANXA1,ANXA2,ANXA3,ANXA8/ANXA8L1,APOA1,APPL2,ARGLU1,ARHGEF10L,ARMC1,ARPC5L,ATP5PF,ATP6V1E1,B3GNT6,B3GNT7,B4GALNT1,BCAT2,BDH1,BPHL,BSDC1,BYSL,C11orf54,C1GALT1,C3,CAPG,CBR3,CBS/LOC102724560,CD44,CD47,CDS1,CDX2,CES1,CHGA,CHGB,CHID1,CISD3,CLCA4,CLU,CLYBL,CMAS,CNPY2,COA7,COG…
Cancer,Organismal Injury and Abnormalities	Non-melanoma solid tumor	8.46e-14		1.176	284	AADAC,ABAT,ABCB11,ACAA2,ACAD10,ACADS,ACOT13,ACOT9,ACSF2,ACSM3,ACSS1,ADCK5,AGPS,AK4,ALAD,ALDH1B1,ALDH3A2,ALDH4A1,ALDH6A1,ALDOB,ANKRD22,ANXA1,ANXA2,ANXA3,ANXA8/ANXA8L1,APOA1,APPL2,ARGLU1,ARHGEF10L,ARMC1,ARPC5L,ATP5PF,ATP6V1E1,B3GNT6,B3GNT7,B4GALNT1,B4GALNT2,BCAT2,BDH1,BPHL,BSDC1,BYSL,C11orf54,C1GALT1,C1GALT1C1,C3,CAPG,CBR3,CBS/LOC102724560,CD44,CD47,CDS1,CDX2,CES1,CHGA,CHGB,CHID1,CISD3,CLCA4,CLU,CL…
Cancer,Organismal Injury and Abnormalities	Formation of solid tumor	1.95e-13		1.721	258	AADAC,ABAT,ABCB11,ACAD10,ACADS,ACOT9,ACSF2,ACSM3,ACSS1,ADCK5,AGPS,ALAD,ALDH1B1,ALDH3A2,ALDH4A1,ALDH6A1,ALDOB,ANKRD22,ANXA1,ANXA2,ANXA3,ANXA8/ANXA8L1,APOA1,APPL2,ARGLU1,ARHGEF10L,ARMC1,ARPC5L,ATP5PF,ATP6V1E1,B3GNT6,B4GALNT1,B4GALNT2,BCAT2,BDH1,BPHL,BYSL,C11orf54,C1GALT1,C1GALT1C1,C3,CAPG,CBS/LOC102724560,CD44,CD47,CDS1,CDX2,CES1,CHGA,CHGB,CHID1,CISD3,CLCA4,CLU,CLYBL,CMAS,CNPY2,COA7,COG1,COG4,COG5,…
Cancer,Organismal Injury and Abnormalities	Non-central nervous system malignant neoplasm	2.42e-13		1.066	286	AADAC,ABAT,ABCB11,ACAA2,ACAD10,ACADS,ACOT13,ACOT9,ACSF2,ACSM3,ACSS1,ADCK5,AGPS,AK4,ALAD,ALDH1B1,ALDH3A2,ALDH4A1,ALDH6A1,ALDOB,ANKRD22,ANXA1,ANXA2,ANXA3,ANXA8/ANXA8L1,APOA1,APPL2,ARGLU1,ARHGEF10L,ARMC1,ARPC5L,ATP5PF,ATP6V1E1,B3GNT6,B3GNT7,B4GALNT1,B4GALNT2,BCAT2,BDH1,BPHL,BSDC1,BYSL,C11orf54,C1GALT1,C1GALT1C1,C3,CAPG,CBR3,CBS/LOC102724560,CD44,CD47,CDS1,CDX2,CES1,Ces1g,CHGA,CHGB,CHID1,CISD3,CLCA4,…
Cancer,Organismal Injury and Abnormalities	Extrapancreatic malignant tumor	2.55e-13	Increased	2.401	281	AADAC,ABAT,ABCB11,ACAA2,ACAD10,ACADS,ACOT13,ACOT9,Acp5,ACSF2,ACSM3,ACSS1,ADCK5,AGPS,ALAD,ALDH1B1,ALDH3A2,ALDH4A1,ALDH6A1,ALDOB,ANKRD22,ANXA1,ANXA2,ANXA3,ANXA8/ANXA8L1,APOA1,APPL2,ARGLU1,ARHGEF10L,ARMC1,ARPC5L,ATP5PF,ATP6V1E1,B3GNT6,B3GNT7,B4GALNT1,B4GALNT2,BCAT2,BDH1,BPHL,BSDC1,BYSL,C11orf54,C1GALT1,C1GALT1C1,C3,CAPG,CBR3,CBS/LOC102724560,CD44,CD47,CDS1,CDX2,CES1,Ces1g,CHGA,CHGB,CHID1,CISD3,CLCA4…
Cancer,Organismal Injury and Abnormalities	Extracranial solid tumor	4.27e-13		1.407	286	AADAC,ABAT,ABCB11,ACAA2,ACAD10,ACADS,ACOT13,ACOT9,ACSF2,ACSM3,ACSS1,ADCK5,AGPS,AK4,ALAD,ALDH1B1,ALDH3A2,ALDH4A1,ALDH6A1,ALDOB,ANKRD22,ANXA1,ANXA2,ANXA3,ANXA8/ANXA8L1,APOA1,APPL2,ARGLU1,ARHGEF10L,ARMC1,ARPC5L,ATP5PF,ATP6V1E1,B3GNT6,B3GNT7,B4GALNT1,B4GALNT2,BCAT2,BDH1,BPHL,BSDC1,BYSL,C11orf54,C1GALT1,C1GALT1C1,C3,CAPG,CBR3,CBS/LOC102724560,CD44,CD47,CDS1,CDX2,CES1,Ces1g,CHGA,CHGB,CHID1,CISD3,CLCA4,…
Cancer,Organismal Injury and Abnormalities,Renal and Urological Disease	Chromophobe renal cell carcinoma	4.55e-13			20	CD44,CISD3,MKI67,MYL9,NDUFA10,NDUFA12,NDUFA2,NDUFA7,NDUFB1,NDUFB8,NDUFB9,NDUFS1,NDUFS6,NDUFS7,NDUFV1,PDXDC1,SDHA,SDHB,SDHC,SLC2A1
Cancer,Organismal Injury and Abnormalities	Abdominal neoplasm	5.32e-13		1.775	273	AADAC,ABAT,ABCB11,ACAA2,ACAD10,ACADS,ACOT13,ACOT9,ACSF2,ACSM3,ACSS1,ADCK5,AGPS,ALAD,ALDH1B1,ALDH3A2,ALDH4A1,ALDH6A1,ALDOB,ANKRD22,ANXA1,ANXA2,ANXA3,ANXA8/ANXA8L1,APOA1,APPL2,ARGLU1,ARHGEF10L,ARMC1,ARPC5L,ATP5PF,ATP6V1E1,B3GNT6,B3GNT7,B4GALNT1,BCAT2,BDH1,BPHL,BSDC1,BYSL,C11orf54,C1GALT1,C3,CAPG,CBR3,CBS/LOC102724560,CD44,CD47,CDS1,CDX2,CES1,CHGA,CHGB,CHID1,CISD3,CLCA4,CLU,CLYBL,CMAS,CNPY2,COA7,COG…
Free Radical Scavenging	Metabolism of reactive oxygen species	7.07e-13		0.875	42	Acp5,ALDH3A2,ANXA1,ANXA2,APOA1,C3,CBS/LOC102724560,CD44,CD47,CISD3,CLU,CYB5R1,CYBB,DECR1,DUOXA2,ERO1A,FDXR,FLNA,HIBCH,HK2,IDH2,LGALS3,LPO,MAOB,MLYCD,MYH9,MYLK,NDUFB9,NDUFS1,PARK7,PDE2A,PRCP,PRDX3,RIPK3,RTN4,SDHA,SDHC,SERPINB5,SLC2A1,SOD2,TGM2,XDH
Cancer,Organismal Injury and Abnormalities	Malignant solid tumor	1.02e-12		1.659	286	AADAC,ABAT,ABCB11,ACAA2,ACAD10,ACADS,ACOT13,ACOT9,ACSF2,ACSM3,ACSS1,ADCK5,AGPS,AK4,ALAD,ALDH1B1,ALDH3A2,ALDH4A1,ALDH6A1,ALDOB,ANKRD22,ANXA1,ANXA2,ANXA3,ANXA8/ANXA8L1,APOA1,APPL2,ARGLU1,ARHGEF10L,ARMC1,ARPC5L,ATP5PF,ATP6V1E1,B3GNT6,B3GNT7,B4GALNT1,B4GALNT2,BCAT2,BDH1,BPHL,BSDC1,BYSL,C11orf54,C1GALT1,C1GALT1C1,C3,CAPG,CBR3,CBS/LOC102724560,CD44,CD47,CDS1,CDX2,CES1,Ces1g,CHGA,CHGB,CHID1,CISD3,CLCA4,…
Cancer,Organismal Injury and Abnormalities	Solid tumor	1.13e-12	Increased	2.059	287	AADAC,ABAT,ABCB11,ACAA2,ACAD10,ACADS,ACOT13,ACOT9,ACSF2,ACSM3,ACSS1,ADCK5,AGPS,AK4,ALAD,ALDH1B1,ALDH3A2,ALDH4A1,ALDH6A1,ALDOB,ANKRD22,ANXA1,ANXA2,ANXA3,ANXA8/ANXA8L1,APOA1,APPL2,ARGLU1,ARHGEF10L,ARMC1,ARPC5L,ATP5PF,ATP6V1E1,B3GNT6,B3GNT7,B4GALNT1,B4GALNT2,BCAT2,BDH1,BPHL,BSDC1,BYSL,C11orf54,C1GALT1,C1GALT1C1,C3,CAPG,CBR3,CBS/LOC102724560,CD44,CD47,CDS1,CDX2,CES1,Ces1g,CHGA,CHGB,CHID1,CISD3,CLCA4,…
Cancer,Gastrointestinal Disease,Hepatic System Disease,Organismal Injury and Abnormalities	Hepatocellular carcinoma	1.29e-12		-0.625	78	ABAT,ABCB11,ACAA2,ACADS,ACSM3,AGPS,ALAD,ALDH4A1,ALDH6A1,ALDOB,ANXA1,ANXA2,ANXA3,APOA1,ATP6V1E1,BCAT2,BDH1,CD44,CISD3,CNPY2,COG5,CRIP1,CYBB,CYP2C18,DUOXA2,EHD2,EHHADH,EIF4A2,ENTPD5,FDXR,FGA,FGB,FGG,GALNT4,GDPD1,GSTZ1,GUSB,HADH,HAO2,HIBCH,HK2,HMGCS1,HMGCS2,HSPA1A/HSPA1B,IDH2,IVD,LGALS3,LNPK,MAOB,MAVS,MCCC2,MKI67,NLRP6,NPC2,OAT,OTC,PATJ,PDXDC1,PGRMC1,PLAC8,PML,POSTN,PROM1,PYCR1,RBM28,RTN4,SDHA,SLC2A…
Cancer,Organismal Injury and Abnormalities	Abdominal cancer	2.34e-12		1.04	270	AADAC,ABAT,ABCB11,ACAA2,ACAD10,ACADS,ACOT13,ACOT9,ACSF2,ACSM3,ACSS1,ADCK5,AGPS,ALAD,ALDH1B1,ALDH3A2,ALDH4A1,ALDH6A1,ALDOB,ANKRD22,ANXA1,ANXA2,ANXA3,ANXA8/ANXA8L1,APOA1,APPL2,ARGLU1,ARHGEF10L,ARMC1,ARPC5L,ATP5PF,ATP6V1E1,B3GNT6,B3GNT7,B4GALNT1,BCAT2,BDH1,BPHL,BSDC1,BYSL,C11orf54,C1GALT1,C3,CAPG,CBR3,CBS/LOC102724560,CD44,CD47,CDS1,CDX2,CES1,CHGA,CHGB,CHID1,CISD3,CLCA4,CLU,CLYBL,CMAS,CNPY2,COA7,COG…
Cancer,Organismal Injury and Abnormalities	Adenocarcinoma	2.34e-12		1.195	259	AADAC,ABAT,ABCB11,ACAA2,ACAD10,ACADS,ACOT13,ACOT9,ACSF2,ACSM3,ACSS1,ADCK5,AGPS,ALAD,ALDH1B1,ALDH3A2,ALDH4A1,ALDH6A1,ALDOB,ANKRD22,ANXA1,ANXA2,ANXA3,ANXA8/ANXA8L1,APPL2,ARGLU1,ARHGEF10L,ARMC1,ARPC5L,ATP5PF,ATP6V1E1,B3GNT6,B4GALNT1,B4GALNT2,BCAT2,BDH1,BPHL,BSDC1,BYSL,C11orf54,C1GALT1,C1GALT1C1,C3,CAPG,CBR3,CBS/LOC102724560,CD44,CD47,CDS1,CDX2,CES1,CHGA,CHGB,CHID1,CISD3,CLCA4,CLU,CLYBL,CMAS,CNPY2,CO…
Cancer,Organismal Injury and Abnormalities	Upper abdominal cancer	2.35e-12		0.1	214	AADAC,ABAT,ABCB11,ACAA2,ACADS,ACSF2,ACSM3,ACSS1,ADCK5,AGPS,ALAD,ALDH4A1,ALDH6A1,ALDOB,ANXA1,ANXA2,ANXA3,APOA1,APPL2,ARGLU1,ARHGEF10L,ARPC5L,ATP5PF,ATP6V1E1,B3GNT6,B3GNT7,B4GALNT1,BCAT2,BDH1,BPHL,BSDC1,C11orf54,C1GALT1,C3,CAPG,CBS/LOC102724560,CD44,CD47,CDS1,CDX2,CES1,CHGA,CHGB,CISD3,CLCA4,CLU,CNPY2,COA7,COG1,COG4,COG5,CPQ,CRIP1,CYBB,CYP2C18,CYP51A1,DDI2,DDX50,DECR1,DUOXA2,EHD2,EHHADH,EIF4A2,ELAPO…
Free Radical Scavenging	Synthesis of reactive oxygen species	2.79e-12		1.215	40	Acp5,ALDH3A2,ANXA1,ANXA2,APOA1,C3,CBS/LOC102724560,CD44,CD47,CISD3,CLU,CYB5R1,CYBB,DECR1,DUOXA2,ERO1A,FDXR,FLNA,HIBCH,HK2,IDH2,LGALS3,MAOB,MLYCD,MYH9,MYLK,NDUFB9,NDUFS1,PARK7,PDE2A,PRCP,RIPK3,RTN4,SDHA,SDHC,SERPINB5,SLC2A1,SOD2,TGM2,XDH
Hereditary Disorder,Metabolic Disease,Organismal Injury and Abnormalities	Familial mitochondrial disorder	3.32e-12			25	ETFDH,FDXR,HIBCH,HMGCS2,IDH2,MACROD1,MECR,NDUFA10,NDUFA12,NDUFA2,NDUFA4,NDUFA8,NDUFB8,NDUFS1,NDUFS6,NDUFS7,NDUFV1,PARL,RTN4IP1,SDHA,SDHB,SDHC,SHMT2,STOM,UGDH
Metabolic Disease,Organismal Injury and Abnormalities	Glucose metabolism disorder	4.76e-12		1.25	90	AADAC,ABAT,ACAA2,ACAD10,ACADS,Acp5,ACSF2,ACSM3,ACSS1,AGPS,ALDH3A2,ALDH4A1,ALDOB,ANXA1,ANXA2,APOA1,APPL2,BCAT2,BDH1,C3,CAPG,CBS/LOC102724560,CD44,CD47,CDS1,Ces1g,CHGA,CLU,CRIP1,CWH43,CYBB,CYP51A1,DECR1,EIF4A2,ENTPD5,ETFDH,FAM3D,FERMT2,FGA,FGB,FGG,FLOT1,FMO5,GALNT5,GALNT6,Gk,GNA14,GSTK1,HADH,HK2,HMGCS2,HSD3B1,HSPA1A/HSPA1B,IDH2,ITGAV,ITGB6,KLK3,LGALS3,MAOB,MECR,MLYCD,MSMO1,MYH11,MYH9,MYL9,NDUFA4,OT…
Cancer,Organismal Injury and Abnormalities	Incidence of tumor	5.68e-12		1.839	236	AADAC,ABAT,ABCB11,ACAD10,ACADS,ACOT9,ACSF2,ACSM3,ACSS1,ADCK5,AGPS,ALDH1B1,ALDH3A2,ALDH4A1,ALDH6A1,ALDOB,ANKRD22,ANXA1,ANXA2,ANXA3,ANXA8/ANXA8L1,APOA1,APPL2,ARGLU1,ARHGEF10L,ARMC1,ARPC5L,ATP5PF,ATP6V1E1,B3GNT6,B4GALNT1,B4GALNT2,BCAT2,BDH1,BPHL,BYSL,C11orf54,C1GALT1,C3,CAPG,CBS/LOC102724560,CD44,CD47,CDS1,CDX2,CES1,CHGA,CHGB,CHID1,CISD3,CLCA4,CLU,CLYBL,CMAS,CNPY2,COA7,COG1,COG4,COG5,CPQ,CRIP1,CWH43…
Neurological Disease,Organismal Injury and Abnormalities,Psychological Disorders	Disorder of basal ganglia	1.08e-11		1.131	54	ALDH6A1,ANXA2,ATP5PF,ATP6V1E1,B4GALNT1,C3,CD44,CDS1,CHGA,CHGB,CLU,CYBB,CYP51A1,EIF4A2,FGG,FLOT1,GPRC5A,HADH,HLA-E,HMGCS2,HSPA1A/HSPA1B,HSPH1,LGALS3,MAOB,MECR,NDUFA10,NDUFA12,NDUFA2,NDUFA4,NDUFA7,NDUFA8,NDUFB1,NDUFB9,NDUFS1,NDUFS6,NDUFS7,NDUFV1,OTC,PARK7,PARL,PDE2A,PDLIM1,PGRMC1,RTN4,SDHA,SDHB,SDHC,SELENOF,SLC2A1,SOD2,STARD10,STOM,TGM2,TPD52
Cancer,Organismal Injury and Abnormalities	Abdominal adenocarcinoma	1.3e-11	Increased	2.219	253	AADAC,ABAT,ABCB11,ACAA2,ACAD10,ACADS,ACOT13,ACOT9,ACSF2,ACSM3,ACSS1,ADCK5,AGPS,ALAD,ALDH1B1,ALDH3A2,ALDH4A1,ALDH6A1,ALDOB,ANKRD22,ANXA1,ANXA2,ANXA3,ANXA8/ANXA8L1,APPL2,ARGLU1,ARHGEF10L,ARMC1,ARPC5L,ATP5PF,ATP6V1E1,B3GNT6,B4GALNT1,BCAT2,BDH1,BPHL,BSDC1,BYSL,C11orf54,C1GALT1,C3,CAPG,CBR3,CBS/LOC102724560,CD44,CD47,CDS1,CDX2,CES1,CHGA,CHGB,CHID1,CISD3,CLCA4,CLU,CLYBL,CMAS,CNPY2,COA7,COG1,COG4,COG5,C…
Cancer,Gastrointestinal Disease,Hepatic System Disease,Organismal Injury and Abnormalities	Liver cancer	1.55e-11		-0.645	151	AADAC,ABAT,ABCB11,ACAA2,ACADS,ACSM3,AGPS,ALAD,ALDH4A1,ALDH6A1,ALDOB,ANXA1,ANXA2,ANXA3,APOA1,APPL2,ARGLU1,ATP5PF,ATP6V1E1,B3GNT6,B3GNT7,BCAT2,BDH1,BSDC1,C1GALT1,C3,CAPG,CBS/LOC102724560,CD44,CD47,CDX2,CES1,CISD3,CLCA4,CLU,CNPY2,COG5,CPQ,CRIP1,CYBB,CYP2C18,CYP51A1,DDI2,DDX50,DECR1,DUOXA2,EHD2,EHHADH,EIF4A2,ENTPD5,EPPK1,ERN2,FDXR,FGA,FGB,FGG,FLNA,GALNT4,GALNT5,GALNT7,GCC2,GDPD1,GOLGA4,GOLIM4,GOLPH3L…
Cancer,Organismal Injury and Abnormalities	Malignant genitourinary solid tumor	2.82e-11		0.277	227	AADAC,ABAT,ABCB11,ACAD10,ACADS,ACOT13,ACOT9,ACSF2,ACSM3,ACSS1,ADCK5,AGPS,ALAD,ALDH1B1,ALDH3A2,ALDH4A1,ALDH6A1,ALDOB,ANKRD22,ANXA1,ANXA2,ANXA3,ANXA8/ANXA8L1,APOA1,APPL2,ARGLU1,ARHGEF10L,ARPC5L,ATP5PF,B3GNT6,B4GALNT1,B4GALNT2,BDH1,BPHL,BSDC1,C1GALT1C1,C3,CAPG,CBS/LOC102724560,CD44,CD47,CDS1,CDX2,CES1,Ces1g,CHGA,CHGB,CHID1,CISD3,CLCA4,CLU,CMAS,CNPY2,COG1,COG4,COG5,CPQ,CRIP1,CWH43,CYBB,CYP51A1,DDI2,D…
Cancer,Organismal Injury and Abnormalities	Tumorigenesis of epithelial neoplasm	2.93e-11		-0.151	228	AADAC,ABAT,ABCB11,ACAD10,ACADS,ACOT9,ACSF2,ACSM3,ACSS1,ADCK5,AGPS,ALDH1B1,ALDH3A2,ALDH4A1,ALDH6A1,ALDOB,ANKRD22,ANXA1,ANXA2,ANXA3,ANXA8/ANXA8L1,APOA1,APPL2,ARGLU1,ARHGEF10L,ARMC1,ARPC5L,ATP5PF,ATP6V1E1,B3GNT6,B4GALNT1,B4GALNT2,BCAT2,BDH1,BPHL,BYSL,C11orf54,C1GALT1,C3,CAPG,CBS/LOC102724560,CD44,CD47,CDS1,CDX2,CES1,CHGA,CHGB,CISD3,CLCA4,CLU,CLYBL,CMAS,CNPY2,COA7,COG1,COG4,COG5,CPQ,CWH43,CYB5R1,CYBB…
Cancer,Gastrointestinal Disease,Organismal Injury and Abnormalities	Digestive organ tumor	3.43e-11	Increased	2.126	260	AADAC,ABAT,ABCB11,ACAA2,ACAD10,ACADS,ACOT13,ACOT9,ACSF2,ACSM3,ACSS1,ADCK5,AGPS,ALAD,ALDH1B1,ALDH3A2,ALDH4A1,ALDH6A1,ALDOB,ANKRD22,ANXA1,ANXA2,ANXA3,APOA1,APPL2,ARGLU1,ARHGEF10L,ARMC1,ARPC5L,ATP5PF,ATP6V1E1,B3GNT6,B3GNT7,B4GALNT1,BCAT2,BDH1,BPHL,BSDC1,BYSL,C11orf54,C1GALT1,C3,CAPG,CBR3,CBS/LOC102724560,CD44,CD47,CDS1,CDX2,CES1,CHGA,CHGB,CHID1,CISD3,CLCA4,CLU,CLYBL,CMAS,CNBP,CNPY2,COA7,COG1,COG4,CO…
Neurological Disease,Organismal Injury and Abnormalities,Skeletal and Muscular Disorders	Neuromuscular disease	3.58e-11			61	ALDH6A1,ANXA1,ANXA2,ATP5PF,ATP6V1E1,B4GALNT1,C3,CD44,CD47,CDS1,CHGA,CHGB,CLU,CYP51A1,EIF4A2,FGG,FLOT1,GPRC5A,GSDMD,HADH,HIBCH,HLA-E,HMGCS2,HSPA1A/HSPA1B,ITGAV,LGALS3,MAOB,MECR,NDUFA10,NDUFA12,NDUFA2,NDUFA4,NDUFA7,NDUFA8,NDUFB1,NDUFB8,NDUFB9,NDUFS1,NDUFS6,NDUFS7,NDUFV1,OTC,PARK7,PARL,PDE2A,PDLIM1,PGRMC1,RTN4,SDHA,SDHB,SDHC,SELENOF,SHMT2,SLC2A1,SQLE,STARD10,STOM,SYNE2,TGM2,TPD52,UGDH
Carbohydrate Metabolism,Post-Translational Modification	Processing of O-glycan	4.87e-11			10	B3GNT6,B3GNT7,GALNT10,GALNT4,GALNT5,GALNT6,GALNT7,GCNT3,ST3GAL4,ST6GALNAC2
Post-Translational Modification	O-glycosylation of protein	5.39e-11			13	ALDOB,B3GNT6,B3GNT7,C1GALT1,C1GALT1C1,GALNT10,GALNT4,GALNT5,GALNT6,GALNT7,GCNT3,ST3GAL4,ST6GALNAC2
Cancer,Gastrointestinal Disease,Organismal Injury and Abnormalities	Digestive system cancer	5.76e-11		1.343	257	AADAC,ABAT,ABCB11,ACAA2,ACAD10,ACADS,ACOT13,ACOT9,ACSF2,ACSM3,ACSS1,ADCK5,AGPS,ALAD,ALDH1B1,ALDH3A2,ALDH4A1,ALDH6A1,ALDOB,ANKRD22,ANXA1,ANXA2,ANXA3,APOA1,APPL2,ARGLU1,ARHGEF10L,ARMC1,ARPC5L,ATP5PF,ATP6V1E1,B3GNT6,B3GNT7,B4GALNT1,BCAT2,BDH1,BPHL,BSDC1,BYSL,C11orf54,C1GALT1,C3,CAPG,CBR3,CBS/LOC102724560,CD44,CD47,CDS1,CDX2,CES1,CHGA,CHGB,CHID1,CISD3,CLCA4,CLU,CLYBL,CMAS,CNBP,CNPY2,COA7,COG1,COG4,CO…
Cancer,Organismal Injury and Abnormalities	Genitourinary tumor	8.15e-11		0.644	228	AADAC,ABAT,ABCB11,ACAD10,ACADS,ACOT13,ACOT9,ACSF2,ACSM3,ACSS1,ADCK5,AGPS,ALAD,ALDH1B1,ALDH3A2,ALDH4A1,ALDH6A1,ALDOB,ANKRD22,ANXA1,ANXA2,ANXA3,ANXA8/ANXA8L1,APOA1,APPL2,ARGLU1,ARHGEF10L,ARPC5L,ATP5PF,B3GNT6,B4GALNT1,B4GALNT2,BDH1,BPHL,BSDC1,C1GALT1C1,C3,CAPG,CBR3,CBS/LOC102724560,CD44,CD47,CDS1,CDX2,CES1,Ces1g,CHGA,CHGB,CHID1,CISD3,CLCA4,CLU,CMAS,CNPY2,COG1,COG4,COG5,CPQ,CRIP1,CWH43,CYBB,CYP51A1,D…
Cancer,Organismal Injury and Abnormalities	Generation of tumor	9.55e-11		0.956	248	AADAC,ABAT,ABCB11,ACAD10,ACADS,ACOT9,ACSF2,ACSM3,ACSS1,ADCK5,AGPS,ALAD,ALDH1B1,ALDH3A2,ALDH4A1,ALDH6A1,ALDOB,ANKRD22,ANXA1,ANXA2,ANXA3,ANXA8/ANXA8L1,APOA1,APPL2,ARGLU1,ARHGEF10L,ARMC1,ARPC5L,ATP5PF,ATP6V1E1,B3GNT6,B4GALNT1,B4GALNT2,BCAT2,BDH1,BPHL,C11orf54,C1GALT1,C1GALT1C1,C3,CAPG,CBS/LOC102724560,CD44,CD47,CDS1,CDX2,CES1,CHGA,CHGB,CHID1,CISD3,CLCA4,CLU,CLYBL,CMAS,CNPY2,COA7,COG1,COG4,COG5,CPQ,C…
Cancer,Gastrointestinal Disease,Hepatic System Disease,Organismal Injury and Abnormalities	Liver tumor	9.92e-11		0.18	163	AADAC,ABAT,ABCB11,ACAA2,ACADS,ACSM3,ADCK5,AGPS,ALAD,ALDH4A1,ALDH6A1,ALDOB,ANXA1,ANXA2,ANXA3,APOA1,APPL2,ARGLU1,ATP5PF,ATP6V1E1,B3GNT6,B3GNT7,BCAT2,BDH1,BSDC1,C1GALT1,C3,CAPG,CBS/LOC102724560,CD44,CD47,CDX2,CES1,CISD3,CLCA4,CLU,CNPY2,COG4,COG5,CPQ,CRIP1,CYBB,CYP2C18,CYP2S1,CYP51A1,DDI2,DDX50,DECR1,DUOXA2,EHD2,EHHADH,EIF4A2,ELAPOR1,ENTPD5,EPPK1,ERN2,FDXR,FGA,FGB,FGG,FLNA,GALNT10,GALNT4,GALNT5,GALNT…
Cancer,Organismal Injury and Abnormalities	Frequency of tumor	1.24e-10		1.592	228	AADAC,ABAT,ABCB11,ACAD10,ACADS,ACOT9,ACSF2,ACSM3,ACSS1,ADCK5,AGPS,ALDH1B1,ALDH3A2,ALDH4A1,ALDH6A1,ALDOB,ANKRD22,ANXA1,ANXA2,ANXA3,ANXA8/ANXA8L1,APOA1,APPL2,ARGLU1,ARHGEF10L,ARMC1,ARPC5L,ATP5PF,ATP6V1E1,B3GNT6,B4GALNT1,B4GALNT2,BCAT2,BDH1,BPHL,BYSL,C11orf54,C1GALT1,C3,CAPG,CBS/LOC102724560,CD44,CD47,CDS1,CDX2,CES1,CHGA,CHGB,CISD3,CLCA4,CLU,CLYBL,CMAS,CNPY2,COA7,COG1,COG4,COG5,CPQ,CWH43,CYB5R1,CYBB…
Neurological Disease,Organismal Injury and Abnormalities	Movement Disorders	1.63e-10		1.731	65	ALDH6A1,ANXA2,ATP5PF,ATP6V1E1,B4GALNT1,C3,CD44,CDS1,CHGA,CHGB,CLU,COA7,CYBB,CYP51A1,DECR1,EIF4A2,FDXR,FGG,FLOT1,GPRC5A,GSDMD,HADH,HLA-E,HMGCS2,HSPA1A/HSPA1B,HSPH1,LGALS3,MAOB,MECR,NDUFA10,NDUFA12,NDUFA2,NDUFA4,NDUFA7,NDUFA8,NDUFB1,NDUFB9,NDUFS1,NDUFS6,NDUFS7,NDUFV1,NPC2,OTC,PARK7,PARL,PDE2A,PDLIM1,PGRMC1,PPIF,PRDX3,RTN4,RTN4IP1,SDHA,SDHB,SDHC,SELENOF,SLC12A2,SLC2A1,SOD2,STARD10,STOM,SYNE2,TGM2,TP…
Cancer,Gastrointestinal Disease,Hepatic System Disease,Organismal Injury and Abnormalities	Hepatobiliary system cancer	1.79e-10		-0.645	156	AADAC,ABAT,ABCB11,ACAA2,ACADS,ACSM3,AGPS,ALAD,ALDH4A1,ALDH6A1,ALDOB,ANXA1,ANXA2,ANXA3,APOA1,APPL2,ARGLU1,ATP5PF,ATP6V1E1,B3GNT6,B3GNT7,BCAT2,BDH1,BSDC1,C1GALT1,C3,CAPG,CBS/LOC102724560,CD44,CD47,CDX2,CES1,CISD3,CLCA4,CLU,CNPY2,COG5,CPQ,CRIP1,CYBB,CYP2C18,CYP51A1,DDI2,DDX50,DECR1,DUOXA2,EHD2,EHHADH,EIF4A2,ENTPD5,EPPK1,ERN2,FDXR,FGA,FGB,FGG,FLNA,GALNT4,GALNT5,GALNT7,GCC2,GDPD1,GNA14,GOLGA4,GOLIM4,G…
Gastrointestinal Disease,Hepatic System Disease,Organismal Injury and Abnormalities	Liver lesion	2e-10		1.17	167	AADAC,ABAT,ABCB11,ACAA2,ACADS,ACSM3,ADCK5,AGPS,ALAD,ALDH4A1,ALDH6A1,ALDOB,ANXA1,ANXA2,ANXA3,APOA1,APPL2,ARGLU1,ATP5PF,ATP6V1E1,B3GNT6,B3GNT7,BCAT2,BDH1,BSDC1,C1GALT1,C3,CAPG,CBS/LOC102724560,CD44,CD47,CDX2,CES1,CISD3,CLCA4,CLU,CNPY2,COG4,COG5,CPQ,CRIP1,CYBB,CYP2C18,CYP2S1,CYP51A1,DDI2,DDX50,DECR1,DUOXA2,EHD2,EHHADH,EIF4A2,ELAPOR1,ENTPD5,EPPK1,ERN2,FDXR,FGA,FGB,FGG,FLNA,GALNT10,GALNT4,GALNT5,GALNT…
Cancer,Gastrointestinal Disease,Organismal Injury and Abnormalities	Hepatobiliary neoplasm	3.23e-10		0.18	168	AADAC,ABAT,ABCB11,ACAA2,ACADS,ACSM3,ADCK5,AGPS,ALAD,ALDH4A1,ALDH6A1,ALDOB,ANXA1,ANXA2,ANXA3,APOA1,APPL2,ARGLU1,ATP5PF,ATP6V1E1,B3GNT6,B3GNT7,BCAT2,BDH1,BSDC1,C1GALT1,C3,CAPG,CBS/LOC102724560,CD44,CD47,CDX2,CES1,CISD3,CLCA4,CLU,CNPY2,COG4,COG5,CPQ,CRIP1,CYBB,CYP2C18,CYP2S1,CYP51A1,DDI2,DDX50,DECR1,DUOXA2,EHD2,EHHADH,EIF4A2,ELAPOR1,ENTPD5,EPPK1,ERN2,FDXR,FGA,FGB,FGG,FLNA,GALNT10,GALNT4,GALNT5,GALNT…
Cardiovascular Disease,Organismal Injury and Abnormalities	Early onset hypertension	3.94e-10			20	ABAT,ACAA2,ACSS1,ANXA1,ANXA8/ANXA8L1,C3,CLYBL,CYBB,DECR1,HMGCS2,IVD,LGALS3,LSS,PCCA,PCCB,PDE2A,RETSAT,RTN4IP1,SHMT2,TXNDC5
Metabolic Disease,Organismal Injury and Abnormalities,Renal and Urological Disease	Organic aciduria	3.99e-10		1.982	11	ETFDH,GSTZ1,IDH2,IVD,MCCC2,MLYCD,MMAA,OAT,PCCA,PCCB,SOD2
Inflammatory Response,Organismal Injury and Abnormalities	Inflammation of organ	4.74e-10	Increased	2.255	71	ABAT,ABCB11,ANXA1,ANXA3,APOA1,B3GNT6,C1GALT1,C1GALT1C1,C3,CAPG,CBS/LOC102724560,CD44,CD47,CDX2,CES1,Ces2a,CLU,CYBB,CYP51A1,DUOXA2,ENTPD5,EPPK1,ERN2,FAM114A1,FDXR,FGA,FLNA,FLOT1,GCNT3,GSDMD,GSTK1,GSTZ1,HLA-E,HMGCS1,HMGCS2,HSD3B1,ITGAV,ITGB6,LAMA5,LGALS3,LPO,LSS,MAVS,MKI67,MSMO1,MYH9,MYL9,MYLK,NCSTN,NLRP6,OSTC,PARK7,PDCD4,PDLIM1,PGAP1,PGRMC1,POSTN,PROM1,REG3A,REG3G,RIPK3,SELENBP1,SERPINB5,SLC2A1,SL…
Amino Acid Metabolism,Small Molecule Biochemistry	Metabolism of amino acids	5.67e-10		-1.961	19	ABAT,ALDH4A1,ALDH6A1,BCAT2,BPHL,CBS/LOC102724560,GSTZ1,HIBCH,IVD,MCCC2,OAT,OTC,PARK7,PCCA,PCCB,PM20D1,PYCR1,SHMT2,TST
Metabolic Disease,Organismal Injury and Abnormalities,Renal and Urological Disease	Aciduria	6.8e-10	Increased	2.219	12	ETFDH,GSTZ1,HADH,IDH2,IVD,MCCC2,MLYCD,MMAA,OAT,PCCA,PCCB,SOD2
Cardiovascular Disease,Organismal Injury and Abnormalities	Early-onset cardiovascular disorder	6.8e-10			21	ABAT,ACAA2,ACSS1,ANXA1,ANXA8/ANXA8L1,APOA1,C3,CLYBL,CYBB,DECR1,HMGCS2,IVD,LGALS3,LSS,PCCA,PCCB,PDE2A,RETSAT,RTN4IP1,SHMT2,TXNDC5
Cancer,Organismal Injury and Abnormalities	Genitourinary carcinoma	6.92e-10		-0.152	211	AADAC,ABAT,ABCB11,ACAD10,ACADS,ACOT13,ACOT9,ACSF2,ACSM3,ACSS1,ADCK5,AGPS,ALAD,ALDH1B1,ALDH3A2,ALDH4A1,ALDH6A1,ALDOB,ANKRD22,ANXA1,ANXA2,ANXA3,ANXA8/ANXA8L1,APPL2,ARGLU1,ARHGEF10L,ARPC5L,ATP5PF,B3GNT6,B4GALNT1,BDH1,BPHL,BSDC1,C1GALT1C1,C3,CAPG,CBS/LOC102724560,CD44,CD47,CDS1,CDX2,CES1,CHGA,CISD3,CLCA4,CLU,CMAS,CNPY2,COG1,COG4,COG5,CPQ,CWH43,CYBB,CYP51A1,DDI2,DDX50,DECR1,EHD2,EHHADH,EIF4A2,ELAPOR1,…
Developmental Disorder,Hereditary Disorder,Metabolic Disease,Organismal Injury and Abnormalities	Mitochondrial respiratory chain deficiency	6.99e-10			13	ETFDH,NDUFA10,NDUFA12,NDUFA2,NDUFA8,NDUFB8,NDUFS1,NDUFS6,NDUFS7,NDUFV1,SDHA,SDHB,SDHC
Amino Acid Metabolism,Small Molecule Biochemistry	Catabolism of amino acids	7.88e-10			13	ABAT,ALDH4A1,ALDH6A1,BCAT2,CBS/LOC102724560,GSTZ1,HIBCH,IVD,MCCC2,OTC,PCCA,PCCB,TST
Endocrine System Disorders,Gastrointestinal Disease,Metabolic Disease,Organismal Injury and Abnormalities	Diabetes mellitus	7.95e-10			77	AADAC,ABAT,ACAA2,ACAD10,Acp5,ACSF2,ACSM3,ACSS1,AGPS,ALDH3A2,ALDH4A1,ALDOB,ANXA1,ANXA2,APOA1,BCAT2,BDH1,C3,CAPG,CBS/LOC102724560,CD44,CD47,CDS1,CHGA,CLU,CRIP1,CWH43,CYBB,CYP51A1,DECR1,EIF4A2,ETFDH,FAM3D,FERMT2,FGA,FGB,FGG,FLOT1,FMO5,GALNT5,GALNT6,GNA14,HADH,HK2,HMGCS2,HSD3B1,HSPA1A/HSPA1B,IDH2,ITGAV,ITGB6,KLK3,LGALS3,MAOB,MECR,MSMO1,MYH11,MYH9,MYL9,OTC,PARK7,PCCA,PDCD4,PDE2A,PGM1,PLAC8,PLSCR1,PM20…
Cancer,Gastrointestinal Disease,Organismal Injury and Abnormalities	Hepato-pancreato-biliary cancer	7.99e-10		-0.07	176	AADAC,ABAT,ABCB11,ACAA2,ACADS,ACSF2,ACSM3,AGPS,ALAD,ALDH4A1,ALDH6A1,ALDOB,ANXA1,ANXA2,ANXA3,APOA1,APPL2,ARGLU1,ARHGEF10L,ATP5PF,ATP6V1E1,B3GNT6,B3GNT7,B4GALNT1,BCAT2,BDH1,BSDC1,C1GALT1,C3,CAPG,CBS/LOC102724560,CD44,CD47,CDX2,CES1,CHGA,CISD3,CLCA4,CLU,CNPY2,COA7,COG4,COG5,CPQ,CRIP1,CYBB,CYP2C18,CYP51A1,DDI2,DDX50,DECR1,DUOXA2,EHD2,EHHADH,EIF4A2,ELAPOR1,ENTPD5,EPPK1,ERN2,ETFDH,FAM114A1,FDXR,FGA,FGB…
Cancer,Organismal Injury and Abnormalities	Development of carcinoma	8.32e-10		0.05	222	AADAC,ABAT,ABCB11,ACAD10,ACADS,ACOT9,ACSF2,ACSM3,ACSS1,ADCK5,AGPS,ALDH1B1,ALDH3A2,ALDH4A1,ALDH6A1,ALDOB,ANKRD22,ANXA1,ANXA2,ANXA3,ANXA8/ANXA8L1,APOA1,APPL2,ARGLU1,ARHGEF10L,ARMC1,ARPC5L,ATP5PF,ATP6V1E1,B3GNT6,B4GALNT1,B4GALNT2,BCAT2,BDH1,BPHL,C11orf54,C1GALT1,C3,CAPG,CBS/LOC102724560,CD44,CD47,CDS1,CDX2,CES1,CHGA,CHGB,CISD3,CLCA4,CLU,CLYBL,CMAS,CNPY2,COA7,COG1,COG4,COG5,CPQ,CWH43,CYB5R1,CYBB,CYP5…
Cancer,Gastrointestinal Disease,Hepatic System Disease,Organismal Injury and Abnormalities	Liver carcinoma	8.85e-10		-0.092	142	AADAC,ABAT,ABCB11,ACAA2,ACADS,ACSM3,AGPS,ALAD,ALDH4A1,ALDH6A1,ALDOB,ANXA1,ANXA2,ANXA3,APOA1,APPL2,ARGLU1,ATP5PF,ATP6V1E1,B3GNT6,B3GNT7,BCAT2,BDH1,BSDC1,C1GALT1,C3,CAPG,CD44,CD47,CDX2,CISD3,CLCA4,CNPY2,COG5,CPQ,CRIP1,CYBB,CYP2C18,CYP51A1,DDI2,DECR1,DUOXA2,EHD2,EHHADH,EIF4A2,ENTPD5,EPPK1,ERN2,FDXR,FGA,FGB,FGG,FLNA,GALNT4,GALNT5,GALNT7,GCC2,GDPD1,GOLGA4,GOLIM4,GOLPH3L,GORASP2,GSDMD,GSTK1,GSTZ1,GUSB,…
Free Radical Scavenging	Production of reactive oxygen species	1.65e-09		1.441	30	ALDH3A2,ANXA1,ANXA2,C3,CBS/LOC102724560,CD44,CISD3,CYB5R1,CYBB,DECR1,FDXR,FLNA,HK2,IDH2,MAOB,MLYCD,MYH9,MYLK,NDUFB9,NDUFS1,PARK7,PDE2A,PRCP,RIPK3,RTN4,SDHA,SLC2A1,SOD2,TGM2,XDH
Cancer,Hematological Disease,Immunological Disease,Organismal Injury and Abnormalities	Adult acute myeloid leukemia	2.05e-09			9	IDH2,NDUFA10,NDUFA4,NDUFA7,NDUFB1,NDUFB8,NDUFB9,NDUFS1,NDUFV1
Lipid Metabolism,Small Molecule Biochemistry	Fatty acid metabolism	2.82e-09		-0.966	36	ABAT,ABCB11,ACAA2,ACADS,ACOT9,ACSF2,ACSM3,ACSS1,ANXA1,APOA1,ATP5PF,B4GALNT1,CES1,CLU,CYP2C18,CYP2S1,DECR1,EHHADH,Gk,HMGCS2,ITGAV,LSS,MECR,MLYCD,MSMO1,NDUFS6,NPC2,PARK7,PCCA,PCCB,PLSCR1,PML,RTN4,SDHA,SDHB,ST6GALNAC6
Cancer,Gastrointestinal Disease,Organismal Injury and Abnormalities	Gastrointestinal tumor	3.7e-09	Increased	2.243	239	AADAC,ABAT,ABCB11,ACAA2,ACAD10,ACADS,ACOT13,ACOT9,ACSF2,ACSM3,ACSS1,ADCK5,AGPS,ALAD,ALDH1B1,ALDH3A2,ALDH4A1,ALDH6A1,ALDOB,ANKRD22,ANXA1,ANXA2,ANXA3,APOA1,APPL2,ARHGEF10L,ARMC1,ARPC5L,ATP5PF,ATP6V1E1,B3GNT6,B4GALNT1,BCAT2,BDH1,BPHL,BSDC1,BYSL,C11orf54,C1GALT1,C3,CAPG,CBR3,CBS/LOC102724560,CD44,CD47,CDS1,CDX2,CES1,CHGA,CHGB,CHID1,CLCA4,CLU,CLYBL,CMAS,CNBP,CNPY2,COA7,COG1,COG4,COG5,CPQ,CRIP1,CRNKL1,…
Cancer,Gastrointestinal Disease,Hepatic System Disease,Organismal Injury and Abnormalities	Hepatobiliary carcinoma	4.82e-09		-0.092	148	AADAC,ABAT,ABCB11,ACAA2,ACADS,ACSM3,AGPS,ALAD,ALDH4A1,ALDH6A1,ALDOB,ANXA1,ANXA2,ANXA3,APOA1,APPL2,ARGLU1,ATP5PF,ATP6V1E1,B3GNT6,B3GNT7,BCAT2,BDH1,BSDC1,C1GALT1,C3,CAPG,CD44,CD47,CDX2,CISD3,CLCA4,CNPY2,COG5,CPQ,CRIP1,CYBB,CYP2C18,CYP51A1,DDI2,DECR1,DUOXA2,EHD2,EHHADH,EIF4A2,ENTPD5,EPPK1,ERN2,FDXR,FGA,FGB,FGG,FLNA,GALNT4,GALNT5,GALNT7,GCC2,GDPD1,GNA14,GOLGA4,GOLIM4,GOLPH3L,GORASP2,GSDMD,GSTK1,GSTZ1…
Cardiovascular Disease,Neurological Disease,Organismal Injury and Abnormalities,Skeletal and Muscular Disorders	Cardiomyopathy	5.21e-09		0.703	53	ACOT9,ALDH3A2,ALDOB,ANXA1,ANXA2,APOA1,ATP5PF,ATP6V1E1,B3GNT7,C3,CBR3,CD44,CD47,CHGA,CHGB,CLU,CYBB,EIF4H,ETFDH,FGB,FGG,GALNT4,GSDMD,HK2,HNRNPUL1,IDH2,ITGAV,KLK3,MACROD1,MAOB,MLYCD,MYH11,MYH9,PARK7,PDCD4,PDE2A,PGRMC1,POSTN,PPIF,PRDX3,RIPK3,RTN4,SDHA,SDHB,SHMT2,SLC2A1,SOD2,STOM,SUMO2,SYNE2,TGM2,TMEM43,XDH
Developmental Disorder,Hereditary Disorder,Metabolic Disease,Organismal Injury and Abnormalities	Mitochondrial complex I deficiency	8.74e-09			9	NDUFA10,NDUFA12,NDUFA2,NDUFA8,NDUFB8,NDUFS1,NDUFS6,NDUFS7,NDUFV1
Developmental Disorder,Hereditary Disorder,Metabolic Disease,Organismal Injury and Abnormalities	Inborn error of amino acid metabolism	9.21e-09			14	ABAT,ALDH4A1,ALDH6A1,BCAT2,CBS/LOC102724560,ETFDH,IVD,MCCC2,MMAA,OTC,PCCA,PCCB,SLC25A15,SUOX
Hereditary Disorder,Neurological Disease,Organismal Injury and Abnormalities,Psychological Disorders,Skeletal and Muscular Disorders	Huntington Disease	9.3e-09			38	ALDH6A1,ATP5PF,B4GALNT1,C3,CD44,CDS1,CHGB,CLU,CYP51A1,FGG,HADH,HLA-E,HMGCS2,HSPA1A/HSPA1B,MAOB,NDUFA10,NDUFA12,NDUFA2,NDUFA4,NDUFA7,NDUFA8,NDUFB1,NDUFB9,NDUFS1,NDUFS6,NDUFS7,NDUFV1,OTC,PDLIM1,PGRMC1,SDHA,SDHB,SDHC,SLC2A1,STARD10,STOM,TGM2,TPD52
Carbohydrate Metabolism	Metabolism of carbohydrate	1e-08		1.327	38	ALDH3A2,ALDOB,ANXA1,APOA1,B3GNT7,B4GALNT1,B4GALNT2,CBR3,CD44,CDS1,CHGA,CLU,CMAS,ENTPD5,FAM3D,GALNT5,GALNT7,GCNT3,Gk,GNA14,GUSB,HK2,ITGAV,MYOF,PGM1,PLSCR1,PML,POSTN,SELENOI,SLC2A1,SLC35A1,SLC35A3,SLC44A4,SORD,ST3GAL4,ST6GALNAC6,UGDH,UGT1A6
Cancer,Gastrointestinal Disease,Organismal Injury and Abnormalities	Gastrointestinal tract cancer	1.01e-08	Increased	2.008	237	AADAC,ABAT,ABCB11,ACAA2,ACAD10,ACADS,ACOT13,ACOT9,ACSF2,ACSM3,ACSS1,ADCK5,AGPS,ALAD,ALDH1B1,ALDH3A2,ALDH4A1,ALDH6A1,ALDOB,ANKRD22,ANXA1,ANXA2,ANXA3,APOA1,APPL2,ARHGEF10L,ARMC1,ARPC5L,ATP5PF,ATP6V1E1,B3GNT6,B4GALNT1,BCAT2,BDH1,BPHL,BSDC1,BYSL,C11orf54,C1GALT1,C3,CAPG,CBR3,CBS/LOC102724560,CD44,CD47,CDS1,CDX2,CES1,CHGA,CHGB,CHID1,CLCA4,CLU,CLYBL,CMAS,CNBP,CNPY2,COA7,COG1,COG4,COG5,CPQ,CRIP1,CRNKL1,…
Nucleic Acid Metabolism	Metabolism of nucleic acid component or derivative	1.15e-08		-0.611	32	ACAA2,ACOT9,ACSF2,AK4,ALDH6A1,APOA1,B4GALNT2,CES1,CMAS,EHHADH,ENTPD5,FERMT2,HK2,HMGCS2,HSPA1A/HSPA1B,IDH2,MACROD1,MCCC2,MLYCD,MYOF,NDUFA4,NDUFS1,NDUFS6,PARK7,PDE2A,PML,PPIF,SDHA,SLC35A3,SOD2,UGDH,XDH
Hereditary Disorder,Metabolic Disease,Neurological Disease,Organismal Injury and Abnormalities,Skeletal and Muscular Disorders	Autosomal recessive Leigh syndrome	1.68e-08			11	HIBCH,MECR,NDUFA10,NDUFA12,NDUFA2,NDUFA4,NDUFB8,NDUFS1,NDUFS7,NDUFV1,SDHA
Hereditary Disorder,Metabolic Disease,Organismal Injury and Abnormalities	Autosomal recessive mitochondrial disorder	1.87e-08			13	HIBCH,MECR,NDUFA10,NDUFA12,NDUFA2,NDUFA4,NDUFB8,NDUFS1,NDUFS6,NDUFS7,NDUFV1,SDHA,SDHB
Metabolic Disease,Organismal Injury and Abnormalities	Single enzyme disorder	3.51e-08			14	ENTPD5,ETFDH,GSTZ1,HADH,HAGH,HIBCH,HMGCS2,IVD,MCCC2,OTC,SOD2,SORD,SUOX,XDH
Cell Signaling,Post-Translational Modification,Protein Synthesis	Assembly of Mitochondrial ETC 1	4.11e-08			9	NDUFA10,NDUFA2,NDUFA8,NDUFB1,NDUFB8,NDUFB9,NDUFS1,NDUFS6,NDUFS7
Cancer,Gastrointestinal Disease,Organismal Injury and Abnormalities	Gastrointestinal carcinoma	4.39e-08		1.982	228	AADAC,ABAT,ABCB11,ACAA2,ACAD10,ACOT13,ACOT9,ACSF2,ACSM3,ACSS1,ADCK5,AGPS,ALAD,ALDH1B1,ALDH3A2,ALDH4A1,ALDH6A1,ALDOB,ANKRD22,ANXA1,ANXA3,APOA1,APPL2,ARHGEF10L,ARMC1,ARPC5L,ATP5PF,ATP6V1E1,B3GNT6,B4GALNT1,BCAT2,BDH1,BPHL,BSDC1,BYSL,C11orf54,C1GALT1,C3,CAPG,CBR3,CBS/LOC102724560,CD44,CD47,CDS1,CDX2,CES1,CHGA,CHGB,CHID1,CLCA4,CLU,CLYBL,CMAS,CNBP,CNPY2,COA7,COG1,COG4,COG5,CPQ,CRNKL1,CYB5R1,CYBB,CYP2C1…
Lipid Metabolism,Molecular Transport,Small Molecule Biochemistry	Concentration of lipid	4.59e-08		0.116	46	AADAC,ABCB11,ACADS,ACOT13,ACSS1,AGPS,APOA1,B4GALNT1,BCAT2,C3,CBS/LOC102724560,CDS1,CES1,Ces1g,CHGA,CLU,CNPY2,CYBB,DECR1,EHD2,EHHADH,ENTPD5,FLOT1,FMO5,Gk,GPRC5A,GSTK1,HADH,HNRNPL,LGALS3,MLYCD,MSMO1,MYOF,NPC2,PML,PRDX3,SDHB,SLC12A2,SLC2A1,SOD2,STARD10,TGM2,TPD52,UGT1A1,XDH,YIPF6
Lipid Metabolism,Molecular Transport,Small Molecule Biochemistry	Concentration of fatty acid	5.23e-08		0.702	24	ACADS,ACOT13,ACSS1,AGPS,BCAT2,C3,CBS/LOC102724560,CES1,Ces1g,DECR1,EHD2,EHHADH,Gk,GPRC5A,HADH,HNRNPL,MLYCD,PML,PRDX3,SDHB,SLC2A1,STARD10,XDH,YIPF6
Hereditary Disorder,Metabolic Disease,Neurological Disease,Organismal Injury and Abnormalities,Skeletal and Muscular Disorders	Leigh syndrome	5.84e-08			12	HIBCH,MECR,NDUFA10,NDUFA12,NDUFA2,NDUFA4,NDUFB8,NDUFS1,NDUFS7,NDUFV1,PARL,SDHA
Hereditary Disorder,Organismal Injury and Abnormalities,Psychological Disorders	Familial psychiatric disease	6.02e-08			48	ALDH6A1,APOA1,ATP5PF,B4GALNT1,C3,CD44,CDS1,CHGB,CLU,COG4,CYP51A1,DECR1,FGG,HADH,HLA-E,HMGCS1,HMGCS2,HSPA1A/HSPA1B,MAOB,MECR,NDUFA10,NDUFA12,NDUFA2,NDUFA4,NDUFA7,NDUFA8,NDUFB1,NDUFB9,NDUFS1,NDUFS6,NDUFS7,NDUFV1,OTC,PARK7,PDLIM1,PGAP1,PGRMC1,SDHA,SDHB,SDHC,SELENOI,SLC2A1,SOD2,STARD10,STOM,TGM2,TPD52,UGDH
Metabolic Disease,Organismal Injury and Abnormalities	Specific enzyme deficiency	6.5e-08			13	ENTPD5,ETFDH,GSTZ1,HADH,HAGH,HIBCH,HMGCS2,IVD,OTC,SOD2,SORD,SUOX,XDH
Cancer,Organismal Injury and Abnormalities,Reproductive System Disease	Breast or gynecological cancer	1.01e-07			185	AADAC,ABAT,ACAD10,ACADS,ACOT13,ACOT9,ACSM3,ACSS1,ADCK5,AGPS,ALAD,ALDH1B1,ALDH3A2,ALDH4A1,ALDH6A1,ALDOB,ANKRD22,ANXA1,ANXA2,ANXA3,ANXA8/ANXA8L1,APOA1,APPL2,ARGLU1,ARPC5L,ATP5PF,B3GNT6,B4GALNT1,B4GALNT2,BDH1,BPHL,C1GALT1C1,C3,CAPG,CBS/LOC102724560,CD44,CD47,CDS1,CDX2,CES1,Ces1g,CHID1,CISD3,CLCA4,CLU,CMAS,CNPY2,COG4,COG5,CPQ,CRIP1,CYBB,CYP51A1,DDX50,EHHADH,EIF4A2,ELAPOR1,EPPK1,ERN2,ERO1A,ETFDH,FDXR,…
Metabolic Disease,Organismal Injury and Abnormalities	Mitochondrial DNA-related disorder	1.19e-07			13	HIBCH,MECR,NDUFA10,NDUFA12,NDUFA2,NDUFA4,NDUFB8,NDUFS1,NDUFS7,NDUFV1,PARL,SDHA,UGDH
Hereditary Disorder,Neurological Disease,Organismal Injury and Abnormalities	Familial neurological disorder	1.42e-07			80	ABAT,ALDH6A1,APOA1,ATP5PF,B4GALNT1,C3,CD44,CDS1,CDX2,CHGB,CLU,COA7,COG4,CYP51A1,DECR1,ENTPD5,ERGIC1,ETFDH,FDXR,FGG,FLNA,GUSB,HADH,HIBCH,HLA-E,HMGCS1,HMGCS2,HSPA1A/HSPA1B,IDH2,LNPK,LSS,MAOB,MECR,MYH11,MYH9,NAXD,NDUFA10,NDUFA12,NDUFA2,NDUFA4,NDUFA7,NDUFA8,NDUFB1,NDUFB8,NDUFB9,NDUFS1,NDUFS6,NDUFS7,NDUFV1,OTC,PARK7,PARL,PDE2A,PDLIM1,PGAP1,PGRMC1,POSTN,PRDX3,PROM1,PYCR1,RTN4,RTN4IP1,SDHA,SDHB,SDHC,SEL…
Metabolic Disease,Neurological Disease,Organismal Injury and Abnormalities,Skeletal and Muscular Disorders	Mitochondrial encephalomyopathy	1.48e-07			13	HIBCH,MECR,NDUFA10,NDUFA12,NDUFA2,NDUFA4,NDUFB8,NDUFS1,NDUFS7,NDUFV1,PARL,SDHA,UGDH
Neurological Disease,Organismal Injury and Abnormalities	Neurological signs	1.81e-07		0	42	ALDH6A1,APOA1,ATP5PF,B4GALNT1,C3,CD44,CDS1,CHGB,CLU,CYP51A1,FGG,GSDMD,HADH,HLA-E,HMGCS2,HSPA1A/HSPA1B,MAOB,NDUFA10,NDUFA12,NDUFA2,NDUFA4,NDUFA7,NDUFA8,NDUFB1,NDUFB9,NDUFS1,NDUFS6,NDUFS7,NDUFV1,OTC,PDE2A,PDLIM1,PGRMC1,SDHA,SDHB,SDHC,SLC12A2,SLC2A1,STARD10,STOM,TGM2,TPD52
Cancer,Organismal Injury and Abnormalities	Pelvic cancer	1.88e-07			195	AADAC,ABAT,ABCB11,ACAD10,ACADS,ACOT13,ACSF2,ACSM3,ACSS1,ADCK5,AGPS,ALAD,ALDH1B1,ALDH3A2,ALDH4A1,ALDOB,ANKRD22,ANXA1,ANXA2,ANXA3,ANXA8/ANXA8L1,APOA1,APPL2,ARGLU1,ARHGEF10L,B3GNT6,B4GALNT1,BDH1,BPHL,BSDC1,C11orf54,C3,CAPG,CBS/LOC102724560,CD44,CD47,CDS1,CDX2,CES1,CHGA,CHGB,CHID1,CISD3,CLCA4,CLU,COG1,COG4,COG5,CPQ,CRIP1,CWH43,CYBB,CYP51A1,DDI2,DDX50,DECR1,EHHADH,EIF4A2,ELAPOR1,ENTPD5,EPPK1,ERGIC1,ER…
Cancer,Hematological Disease,Immunological Disease,Organismal Injury and Abnormalities	Adult acute leukemia	1.89e-07			10	IDH2,NDUFA10,NDUFA4,NDUFA7,NDUFB1,NDUFB8,NDUFB9,NDUFS1,NDUFV1,XDH
Hereditary Disorder,Neurological Disease,Organismal Injury and Abnormalities	Familial central nervous system disease	2.04e-07			69	ABAT,ALDH6A1,APOA1,ATP5PF,B4GALNT1,C3,CD44,CDS1,CDX2,CHGB,CLU,COA7,CYP51A1,DECR1,ETFDH,FDXR,FGG,FLNA,HADH,HIBCH,HLA-E,HMGCS1,HMGCS2,HSPA1A/HSPA1B,LNPK,LSS,MAOB,MECR,MYH11,NAXD,NDUFA10,NDUFA12,NDUFA2,NDUFA4,NDUFA7,NDUFA8,NDUFB1,NDUFB8,NDUFB9,NDUFS1,NDUFS6,NDUFS7,NDUFV1,OTC,PARK7,PARL,PDE2A,PDLIM1,PGAP1,PGRMC1,PRDX3,PYCR1,RTN4,RTN4IP1,SDHA,SDHB,SDHC,SELENOI,SHMT2,SLC12A2,SLC2A1,SLC35A3,SOD2,STARD10…
Cancer,Organismal Injury and Abnormalities	Genitourinary adenocarcinoma	2.15e-07			184	ABAT,ACAD10,ACADS,ACOT13,ACSF2,ACSM3,ACSS1,ADCK5,AGPS,ALDH1B1,ALDH3A2,ALDH4A1,ALDH6A1,ALDOB,ANKRD22,ANXA1,ANXA2,ANXA3,ANXA8/ANXA8L1,APPL2,ARGLU1,ARHGEF10L,B3GNT6,B4GALNT1,BDH1,BPHL,BSDC1,C1GALT1C1,C3,CAPG,CBS/LOC102724560,CD44,CD47,CDS1,CDX2,CES1,CISD3,CLCA4,CLU,COG1,COG5,CPQ,CWH43,CYBB,CYP51A1,DDI2,DDX50,EHD2,EHHADH,EIF4A2,ELAPOR1,EPPK1,ERGIC1,ERN2,ETFDH,FDXR,FERMT2,FGA,FGG,FLNA,FLOT1,GALNT10,GA…
Organismal Injury and Abnormalities,Renal and Urological Disease	Urination disorder	2.17e-07		1.56	22	BCAT2,C3,CBS/LOC102724560,CLU,ETFDH,GSTK1,GSTZ1,HADH,IDH2,IVD,LAMA5,MCCC2,MLYCD,MMAA,MYH11,MYH9,MYO1E,OAT,PCCA,PCCB,SOD2,XDH
Hereditary Disorder,Neurological Disease,Organismal Injury and Abnormalities	Familial encephalopathy	2.28e-07			67	ABAT,ALDH6A1,APOA1,ATP5PF,B4GALNT1,C3,CD44,CDS1,CHGB,CLU,COA7,CYP51A1,DECR1,FDXR,FGG,FLNA,HADH,HIBCH,HLA-E,HMGCS1,HMGCS2,HSPA1A/HSPA1B,LNPK,LSS,MAOB,MECR,MYH11,NAXD,NDUFA10,NDUFA12,NDUFA2,NDUFA4,NDUFA7,NDUFA8,NDUFB1,NDUFB8,NDUFB9,NDUFS1,NDUFS6,NDUFS7,NDUFV1,OTC,PARK7,PARL,PDE2A,PDLIM1,PGAP1,PGRMC1,PRDX3,PYCR1,RTN4,RTN4IP1,SDHA,SDHB,SDHC,SELENOI,SHMT2,SLC12A2,SLC2A1,SLC35A3,SOD2,STARD10,STOM,SYNE2…
Hereditary Disorder,Neurological Disease,Organismal Injury and Abnormalities	Autosomal recessive neurological disorder	3.12e-07			40	ABAT,APOA1,B4GALNT1,CLU,COA7,DECR1,ENTPD5,ERGIC1,FDXR,FLNA,GUSB,HIBCH,LNPK,LSS,MECR,MYH9,NAXD,NDUFA10,NDUFA12,NDUFA2,NDUFA4,NDUFB8,NDUFS1,NDUFS7,NDUFV1,PARK7,PDE2A,PGAP1,POSTN,PRDX3,PROM1,PYCR1,RTN4IP1,SDHA,SELENOI,SHMT2,SLC2A1,SLC35A3,SORD,UGDH
Hereditary Disorder,Organismal Injury and Abnormalities,Skeletal and Muscular Disorders	Autosomal recessive myopathy	3.19e-07			22	APOA1,B4GALNT1,HIBCH,MACROD1,MECR,MYH11,MYL9,MYLK,NDUFA10,NDUFA12,NDUFA2,NDUFA4,NDUFB8,NDUFS1,NDUFS7,NDUFV1,SDHA,SDHB,SELENOI,SHMT2,SORD,STOM
Cancer,Organismal Injury and Abnormalities	Pelvic tumor	3.39e-07		0.042	196	AADAC,ABAT,ABCB11,ACAD10,ACADS,ACOT13,ACSF2,ACSM3,ACSS1,ADCK5,AGPS,ALAD,ALDH1B1,ALDH3A2,ALDH4A1,ALDOB,ANKRD22,ANXA1,ANXA2,ANXA3,ANXA8/ANXA8L1,APOA1,APPL2,ARGLU1,ARHGEF10L,B3GNT6,B4GALNT1,BDH1,BPHL,BSDC1,C11orf54,C3,CAPG,CBS/LOC102724560,CD44,CD47,CDS1,CDX2,CES1,CHGA,CHGB,CHID1,CISD3,CLCA4,CLU,COG1,COG4,COG5,CPQ,CRIP1,CWH43,CYBB,CYP51A1,DDI2,DDX50,DECR1,EHHADH,EIF4A2,ELAPOR1,ENTPD5,EPPK1,ERGIC1,ER…
Cancer,Gastrointestinal Disease,Organismal Injury and Abnormalities	Gastrointestinal adenocarcinoma	3.42e-07			217	AADAC,ABAT,ABCB11,ACAA2,ACAD10,ACOT13,ACOT9,ACSF2,ACSM3,ACSS1,ADCK5,AGPS,ALAD,ALDH1B1,ALDH3A2,ALDH4A1,ALDH6A1,ALDOB,ANKRD22,ANXA1,ANXA3,APPL2,ARHGEF10L,ARMC1,ARPC5L,ATP5PF,ATP6V1E1,B3GNT6,B4GALNT1,BCAT2,BDH1,BPHL,BSDC1,BYSL,C11orf54,C1GALT1,C3,CAPG,CBR3,CBS/LOC102724560,CD44,CD47,CDS1,CDX2,CES1,CHGA,CHGB,CHID1,CLCA4,CLU,CLYBL,CMAS,CNPY2,COA7,COG1,COG4,COG5,CPQ,CRNKL1,CYB5R1,CYBB,CYP2C18,CYP51A1,D…
Drug Metabolism	Metabolism of xenobiotic	3.97e-07			11	AADAC,ABCB11,ALDH3A2,BPHL,CBR3,CYP2C18,FMO5,GSTM5,Sult1a1,UGT1A1,UGT1A6
Developmental Disorder,Hereditary Disorder,Metabolic Disease,Organismal Injury and Abnormalities	Nuclear type 1 mitochondrial complex I deficiency	4.03e-07			6	NDUFA10,NDUFA2,NDUFS1,NDUFS6,NDUFS7,NDUFV1
Cell-To-Cell Signaling and Interaction,Hematological System Development and Function,Immune Cell Trafficking,Inflammatory Response,Nervous System Development and Function	Activation of microglia	5.63e-07		0.843	13	ANXA2,C3,CD47,CHGA,CLU,CYBB,FGG,GSDMD,ITGAV,LGALS3,MAOB,PARK7,REG3A
Cancer,Organismal Injury and Abnormalities	Benign solid tumor	5.75e-07		0.962	46	AADAC,ABAT,ACSF2,ALDH1B1,ANXA1,ANXA2,ANXA3,APOA1,BDH1,BYSL,C3,CD44,CDX2,CLU,ENTPD5,EPPK1,FDXR,FERMT2,FLNA,GALNT6,GNA14,GSTM5,IDH2,LAMA5,LGALS3,MAVS,MKI67,MYH9,MYLK,NDUFS7,Ngp,OSTC,PARK7,PCCA,PDCD4,PML,POSTN,S100A16,SDHA,SDHC,SLC12A2,SLC2A1,SOD2,SORD,TGM2,UGT1A6
Cellular Movement	Migration of myeloid cells	6.26e-07		1.616	16	ANXA1,C1GALT1,C3,CD44,CD47,CYBB,ITGAV,LAMA5,LGALS3,MYH9,MYLK,MYO1E,REG3A,RTN4,ST3GAL4,TGM2
Lipid Metabolism,Nucleic Acid Metabolism,Small Molecule Biochemistry	Metabolism of acyl-coenzyme A	6.93e-07			7	ACAA2,ACOT9,ACSF2,CES1,EHHADH,HMGCS2,MLYCD
Cellular Movement,Hematological System Development and Function,Immune Cell Trafficking	Emigration of granulocytes	7.99e-07		-0.391	5	ANXA1,C1GALT1,CD44,LAMA5,LGALS3
Organismal Injury and Abnormalities	Benign lesion	8.17e-07		1.118	50	AADAC,ABAT,ACSF2,ALDH1B1,ANXA1,ANXA2,ANXA3,APOA1,B4GALNT1,BDH1,BYSL,C3,CD44,CDX2,CLU,ENTPD5,EPPK1,FDXR,FERMT2,FGA,FLNA,GALNT6,GNA14,GSTM5,IDH2,KLK3,LAMA5,LGALS3,MAVS,MKI67,MYH9,MYLK,NDUFS7,Ngp,OSTC,PARK7,PCCA,PDCD4,PGAP1,PML,POSTN,S100A16,SDHA,SDHC,SLC12A2,SLC2A1,SOD2,SORD,TGM2,UGT1A6
Cancer,Gastrointestinal Disease,Organismal Injury and Abnormalities	Large intestine neoplasm	8.82e-07	Increased	2	219	ABCB11,ACAA2,ACAD10,ACADS,ACOT13,ACOT9,ACSM3,ACSS1,ADCK5,AGPS,ALAD,ALDH1B1,ALDH3A2,ALDH4A1,ALDH6A1,ANKRD22,ANXA1,ANXA2,ANXA3,APPL2,ARHGEF10L,ARMC1,ARPC5L,ATP5PF,ATP6V1E1,B3GNT6,B4GALNT1,BCAT2,BDH1,BPHL,BSDC1,BYSL,C11orf54,C3,CAPG,CBR3,CBS/LOC102724560,CD44,CDS1,CDX2,CES1,CHGA,CHGB,CHID1,CLCA4,CLU,CLYBL,CMAS,CNPY2,COA7,COG1,COG4,COG5,CPQ,CRIP1,CRNKL1,CYB5R1,CYBB,CYP51A1,DDI2,DDX50,DECR1,DUOXA2,EHD…
Molecular Transport	Secretion of molecule	9.68e-07		1.799	29	ABAT,ABCB11,ACADS,ANXA1,ANXA2,APOA1,C3,CD44,CES1,CHGA,CYP51A1,FGA,FGB,FGG,Gk,GOLPH3L,GSDMD,HNRNPL,MAOB,MYO18A,NPC2,RIPK3,RTN4,SLC12A2,SLC2A1,SLC44A4,SOD2,TPD52,XDH
Organismal Injury and Abnormalities	Calcinosis	1.07e-06		0	19	ALDH3A2,ALDOB,ANXA2,APOA1,B3GNT7,C3,CBR3,CLU,CYBB,CYP51A1,EIF4H,GSTZ1,HNRNPUL1,MAVS,PGRMC1,POSTN,SOD2,SUMO2,TGM2
Neurological Disease,Organismal Injury and Abnormalities	Leukoencephalopathy	1.63e-06			14	DECR1,HIBCH,MECR,NDUFA10,NDUFA12,NDUFA2,NDUFA4,NDUFB8,NDUFS1,NDUFS7,NDUFV1,PARL,SDHA,SOD2
Cell-To-Cell Signaling and Interaction,Nervous System Development and Function	Activation of neuroglia	1.63e-06		1.044	14	ANXA2,C3,CD47,CHGA,CLU,CYBB,FGA,FGG,GSDMD,ITGAV,LGALS3,MAOB,PARK7,REG3A
Cancer,Organismal Injury and Abnormalities,Reproductive System Disease	Genital tract cancer	1.68e-06			181	AADAC,ABAT,ACAD10,ACADS,ACOT13,ACSF2,ACSM3,ACSS1,ADCK5,AGPS,ALAD,ALDH1B1,ALDH3A2,ALDH4A1,ALDOB,ANKRD22,ANXA1,ANXA2,ANXA3,ANXA8/ANXA8L1,APOA1,APPL2,ARGLU1,ARHGEF10L,B3GNT6,B4GALNT1,BDH1,BPHL,BSDC1,C3,CAPG,CBS/LOC102724560,CD44,CD47,CDS1,CDX2,CES1,CHGA,CHGB,CHID1,CISD3,CLCA4,CLU,COG1,COG5,CRIP1,CWH43,CYBB,CYP51A1,DDI2,DDX50,EHHADH,EIF4A2,ELAPOR1,ENTPD5,EPPK1,ERGIC1,ERO1A,ETFDH,FDXR,FERMT2,FGA,FGG,F…
Developmental Disorder,Hematological Disease,Hereditary Disorder,Organismal Injury and Abnormalities	Autosomal recessive congenital afibrinogenemia	1.93e-06			3	FGA,FGB,FGG
Developmental Disorder,Hematological Disease,Hereditary Disorder,Organismal Injury and Abnormalities	Congenital dysfibrinogenemia	1.93e-06			3	FGA,FGB,FGG
Cancer,Gastrointestinal Disease,Organismal Injury and Abnormalities	Carney triad	1.93e-06			3	SDHA,SDHB,SDHC
Developmental Disorder,Hematological Disease,Hereditary Disorder,Immunological Disease,Organismal Injury and Abnormalities	Semidominant congenital hypofibrinogenemia	1.93e-06			3	FGA,FGB,FGG
Cancer,Organismal Injury and Abnormalities	Sporadic c-KIT mutation negative PDGFRA mutation negative gastrointestinal stromal tumor	1.93e-06			3	SDHA,SDHB,SDHC
Cancer,Gastrointestinal Disease,Organismal Injury and Abnormalities	Malignant neoplasm of large intestine	1.94e-06		1.732	217	ABCB11,ACAA2,ACAD10,ACADS,ACOT13,ACOT9,ACSM3,ACSS1,ADCK5,AGPS,ALAD,ALDH1B1,ALDH3A2,ALDH4A1,ALDH6A1,ANKRD22,ANXA1,ANXA2,ANXA3,APPL2,ARHGEF10L,ARMC1,ARPC5L,ATP5PF,ATP6V1E1,B3GNT6,B4GALNT1,BCAT2,BDH1,BPHL,BSDC1,BYSL,C11orf54,C3,CAPG,CBR3,CBS/LOC102724560,CD44,CDS1,CDX2,CES1,CHGA,CHGB,CHID1,CLCA4,CLU,CLYBL,CMAS,CNPY2,COA7,COG1,COG4,COG5,CPQ,CRIP1,CRNKL1,CYB5R1,CYBB,CYP51A1,DDI2,DDX50,DECR1,DUOXA2,EHD…
Endocrine System Disorders,Gastrointestinal Disease,Metabolic Disease,Organismal Injury and Abnormalities	Diabetic complication	2.19e-06			39	ACSM3,AGPS,ALDH3A2,ALDH4A1,ALDOB,ANXA1,BDH1,C3,CD47,CDS1,CLU,CRIP1,CWH43,CYP51A1,FAM3D,FERMT2,FGA,FGB,FGG,FMO5,GALNT5,GNA14,HMGCS2,HSPA1A/HSPA1B,ITGB6,KLK3,LGALS3,MAOB,MYH9,PDE2A,PLAC8,PLSCR1,PM20D1,POSTN,REG3G,SLC2A1,SOD2,UGT1A6,XDH
Cancer,Organismal Injury and Abnormalities	Breast or colorectal cancer	2.33e-06		1.964	181	ABAT,ACADS,ACOT13,ACOT9,ACSM3,ADCK5,ALAD,ALDH1B1,ALDH6A1,ANKRD22,ANXA1,ANXA2,ANXA3,APOA1,APPL2,ARHGEF10L,ARMC1,ARPC5L,ATP5PF,ATP6V1E1,B3GNT6,B4GALNT1,B4GALNT2,BCAT2,BYSL,C11orf54,C1GALT1C1,C3,CAPG,CBS/LOC102724560,CD44,CDS1,CDX2,CES1,Ces1g,CISD3,CLCA4,CLU,CLYBL,CMAS,CNPY2,COA7,COG1,COG4,COG5,CPQ,CRIP1,CYB5R1,CYBB,CYP51A1,DDX50,DUOXA2,EHHADH,EIF4A2,EIF4H,ELAPOR1,ENTPD5,EPPK1,ERN2,ETFDH,FAHD1,FDXR,…
Gastrointestinal Disease,Hepatic System Disease,Metabolic Disease,Organismal Injury and Abnormalities	Microvesicular hepatic steatosis	2.43e-06	Increased	2	7	ACAA2,ACADS,ACOT13,CBS/LOC102724560,DECR1,EHHADH,GSTZ1
Free Radical Scavenging	Generation of reactive oxygen species	2.44e-06		0.759	16	Acp5,APOA1,CD44,CD47,CLU,CYBB,DUOXA2,ERO1A,HIBCH,LGALS3,PARK7,SDHC,SERPINB5,SLC2A1,SOD2,XDH
Energy Production,Lipid Metabolism,Small Molecule Biochemistry	Oxidation of fatty acid	2.74e-06		-1.632	15	AADAC,ABCB11,ACAA2,ACAD10,ACADS,APOA1,APPL2,C3,DECR1,EHHADH,HADH,HAO2,HMGCS2,MLYCD,SLC2A1
Dermatological Diseases and Conditions,Infectious Diseases,Organismal Injury and Abnormalities	Tinea corporis	2.87e-06			4	ANXA1,CYP51A1,LSS,SQLE
Infectious Diseases,Organismal Injury and Abnormalities	Infection by RNA virus	2.92e-06		-0.998	49	ACOT13,ACOT9,ANXA1,ANXA2,APOA1,ARGLU1,C1GALT1,C3,CD44,CLU,CMAS,COG1,COG4,COG5,CYBB,CYP51A1,DDX50,DECR1,ERN2,FGA,FLNA,GSDMD,HIBCH,HLA-E,HMGCS1,HSPA1A/HSPA1B,MAOB,MAVS,MMAA,MYOF,NDUFA10,NDUFS6,NDUFS7,PDE2A,PGM1,PLAC8,PLSCR1,PM20D1,PML,PSIP1,SELENBP1,SLC2A1,SLC35A1,SLC35A3,ST3GAL4,SUMO2,UBE2Z,UGT1A1,XDH
Hematological Disease,Metabolic Disease,Organismal Injury and Abnormalities	Acidemia	2.97e-06			5	ALDH4A1,BCAT2,IVD,PCCA,PCCB
Amino Acid Metabolism,Small Molecule Biochemistry	Catabolism of branched chain amino acids	2.97e-06			5	ALDH6A1,BCAT2,HIBCH,IVD,MCCC2
Cancer,Organismal Injury and Abnormalities,Reproductive System Disease	Genital tumor	3.23e-06			182	AADAC,ABAT,ACAD10,ACADS,ACOT13,ACSF2,ACSM3,ACSS1,ADCK5,AGPS,ALAD,ALDH1B1,ALDH3A2,ALDH4A1,ALDOB,ANKRD22,ANXA1,ANXA2,ANXA3,ANXA8/ANXA8L1,APOA1,APPL2,ARGLU1,ARHGEF10L,B3GNT6,B4GALNT1,BDH1,BPHL,BSDC1,C3,CAPG,CBS/LOC102724560,CD44,CD47,CDS1,CDX2,CES1,CHGA,CHGB,CHID1,CISD3,CLCA4,CLU,COG1,COG5,CRIP1,CWH43,CYBB,CYP51A1,DDI2,DDX50,EHHADH,EIF4A2,ELAPOR1,ENTPD5,EPPK1,ERGIC1,ERO1A,ETFDH,FDXR,FERMT2,FGA,FGG,F…
Organismal Injury and Abnormalities	Acute disease	3.56e-06			85	ABAT,ABCB11,ACOT9,ACSM3,ACSS1,ALAD,ALDH4A1,ALDH6A1,ALDOB,ANKRD22,ANXA1,ANXA2,ANXA3,APOA1,ARHGEF10L,ATP5PF,B3GNT7,B4GALNT1,B4GALNT2,C1GALT1C1,C3,CD44,CD47,CES1,CHGB,CISD3,CLCA4,CLU,CWH43,CYBB,CYP51A1,EHHADH,EIF4A2,EPPK1,FGG,FLNA,GCC2,GOLGA4,GSDMD,HAO2,HECTD1,HK2,HSD3B1,HSPA1A/HSPA1B,HSPH1,IDH2,ITGAV,LAMA5,MACROD1,MKI67,MYH11,MYO18A,MYO1E,NDUFA10,NDUFA4,NDUFA7,NDUFB1,NDUFB8,NDUFB9,NDUFS1,NDUFV1,PAT…
Cardiovascular Disease,Neurological Disease,Organismal Injury and Abnormalities,Skeletal and Muscular Disorders	Myocardial dysfunction	3.71e-06		0.294	24	ALDH3A2,ALDOB,ANXA1,ANXA2,APOA1,B3GNT7,C3,CBR3,CHGA,CLU,CYBB,EIF4H,HNRNPUL1,MYH11,PDE2A,PGRMC1,POSTN,PRDX3,SLC2A1,SOD2,SUMO2,TGM2,TMEM43,XDH
Organismal Injury and Abnormalities	Oxidative stress	4.27e-06		1.77	9	CBS/LOC102724560,CYBB,GSTZ1,IDH2,LGALS3,PRDX3,SELENOF,SOD2,XDH
Cell-To-Cell Signaling and Interaction	Adhesion of epithelial cells	4.52e-06		0.122	11	C3,CD44,CHGA,CLU,FGA,FGG,ITGAV,LGALS3,POSTN,SERPINB5,SOD2
Cell Signaling,Post-Translational Modification,Protein Synthesis	Assembly of protein-protein complex	4.58e-06			17	CLU,FGA,FGB,FGG,LGALS3,NDUFA10,NDUFA2,NDUFA8,NDUFB1,NDUFB8,NDUFB9,NDUFS1,NDUFS6,NDUFS7,PARK7,PML,SLC2A1
Cellular Assembly and Organization	Organization of organelle	4.66e-06		-1.265	34	ANXA2,ANXA8/ANXA8L1,B4GALNT1,CD44,COG1,COG4,COG5,ELAPOR1,EPPK1,FLNA,GOLGA5,GOLPH3L,GORASP2,LNPK,Marcks,MAVS,MKI67,MYH11,MYH9,MYL9,MYO18A,MYOF,PARK7,PARL,PDE2A,PGRMC1,PML,PRDX3,RAB32,SEC16A,SOD2,SPECC1L,TMEM43,YY1
Dermatological Diseases and Conditions,Infectious Diseases,Organismal Injury and Abnormalities	Tinea cruris	4.73e-06			4	ANXA1,CYP51A1,LSS,SQLE
Organismal Development	Morphology of body cavity	4.86e-06			63	ABCB11,Acp5,ANXA1,APOA1,ATP6V1E1,B4GALNT1,BCAT2,C1GALT1,C3,CBS/LOC102724560,CD44,CD47,CES1,CHGA,CLU,CYBB,CYP51A1,DECR1,DUOXA2,ELAPOR1,ENTPD5,FAM114A1,FGA,FLNA,GALNT4,GCNT3,GSTK1,GSTZ1,HADH,HNRNPL,ITGAV,ITGB6,KLK3,LGALS3,MAVS,MYH11,MYH9,MYL9,MYLK,MYO1E,MYOF,NCSTN,NDUFS6,NLRP6,NPC2,PARK7,PCCA,POSTN,PROM1,RIPK3,RTN4,SDHA,SDHB,SELENBP1,SLC12A2,SOD2,STARD10,SYNE2,TGM2,TMEM43,XDH,YIPF6,ZG16
Cellular Movement,Hematological System Development and Function,Immune Cell Trafficking	Migration of granulocytes	4.86e-06		1.205	13	ANXA1,C1GALT1,C3,CD44,CD47,CYBB,LAMA5,LGALS3,MYH9,MYLK,MYO1E,RTN4,ST3GAL4
Organismal Injury and Abnormalities,Renal and Urological Disease	Renal lesion	4.93e-06		-0.277	62	ACADS,ANXA2,C3,CD44,CISD3,CLU,CPQ,CYP51A1,EHD2,EHHADH,EIF4A2,EPPK1,FLNA,GALNT6,GOLGA5,GOLPH3L,GSDMD,GSTK1,HAGH,HIBCH,HK2,HMGCS2,LAMA5,LGALS3,METTL26,MKI67,MLYCD,MYH9,MYL9,MYLK,MYO1E,NDUFA10,NDUFA12,NDUFA2,NDUFA7,NDUFB1,NDUFB8,NDUFB9,NDUFS1,NDUFS6,NDUFS7,NDUFV1,PDCD4,PDE2A,PDXDC1,PLSCR1,POSTN,RAB32,RBM28,SDHA,SDHB,SDHC,SELENBP1,SLC12A2,SLC2A1,SOD2,SULT1C2,SYNE2,TGM2,TXNDC5,XDH,YY1
Cancer,Organismal Injury and Abnormalities	Pelvic carcinoma	5.33e-06			180	AADAC,ABCB11,ACAD10,ACADS,ACSF2,ACSM3,ACSS1,ADCK5,AGPS,ALAD,ALDH1B1,ALDH3A2,ALDH4A1,ALDOB,ANKRD22,ANXA1,ANXA2,ANXA3,ANXA8/ANXA8L1,APPL2,ARGLU1,ARHGEF10L,B3GNT6,B4GALNT1,BDH1,BPHL,BSDC1,C11orf54,C3,CAPG,CBS/LOC102724560,CD44,CD47,CDS1,CDX2,CES1,CHGA,CISD3,CLCA4,CLU,COG1,COG4,COG5,CPQ,CWH43,CYBB,CYP51A1,DDI2,DDX50,DECR1,EHHADH,EIF4A2,ELAPOR1,ENTPD5,EPPK1,ERGIC1,ERN2,ERO1A,ETFDH,FDXR,FERMT2,FGA,FGG,…
Lipid Metabolism,Small Molecule Biochemistry	Homeostasis of lipid	5.39e-06			15	ABCB11,APOA1,B4GALNT1,BCAT2,C3,CES1,Ces1g,CNBP,EHHADH,ITGB6,NPC2,PLSCR1,SOD2,STARD10,XDH
Nucleic Acid Metabolism,Small Molecule Biochemistry	Metabolism of nucleoside triphosphate	5.56e-06		-0.645	14	AK4,APOA1,HK2,HSPA1A/HSPA1B,IDH2,MYOF,NDUFA4,NDUFS1,NDUFS6,PARK7,PML,PPIF,SDHA,SOD2
Cell Morphology,Cellular Assembly and Organization	Morphology of mitochondria	5.63e-06			13	ACOT13,EHHADH,FDXR,HK2,MYH9,MYOF,NDUFS1,NDUFS6,PARL,PPIF,PRDX3,SDHB,SOD2
Cancer,Organismal Injury and Abnormalities	Development of benign tumor	5.76e-06		1.512	33	AADAC,ABAT,ACSF2,ANXA2,ANXA3,APOA1,BYSL,C3,CD44,CDX2,CLU,ENTPD5,FDXR,GALNT6,GNA14,GSTM5,LGALS3,MAVS,MYH9,MYLK,Ngp,OSTC,PARK7,PDCD4,PML,S100A16,SDHA,SDHC,SLC12A2,SLC2A1,SORD,TGM2,UGT1A6
Cardiovascular Disease,Organismal Injury and Abnormalities	Cardiac calcification	5.78e-06			16	ALDH3A2,ALDOB,ANXA2,APOA1,B3GNT7,C3,CBR3,CLU,CYBB,EIF4H,GSTZ1,HNRNPUL1,PGRMC1,POSTN,SUMO2,TGM2
Hereditary Disorder,Organismal Injury and Abnormalities,Skeletal and Muscular Disorders	Hereditary myopathy	6.01e-06			36	APOA1,B4GALNT1,C3,CES1,CNBP,CPQ,ETFDH,FGG,HIBCH,HMGCS2,MACROD1,MECR,MYH11,MYL9,MYLK,NDUFA10,NDUFA12,NDUFA2,NDUFA4,NDUFB8,NDUFS1,NDUFS7,NDUFV1,PARL,PGAP1,PGRMC1,SDHA,SDHB,SELENOI,SHMT2,SLC2A1,SORD,STOM,SYNE2,TMEM43,UGDH
Immunological Disease,Organismal Injury and Abnormalities	Hypersensitive reaction	6.27e-06			24	ALDH3A2,ANXA1,ANXA3,C3,CAPG,CD44,CD47,FLNA,FLOT1,GSDMD,HMGCS2,HSD3B1,HSPA1A/HSPA1B,LAMA5,MKI67,MYH9,MYL9,PLSCR1,PROM1,SELENBP1,SOD2,SORD,SQLE,SYNE2
Cancer,Organismal Injury and Abnormalities	Multiple cancers	6.29e-06			130	ABAT,ACAD10,ACADS,ACOT13,ACOT9,ACSM3,ADCK5,ALAD,ALDH1B1,ALDH6A1,ANXA1,ANXA3,ANXA8/ANXA8L1,APOA1,ARPC5L,ATP5PF,ATP6V1E1,B3GNT6,B4GALNT1,B4GALNT2,BDH1,C1GALT1C1,C3,CBS/LOC102724560,CD44,CD47,CDS1,CDX2,CES1,Ces1g,CISD3,CLCA4,CLU,CMAS,CNPY2,COG4,COG5,CPQ,CYBB,CYP51A1,EHHADH,EIF4A2,ELAPOR1,EPPK1,ERN2,ERO1A,ETFDH,FERMT2,FGA,FLNA,FLOT1,GALNT10,GALNT6,GOLGA4,GOLGA5,GOLIM4,GPRC5A,GSTM5,GTPBP4,GUSB,HAGH,HE…
Lipid Metabolism,Small Molecule Biochemistry,Vitamin and Mineral Metabolism	Metabolism of terpenoid	6.52e-06		-0.485	19	ABCB11,APOA1,CES1,Ces1e,CYP2C18,CYP2S1,CYP51A1,HMGCS1,LSS,MSMO1,NPC2,PGRMC1,RETSAT,SQLE,Sult1a1,UGT1A1,Ugt1a7c,UGT2B28,XDH
Cancer,Gastrointestinal Disease,Organismal Injury and Abnormalities	Large intestine adenocarcinoma	6.52e-06			206	ABCB11,ACAA2,ACAD10,ACOT13,ACOT9,ACSM3,ACSS1,ADCK5,AGPS,ALAD,ALDH1B1,ALDH3A2,ALDH4A1,ALDH6A1,ANKRD22,ANXA1,ANXA3,APPL2,ARHGEF10L,ARMC1,ARPC5L,ATP5PF,ATP6V1E1,B3GNT6,B4GALNT1,BCAT2,BDH1,BPHL,BSDC1,BYSL,C11orf54,C3,CAPG,CBR3,CBS/LOC102724560,CD44,CDS1,CDX2,CES1,CHGA,CHGB,CHID1,CLCA4,CLU,CLYBL,CMAS,CNPY2,COA7,COG1,COG4,COG5,CPQ,CRNKL1,CYB5R1,CYBB,CYP51A1,DDI2,DDX50,DECR1,DUOXA2,EHD2,EHHADH,ELAPOR1,E…
Cancer,Organismal Injury and Abnormalities	Breast or ovarian neoplasm	6.62e-06		0.762	130	ABAT,ACAD10,ACADS,ACOT13,ACOT9,ACSM3,ADCK5,AGPS,ALAD,ALDH1B1,ALDH6A1,ANXA1,ANXA3,ANXA8/ANXA8L1,APOA1,ARPC5L,ATP5PF,B3GNT6,B4GALNT1,B4GALNT2,BDH1,C1GALT1C1,C3,CBR3,CBS/LOC102724560,CD44,CD47,CDS1,CDX2,CES1,Ces1g,CISD3,CLCA4,CLU,CMAS,CNPY2,COG4,COG5,CPQ,CYBB,CYP51A1,DECR1,EHHADH,EIF4A2,ELAPOR1,EPPK1,ERN2,ERO1A,ETFDH,FERMT2,FGA,FLNA,FLOT1,GALNT10,GALNT6,GOLGA4,GOLGA5,GOLIM4,GPRC5A,GSTM5,GTPBP4,GUSB,…
Cardiovascular Disease,Neurological Disease,Organismal Injury and Abnormalities,Skeletal and Muscular Disorders	Left ventricular dysfunction	6.67e-06		0.218	22	ALDH3A2,ALDOB,ANXA2,APOA1,B3GNT7,C3,CBR3,CHGA,CLU,CYBB,EIF4H,HNRNPUL1,MYH11,PDE2A,PGRMC1,POSTN,PRDX3,SOD2,SUMO2,TGM2,TMEM43,XDH
Dermatological Diseases and Conditions,Infectious Diseases,Organismal Injury and Abnormalities	Tinea pedis	7.36e-06			4	ANXA1,CYP51A1,LSS,SQLE
Cancer,Organismal Injury and Abnormalities,Reproductive System Disease	Prostatic intraepithelial tumor	7.45e-06			10	ANXA2,C3,CHGA,CLU,ENTPD5,FLNA,GPRC5A,KLK3,MYL9,PROM1
Cancer,Developmental Disorder,Endocrine System Disorders,Hereditary Disorder,Metabolic Disease,Organismal Injury and Abnormalities	Carney-Stratakis syndrome	7.66e-06			3	SDHA,SDHB,SDHC
Cancer,Organismal Injury and Abnormalities	Childhood gastrointestinal stromal tumor	7.66e-06			3	SDHA,SDHB,SDHC
Cancer,Gastrointestinal Disease,Organismal Injury and Abnormalities	Large intestine carcinoma	7.76e-06			207	ABCB11,ACAA2,ACAD10,ACOT13,ACOT9,ACSM3,ACSS1,ADCK5,AGPS,ALAD,ALDH1B1,ALDH3A2,ALDH4A1,ALDH6A1,ANKRD22,ANXA1,ANXA3,APPL2,ARHGEF10L,ARMC1,ARPC5L,ATP5PF,ATP6V1E1,B3GNT6,B4GALNT1,BCAT2,BDH1,BPHL,BSDC1,BYSL,C11orf54,C3,CAPG,CBR3,CBS/LOC102724560,CD44,CDS1,CDX2,CES1,CHGA,CHGB,CHID1,CLCA4,CLU,CLYBL,CMAS,CNPY2,COA7,COG1,COG4,COG5,CPQ,CRNKL1,CYB5R1,CYBB,CYP51A1,DDI2,DDX50,DECR1,DUOXA2,EHD2,EHHADH,EIF4A2,EL…
Cancer,Organismal Injury and Abnormalities,Renal and Urological Disease	Development of urinary tract tumor	7.91e-06			54	ACADS,ANXA2,CD44,CISD3,CLU,CPQ,EHD2,EHHADH,EIF4A2,EPPK1,FLNA,GALNT6,GOLGA5,GOLPH3L,GSTK1,HAGH,HK2,LAMA5,LGALS3,METTL26,MKI67,MLYCD,MYH9,MYL9,MYLK,NCSTN,NDUFA10,NDUFA12,NDUFA2,NDUFA7,NDUFB1,NDUFB8,NDUFB9,NDUFS1,NDUFS6,NDUFS7,NDUFV1,PDE2A,PDXDC1,PLSCR1,POSTN,RAB32,RBM28,SDHA,SDHB,SDHC,SELENBP1,SLC12A2,SLC2A1,SOD2,SULT1C2,SYNE2,TGM2,TXNDC5
Cardiovascular Disease,Organismal Injury and Abnormalities	Hypertension	8.06e-06			38	ABAT,ACAA2,ACSS1,AK4,ALDH3A2,ANXA1,ANXA8/ANXA8L1,C1GALT1,C3,CHGA,CLYBL,CYBB,DECR1,FLNA,GSTM5,HAGH,HMGCS2,IVD,LGALS3,LSS,MSMO1,MYLK,PCCA,PCCB,PDCD4,PDE2A,PROM1,RETSAT,RTN4,RTN4IP1,SELENBP1,SHMT2,SLC12A2,SLC2A1,TGM2,TMED5,TXNDC5,XDH
Lipid Metabolism,Molecular Transport,Small Molecule Biochemistry	Concentration of sterol	8.08e-06		1.003	21	ABCB11,ACOT13,APOA1,B4GALNT1,CBS/LOC102724560,CES1,Ces1g,CLU,CYBB,EHD2,ENTPD5,FLOT1,FMO5,LGALS3,MSMO1,NPC2,PRDX3,STARD10,TGM2,UGT1A1,YIPF6
Lipid Metabolism,Small Molecule Biochemistry	Synthesis of lipid	8.27e-06		0.278	36	ABAT,ABCB11,ACADS,ACSM3,ACSS1,AGPS,ANXA1,APOA1,ATP5PF,B4GALNT1,C3,CDS1,CES1,CLU,CYP51A1,DECR1,FAM3D,FDXR,Gk,HMGCS1,HSD3B1,LSS,MAVS,MBOAT1,MLYCD,MSMO1,NPC2,PARK7,PGRMC1,PLSCR1,SELENOI,SLC44A4,SQLE,ST3GAL4,ST6GALNAC6,XDH
Cancer,Organismal Injury and Abnormalities,Reproductive System Disease	Breast or ovarian cancer	8.51e-06			127	ABAT,ACAD10,ACADS,ACOT13,ACOT9,ACSM3,ADCK5,ALAD,ALDH1B1,ALDH6A1,ANXA1,ANXA3,ANXA8/ANXA8L1,APOA1,ARPC5L,ATP5PF,B3GNT6,B4GALNT1,B4GALNT2,BDH1,C1GALT1C1,C3,CBS/LOC102724560,CD44,CD47,CDS1,CDX2,CES1,Ces1g,CISD3,CLCA4,CLU,CMAS,CNPY2,COG4,COG5,CPQ,CYBB,CYP51A1,EHHADH,EIF4A2,ELAPOR1,EPPK1,ERN2,ERO1A,ETFDH,FERMT2,FGA,FLNA,FLOT1,GALNT10,GALNT6,GOLGA4,GOLGA5,GOLIM4,GPRC5A,GSTM5,GTPBP4,GUSB,HAGH,HECTD1,HK2,…
Gastrointestinal Disease,Inflammatory Response,Organismal Injury and Abnormalities	Inflammation of gastrointestinal tract	8.56e-06	Increased	2.975	29	ANXA1,B3GNT6,C1GALT1,C1GALT1C1,C3,CD44,CD47,CDX2,CES1,Ces2a,CYBB,DUOXA2,EPPK1,ERN2,FGA,GCNT3,GSDMD,HMGCS2,LGALS3,LPO,MAVS,NLRP6,PARK7,POSTN,REG3A,REG3G,RIPK3,SLC2A1,XDH
Cell-To-Cell Signaling and Interaction,Hematological System Development and Function,Immune Cell Trafficking,Inflammatory Response	Activation of antigen presenting cells	9.7e-06		0.236	20	ANXA2,APOA1,C3,CD44,CD47,CHGA,CLU,CYBB,FGG,GSDMD,ITGAV,ITGB6,LGALS3,MAOB,MAVS,MYO18A,PARK7,RAB32,REG3A,TGM2
Cellular Movement	Transmigration of cells	1.01e-05		1.918	14	ANXA1,C3,CD44,CD47,CHGA,CYBB,ITGAV,MYH9,MYLK,MYO1E,RTN4,ST3GAL4,TGM2,TSPAN15
Cell-To-Cell Signaling and Interaction,Hematological System Development and Function,Immune Cell Trafficking,Inflammatory Response	Activation of macrophages	1.01e-05		0.248	17	ANXA2,C3,CD44,CD47,CHGA,CLU,CYBB,FGG,GSDMD,ITGAV,ITGB6,LGALS3,MAOB,MYO18A,PARK7,REG3A,TGM2
Energy Production,Lipid Metabolism,Small Molecule Biochemistry	Beta-oxidation of fatty acid	1.02e-05			9	ABCB11,ACAA2,ACAD10,ACADS,DECR1,EHHADH,HADH,HMGCS2,MLYCD
Cell-To-Cell Signaling and Interaction	Binding of tumor cell lines	1.02e-05		1.605	23	ANXA1,ANXA2,B4GALNT2,C1GALT1,CD44,CD47,CYBB,ENTPD5,FERMT2,FGA,FLNA,GALNT6,ITGAV,ITGB6,KLK3,LAMA5,LGALS3,MYH9,RTN4,SERPINB5,ST6GALNAC2,TGM2,UGDH
Tissue Morphology	Morphology of white adipose tissue	1.08e-05			13	ACOT13,APOA1,BCAT2,C3,CES1,Ces1g,EHD2,FMO5,LGALS3,MYOF,PRDX3,SLC2A1,YIPF6
Cell-To-Cell Signaling and Interaction,Cellular Movement,Hematological System Development and Function,Immune Cell Trafficking	Recruitment of granulocytes	1.09e-05		0.347	15	Acp5,ANXA1,APOA1,C3,CD44,CD47,FLOT1,GPRC5A,HSPA1A/HSPA1B,LGALS3,PPIF,RTN4,SOD2,ST3GAL4,XDH
Cell Death and Survival	Removal of cells	1.17e-05		0.861	10	ANXA1,ANXA2,CD44,CD47,FGA,FLNA,ITGAV,LGALS3,REG3G,TGM2
Inflammatory Response,Organismal Injury and Abnormalities	Inflammation of body cavity	1.2e-05	Increased	2.584	46	ABAT,ABCB11,ANXA1,ANXA3,APOA1,B3GNT6,C1GALT1,C1GALT1C1,C3,CAPG,CBS/LOC102724560,CD44,CD47,CDX2,Ces2a,CLU,CYBB,CYP51A1,DUOXA2,ENTPD5,ERN2,FAM114A1,FDXR,FGA,GCNT3,GSDMD,GSTK1,GSTZ1,HMGCS2,ITGB6,LGALS3,LPO,MAVS,MYH9,NLRP6,PARK7,PDLIM1,REG3A,REG3G,RIPK3,SELENBP1,SLC2A1,SOD2,TGM2,UGT1A1,XDH
Lipid Metabolism,Molecular Transport,Small Molecule Biochemistry	Concentration of cholesterol	1.24e-05		1.191	20	ABCB11,ACOT13,APOA1,B4GALNT1,CBS/LOC102724560,CES1,Ces1g,CYBB,EHD2,ENTPD5,FLOT1,FMO5,LGALS3,MSMO1,NPC2,PRDX3,STARD10,TGM2,UGT1A1,YIPF6
Organismal Injury and Abnormalities	Non-malignant disorder	1.27e-05		0.189	71	AADAC,ABAT,ABCB11,ACSF2,ALAD,ALDH1B1,ANXA1,ANXA2,ANXA3,APOA1,ARHGEF10L,BDH1,BPHL,BYSL,C3,CBS/LOC102724560,CD44,CDS1,CDX2,CLU,CRIP1,CYP51A1,DUOXA2,ELAPOR1,ENTPD5,EPPK1,FDXR,FERMT2,FLNA,FMO5,GALNT4,GALNT6,GNA14,GSDMD,GSTM5,HMGCS1,HSPA1A/HSPA1B,IDH2,ITGAV,ITGB6,KLK3,LAMA5,LGALS3,MAOB,MAVS,MKI67,MYH9,MYLK,NDUFS7,Ngp,OSTC,PARK7,PCCA,PDCD4,PGAP1,PGRMC1,PLAC8,PML,POSTN,S100A16,SDHA,SDHC,SEC16A,SELENBP1,…
Free Radical Scavenging,Molecular Transport	Quantity of reactive oxygen species	1.31e-05		1.644	17	ALDOB,CD44,CLU,CYBB,IDH2,LPO,MAVS,NDUFA4,PARK7,PRDX3,SDHB,SERPINB5,SLC2A1,SOD2,TMT1B,TST,XDH
Cardiovascular Disease,Organismal Injury and Abnormalities	Dysfunction of heart	1.33e-05		1.067	23	ALDH3A2,ALDOB,ANXA2,APOA1,B3GNT7,C3,CBR3,CHGA,CLU,CYBB,EIF4H,HNRNPUL1,MYH11,PDE2A,PGRMC1,POSTN,PRDX3,SLC2A1,SOD2,SUMO2,TGM2,TMEM43,XDH
Cellular Movement	Cell movement of myeloid cells	1.4e-05	Increased	2.702	30	ANXA1,ANXA2,APOA1,C1GALT1,C3,CAPG,CD44,CD47,CES1,CHGA,CYBB,FGA,FLNA,FLOT1,GSDMD,ITGAV,LAMA5,LGALS3,LPO,MAVS,MYH9,MYLK,MYO1E,PRCP,REG3A,RIPK3,RTN4,SOD2,ST3GAL4,TGM2
Cancer,Organismal Injury and Abnormalities,Renal and Urological Disease	Renal cell carcinoma	1.41e-05			53	ACADS,ANXA2,CD44,CISD3,CLU,CPQ,EHD2,EHHADH,EIF4A2,EPPK1,FLNA,GALNT6,GOLGA5,GOLPH3L,GSTK1,HAGH,HK2,LAMA5,LGALS3,METTL26,MKI67,MLYCD,MYH9,MYL9,MYLK,NDUFA10,NDUFA12,NDUFA2,NDUFA7,NDUFB1,NDUFB8,NDUFB9,NDUFS1,NDUFS6,NDUFS7,NDUFV1,PDE2A,PDXDC1,PLSCR1,POSTN,RAB32,RBM28,SDHA,SDHB,SDHC,SELENBP1,SLC12A2,SLC2A1,SOD2,SULT1C2,SYNE2,TGM2,TXNDC5
Lipid Metabolism,Molecular Transport,Small Molecule Biochemistry	Concentration of triacylglycerol	1.48e-05		-0.838	21	AADAC,ACADS,ACOT13,APOA1,C3,CBS/LOC102724560,CES1,Ces1g,CNPY2,CYBB,ENTPD5,FMO5,GSTK1,LGALS3,MLYCD,MYOF,PML,PRDX3,SOD2,STARD10,XDH
Cellular Movement,Hematological System Development and Function,Immune Cell Trafficking	Transmigration of leukocytes	1.51e-05		1.545	12	ANXA1,CD44,CD47,CYBB,ITGAV,MYH9,MYLK,MYO1E,RTN4,ST3GAL4,TGM2,TSPAN15
Cardiovascular System Development and Function	Development of vasculature	1.53e-05	Increased	2.01	48	AK4,ANXA1,ANXA2,ANXA3,APOA1,C1GALT1,C1GALT1C1,C3,CBS/LOC102724560,CD44,CD47,CDX2,CHGA,CLU,CYBB,CYP51A1,ERO1A,FERMT2,FGA,FLNA,GSDMD,HECTD1,HK2,ITGAV,KLK3,LAMA5,LGALS3,MYH11,MYH9,MYO1E,MYOF,Ngp,NPC2,PARL,PATJ,PDE2A,PML,POSTN,PRCP,PROM1,RIPK3,RTN4,SERPINB5,SLC2A1,SYNE2,TGM2,XDH,YY1
Organismal Injury and Abnormalities	Wound	1.58e-05			15	ANXA1,ANXA2,B4GALNT1,C3,CD44,EPPK1,FGA,FGB,ITGB6,LGALS3,NLRP6,POSTN,PRCP,SLC2A1,SOD2
Inflammatory Response,Organismal Injury and Abnormalities	Inflammation of absolute anatomical region	1.61e-05	Increased	2.506	68	ABAT,ABCB11,ANXA1,ANXA3,APOA1,B3GNT6,C1GALT1,C1GALT1C1,C3,CAPG,CBS/LOC102724560,CD44,CD47,CDX2,CES1,Ces2a,CLU,CYBB,CYP51A1,DUOXA2,ENTPD5,EPPK1,ERN2,FAM114A1,FDXR,FGA,FGB,FGG,GCNT3,GSDMD,GSTK1,GSTZ1,GUSB,HLA-E,HMGCS1,HMGCS2,HSPA1A/HSPA1B,ITGAV,ITGB6,LAMA5,LGALS3,LPO,LSS,MAVS,MSMO1,MYH9,MYLK,NLRP6,PARK7,PDCD4,PDLIM1,POSTN,PSIP1,REG3A,REG3G,RIPK3,SELENBP1,SERPINB5,SLC2A1,SLC35A3,SLC44A4,SOD2,SQLE,TG…
Cardiovascular Disease,Neurological Disease,Organismal Injury and Abnormalities,Skeletal and Muscular Disorders	Calcification of aortic valve	1.7e-05			15	ALDH3A2,ALDOB,ANXA2,APOA1,B3GNT7,C3,CBR3,CLU,CYBB,EIF4H,HNRNPUL1,PGRMC1,POSTN,SUMO2,TGM2
Cellular Movement,Hematological System Development and Function,Immune Cell Trafficking,Inflammatory Response	Cell movement of neutrophils	1.72e-05		1.58	20	ANXA1,ANXA2,APOA1,C1GALT1,C3,CAPG,CD44,CD47,CYBB,FLOT1,GSDMD,LGALS3,LPO,MAVS,MYH9,MYLK,MYO1E,RIPK3,RTN4,ST3GAL4
Cellular Movement,Hematological System Development and Function,Immune Cell Trafficking,Inflammatory Response	Migration of phagocytes	1.76e-05		1.33	18	ANXA1,ANXA2,APOA1,C1GALT1,C3,CD44,CD47,CYBB,FGA,FLNA,ITGAV,LGALS3,MYH9,MYLK,MYO1E,REG3A,RTN4,ST3GAL4
Dermatological Diseases and Conditions,Inflammatory Disease,Inflammatory Response,Organismal Injury and Abnormalities	Dermatitis	1.83e-05		0.849	26	ANXA1,C3,CAPG,CD44,CD47,CYP51A1,FLNA,FLOT1,HLA-E,HMGCS2,HSD3B1,LAMA5,MAVS,MKI67,MYL9,NCSTN,OSTC,PGAP1,PGRMC1,POSTN,PROM1,RIPK3,SERPINB5,SLC2A1,SLC39A4,SYNE2
Cardiovascular Disease,Organismal Injury and Abnormalities	Peripheral vascular disease	1.85e-05		-1.461	27	ABAT,Acp5,ANXA2,APOA1,C3,CAPG,CD47,CLU,CYBB,FERMT2,FGA,FGB,FLNA,GPRC5A,GSDMD,HIBCH,HSPA1A/HSPA1B,HSPH1,ITGAV,MYH11,NDUFS1,PDE2A,PRCP,RTN4,SLC2A1,UGDH,XDH
Cardiovascular System Development and Function,Organismal Development	Vasculogenesis	1.87e-05	Increased	2.354	39	AK4,ANXA1,ANXA2,APOA1,C1GALT1,C1GALT1C1,C3,CBS/LOC102724560,CD44,CD47,CHGA,CYBB,CYP51A1,ERO1A,FERMT2,FLNA,GSDMD,HECTD1,HK2,ITGAV,KLK3,LGALS3,MYH9,MYO1E,MYOF,PARL,PATJ,PDE2A,PML,POSTN,PRCP,RIPK3,RTN4,SERPINB5,SLC2A1,SYNE2,TGM2,XDH,YY1
Infectious Diseases,Organismal Injury and Abnormalities	Infetion by Trichophyton mentagrophytes	1.9e-05			3	CYP51A1,LSS,SQLE
Infectious Diseases,Organismal Injury and Abnormalities	Infection by Epidermophyton floccosum	1.9e-05			3	CYP51A1,LSS,SQLE
Dermatological Diseases and Conditions,Infectious Diseases,Organismal Injury and Abnormalities	Tinea versicolor	1.9e-05			3	CYP51A1,LSS,SQLE
Developmental Disorder,Gastrointestinal Disease,Hereditary Disorder,Organ Morphology,Organismal Development,Organismal Injury and Abnormalities,Renal and Urological Disease,Renal and Urological System Development and Function,Skeletal and Muscular Disorders	Megacystis microcolon intestinal hypoperistalsis syndrome	1.9e-05			3	MYH11,MYL9,MYLK
Developmental Disorder,Gastrointestinal Disease,Hereditary Disorder,Organismal Injury and Abnormalities,Skeletal and Muscular Disorders	Visceral myopathy type 1	1.9e-05			3	MYH11,MYL9,MYLK
Amino Acid Metabolism,Small Molecule Biochemistry	Metabolism of neutral amino acid	1.9e-05			5	ALDH6A1,BCAT2,IVD,MCCC2,SHMT2
Cell-To-Cell Signaling and Interaction,Hematological System Development and Function,Immune Cell Trafficking,Inflammatory Response	Adhesion of neutrophils	1.92e-05		0.449	9	ANXA1,APOA1,C3,CD44,CYBB,FGA,FLNA,LGALS3,MYO1E
Cellular Movement,Hematological System Development and Function,Immune Cell Trafficking,Inflammatory Response	Migration of neutrophils	1.95e-05		0.814	11	ANXA1,C1GALT1,CD44,CD47,CYBB,LGALS3,MYH9,MYLK,MYO1E,RTN4,ST3GAL4
Cancer,Organismal Injury and Abnormalities	Breast or gastric cancer	2.02e-05			165	AADAC,ABAT,ABCB11,ACAD10,ACADS,ACOT13,ACOT9,ACSF2,ACSM3,ACSS1,ADCK5,AGPS,ALAD,ALDH1B1,ALDH6A1,ANXA1,ANXA3,ANXA8/ANXA8L1,APOA1,APPL2,ARHGEF10L,ARPC5L,ATP5PF,B3GNT6,B4GALNT1,B4GALNT2,BDH1,BPHL,C11orf54,C1GALT1,C1GALT1C1,C3,CBS/LOC102724560,CD44,CD47,CDS1,CDX2,CES1,Ces1g,CHGA,CHGB,CISD3,CLCA4,CLU,CMAS,CNPY2,COG1,COG4,COG5,CPQ,CYBB,CYP51A1,DDI2,DDX50,EHD2,EHHADH,EIF4A2,ELAPOR1,EPPK1,ERN2,ERO1A,ETFDH,…
Cellular Movement	Emigration of cells	2.03e-05		-0.373	7	ANXA1,C1GALT1,CD44,HECTD1,ITGAV,LAMA5,LGALS3
Cellular Movement,Hematological System Development and Function,Immune Cell Trafficking	Cell movement of granulocytes	2.16e-05		1.897	22	ANXA1,ANXA2,APOA1,C1GALT1,C3,CAPG,CD44,CD47,CYBB,FLOT1,GSDMD,LAMA5,LGALS3,LPO,MAVS,MYH9,MYLK,MYO1E,RIPK3,RTN4,ST3GAL4,TGM2
Cellular Movement,Hematological System Development and Function,Immune Cell Trafficking,Inflammatory Response	Emigration of neutrophils	2.17e-05		-1.067	4	ANXA1,C1GALT1,CD44,LGALS3
Endocrine System Development and Function,Small Molecule Biochemistry	Glucuronidation of hormone	2.17e-05		-1.91	4	UGT1A1,UGT1A6,Ugt1a7c,UGT2B28
Drug Metabolism,Protein Synthesis	Metabolism of glutathione	2.23e-05			6	GSTK1,GSTM5,Gstt3,GSTZ1,HAGH,SOD2
Immunological Disease,Organismal Injury and Abnormalities	Allergy	2.32e-05			22	ANXA1,ANXA3,C3,CAPG,CD44,CYP51A1,FLNA,FLOT1,GSDMD,HLA-E,HMGCS1,HMGCS2,HSD3B1,LAMA5,MKI67,MYH9,MYL9,PROM1,SELENBP1,SQLE,SYNE2,TGM2
Cancer,Organismal Injury and Abnormalities	Malignant neoplasm of retroperitoneum	2.44e-05			102	ABCB11,ACADS,ACSF2,ACSM3,ANXA1,ANXA2,APPL2,ARHGEF10L,B4GALNT1,C1GALT1,C3,CBS/LOC102724560,CD44,CHGA,CISD3,CLCA4,CLU,COA7,COG4,CPQ,CYP51A1,DDI2,EHD2,EHHADH,EIF4A2,ELAPOR1,ENTPD5,EPPK1,ERN2,ETFDH,FAM114A1,FGA,FLNA,GALNT6,GCNT3,GOLGA5,GOLPH3L,GPRC5A,GSTK1,HAGH,HECTD1,HIBCH,HK2,HMGCS1,HNRNPL,HNRNPUL1,ITGAV,ITGB6,LAMA5,LGALS3,LNPK,LSS,MCCC2,METTL26,MKI67,MLYCD,MYH9,MYL9,MYLK,MYO18A,MYOF,NDUFA10,NDUFA1…
Cell-To-Cell Signaling and Interaction,Hematological System Development and Function,Immune Cell Trafficking,Inflammatory Response	Activation of phagocytes	2.51e-05		0.444	21	ANXA1,ANXA2,APOA1,C3,CD44,CD47,CHGA,CLU,CYBB,FGG,GSDMD,ITGAV,ITGB6,LGALS3,MAOB,MAVS,MYO18A,PARK7,PLSCR1,REG3A,TGM2
Cancer,Organismal Injury and Abnormalities,Reproductive System Disease	Mammary tumor	2.66e-05		0.762	106	ABAT,ACOT13,ACOT9,ACSM3,ADCK5,AGPS,ALAD,ALDH1B1,ALDH6A1,ANXA1,ANXA3,APOA1,ARPC5L,ATP5PF,B4GALNT1,B4GALNT2,C1GALT1C1,C3,CBR3,CBS/LOC102724560,CD44,CDS1,CES1,Ces1g,CISD3,CLCA4,CLU,CMAS,CNPY2,COG4,COG5,CPQ,CYBB,DECR1,EIF4A2,ELAPOR1,EPPK1,ERN2,ETFDH,FERMT2,FGA,FLNA,GALNT10,GALNT6,GOLGA4,GOLIM4,GPRC5A,GSTM5,GTPBP4,GUSB,HAGH,HK2,HMGCS1,HNRNPUL1,HSPA1A/HSPA1B,IDH2,ITGAV,ITGB6,KLK3,LAMA5,LGALS3,LNPK,MBOA…
Gastrointestinal Disease,Hepatic System Disease,Metabolic Disease,Organismal Injury and Abnormalities	Hepatic steatosis	2.66e-05		0.606	22	ABCB11,ACAA2,ACADS,ACOT13,C3,CBS/LOC102724560,CD44,Ces1g,CLU,CNPY2,DECR1,EHHADH,FDXR,FERMT2,Gk,GSTZ1,HECTD1,LGALS3,PCCA,SLC2A1,SOD2,UBE2Z
Hematological Disease,Organismal Injury and Abnormalities	Severe hemorrhagic disease	2.74e-05			5	C1GALT1,FGA,FGB,FGG,FLNA
Cellular Movement,Hematological System Development and Function,Immune Cell Trafficking,Inflammatory Response	Emigration of phagocytes	2.74e-05		-0.849	5	ANXA1,C1GALT1,CD44,ITGAV,LGALS3
Cell-To-Cell Signaling and Interaction,Hematological System Development and Function	Aggregation of blood cells	2.86e-05		0.268	15	C3,CD44,CD47,CES1,CLU,FGA,FGB,FGG,FLNA,ITGAV,MYL9,MYLK,PPIF,RIPK3,TXNDC5
Digestive System Development and Function,Hepatic System Development and Function,Organ Morphology,Organismal Development	Mass of liver	2.9e-05			11	Acp5,APOA1,CES1,DECR1,GSTZ1,LGALS3,MYOF,SELENBP1,SOD2,STARD10,YIPF6
Cancer,Hematological Disease,Organismal Injury and Abnormalities	Malignant myeloid neoplasm	3.07e-05			58	ABCB11,ACSM3,ALDH4A1,ALDH6A1,ANKRD22,ANXA1,ANXA2,ANXA3,ARHGEF10L,ATP6V1E1,B3GNT7,B4GALNT1,B4GALNT2,C1GALT1C1,C3,CD44,CD47,CHGB,CISD3,CLCA4,CWH43,CYP51A1,EHHADH,EPPK1,FDXR,FGG,FLNA,GCC2,GOLGA4,HAO2,HSD3B1,HSPA1A/HSPA1B,IDH2,MKI67,MYH11,MYH9,MYL9,MYO18A,MYO1E,NCSTN,NDUFA10,NDUFA4,NDUFA7,NDUFB1,NDUFB8,NDUFB9,NDUFS1,NDUFV1,PDXDC1,PGM1,PLSCR1,PML,PROM1,PSIP1,RIPK3,SLC39A4,SYNE2,TSPAN15
Cardiovascular Disease,Neurological Disease,Organismal Injury and Abnormalities,Skeletal and Muscular Disorders	Myocardial infarction	3.19e-05		-1.118	16	APOA1,ATP5PF,C3,CD44,CD47,CLU,CYBB,FGB,FGG,IDH2,ITGAV,PDCD4,POSTN,PPIF,SLC2A1,TGM2
Cancer,Organismal Injury and Abnormalities,Reproductive System Disease	Breast cancer	3.2e-05			103	ABAT,ACOT13,ACOT9,ACSM3,ADCK5,ALAD,ALDH1B1,ALDH6A1,ANXA1,ANXA3,APOA1,ARPC5L,ATP5PF,B4GALNT1,B4GALNT2,C1GALT1C1,C3,CBS/LOC102724560,CD44,CDS1,CES1,Ces1g,CISD3,CLCA4,CLU,CMAS,CNPY2,COG4,COG5,CPQ,CYBB,EIF4A2,ELAPOR1,EPPK1,ERN2,ETFDH,FERMT2,FGA,FLNA,GALNT10,GALNT6,GOLGA4,GOLIM4,GPRC5A,GSTM5,GTPBP4,GUSB,HAGH,HK2,HMGCS1,HNRNPUL1,HSPA1A/HSPA1B,IDH2,ITGAV,ITGB6,KLK3,LAMA5,LGALS3,LNPK,MBOAT1,MCCC2,MECR,MK…
Cancer,Organismal Injury and Abnormalities	Development of adenocarcinoma	3.23e-05		0.447	157	ABCB11,ACAD10,ACADS,ACSF2,ACSM3,ACSS1,AGPS,ALDH1B1,ALDH3A2,ALDH4A1,ALDOB,ANKRD22,ANXA2,ANXA3,ANXA8/ANXA8L1,APPL2,ARGLU1,ARHGEF10L,B3GNT6,B4GALNT2,BDH1,BPHL,C1GALT1,C3,CAPG,CBS/LOC102724560,CD44,CD47,CDS1,CDX2,CES1,CISD3,CLCA4,CLU,COG5,CPQ,CWH43,CYBB,DDX50,EHD2,EHHADH,EIF4A2,ELAPOR1,EPPK1,ERGIC1,ERO1A,FDXR,FERMT2,FGA,FGB,FGG,FLNA,FLOT1,GALNT4,GALNT5,GALNT6,GALNT7,GNA14,GOLGA5,GOLPH3L,GPRC5A,GSTK1,…
Cancer,Organismal Injury and Abnormalities	Breast or pancreatic cancer	3.4e-05			148	ABAT,ABCB11,ACAD10,ACADS,ACOT13,ACOT9,ACSF2,ACSM3,ADCK5,ALAD,ALDH1B1,ALDH6A1,ANXA1,ANXA3,ANXA8/ANXA8L1,APOA1,APPL2,ARHGEF10L,ARPC5L,ATP5PF,B3GNT6,B4GALNT1,B4GALNT2,BDH1,C1GALT1,C1GALT1C1,C3,CBS/LOC102724560,CD44,CD47,CDS1,CDX2,CES1,Ces1g,CHGA,CISD3,CLCA4,CLU,CMAS,CNPY2,COA7,COG4,COG5,CPQ,CYBB,CYP51A1,DDI2,EHHADH,EIF4A2,ELAPOR1,ENTPD5,EPPK1,ERN2,ERO1A,ETFDH,FAM114A1,FERMT2,FGA,FLNA,FLOT1,GALNT10,G…
Cell-To-Cell Signaling and Interaction,Cellular Movement,Hematological System Development and Function,Immune Cell Trafficking,Inflammatory Response	Recruitment of neutrophils	3.6e-05		-0.288	13	Acp5,ANXA1,APOA1,CD44,CD47,FLOT1,HSPA1A/HSPA1B,LGALS3,PPIF,RTN4,SOD2,ST3GAL4,XDH
Carbohydrate Metabolism	Synthesis of carbohydrate	3.7e-05		0.958	24	ANXA1,APOA1,B3GNT7,B4GALNT1,B4GALNT2,CDS1,CHGA,CLU,CMAS,FAM3D,GALNT5,GCNT3,GNA14,ITGAV,PGM1,PLSCR1,SELENOI,SLC2A1,SLC44A4,SORD,ST3GAL4,ST6GALNAC6,UGDH,UGT1A6
Cellular Movement,Immune Cell Trafficking	Leukocyte migration	3.7e-05		1.992	40	Acp5,ANXA1,ANXA2,APOA1,C1GALT1,C3,CAPG,CD44,CD47,CES1,CHGA,CLU,CYBB,FGA,FGB,FLNA,FLOT1,GPRC5A,GSDMD,HNRNPL,HSPA1A/HSPA1B,ITGAV,LAMA5,LGALS3,LPO,MAVS,MYH9,MYLK,MYO1E,PPIF,PRCP,REG3A,REG3G,RIPK3,RTN4,SOD2,ST3GAL4,TGM2,TSPAN15,XDH
Infectious Diseases,Organismal Injury and Abnormalities	Infection by Trichophyton rubrum	3.76e-05			3	CYP51A1,LSS,SQLE
Cellular Assembly and Organization,Cellular Function and Maintenance	Organization of actomyosin filament	3.76e-05			3	MYH11,MYH9,MYL9
Small Molecule Biochemistry	Metabolism of SN-38	3.76e-05			3	CES1,UGT1A1,UGT1A6
Hematological Disease,Hereditary Disorder,Organismal Injury and Abnormalities	Moderate hemophilia A	3.76e-05			3	FGA,FGB,FGG
Cancer,Organismal Injury and Abnormalities,Renal and Urological Disease	Urinary tract tumor	3.83e-05			89	ABCB11,ACADS,ALAD,ANXA2,C3,CD44,CISD3,CLU,COG1,COG4,CPQ,CWH43,CYP51A1,DDI2,DECR1,EHD2,EHHADH,EIF4A2,ENTPD5,EPPK1,ERN2,FERMT2,FGA,FLNA,GALNT6,GCC2,GOLGA5,GOLPH3L,GSTK1,HAGH,HECTD1,HIBCH,HK2,HNRNPUL1,HSPA1A/HSPA1B,ITGAV,IVD,LAMA5,LGALS3,MAVS,MBD3,MCCC2,METTL26,MKI67,MLYCD,MMAA,MYH9,MYL9,MYLK,MYO1E,NCSTN,NDUFA10,NDUFA12,NDUFA2,NDUFA7,NDUFB1,NDUFB8,NDUFB9,NDUFS1,NDUFS6,NDUFS7,NDUFV1,NIPSNAP1,NLRP6,PD…
Cancer,Organismal Injury and Abnormalities,Renal and Urological Disease	Urinary tract cancer	3.87e-05			88	ABCB11,ACADS,ALAD,ANXA2,C3,CD44,CISD3,CLU,COG1,COG4,CPQ,CWH43,CYP51A1,DDI2,DECR1,EHD2,EHHADH,EIF4A2,ENTPD5,EPPK1,ERN2,FERMT2,FGA,FLNA,GALNT6,GCC2,GOLGA5,GOLPH3L,GSTK1,HAGH,HECTD1,HIBCH,HK2,HNRNPUL1,HSPA1A/HSPA1B,ITGAV,IVD,LAMA5,LGALS3,MAVS,MBD3,MCCC2,METTL26,MKI67,MLYCD,MMAA,MYH9,MYL9,MYLK,MYO1E,NCSTN,NDUFA10,NDUFA12,NDUFA2,NDUFA7,NDUFB1,NDUFB8,NDUFB9,NDUFS1,NDUFS6,NDUFS7,NDUFV1,NIPSNAP1,NLRP6,PD…
Cell Death and Survival,Cellular Function and Maintenance	Clearance of cells	3.87e-05		0.861	9	ANXA1,ANXA2,CD44,CD47,FGA,FLNA,LGALS3,REG3G,TGM2
Developmental Disorder,Ophthalmic Disease,Organismal Injury and Abnormalities	Congenital cataract	4e-05			8	CYP51A1,LSS,MACROD1,MSMO1,PGRMC1,SDHB,SHMT2,STOM
Energy Production,Nucleic Acid Metabolism,Small Molecule Biochemistry	Synthesis of ATP	4.05e-05		-0.645	11	APOA1,HK2,IDH2,MYOF,NDUFA4,NDUFS6,PARK7,PML,PPIF,SDHA,SOD2
Endocrine System Disorders,Gastrointestinal Disease,Metabolic Disease,Organismal Injury and Abnormalities,Renal and Urological Disease	Diabetic nephropathy	4.26e-05			33	ACSM3,AGPS,ALDH3A2,ALDH4A1,ALDOB,ANXA1,BDH1,C3,CD47,CDS1,CLU,CRIP1,CWH43,CYP51A1,FAM3D,FMO5,GALNT5,GNA14,HMGCS2,HSPA1A/HSPA1B,ITGB6,KLK3,LGALS3,MAOB,MYH9,PDE2A,PLAC8,PLSCR1,PM20D1,POSTN,REG3G,UGT1A6,XDH
Cancer,Hematological Disease,Organismal Injury and Abnormalities	Bone marrow cancer	4.47e-05			58	ABCB11,ACSM3,ALDH4A1,ALDH6A1,ANKRD22,ANXA1,ANXA2,ANXA3,ARHGEF10L,ATP6V1E1,B3GNT7,B4GALNT1,B4GALNT2,C1GALT1C1,C3,CD44,CD47,CHGB,CISD3,CLCA4,CWH43,CYBB,CYP51A1,EHHADH,EPPK1,FGG,FLNA,GCC2,GOLGA4,HAO2,HSD3B1,HSPA1A/HSPA1B,IDH2,MKI67,MYH11,MYH9,MYL9,MYO18A,MYO1E,NCSTN,NDUFA10,NDUFA4,NDUFA7,NDUFB1,NDUFB8,NDUFB9,NDUFS1,NDUFV1,PDXDC1,PGM1,PLSCR1,PML,PROM1,PSIP1,RIPK3,SLC39A4,SYNE2,TSPAN15
Gastrointestinal Disease,Inflammatory Disease,Organismal Injury and Abnormalities	Gastroenteritis	4.53e-05	Increased	2.975	26	ANXA1,B3GNT6,C1GALT1,C1GALT1C1,C3,CD44,CD47,CDX2,Ces2a,CYBB,DUOXA2,ERN2,FGA,GCNT3,GSDMD,HMGCS2,LGALS3,LPO,MAVS,NLRP6,PARK7,REG3A,REG3G,RIPK3,SLC2A1,XDH
Cancer,Organismal Injury and Abnormalities,Renal and Urological Disease	Renal tumor	4.6e-05			56	ACADS,ANXA2,CD44,CISD3,CLU,CPQ,CYP51A1,EHD2,EHHADH,EIF4A2,EPPK1,FLNA,GALNT6,GOLGA5,GOLPH3L,GSTK1,HAGH,HIBCH,HK2,LAMA5,LGALS3,METTL26,MKI67,MLYCD,MYH9,MYL9,MYLK,NDUFA10,NDUFA12,NDUFA2,NDUFA7,NDUFB1,NDUFB8,NDUFB9,NDUFS1,NDUFS6,NDUFS7,NDUFV1,PDE2A,PDXDC1,PLSCR1,POSTN,RAB32,RBM28,SDHA,SDHB,SDHC,SELENBP1,SLC12A2,SLC2A1,SOD2,SULT1C2,SYNE2,TGM2,TXNDC5,YY1
Infectious Diseases,Organismal Injury and Abnormalities	Viral Infection	4.74e-05		-0.518	65	ACOT13,ACOT9,ANXA1,ANXA2,APOA1,ARGLU1,C1GALT1,C3,CD44,CES1,CLU,CMAS,COG1,COG4,COG5,CYBB,CYP51A1,DDX50,DECR1,EIF4A2,ERN2,FGA,FLNA,GSDMD,HECTD1,HIBCH,HLA-E,HMGCS1,HNRNPL,HSPA1A/HSPA1B,ITGAV,ITGB6,LGALS3,MAOB,MAVS,MBOAT1,MMAA,MYO1E,MYOF,NDUFA10,NDUFS6,NDUFS7,PDCD4,PDE2A,PGM1,PGRMC1,PLAC8,PLSCR1,PM20D1,PML,PPAN,PSIP1,RAB32,SELENBP1,SLC2A1,SLC35A1,SLC35A3,ST3GAL4,SUMO2,SUPT6H,UBE2Z,UGT1A1,USP14,XDH,YY1
Cancer,Organismal Injury and Abnormalities	Extraadrenal retroperitoneal tumor	4.78e-05		1.342	108	ABCB11,ACADS,ACSF2,ACSM3,ANXA1,ANXA2,APPL2,ARHGEF10L,B4GALNT1,C1GALT1,C3,CBS/LOC102724560,CD44,CHGA,CISD3,CLCA4,CLU,COA7,COG4,CPQ,CYP51A1,DDI2,EHD2,EHHADH,EIF4A2,ELAPOR1,ENTPD5,EPPK1,ERN2,ETFDH,FAM114A1,FGA,FLNA,GALNT6,GCNT3,GOLGA5,GOLPH3L,GPRC5A,GSTK1,HAGH,HECTD1,HIBCH,HK2,HMGCS1,HNRNPL,HNRNPUL1,ITGAV,ITGB6,LAMA5,LGALS3,LNPK,LPO,LSS,MCCC2,METTL26,MKI67,MLYCD,MYH9,MYL9,MYLK,MYO18A,MYOF,NDUFA10,ND…
Amino Acid Metabolism,Small Molecule Biochemistry	Catabolism of neutral amino acid	5e-05			4	ALDH6A1,BCAT2,IVD,MCCC2
Cell-To-Cell Signaling and Interaction,Hematological System Development and Function,Inflammatory Response	Aggregation of blood platelets	5.05e-05		0.2	13	C3,CD47,CES1,FGA,FGB,FGG,FLNA,ITGAV,MYL9,MYLK,PPIF,RIPK3,TXNDC5
Cancer,Organismal Injury and Abnormalities,Reproductive System Disease	Prostatic tumor	5.39e-05			105	ACAD10,ACADS,ACOT13,ACSF2,ACSM3,ADCK5,ALDH4A1,ALDOB,ANXA1,ANXA2,ANXA3,APOA1,ARHGEF10L,B4GALNT1,BDH1,BSDC1,C3,CBS/LOC102724560,CD44,CDS1,CHGA,CHGB,CISD3,CLCA4,CLU,COG1,COG5,CWH43,CYP51A1,DDI2,DDX50,ELAPOR1,ENTPD5,EPPK1,ERGIC1,ETFDH,FERMT2,FGA,FLNA,GALNT10,GCNT3,GOLIM4,GPR108,GPRC5A,GSDMD,GUSB,HAGH,HECTD1,HNRNPL,HNRNPUL1,HSD3B1,HSPH1,ITGAV,ITGB6,KLK3,LAMA5,LGALS3,LSS,LYAR,MKI67,MLYCD,MYH11,MYH9,MYL…
Cancer,Organismal Injury and Abnormalities	Advanced malignant solid tumor	5.62e-05		0.147	34	ABAT,ANXA1,ANXA2,ANXA8/ANXA8L1,APOA1,C1GALT1,C3,CAPG,CBS/LOC102724560,CD44,CD47,CHGA,CLU,CYP51A1,FERMT2,FGA,FGG,FLNA,GSTM5,HLA-E,HSPA1A/HSPA1B,LGALS3,MYH11,MYLK,PDLIM1,PML,POSTN,PSIP1,RIPK3,SDHB,SLC2A1,SLC39A4,SOD2,TGM2
Infectious Diseases,Organismal Injury and Abnormalities	Infection by Picornaviridae	5.65e-05		-0.557	6	CMAS,COG1,COG5,MAVS,SLC35A1,ST3GAL4
Cancer,Organismal Injury and Abnormalities	Metastatic solid tumor	5.69e-05		0.147	31	ABAT,ANXA1,ANXA2,APOA1,C1GALT1,C3,CAPG,CBS/LOC102724560,CD44,CD47,CHGA,CLU,CYP51A1,FERMT2,FGA,FGG,FLNA,HLA-E,HSPA1A/HSPA1B,LGALS3,MYH11,MYLK,PDLIM1,PML,POSTN,PSIP1,RIPK3,SDHB,SLC2A1,SOD2,TGM2
Cardiovascular Disease,Organismal Injury and Abnormalities	Valvulopathy	5.71e-05			19	ALDH3A2,ALDOB,ANXA2,APOA1,B3GNT7,C3,CBR3,CLU,CYBB,EIF4H,FLNA,HNRNPUL1,HSPA1A/HSPA1B,MYH11,PDE2A,PGRMC1,POSTN,SUMO2,TGM2
Cardiovascular Disease,Organismal Injury and Abnormalities	Abnormality of heart ventricle	5.73e-05		1.04	27	ALDH3A2,ALDOB,ANXA2,APOA1,B3GNT7,C3,CBR3,CHGA,CLU,CYBB,EIF4H,HNRNPUL1,HSPA1A/HSPA1B,KLK3,MYH11,PDCD4,PDE2A,PGRMC1,POSTN,PRDX3,RIPK3,RTN4,SOD2,SUMO2,TGM2,TMEM43,XDH
Cell Death and Survival	Cell viability	5.82e-05		0.041	59	AGPS,AK4,ANXA2,APOA1,APPL2,C1GALT1,C1GALT1C1,C3,CBS/LOC102724560,CD44,CD47,CES1,CLU,CYBB,CYP2C18,EPPK1,FDXR,FERMT2,FLNA,GSDMD,GTPBP4,HK2,HMGCS1,HNRNPUL1,HSPA1A/HSPA1B,HSPH1,IDH2,KLK3,LAMA5,LGALS3,LSS,MYO18A,NCSTN,PARK7,PDCD4,PGRMC1,PLAC8,PLSCR1,PML,POSTN,PRCP,PROM1,PSIP1,RAB32,REG3A,RETSAT,RIPK3,SDHB,SERPINB5,SHMT2,SLC2A1,SOD2,SQLE,TGM2,TMT1B,TXNDC5,USP14,XDH,YY1
Cancer,Organismal Injury and Abnormalities,Renal and Urological Disease	Renal cancer	5.86e-05			55	ACADS,ANXA2,CD44,CISD3,CLU,CPQ,CYP51A1,EHD2,EHHADH,EIF4A2,EPPK1,FLNA,GALNT6,GOLGA5,GOLPH3L,GSTK1,HAGH,HIBCH,HK2,LAMA5,LGALS3,METTL26,MKI67,MLYCD,MYH9,MYL9,MYLK,NDUFA10,NDUFA12,NDUFA2,NDUFA7,NDUFB1,NDUFB8,NDUFB9,NDUFS1,NDUFS6,NDUFS7,NDUFV1,PDE2A,PDXDC1,PLSCR1,POSTN,RAB32,RBM28,SDHA,SDHB,SDHC,SELENBP1,SLC12A2,SLC2A1,SOD2,SULT1C2,SYNE2,TGM2,TXNDC5
Cardiovascular System Development and Function,Organismal Development	Angiogenesis	6.06e-05		1.896	43	AK4,ANXA1,ANXA2,ANXA3,APOA1,C1GALT1,C1GALT1C1,C3,CBS/LOC102724560,CD44,CD47,CDX2,CHGA,CYBB,CYP51A1,ERO1A,FERMT2,FLNA,GSDMD,HECTD1,HK2,ITGAV,KLK3,LAMA5,LGALS3,MYH9,MYO1E,MYOF,Ngp,PARL,PATJ,PDE2A,PML,POSTN,PRCP,RIPK3,RTN4,SERPINB5,SLC2A1,SYNE2,TGM2,XDH,YY1
Organ Morphology,Organismal Functions	Healing of skin	6.09e-05			5	ALDH3A2,ANXA1,CYBB,POSTN,SOD2
Amino Acid Metabolism,Drug Metabolism,Endocrine System Development and Function,Post-Translational Modification,Small Molecule Biochemistry	Glucuronidation of levothyroxine	6.51e-05			3	UGT1A1,UGT1A6,Ugt1a7c
Cardiovascular Disease,Organismal Injury and Abnormalities	Damage of heart ventricle	6.51e-05			3	CHGA,PDCD4,POSTN
Amino Acid Metabolism,Small Molecule Biochemistry	Metabolism of leucine	6.51e-05			3	BCAT2,IVD,MCCC2
Protein Synthesis	Polymerization of protein	6.52e-05			12	ACOT13,ALAD,APPL2,CD47,FGA,FGB,FGG,GSDMD,MAVS,NLRP6,SHMT2,SOD2
Cell-To-Cell Signaling and Interaction,Hematological System Development and Function	Activation of myeloid cells	6.6e-05		0.475	19	ANXA1,ANXA2,C3,CD44,CD47,CHGA,CLU,CYBB,FGG,GSDMD,ITGAV,ITGB6,LGALS3,MAOB,MYO18A,PARK7,PLSCR1,REG3A,TGM2
Cellular Movement,Immune Cell Trafficking	Emigration of leukocytes	6.96e-05		-0.373	6	ANXA1,C1GALT1,CD44,ITGAV,LAMA5,LGALS3
Cancer,Organismal Injury and Abnormalities	Growth of tumor	7.21e-05		0.085	52	AGPS,ANXA1,ANXA2,APOA1,B4GALNT1,C1GALT1,CBS/LOC102724560,CD44,CD47,CLU,CRIP1,CYBB,EHD2,ERO1A,FERMT2,FGA,FLNA,GOLIM4,GPRC5A,GSDMD,GSTZ1,HK2,HSPA1A/HSPA1B,HSPH1,IDH2,ITGAV,ITGB6,KLK3,LGALS3,MKI67,MLYCD,MYH9,MYLK,MYOF,NDUFA4,Ngp,NLRP6,PARK7,PGRMC1,PML,POSTN,PYCR1,RTN4,SERPINB5,SLC2A1,SOD2,SQLE,TGM2,TPD52,UGDH,USP14,YY1
Cancer,Organismal Injury and Abnormalities,Reproductive System Disease	Prostate cancer	7.31e-05			104	ACAD10,ACADS,ACOT13,ACSF2,ACSM3,ADCK5,ALDH4A1,ALDOB,ANXA1,ANXA2,ANXA3,APOA1,ARHGEF10L,B4GALNT1,BDH1,BSDC1,C3,CBS/LOC102724560,CD44,CDS1,CHGA,CHGB,CISD3,CLCA4,CLU,COG1,COG5,CWH43,CYP51A1,DDI2,DDX50,ELAPOR1,ENTPD5,EPPK1,ERGIC1,ETFDH,FERMT2,FGA,FLNA,GALNT10,GCNT3,GOLIM4,GPR108,GPRC5A,GSDMD,GUSB,HAGH,HECTD1,HNRNPL,HNRNPUL1,HSD3B1,HSPH1,ITGAV,ITGB6,KLK3,LAMA5,LGALS3,LSS,LYAR,MKI67,MLYCD,MYH11,MYH9,MYL…
Cell-To-Cell Signaling and Interaction	Adhesion of tumor cell lines	7.41e-05	Increased	2.383	18	ANXA1,ANXA2,B4GALNT2,CD44,CD47,CYBB,ENTPD5,FGA,FLNA,GALNT6,ITGAV,KLK3,LGALS3,MYH9,RTN4,SERPINB5,ST6GALNAC2,TGM2
Cell-To-Cell Signaling and Interaction	Binding of pancreatic cancer cell lines	7.99e-05		-1.216	4	C1GALT1,CD44,ENTPD5,LGALS3
Infectious Diseases,Organismal Injury and Abnormalities	Infection by Enterovirus	8.09e-05		-1	5	CMAS,COG1,COG5,SLC35A1,ST3GAL4
Cellular Movement,Hematological System Development and Function,Immune Cell Trafficking,Inflammatory Response	Transmigration of neutrophils	8.18e-05		1.309	7	ANXA1,CD47,CYBB,MYLK,MYO1E,RTN4,ST3GAL4
Cancer,Organismal Injury and Abnormalities	Advanced malignant tumor	8.34e-05		0.39	51	ABAT,ANXA1,ANXA2,ANXA8/ANXA8L1,APOA1,C1GALT1,C3,CAPG,CBS/LOC102724560,CD44,CD47,CDX2,CHGA,CLU,CMAS,CYBB,CYP51A1,FERMT2,FGA,FGG,FLNA,GPRC5A,GSTM5,HK2,HLA-E,HSPA1A/HSPA1B,IDH2,ITGAV,LAMA5,LGALS3,MYH11,MYH9,MYLK,MYOF,Ngp,PARK7,PDCD4,PDLIM1,PML,POSTN,PSIP1,RIPK3,RTN4,SDHB,SERPINB5,SLC2A1,SLC39A4,SOD2,TGM2,UGDH,YY1
Cardiovascular Disease,Neurological Disease,Organismal Injury and Abnormalities	Cerebrovascular dysfunction	8.37e-05		-1.591	20	ABAT,Acp5,ANXA2,APOA1,C3,CD47,CLU,CYBB,FGA,FGB,FLNA,GSDMD,HSPH1,ITGAV,MYH11,NDUFS1,RTN4,SLC2A1,UGDH,XDH
Developmental Disorder,Hereditary Disorder,Ophthalmic Disease,Organismal Injury and Abnormalities	Autosomal recessive congenital cataract	8.49e-05			6	LSS,MACROD1,MSMO1,SDHB,SHMT2,STOM
Cancer,Organismal Injury and Abnormalities,Reproductive System Disease	Genital carcinoma	8.52e-05			163	AADAC,ACAD10,ACADS,ACSF2,ACSM3,ACSS1,ADCK5,AGPS,ALDH1B1,ALDH3A2,ALDH4A1,ALDOB,ANKRD22,ANXA2,ANXA3,ANXA8/ANXA8L1,APPL2,ARGLU1,ARHGEF10L,B3GNT6,B4GALNT1,BDH1,BPHL,BSDC1,C3,CAPG,CBS/LOC102724560,CD44,CD47,CDS1,CDX2,CES1,CHGA,CISD3,CLCA4,CLU,COG1,COG5,CWH43,CYBB,CYP51A1,DDI2,DDX50,EHHADH,EIF4A2,ELAPOR1,ENTPD5,EPPK1,ERGIC1,ERO1A,ETFDH,FDXR,FERMT2,FGA,FGG,FLNA,FLOT1,GALNT10,GALNT4,GALNT5,GALNT7,GCNT3,G…
Carbohydrate Metabolism,Small Molecule Biochemistry	Production of lactic acid	8.59e-05		0.675	10	AK4,CD44,CHGA,HK2,IDH2,MYOF,NDUFA4,NDUFV1,SLC2A1,YY1
Cancer,Organismal Injury and Abnormalities,Reproductive System Disease	Malignant neoplasm of male genital organ	9.14e-05			105	ACAD10,ACADS,ACOT13,ACSF2,ACSM3,ADCK5,ALDH4A1,ALDOB,ANXA1,ANXA2,ANXA3,APOA1,ARHGEF10L,B4GALNT1,BDH1,BSDC1,C3,CBS/LOC102724560,CD44,CDS1,CHGA,CHGB,CISD3,CLCA4,CLU,COG1,COG5,CWH43,CYP51A1,DDI2,DDX50,ELAPOR1,ENTPD5,EPPK1,ERGIC1,ETFDH,FERMT2,FGA,FLNA,GALNT10,GCNT3,GOLIM4,GPR108,GPRC5A,GSDMD,GUSB,HAGH,HECTD1,HNRNPL,HNRNPUL1,HSD3B1,HSPH1,ITGAV,ITGB6,KLK3,LAMA5,LGALS3,LSS,LYAR,MKI67,MLYCD,MYH11,MYH9,MYL…
Organismal Injury and Abnormalities,Psychological Disorders	Mood Disorders	9.14e-05			21	ABAT,ANXA1,ATP5PF,CD47,CHGA,ETFDH,FGA,HADH,HMGCS2,LGALS3,MAOB,MMAA,MYH9,NDUFS1,NDUFS7,PDE2A,PSIP1,RTN4,SLC2A1,SOD2,XDH
Cellular Movement,Hematological System Development and Function,Immune Cell Trafficking,Inflammatory Response	Cell movement of macrophages	9.26e-05		1.941	18	ANXA1,APOA1,C3,CD44,CD47,CES1,CYBB,FGA,FLNA,GSDMD,LGALS3,MAVS,MYLK,PRCP,REG3A,RIPK3,RTN4,SOD2
Cell-To-Cell Signaling and Interaction,Renal and Urological System Development and Function	Adhesion of kidney cell lines	9.36e-05			6	C3,CD44,FGA,FGG,ITGAV,POSTN
Cancer,Organismal Injury and Abnormalities,Reproductive System Disease	Ductal carcinoma in situ	9.36e-05			6	ANXA1,C3,CD44,FERMT2,POSTN,SLC2A1
Cancer,Organismal Injury and Abnormalities,Reproductive System Disease	Male genital neoplasm	9.64e-05			106	ACAD10,ACADS,ACOT13,ACSF2,ACSM3,ADCK5,ALDH4A1,ALDOB,ANXA1,ANXA2,ANXA3,APOA1,ARHGEF10L,B4GALNT1,BDH1,BSDC1,C3,CBS/LOC102724560,CD44,CDS1,CHGA,CHGB,CISD3,CLCA4,CLU,COG1,COG5,CWH43,CYP51A1,DDI2,DDX50,ELAPOR1,ENTPD5,EPPK1,ERGIC1,ETFDH,FERMT2,FGA,FLNA,GALNT10,GCNT3,GOLIM4,GPR108,GPRC5A,GSDMD,GUSB,HAGH,HECTD1,HNRNPL,HNRNPUL1,HSD3B1,HSPH1,ITGAV,ITGB6,KLK3,LAMA5,LGALS3,LSS,LYAR,MKI67,MLYCD,MYH11,MYH9,MYL…
Organ Morphology,Organismal Development,Organismal Injury and Abnormalities,Renal and Urological Disease,Renal and Urological System Development and Function	Megabladder	9.89e-05			4	GSTK1,MYH11,MYL9,MYLK
Cardiovascular Disease,Organismal Injury and Abnormalities	Aortic valve disease	9.93e-05			16	ALDH3A2,ALDOB,ANXA2,APOA1,B3GNT7,C3,CBR3,CLU,CYBB,EIF4H,HNRNPUL1,MYH11,PGRMC1,POSTN,SUMO2,TGM2
Organismal Injury and Abnormalities	Nodule	0.000101		-0.246	8	ANXA3,APOA1,CBS/LOC102724560,FERMT2,PARK7,POSTN,SELENBP1,TGM2
Cellular Movement	Transmigration of myeloid cells	0.000101		1.271	8	ANXA1,CD47,CYBB,ITGAV,MYLK,MYO1E,RTN4,ST3GAL4
Cancer,Cellular Response to Therapeutics,Organismal Injury and Abnormalities,Reproductive System Disease	Paclitaxel resistance of breast cancer cell lines	0.000103			3	CD44,HK2,SLC2A1
Lipid Metabolism,Small Molecule Biochemistry	Metabolism of succinic acid	0.000103			3	ABAT,SDHA,SDHB
Cancer,Hematological Disease,Organismal Injury and Abnormalities	Myeloid neoplasm	0.000104			59	ABCB11,ACSM3,ALDH4A1,ALDH6A1,ANKRD22,ANXA1,ANXA2,ANXA3,ARHGEF10L,ATP6V1E1,B3GNT7,B4GALNT1,B4GALNT2,C1GALT1C1,C3,CD44,CD47,CHGB,CISD3,CLCA4,CWH43,CYBB,CYP51A1,EHHADH,EPPK1,FDXR,FGG,FLNA,GCC2,GOLGA4,HAO2,HSD3B1,HSPA1A/HSPA1B,IDH2,MKI67,MYH11,MYH9,MYL9,MYO18A,MYO1E,NCSTN,NDUFA10,NDUFA4,NDUFA7,NDUFB1,NDUFB8,NDUFB9,NDUFS1,NDUFV1,PDXDC1,PGM1,PLSCR1,PML,PROM1,PSIP1,RIPK3,SLC39A4,SYNE2,TSPAN15
Cancer,Organismal Injury and Abnormalities,Renal and Urological Disease	Muscle invasive bladder cancer	0.000106			5	CD44,CLU,HSPA1A/HSPA1B,ITGAV,PSIP1
Neurological Disease,Organismal Injury and Abnormalities	Progressive neurological disorder	0.000109		0.447	46	ABAT,ANXA1,ANXA2,APOA1,ATP6V1E1,B4GALNT1,C3,CBS/LOC102724560,CD44,CD47,CHGA,CHGB,CLU,CYP51A1,DECR1,EIF4A2,ERGIC1,FLOT1,GPRC5A,GSDMD,HLA-E,HMGCS1,HSPA1A/HSPA1B,IDH2,ITGAV,LGALS3,LSS,MACROD1,MAOB,MYH11,NAXD,NCSTN,NDUFB8,PARK7,PARL,PDE2A,RTN4,SDHA,SDHB,SDHC,SELENBP1,SELENOF,SLC2A1,SOD2,SQLE,TGM2
Cellular Movement,Hematological System Development and Function,Immune Cell Trafficking,Inflammatory Response	Cell movement of phagocytes	0.000112	Increased	2.531	28	ANXA1,ANXA2,APOA1,C1GALT1,C3,CAPG,CD44,CD47,CES1,CHGA,CYBB,FGA,FLNA,FLOT1,GSDMD,ITGAV,LGALS3,LPO,MAVS,MYH9,MYLK,MYO1E,PRCP,REG3A,RIPK3,RTN4,SOD2,ST3GAL4
Digestive System Development and Function	Function of digestive system	0.000114			11	C3,CES1,Ces1g,CHGB,ENTPD5,NLRP6,REG3G,RIPK3,SELENOF,SOD2,Sult1a1
Immunological Disease,Inflammatory Disease,Organismal Injury and Abnormalities	Atopic disease	0.000114			16	ANXA1,ANXA3,C3,CAPG,CD44,FLNA,FLOT1,HMGCS2,HSD3B1,LAMA5,MKI67,MYH9,MYL9,PROM1,SELENBP1,SYNE2
Small Molecule Biochemistry	Catabolism of carboxylic acid	0.000119			7	ABAT,ACADS,CD44,GUSB,MLYCD,PCCA,PCCB
Cellular Assembly and Organization,Cellular Function and Maintenance	Organization of Golgi apparatus	0.000119			7	COG1,COG4,COG5,GOLGA5,GOLPH3L,GORASP2,MYO18A
Lipid Metabolism,Small Molecule Biochemistry,Vitamin and Mineral Metabolism	Steroid metabolism	0.000119		-0.13	15	ABCB11,APOA1,CES1,CYP51A1,HMGCS1,LSS,MSMO1,NPC2,PGRMC1,SQLE,Sult1a1,UGT1A1,Ugt1a7c,UGT2B28,XDH
Lipid Metabolism,Small Molecule Biochemistry	Catabolism of fatty acid	0.00012			5	ABAT,ACADS,MLYCD,PCCA,PCCB
Immunological Disease,Organismal Injury and Abnormalities	Immediate hypersensitivity	0.00012			17	ANXA1,ANXA3,C3,CAPG,CD44,FLNA,FLOT1,GSDMD,HMGCS2,HSD3B1,LAMA5,MKI67,MYH9,MYL9,PROM1,SELENBP1,SYNE2
Organismal Injury and Abnormalities,Psychological Disorders	Severe psychological disorder	0.000121			31	ABAT,APOA1,ATP5PF,B3GNT6,C3,CD47,CHGA,CLU,ETFDH,FAM3D,HADH,HMGCS2,HSPH1,LGALS3,MAOB,MMAA,MYH9,MYO1E,NDUFA10,NDUFS1,NDUFS7,NDUFV1,PDE2A,PML,PSIP1,RAB32,RTN4,SLC12A2,SLC2A1,SOD2,XDH
Cancer,Organismal Injury and Abnormalities	Metastasis	0.000122		0.39	48	ABAT,ANXA1,ANXA2,APOA1,C1GALT1,C3,CAPG,CBS/LOC102724560,CD44,CD47,CDX2,CHGA,CLU,CMAS,CYBB,CYP51A1,FERMT2,FGA,FGG,FLNA,GPRC5A,HK2,HLA-E,HSPA1A/HSPA1B,IDH2,ITGAV,LAMA5,LGALS3,MYH11,MYH9,MYLK,MYOF,Ngp,PARK7,PDCD4,PDLIM1,PML,POSTN,PSIP1,RIPK3,RTN4,SDHB,SERPINB5,SLC2A1,SOD2,TGM2,UGDH,YY1
Cell Morphology	Size of lipid droplets	0.000124			6	ACOT13,CDS1,CES1,EHD2,PLAC8,SOD2
Molecular Transport	Transport of molecule	0.000125		0.806	55	ABAT,ABCB11,ACADS,ANXA1,ANXA2,APOA1,APPL2,ATP6V1E1,C3,CD44,CDX2,CES1,CHGA,CLCA4,CLU,CYB5R1,CYP51A1,FDXR,FGA,FGB,FGG,FLNA,Gk,GOLGA4,GOLPH3L,GPRC5A,GSDMD,HK2,HNRNPL,ITGAV,LSS,MAOB,MAVS,MYH9,MYO18A,NPC2,PLSCR1,PML,RIPK3,RTN4,SDHB,SEC16A,SLC12A2,SLC25A15,SLC2A1,SLC35A1,Slc35a2,SLC35A3,SLC39A4,SLC44A4,SOD2,Tgoln1,TPD52,XDH,ZG16
Cancer,Hematological Disease,Organismal Injury and Abnormalities	Acute myeloid leukemia and related neoplasms	0.000126			52	ABCB11,ACSM3,ALDH4A1,ALDH6A1,ANKRD22,ANXA1,ANXA2,ANXA3,ARHGEF10L,B3GNT7,B4GALNT1,B4GALNT2,C1GALT1C1,C3,CD44,CD47,CHGB,CISD3,CLCA4,CWH43,CYP51A1,EHHADH,EPPK1,FDXR,FGG,FLNA,GCC2,GOLGA4,HAO2,HSD3B1,IDH2,MKI67,MYH11,MYO18A,MYO1E,NDUFA10,NDUFA4,NDUFA7,NDUFB1,NDUFB8,NDUFB9,NDUFS1,NDUFV1,PDXDC1,PGM1,PLSCR1,PML,PROM1,PSIP1,RIPK3,SLC39A4,TSPAN15
Cancer,Organismal Injury and Abnormalities,Reproductive System Disease	Female genital tract cancer	0.000127			142	AADAC,ABAT,ACAD10,ACADS,ACSM3,ACSS1,AGPS,ALAD,ALDH1B1,ALDH3A2,ALDH4A1,ALDOB,ANKRD22,ANXA1,ANXA2,ANXA3,ANXA8/ANXA8L1,APOA1,APPL2,ARGLU1,B3GNT6,BDH1,BPHL,C3,CAPG,CBS/LOC102724560,CD44,CD47,CDS1,CDX2,CES1,CHID1,CLCA4,CLU,COG5,CRIP1,CYBB,CYP51A1,DDX50,EHHADH,EIF4A2,ELAPOR1,EPPK1,ERO1A,FDXR,FERMT2,FGA,FGG,FLNA,FLOT1,GALNT4,GALNT5,GALNT7,GNA14,GOLGA5,GPRC5A,GSTK1,GSTM5,GTPBP4,HAGH,HECTD1,HK2,HLA-E,HNRN…
Lipid Metabolism,Small Molecule Biochemistry,Vitamin and Mineral Metabolism	Synthesis of sterol	0.000128			8	APOA1,CES1,CYP51A1,HMGCS1,LSS,MSMO1,PGRMC1,SQLE
Cell-To-Cell Signaling and Interaction	Aggregation of cells	0.000133		-0.066	17	C3,CD44,CD47,CES1,CLU,FGA,FGB,FGG,FLNA,GTPBP4,ITGAV,MYH9,MYL9,MYLK,PPIF,RIPK3,TXNDC5
Cancer,Organismal Injury and Abnormalities	Adenoma	0.000139			26	AADAC,ABAT,ACSF2,ANXA2,ANXA3,APOA1,BYSL,C3,CD44,CDX2,CLU,ENTPD5,GALNT6,LGALS3,MAVS,MYLK,Ngp,OSTC,PARK7,PML,S100A16,SLC12A2,SLC2A1,SORD,TGM2,UGT1A6
Cancer,Hematological Disease,Immunological Disease,Organismal Injury and Abnormalities	Myeloid leukemia	0.000142			53	ABCB11,ACSM3,ALDH4A1,ALDH6A1,ANKRD22,ANXA1,ANXA2,ANXA3,ARHGEF10L,B3GNT7,B4GALNT1,B4GALNT2,C1GALT1C1,C3,CD44,CD47,CHGB,CISD3,CLCA4,CWH43,CYBB,CYP51A1,EHHADH,EPPK1,FGG,FLNA,GCC2,GOLGA4,HAO2,HSD3B1,IDH2,MKI67,MYH11,MYO18A,MYO1E,NCSTN,NDUFA10,NDUFA4,NDUFA7,NDUFB1,NDUFB8,NDUFB9,NDUFS1,NDUFV1,PDXDC1,PGM1,PLSCR1,PML,PROM1,PSIP1,RIPK3,SLC39A4,TSPAN15
Gastrointestinal Disease,Inflammatory Disease,Inflammatory Response,Organismal Injury and Abnormalities	Experimental colitis	0.000142	Increased	2.425	12	B3GNT6,C1GALT1C1,C3,CD47,Ces2a,CYBB,DUOXA2,LPO,NLRP6,REG3A,REG3G,SLC2A1
Metabolic Disease,Organismal Injury and Abnormalities	Hyperbilirubinemia	0.000146			4	C3,IDH2,UGT1A1,UGT1A6
Carbohydrate Metabolism	Quantity of carbohydrate	0.000149	Decreased	-2.362	26	ABCB11,ACOT13,APOA1,BCAT2,C3,CD44,CDS1,CES1,CHGA,CLU,DECR1,EHD2,ELAPOR1,FMO5,Gk,GUSB,HADH,HK2,IDH2,LGALS3,PCCA,PML,SLC2A1,SOD2,ST3GAL4,TPD52
Dermatological Diseases and Conditions,Organismal Injury and Abnormalities	Chronic psoriasis	0.000151			9	ALDH3A2,CD47,CRIP1,HSPH1,PLSCR1,POSTN,PPIF,SOD2,SQLE
Hereditary Disorder,Metabolic Disease,Organismal Injury and Abnormalities	Hereditary systemic amyloidosis	0.000153			3	APOA1,CLU,FGA
Cancer,Endocrine System Disorders,Hereditary Disorder,Neurological Disease,Organismal Injury and Abnormalities	Autosomal dominant hereditary paraganglioma	0.000153			3	SDHA,SDHB,SDHC
Cellular Development,Cellular Growth and Proliferation,Nervous System Development and Function,Tissue Development	Regrowth of axons	0.000153			3	HMGCS1,LSS,PROM1
Small Molecule Biochemistry	Metabolism of one-carbon compound	0.000153			3	ALDH3A2,OAT,TST
Dermatological Diseases and Conditions,Infectious Diseases,Organismal Injury and Abnormalities	Interdigital tinea pedis	0.000156			2	CYP51A1,SQLE
Developmental Disorder,Gastrointestinal Disease,Hepatic System Disease,Hereditary Disorder,Metabolic Disease,Organismal Injury and Abnormalities	Crigler-Najjar syndrome type 2	0.000156			2	UGT1A1,UGT1A6
Developmental Disorder,Hematological Disease,Hereditary Disorder,Immunological Disease,Organismal Injury and Abnormalities	Congenital hypodysfibrinogenemia	0.000156			2	FGA,FGG
Drug Metabolism,Small Molecule Biochemistry	Glucuronidation of acetaminophen	0.000156			2	UGT1A1,UGT1A6
Developmental Disorder,Hereditary Disorder,Metabolic Disease,Organismal Injury and Abnormalities	Lucey-Driscoll syndrome	0.000156			2	UGT1A1,UGT1A6
Dermatological Diseases and Conditions,Infectious Diseases,Organismal Injury and Abnormalities	Tinea capitis	0.000156			2	CYP51A1,SQLE
Gastrointestinal Disease,Inflammatory Disease,Inflammatory Response,Organismal Injury and Abnormalities	Enteritis	0.000156	Increased	2.653	24	ANXA1,B3GNT6,C1GALT1C1,C3,CD44,CD47,CDX2,Ces2a,CYBB,DUOXA2,ERN2,FGA,GCNT3,GSDMD,HMGCS2,LGALS3,LPO,NLRP6,PARK7,REG3A,REG3G,RIPK3,SLC2A1,XDH
Cell-To-Cell Signaling and Interaction,Renal and Urological System Development and Function	Adhesion of kidney cells	0.000157		0.958	7	C3,CD44,FGA,FGG,ITGAV,LAMA5,POSTN
Digestive System Development and Function,Organismal Development	Morphology of digestive system	0.000158			30	ABCB11,Acp5,APOA1,C3,CBS/LOC102724560,CES1,CYBB,CYP51A1,DECR1,ELAPOR1,ENTPD5,FGA,GCNT3,GSTZ1,HADH,LGALS3,MYH11,MYL9,MYOF,NLRP6,PARK7,POSTN,RIPK3,SELENBP1,SLC12A2,SOD2,STARD10,TGM2,YIPF6,ZG16
Lipid Metabolism,Molecular Transport,Small Molecule Biochemistry	Quantity of steroid	0.000159		0.983	24	ABCB11,ACOT13,APOA1,B4GALNT1,CBS/LOC102724560,CES1,Ces1g,CHGA,CLU,CYBB,EHD2,EHHADH,ENTPD5,FLOT1,FMO5,LGALS3,MSMO1,NPC2,PRDX3,SLC12A2,STARD10,TGM2,UGT1A1,YIPF6
Organismal Injury and Abnormalities	Soft tissue lesion	0.000159		-0.555	169	AADAC,ABAT,ABCB11,ACAA2,ACADS,ACOT9,ACSF2,ACSM3,ACSS1,ADCK5,AGPS,ALAD,ALDH1B1,ALDH3A2,ALDOB,ANXA1,ANXA2,APOA1,APPL2,ARGLU1,ARHGEF10L,ARPC5L,B3GNT6,B4GALNT1,B4GALNT2,BCAT2,C1GALT1C1,C3,CBS/LOC102724560,CD44,CDS1,CES1,CHGA,CHGB,CHID1,CLCA4,CLU,CLYBL,CMAS,COG1,COG5,CPQ,CRNKL1,CYBB,CYP2C18,CYP2S1,CYP51A1,DDI2,DDX50,DUOXA2,EHD2,EHHADH,ELAPOR1,ENTPD5,EPPK1,ERN2,ETFDH,FAM114A1,FAM3D,FDXR,FERMT2,FGA,FGB,…
Digestive System Development and Function,Hepatic System Development and Function,Organ Development	Function of liver	0.000161			8	C3,CES1,Ces1g,ENTPD5,RIPK3,SELENOF,SOD2,Sult1a1
Neurological Disease,Organismal Injury and Abnormalities	Bleeding of brain	0.000161		0.508	8	Acp5,ANXA2,C1GALT1,C3,CLU,GSDMD,ITGAV,PARL
Cell-To-Cell Signaling and Interaction,Hair and Skin Development and Function	Adhesion of epithelial cell lines	0.000161		0.29	6	C3,FGA,FGG,ITGAV,POSTN,SERPINB5
Organismal Development,Organismal Injury and Abnormalities	Abnormal morphology of abdomen	0.000162			36	ABCB11,Acp5,APOA1,BCAT2,C1GALT1,C3,CBS/LOC102724560,CD44,CD47,CES1,CHGB,CLU,CYBB,ENTPD5,FGA,GCNT3,GSTK1,GSTZ1,HADH,KLK3,LGALS3,MAVS,MYH11,MYH9,MYL9,MYLK,MYO1E,NLRP6,PARK7,PCCA,RIPK3,SLC12A2,SOD2,TGM2,XDH,ZG16
Cellular Function and Maintenance,Inflammatory Response	Phagocytosis	0.000167		1.447	20	ANXA1,ANXA3,APOA1,APPL2,C3,CAPG,CD44,CD47,CMAS,CYBB,CYP2S1,FLNA,GORASP2,ITGAV,LGALS3,LYAR,MYH9,PLSCR1,RAB32,TGM2
Organismal Injury and Abnormalities,Renal and Urological Disease	Proximal tubular toxicity	0.000168			7	FGA,FGB,HADH,HAGH,LGALS3,Sult1a1,UGT1A1
Lipid Metabolism,Small Molecule Biochemistry	Metabolism of membrane lipid derivative	0.000169		1.346	21	ALDH3A2,ANXA1,APOA1,B4GALNT1,CDS1,CES1,CYP51A1,FAM3D,GDPD1,HMGCS1,LSS,MBOAT1,MSMO1,NPC2,PGRMC1,PLSCR1,SELENOI,SLC44A4,SQLE,ST6GALNAC6,XDH
Cellular Function and Maintenance,Inflammatory Response	Efferocytosis	0.000172			5	ANXA1,CD47,ITGAV,LGALS3,TGM2
Nucleic Acid Metabolism,Small Molecule Biochemistry	Metabolism of ribonucleotide	0.000175			6	AK4,ENTPD5,FERMT2,HSPA1A/HSPA1B,NDUFS1,XDH
Carbohydrate Metabolism,Molecular Transport	Transmembrane transport of carbohydrate	0.000175			4	HK2,SLC35A1,Slc35a2,SLC35A3
Organ Development,Reproductive System Development and Function	Function of uterus	0.000175			4	CBS/LOC102724560,FGA,HLA-E,PARL
Post-Translational Modification	Sialylation	0.000175			4	CMAS,SLC35A1,ST3GAL4,ST6GALNAC6
Lipid Metabolism,Small Molecule Biochemistry	Catabolism of lipid	0.000187		-1.446	11	AADAC,ABAT,ACADS,ALDH3A2,CES1,HMGCS2,MLYCD,PCCA,PCCB,Ugt1a7c,XDH
Neurological Disease,Organismal Injury and Abnormalities,Skeletal and Muscular Disorders	Progressive neuromuscular disease	0.000188			23	ANXA1,ANXA2,ATP6V1E1,C3,CD44,CD47,CHGA,CYP51A1,EIF4A2,FLOT1,GPRC5A,GSDMD,HSPA1A/HSPA1B,ITGAV,LGALS3,MAOB,PARK7,PARL,PDE2A,RTN4,SELENOF,SQLE,TGM2
Neurological Disease,Organismal Injury and Abnormalities,Skeletal and Muscular Disorders	Neuromuscular disease with neuropathy	0.000189			24	ANXA1,ANXA2,ATP6V1E1,C3,CD44,CD47,CHGA,CYP51A1,EIF4A2,FLOT1,GPRC5A,GSDMD,HSPA1A/HSPA1B,ITGAV,LGALS3,MAOB,PARK7,PARL,PDE2A,RTN4,SELENOF,SQLE,SYNE2,TGM2
Organismal Development	Growth of vessel	0.000189	Increased	2.613	15	AK4,CD47,CYBB,ERO1A,ITGAV,LGALS3,MKI67,POSTN,RIPK3,RTN4,SLC2A1,SOD2,SYNE2,XDH,YY1
Free Radical Scavenging,Small Molecule Biochemistry	Metabolism of hydrogen peroxide	0.000191		-0.38	9	CYB5R1,CYBB,DUOXA2,ERO1A,LPO,MAOB,PARK7,PRDX3,SOD2
Gastrointestinal Disease,Inflammatory Disease,Inflammatory Response,Organismal Injury and Abnormalities	Dextran sodium sulfate-induced colitis	0.000194	Increased	2.219	11	C1GALT1C1,C3,CD47,Ces2a,CYBB,DUOXA2,LPO,NLRP6,REG3A,REG3G,SLC2A1
Cell-To-Cell Signaling and Interaction	Adhesion of myeloid cells	0.000194		1.22	11	ANXA1,APOA1,C3,CD44,CD47,CYBB,FGA,FLNA,LAMA5,LGALS3,MYO1E
Lipid Metabolism,Molecular Transport,Small Molecule Biochemistry	Accumulation of lipid	0.0002		0.428	18	ABCB11,Acp5,APOA1,B4GALNT1,C3,CD44,CES1,Ces1e,EHD2,Gk,MYH9,NPC2,RETSAT,RTN4,SDHB,SQLE,YIPF6,YY1
Cell-To-Cell Signaling and Interaction,Hair and Skin Development and Function	Binding of epithelial cell lines	0.000205		0.665	7	ANXA2,C3,FGA,FGG,ITGAV,POSTN,SERPINB5
Lipid Metabolism,Small Molecule Biochemistry	Transmission of lipid	0.000208		-1	4	APOA1,CES1,NPC2,RTN4
Carbohydrate Metabolism	Quantity of monosaccharide	0.000213		-1.728	19	ACOT13,APOA1,BCAT2,C3,CD44,CES1,CHGA,CLU,DECR1,FMO5,Gk,HADH,HK2,IDH2,LGALS3,SLC2A1,SOD2,ST3GAL4,TPD52
Organismal Injury and Abnormalities,Psychological Disorders	Major affective disorder	0.000214			18	ABAT,ATP5PF,CD47,CHGA,ETFDH,HADH,HMGCS2,LGALS3,MAOB,MMAA,MYH9,NDUFS1,NDUFS7,PDE2A,PSIP1,SLC2A1,SOD2,XDH
Cell-To-Cell Signaling and Interaction,Hematological System Development and Function,Immune Cell Trafficking,Inflammatory Response	Adhesion of phagocytes	0.000214		0.823	10	ANXA1,APOA1,C3,CD44,CD47,CYBB,FGA,FLNA,LGALS3,MYO1E
Small Molecule Biochemistry	Modification of anion	0.000217			3	ACSS1,LPO,XDH
Connective Tissue Disorders,Organismal Injury and Abnormalities,Skeletal and Muscular Disorders	Bleeding of vertebral column	0.000217			3	C1GALT1,C1GALT1C1,PARL
Organismal Injury and Abnormalities,Organismal Survival	Organismal death	0.000218		1.227	87	ABCB11,ACSF2,ACSS1,Anp32a,ANXA1,ANXA2,APOA1,B4GALNT1,BYSL,C1GALT1,C1GALT1C1,C3,CBS/LOC102724560,CD44,CD47,CDX2,CHGA,CISD3,CNPY2,CRIP1,CYBB,CYP51A1,EHHADH,ERO1A,FDXR,FERMT2,FGA,FGG,FLNA,GCNT3,Gk,GOLIM4,GSTK1,GSTZ1,HK2,HMGCS1,HNRNPL,IDH2,ITGAV,ITGB6,LGALS3,MACROD1,Marcks,MAVS,MBD3,MECR,MKI67,MLYCD,MYH11,MYH9,MYL9,MYO18A,MYOF,NCSTN,NDUFA10,NDUFA4,NLRP6,NPC2,OAT,PARL,PCCA,PDCD4,PDLIM1,PGAP1,POSTN,PPI…
Tissue Morphology	Morphology of abdominopelvic fat	0.00022			9	ACOT13,APOA1,BCAT2,FMO5,LGALS3,MYOF,PRDX3,SLC2A1,YIPF6
Cellular Movement	Cell movement	0.000223		1.551	87	ACAA2,Acp5,ANXA1,ANXA2,ANXA3,APOA1,APPL2,C1GALT1,C3,CAPG,CBS/LOC102724560,CD44,CD47,CDX2,CES1,CHGA,CLU,CYBB,CYP2S1,ENTPD5,EPPK1,FAM114A1,FERMT2,FGA,FGB,FLNA,FLOT1,GALNT4,GPRC5A,GSDMD,GTPBP4,HADH,HECTD1,HK2,HNRNPL,HSPA1A/HSPA1B,IDH2,ITGAV,ITGB6,KLK3,LAMA5,LGALS3,LPO,Marcks,MAVS,MYH9,MYLK,MYO18A,MYO1E,MYOF,PARK7,PATJ,PDCD4,PDE2A,PDLIM1,PGRMC1,PML,POSTN,PPIF,PRCP,PROM1,PYCR1,REG3A,REG3G,RIPK3,RTN4,S…
Cancer,Hematological Disease,Immunological Disease,Organismal Injury and Abnormalities	Acute myeloid leukemia	0.000229			51	ABCB11,ACSM3,ALDH4A1,ALDH6A1,ANKRD22,ANXA1,ANXA2,ANXA3,ARHGEF10L,B3GNT7,B4GALNT1,B4GALNT2,C1GALT1C1,C3,CD44,CD47,CHGB,CISD3,CLCA4,CWH43,CYP51A1,EHHADH,EPPK1,FGG,FLNA,GCC2,GOLGA4,HAO2,HSD3B1,IDH2,MKI67,MYH11,MYO18A,MYO1E,NDUFA10,NDUFA4,NDUFA7,NDUFB1,NDUFB8,NDUFB9,NDUFS1,NDUFV1,PDXDC1,PGM1,PLSCR1,PML,PROM1,PSIP1,RIPK3,SLC39A4,TSPAN15
Cancer,Neurological Disease,Organismal Injury and Abnormalities	Nervous system neoplasm	0.000233		0.164	169	AADAC,ABAT,ABCB11,ACADS,ACOT9,ACSF2,ACSM3,ACSS1,ADCK5,AGPS,ALAD,ALDH1B1,ALDH3A2,ANXA1,ANXA2,APPL2,ARGLU1,ARHGEF10L,ARPC5L,ATP6V1E1,B3GNT6,B4GALNT1,B4GALNT2,BCAT2,C1GALT1C1,C3,CBS/LOC102724560,CD44,CD47,CES1,CHGA,CHGB,CHID1,CLCA4,CLU,CLYBL,CMAS,COG1,COG5,CPQ,CRNKL1,CYBB,CYP2C18,CYP2S1,CYP51A1,DDI2,DUOXA2,EHD2,EHHADH,ELAPOR1,ENTPD5,EPPK1,ERN2,ETFDH,FAM114A1,FAM3D,FDXR,FERMT2,FGA,FGB,FGG,FLNA,FMO5,G…
Gastrointestinal Disease,Inflammatory Disease,Inflammatory Response,Organismal Injury and Abnormalities	Colitis	0.000236	Increased	2.759	22	ANXA1,B3GNT6,C1GALT1C1,C3,CD44,CD47,CDX2,Ces2a,CYBB,DUOXA2,ERN2,FGA,GCNT3,HMGCS2,LPO,NLRP6,PARK7,REG3A,REG3G,RIPK3,SLC2A1,XDH
Cellular Movement,Hematological System Development and Function,Immune Cell Trafficking	Cell rolling of granulocytes	0.000239		-1.99	5	ANXA1,C1GALT1,CD44,LGALS3,MYO1E
Cell-To-Cell Signaling and Interaction,Cellular Movement,Hematological System Development and Function,Immune Cell Trafficking	Recruitment of leukocytes	0.000241		0.327	17	Acp5,ANXA1,APOA1,C3,CD44,CD47,CLU,FLOT1,GPRC5A,HSPA1A/HSPA1B,LGALS3,PPIF,REG3G,RTN4,SOD2,ST3GAL4,XDH
Cancer,Gastrointestinal Disease,Organismal Injury and Abnormalities	Development of digestive organ tumor	0.000241	Increased	2.534	159	AADAC,ABAT,ABCB11,ACOT9,ACSF2,ACSM3,ACSS1,ADCK5,AGPS,ALDH1B1,ALDH6A1,ANKRD22,ANXA1,APOA1,APPL2,ARHGEF10L,ARMC1,ARPC5L,ATP5PF,ATP6V1E1,B3GNT6,B4GALNT1,BCAT2,BPHL,C11orf54,C1GALT1,C3,CBS/LOC102724560,CD44,CD47,CDS1,CDX2,CES1,CHGA,CHGB,CLCA4,CLU,CLYBL,CMAS,CNPY2,COA7,COG1,COG4,COG5,CPQ,CYB5R1,CYP51A1,DDI2,DDX50,DUOXA2,EHD2,EHHADH,EIF4A2,ELAPOR1,ENTPD5,EPPK1,ERGIC1,ERN2,FAHD1,FAM114A1,FDXR,FGA,FGB,FG…
Connective Tissue Development and Function,Tissue Morphology	Size of white adipose tissue	0.000243			6	CES1,Ces1g,EHD2,FMO5,LGALS3,PRDX3
Cellular Movement	Migration of cells	0.000245		1.816	81	ACAA2,Acp5,ANXA1,ANXA2,ANXA3,APOA1,APPL2,C1GALT1,C3,CAPG,CBS/LOC102724560,CD44,CD47,CDX2,CES1,CHGA,CLU,CYBB,CYP2S1,ENTPD5,EPPK1,FAM114A1,FERMT2,FGA,FGB,FLNA,FLOT1,GPRC5A,GSDMD,GTPBP4,HECTD1,HK2,HNRNPL,HSPA1A/HSPA1B,IDH2,ITGAV,ITGB6,KLK3,LAMA5,LGALS3,LPO,Marcks,MAVS,MYH9,MYLK,MYO18A,MYO1E,MYOF,PARK7,PATJ,PDCD4,PDE2A,PDLIM1,PGRMC1,PML,POSTN,PPIF,PRCP,PROM1,PYCR1,REG3A,REG3G,RIPK3,RTN4,S100A16,SERPI…
Hematological System Development and Function	Fibrinolysis	0.000246			4	ANXA2,FGA,FGB,FGG
Lipid Metabolism,Small Molecule Biochemistry,Vitamin and Mineral Metabolism	Synthesis of cholesterol	0.000248			7	APOA1,CES1,CYP51A1,HMGCS1,LSS,MSMO1,PGRMC1
Free Radical Scavenging,Molecular Transport	Accumulation of reactive oxygen species	0.000248		1.86	8	AADAC,CBS/LOC102724560,CYBB,IDH2,NDUFS1,PML,SDHC,SOD2
Cell Death and Survival,Organismal Injury and Abnormalities	Necrosis	0.000253	Increased	2.148	90	AADAC,ANXA1,ANXA2,APOA1,B4GALNT1,C1GALT1,C1GALT1C1,C3,CAPG,CBS/LOC102724560,CD44,CD47,CDX2,CES1,CHGA,CHGB,CISD3,CLU,CLYBL,CNBP,CNPY2,CRNKL1,CYB5R1,CYBB,DECR1,ENTPD5,ERN2,FAHD1,FDXR,FGA,FLNA,FLOT1,GALNT10,GALNT5,GNA14,GOLGA4,GSDMD,GSTM5,GSTZ1,HK2,HMGCS1,HSPA1A/HSPA1B,HSPH1,IDH2,ITGAV,KLK3,LAMA5,LGALS3,LSS,MAOB,MAVS,MKI67,MLYCD,MYH11,MYLK,NCSTN,Ngp,NLRP6,NPC2,PARK7,PARL,PDCD4,PGRMC1,PLAC8,PLSCR1,PM…
Neurological Disease,Organismal Injury and Abnormalities	Neurogenic lesion	0.000261		-0.555	161	AADAC,ABAT,ABCB11,ACADS,ACOT9,ACSF2,ACSM3,ACSS1,ADCK5,AGPS,ALAD,ALDH1B1,ALDH3A2,ANXA1,ANXA2,APOA1,APPL2,ARGLU1,ARHGEF10L,ARPC5L,B3GNT6,B4GALNT1,B4GALNT2,BCAT2,C1GALT1C1,C3,CBS/LOC102724560,CD44,CES1,CHGA,CHGB,CHID1,CLCA4,CLU,CLYBL,CMAS,COG1,COG5,CPQ,CRNKL1,CYBB,CYP2C18,CYP2S1,CYP51A1,DDI2,DUOXA2,EHD2,EHHADH,ELAPOR1,ENTPD5,EPPK1,ERN2,ETFDH,FAM114A1,FAM3D,FDXR,FERMT2,FGA,FGB,FGG,FLNA,FMO5,GALNT10,G…
Cellular Growth and Proliferation	Proliferation of vascular cells	0.000262		1.352	16	AK4,C1GALT1C1,C3,CD44,CD47,CHGA,CYBB,KLK3,MYOF,PDE2A,PML,POSTN,RIPK3,RTN4,SYNE2,XDH
Cancer,Organismal Injury and Abnormalities,Reproductive System Disease	Tumorigenesis of reproductive tract	0.000265			143	AADAC,ABAT,ACAD10,ACADS,ACSM3,ACSS1,AGPS,ALAD,ALDH1B1,ALDH3A2,ALDH4A1,ALDOB,ANKRD22,ANXA1,ANXA2,ANXA3,ANXA8/ANXA8L1,APOA1,APPL2,ARGLU1,B3GNT6,BDH1,BPHL,C3,CAPG,CBS/LOC102724560,CD44,CD47,CDS1,CDX2,CES1,CHID1,CLCA4,CLU,COG5,CRIP1,CYBB,CYP51A1,DDX50,EHHADH,EIF4A2,ELAPOR1,EPPK1,ERO1A,FDXR,FERMT2,FGA,FGG,FLNA,FLOT1,GALNT4,GALNT5,GALNT7,GNA14,GOLGA5,GPRC5A,GSTK1,GSTM5,GTPBP4,HAGH,HECTD1,HK2,HLA-E,HNRN…
Cancer,Organismal Injury and Abnormalities	Primary neoplasm	0.000273			23	AGPS,ALAD,CD44,CDX2,CLU,CPQ,FGA,FLNA,HECTD1,HLA-E,IDH2,LGALS3,MYH11,PDXDC1,PLAC8,PML,POSTN,PROM1,PSIP1,RTN4,SDHA,SDHB,SORD
Cell-To-Cell Signaling and Interaction,Tissue Development	Binding of extracellular matrix	0.000275			8	CD44,FERMT2,FGA,FGB,FGG,ITGAV,ITGB6,POSTN
Organismal Injury and Abnormalities	Disorder of pigmentation	0.000275			9	CYP51A1,GOLGA4,HAO2,HSD3B1,NCSTN,SLC2A1,SYNE2,UGT1A1,UGT1A6
Molecular Transport,Protein Trafficking	Secretion of protein	0.000275		0.378	9	ANXA1,ANXA2,CYP51A1,FGA,FGB,FGG,GOLPH3L,GSDMD,MYO18A
Carbohydrate Metabolism,Molecular Transport,Small Molecule Biochemistry	Concentration of D-glucose	0.000277	Decreased	-2.236	18	ACOT13,APOA1,BCAT2,C3,CD44,CES1,CHGA,CLU,DECR1,FMO5,Gk,HADH,IDH2,LGALS3,SLC2A1,SOD2,ST3GAL4,TPD52
Cellular Movement	Cell rolling	0.00028		-1.888	7	ANXA1,C1GALT1,CD44,LGALS3,MYO1E,ST3GAL4,ST6GALNAC2
Cancer,Organismal Injury and Abnormalities,Reproductive System Disease	Female genital neoplasm	0.000282			143	AADAC,ABAT,ACAD10,ACADS,ACSM3,ACSS1,AGPS,ALAD,ALDH1B1,ALDH3A2,ALDH4A1,ALDOB,ANKRD22,ANXA1,ANXA2,ANXA3,ANXA8/ANXA8L1,APOA1,APPL2,ARGLU1,B3GNT6,BDH1,BPHL,C3,CAPG,CBS/LOC102724560,CD44,CD47,CDS1,CDX2,CES1,CHID1,CLCA4,CLU,COG5,CRIP1,CYBB,CYP51A1,DDX50,EHHADH,EIF4A2,ELAPOR1,EPPK1,ERO1A,FDXR,FERMT2,FGA,FGG,FLNA,FLOT1,GALNT4,GALNT5,GALNT7,GNA14,GOLGA5,GPRC5A,GSTK1,GSTM5,GTPBP4,HAGH,HECTD1,HK2,HLA-E,HNRN…
Lipid Metabolism,Small Molecule Biochemistry,Vitamin and Mineral Metabolism	Metabolism of sterol	0.000288			9	APOA1,CES1,CYP51A1,HMGCS1,LSS,MSMO1,NPC2,PGRMC1,SQLE
Organismal Development	Abnormal morphology of body cavity	0.000288			51	ABCB11,APOA1,ATP6V1E1,BCAT2,C1GALT1,C3,CBS/LOC102724560,CD44,CD47,CES1,CHGA,CLU,CYBB,CYP51A1,ENTPD5,FAM114A1,FGA,FLNA,GALNT4,GCNT3,GSTK1,GSTZ1,HADH,ITGAV,ITGB6,KLK3,LGALS3,MAVS,MYH11,MYH9,MYL9,MYLK,MYO1E,NCSTN,NDUFS6,NLRP6,NPC2,PARK7,PCCA,POSTN,RIPK3,RTN4,SDHA,SDHB,SLC12A2,SOD2,SYNE2,TGM2,TMEM43,XDH,ZG16
Cell Morphology,Cellular Function and Maintenance	Mitochondrial membrane potential	0.000294			5	NDUFS1,PARK7,PRDX3,PYCR1,SOD2
Cancer,Organismal Injury and Abnormalities	Melanoma	0.000294			192	AADAC,ABAT,ABCB11,ACAA2,ACAD10,ACADS,ACOT9,ACSF2,ACSM3,AGPS,ALAD,ALDH1B1,ALDH4A1,ALDH6A1,ALDOB,ANKRD22,ANXA1,ANXA2,ANXA3,ANXA8/ANXA8L1,APOA1,APPL2,ARHGEF10L,ARMC1,ATP6V1E1,B3GNT6,B3GNT7,B4GALNT1,B4GALNT2,BCAT2,BYSL,C11orf54,C1GALT1,C3,CD44,CD47,CDS1,CES1,CHGB,CHID1,CISD3,CLCA4,CLU,CLYBL,CNPY2,COG4,COG5,CPQ,CRNKL1,CWH43,CYBB,CYP2C18,CYP2S1,CYP51A1,DDI2,DDX50,DECR1,DUOXA2,EHD2,EHHADH,EIF4A2,EIF4H,E…
Carbohydrate Metabolism,Nucleic Acid Metabolism,Small Molecule Biochemistry	Metabolism of UDP-sugar	0.000296			3	B4GALNT2,ENTPD5,SLC35A3
Immunological Disease,Inflammatory Disease,Organismal Injury and Abnormalities	Immune mediated inflammatory disease	0.000311			50	ACAD10,ACOT9,ANKRD22,ANXA1,ANXA3,APOA1,C3,CAPG,CD44,CD47,CES1,CLU,CPQ,CRIP1,CYP2S1,CYP51A1,EPPK1,FGB,FLNA,FLOT1,GSDMD,GUSB,HLA-E,HMGCS2,HSD3B1,HSPA1A/HSPA1B,LAMA5,MAVS,MKI67,MYH9,MYL9,PDCD4,PDLIM1,PGAP1,PLSCR1,PML,POSTN,PPIF,PROM1,RIPK3,SELENBP1,SERPINB5,SLC2A1,SLC44A4,SOD2,SQLE,SYNE2,TGM2,TMF1,YIPF6
Cellular Function and Maintenance	Endocytosis	0.000317		1.253	25	ANXA1,ANXA2,APOA1,APPL2,ATP6V1E1,C3,CAPG,CD44,CD47,CLU,CMAS,CYBB,CYP2S1,EHD2,FLNA,FLOT1,ITGAV,LGALS3,MYH9,MYLK,MYO1E,PARK7,PLSCR1,TGM2,XDH
Cellular Movement,Hematological System Development and Function,Immune Cell Trafficking,Inflammatory Response	Transmigration of phagocytes	0.00032		1.318	8	ANXA1,CD47,CYBB,ITGAV,MYLK,MYO1E,RTN4,ST3GAL4
Cellular Function and Maintenance	Engulfment of cells	0.000324		1.724	23	ANXA1,ANXA2,ANXA3,APOA1,APPL2,ATP6V1E1,C3,CAPG,CD44,CD47,CMAS,CYP2S1,EHD2,FLNA,FLOT1,HK2,ITGAV,LGALS3,LYAR,MYH9,PARK7,PLSCR1,TGM2
Tissue Development	Growth of epithelial tissue	0.000331		1.13	30	ALDH3A2,APOA1,C1GALT1C1,C3,CD44,CDX2,CHGA,CLU,CYBB,ENTPD5,EPPK1,GPRC5A,KLK3,LAMA5,MKI67,MYOF,NCSTN,NLRP6,PDE2A,PML,POSTN,PRCP,PROM1,REG3G,RTN4,SDHB,SERPINB5,SLC2A1,TGM2,XDH
Cell-To-Cell Signaling and Interaction,Hematological System Development and Function,Inflammatory Response	Binding of blood platelets	0.000335		0.342	7	C1GALT1C1,C3,CYBB,FGG,LGALS3,PPIF,ST6GALNAC2
Amino Acid Metabolism,Small Molecule Biochemistry	Synthesis of amino acids	0.000335			7	ABAT,BCAT2,CBS/LOC102724560,OTC,PARK7,PYCR1,SHMT2
Cancer,Organismal Injury and Abnormalities	Subcutaneous tumor	0.000335		0	24	ALDH1B1,ANXA1,ANXA2,BDH1,CBS/LOC102724560,CD44,CRIP1,EPPK1,FERMT2,GPRC5A,GSDMD,IDH2,LAMA5,MLYCD,NDUFA4,NDUFS7,PCCA,POSTN,RTN4,SLC2A1,SOD2,SQLE,USP14,YY1
Metabolic Disease,Organismal Injury and Abnormalities	Amyloidosis	0.000338			27	ABAT,APOA1,ATP6V1E1,C3,CAPG,CBS/LOC102724560,CD47,CLU,CYBB,FGA,HLA-E,HSPA1A/HSPA1B,IDH2,LGALS3,LSS,MACROD1,MAOB,MYH11,NCSTN,NDUFB8,SDHA,SDHB,SDHC,SELENBP1,SLC2A1,SOD2,TGM2
Lipid Metabolism,Molecular Transport,Small Molecule Biochemistry	Abnormal quantity of lipid	0.000342			9	ABCB11,ACOT13,ACSS1,CES1,CHGA,EHHADH,HADH,NPC2,STARD10
Neurological Disease,Organismal Injury and Abnormalities	Progressive encephalopathy	0.000362		-0.106	39	ABAT,ANXA1,ANXA2,APOA1,ATP6V1E1,C3,CBS/LOC102724560,CHGA,CHGB,CLU,DECR1,EIF4A2,ERGIC1,FLOT1,GPRC5A,HLA-E,HMGCS1,HSPA1A/HSPA1B,IDH2,LGALS3,LSS,MACROD1,MAOB,MYH11,NAXD,NCSTN,NDUFB8,PARK7,PARL,PDE2A,RTN4,SDHA,SDHB,SDHC,SELENBP1,SELENOF,SLC2A1,SOD2,TGM2
Cell-To-Cell Signaling and Interaction,Cellular Assembly and Organization,Tissue Development	Adhesion of cell-associated matrix	0.000376			7	FERMT2,FGA,FGB,FGG,ITGAV,ITGB6,POSTN
Lipid Metabolism,Molecular Transport,Small Molecule Biochemistry	Transport of phospholipid	0.00038		1.413	6	ABCB11,APOA1,CLU,NPC2,PLSCR1,RTN4
Cellular Movement,Hematological System Development and Function,Immune Cell Trafficking,Inflammatory Response	Cellular infiltration by macrophages	0.000381	Increased	2.402	13	ANXA1,APOA1,C3,CD44,CES1,CYBB,GSDMD,LGALS3,MAVS,PRCP,RIPK3,RTN4,SOD2
Cell Death and Survival,Organismal Injury and Abnormalities,Skeletal and Muscular Disorders	Cell death of muscle cells	0.000384		1.47	17	APOA1,CHGA,CNBP,CYBB,GNA14,GSDMD,HK2,MKI67,MYH11,PARK7,PDCD4,PPIF,PRDX3,RIPK3,RTN4,SOD2,XDH
Developmental Disorder,Hereditary Disorder,Metabolic Disease,Organismal Injury and Abnormalities	Congenital disorder of glycosylation type 2	0.000386			4	COG1,COG4,COG5,SLC35A1
Post-Translational Modification	Sialylation of protein	0.000391			3	CMAS,SLC35A1,ST3GAL4
Cellular Assembly and Organization	Organization of vacuole	0.000391			3	ANXA2,B4GALNT1,ELAPOR1
Dermatological Diseases and Conditions,Organismal Injury and Abnormalities	Chronic skin disorder	0.000392			13	ALDH3A2,C3,CD47,CRIP1,CYP51A1,HSPH1,LGALS3,PLSCR1,POSTN,PPIF,SERPINB5,SOD2,SQLE
Cardiovascular System Development and Function,Nervous System Development and Function,Organ Morphology,Tissue Morphology	Permeability of blood-brain barrier	0.000394		0.391	5	ANXA1,CBS/LOC102724560,CYBB,GSDMD,SLC2A1
Cell-To-Cell Signaling and Interaction	Binding of blood cells	0.000406		1.362	19	ANXA1,APOA1,C1GALT1C1,C3,CD44,CD47,CLU,CYBB,FGA,FGG,FLNA,FLOT1,LAMA5,LGALS3,MYO1E,PPIF,ST3GAL4,ST6GALNAC2,TGM2
Cancer,Organismal Injury and Abnormalities,Respiratory Disease	Pulmonary metastasis	0.000417		0.913	11	ANXA1,ANXA2,C1GALT1,CLU,FGA,HSPA1A/HSPA1B,PDLIM1,PML,POSTN,RIPK3,SOD2
Cancer,Neurological Disease,Organismal Injury and Abnormalities	Central nervous system solid tumor	0.000418		0.6	166	AADAC,ABAT,ABCB11,ACADS,ACOT9,ACSF2,ACSM3,ACSS1,ADCK5,AGPS,ALAD,ALDH1B1,ALDH3A2,ANXA1,ANXA2,APPL2,ARGLU1,ARHGEF10L,ARPC5L,ATP6V1E1,B3GNT6,B4GALNT1,B4GALNT2,BCAT2,C1GALT1C1,C3,CBS/LOC102724560,CD44,CD47,CES1,CHGB,CHID1,CLCA4,CLU,CLYBL,CMAS,COG1,COG5,CPQ,CRNKL1,CYBB,CYP2C18,CYP2S1,CYP51A1,DDI2,DUOXA2,EHD2,EHHADH,ELAPOR1,ENTPD5,EPPK1,ERN2,ETFDH,FAM114A1,FAM3D,FDXR,FERMT2,FGA,FGB,FGG,FLNA,FMO5,GALNT1…
Cell Death and Survival	Cell viability of tumor cell lines	0.00042		-0.608	41	AGPS,ANXA2,C1GALT1,C1GALT1C1,CBS/LOC102724560,CD44,CES1,CLU,CYBB,CYP2C18,FDXR,FERMT2,FLNA,GSDMD,GTPBP4,HK2,HNRNPUL1,HSPA1A/HSPA1B,HSPH1,IDH2,LGALS3,MYO18A,NCSTN,PARK7,PDCD4,PGRMC1,PML,POSTN,PRCP,PROM1,RAB32,RETSAT,RIPK3,SERPINB5,SHMT2,SLC2A1,SOD2,TGM2,TMT1B,XDH,YY1
Cellular Movement,Hematological System Development and Function,Immune Cell Trafficking	Cell movement of leukocytes	0.000421	Increased	2.319	34	ANXA1,ANXA2,APOA1,C1GALT1,C3,CAPG,CD44,CD47,CES1,CHGA,CYBB,FGA,FGB,FLNA,FLOT1,GPRC5A,GSDMD,HNRNPL,ITGAV,LAMA5,LGALS3,LPO,MAVS,MYH9,MYLK,MYO1E,PRCP,REG3A,RIPK3,RTN4,SOD2,ST3GAL4,TGM2,TSPAN15
Cellular Function and Maintenance,Protein Synthesis	Metabolism of protein	0.000427		-0.46	39	Acp5,ALAD,ANXA1,APOA1,C3,CBS/LOC102724560,CD47,CLU,CNBP,CPQ,CYP51A1,DDI2,EIF4A2,EIF4H,FLNA,FLOT1,GTPBP4,HNRNPL,HSPA1A/HSPA1B,KLK3,LSS,MYH9,NCSTN,NLRP6,PARK7,PARL,PDCD4,RTN4,SEC16A,SGSM3,SOD2,ST3GAL4,ST6GALNAC6,TGM2,TMF1,TST,UBE2Z,USP14,ZG16
Cancer,Organismal Injury and Abnormalities	Neuroepithelial tumor	0.000429			162	AADAC,ABAT,ABCB11,ACADS,ACOT9,ACSF2,ACSM3,ACSS1,ADCK5,AGPS,ALAD,ALDH1B1,ALDH3A2,ANXA1,ANXA2,APPL2,ARGLU1,ARHGEF10L,ARPC5L,ATP6V1E1,B3GNT6,B4GALNT1,B4GALNT2,BCAT2,C1GALT1C1,C3,CBS/LOC102724560,CD44,CD47,CES1,CHGB,CHID1,CLCA4,CLU,CLYBL,CMAS,COG1,COG5,CPQ,CRNKL1,CYBB,CYP2C18,CYP2S1,CYP51A1,DDI2,DUOXA2,EHD2,EHHADH,ELAPOR1,ENTPD5,EPPK1,ERN2,ETFDH,FAM114A1,FAM3D,FDXR,FERMT2,FGA,FGB,FGG,FLNA,FMO5,GALNT1…
Gastrointestinal Disease,Organismal Injury and Abnormalities	Abnormality of large intestine	0.000437	Increased	2.759	23	ANXA1,B3GNT6,C1GALT1C1,C3,CD44,CD47,CDX2,Ces2a,CYBB,DUOXA2,ERN2,FGA,GCNT3,HMGCS2,LPO,NLRP6,PARK7,REG3A,REG3G,RIPK3,SLC12A2,SLC2A1,XDH
Dermatological Diseases and Conditions,Immunological Disease,Inflammatory Disease,Inflammatory Response,Organismal Injury and Abnormalities	Atopic dermatitis	0.000437			13	ANXA1,C3,CAPG,CD44,FLNA,FLOT1,HMGCS2,HSD3B1,LAMA5,MKI67,MYL9,PROM1,SYNE2
Carbohydrate Metabolism,Cellular Function and Maintenance,Small Molecule Biochemistry	Homeostasis of D-glucose	0.000438			12	ACOT13,APPL2,BCAT2,C3,Ces1g,FMO5,Gk,HADH,MLYCD,PARK7,PRCP,SLC2A1
Amino Acid Metabolism,Post-Translational Modification,Small Molecule Biochemistry	Conversion of amino acids	0.000444			4	CBS/LOC102724560,OAT,OTC,PYCR1
Developmental Disorder,Hematological Disease,Hereditary Disorder,Metabolic Disease,Organismal Injury and Abnormalities,Renal and Urological Disease	Propionic acidemia	0.000463			2	PCCA,PCCB
Cell-To-Cell Signaling and Interaction,Nervous System Development and Function	Binding of neurites	0.000463			2	CD44,RTN4
Cancer,Developmental Disorder,Endocrine System Disorders,Hereditary Disorder,Metabolic Disease,Organismal Injury and Abnormalities	Malignant gastrointestinal stromal tumor associated with Carney-Stratakis syndrome	0.000463			2	SDHB,SDHC
Cellular Assembly and Organization	Rearrangement of actin bundles	0.000463			2	ANXA2,CD44
Drug Metabolism,Endocrine System Development and Function,Lipid Metabolism,Small Molecule Biochemistry	Glucuronidation of testosterone	0.000463			2	UGT1A1,UGT2B28
Dermatological Diseases and Conditions,Infectious Diseases,Organismal Injury and Abnormalities,Skeletal and Muscular Disorders	Onychomycosis	0.000463			2	CYP51A1,SQLE
Dermatological Diseases and Conditions,Organismal Injury and Abnormalities	Skin fissure	0.000463			2	CYP51A1,SQLE
Cellular Assembly and Organization	Compaction of Golgi apparatus	0.000463			2	GOLPH3L,MYO18A
Developmental Disorder,Gastrointestinal Disease,Hepatic System Disease,Hereditary Disorder,Metabolic Disease,Organismal Injury and Abnormalities	Gilbert syndrome	0.000463			2	UGT1A1,UGT1A6
Cardiovascular System Development and Function,Embryonic Development,Organ Development,Organ Morphology,Organismal Development,Tissue Development	Thickness of ventricular septum	0.000463			2	ANXA1,KLK3
Cardiovascular System Development and Function,Organismal Development	Proliferation of neointima	0.000463			2	CYBB,RTN4
Cell-To-Cell Signaling and Interaction,Cellular Movement,Hematological System Development and Function,Immune Cell Trafficking,Inflammatory Response	Recruitment of phagocytes	0.000466		0.199	14	Acp5,ANXA1,APOA1,CD44,CD47,CLU,FLOT1,HSPA1A/HSPA1B,LGALS3,PPIF,RTN4,SOD2,ST3GAL4,XDH
Organismal Functions,Organismal Injury and Abnormalities,Tissue Morphology	Closure of wound	0.000469			6	ANXA2,FGA,FGB,POSTN,PRCP,SOD2
Cancer,Organismal Injury and Abnormalities	Invasive cancer	0.000471		0.39	55	ABAT,ACOT13,ANXA1,ANXA2,APOA1,C1GALT1,C3,CAPG,CBS/LOC102724560,CD44,CD47,CDX2,CHGA,CLU,CMAS,CYBB,CYP51A1,ETFDH,FERMT2,FGA,FGG,FLNA,GPRC5A,HK2,HLA-E,HSPA1A/HSPA1B,IDH2,ITGAV,LAMA5,LGALS3,MKI67,MYH11,MYH9,MYL9,MYLK,MYOF,Ngp,PARK7,PDCD4,PDLIM1,PML,POSTN,PSIP1,PYCR1,RIPK3,RTN4,SDHB,SELENBP1,SERPINB5,SLC2A1,SOD2,TGM2,TPD52,UGDH,YY1
Cell-To-Cell Signaling and Interaction,Renal and Urological System Development and Function	Binding of kidney cell lines	0.000471		0.882	7	ANXA2,C3,CD44,FGA,FGG,ITGAV,POSTN
Cellular Movement,Hematological System Development and Function,Immune Cell Trafficking,Inflammatory Response	Transendothelial migration of neutrophils	0.000474		1	5	ANXA1,CD47,CYBB,RTN4,ST3GAL4
Cellular Development,Cellular Growth and Proliferation	Proliferation of pancreatic cancer cell lines	0.000474		1.945	13	ANXA2,CD44,GCNT3,GPRC5A,LGALS3,MYOF,PLAC8,PML,REG3A,RTN4,SLC2A1,SOD2,SQLE
Cancer,Organismal Injury and Abnormalities,Reproductive System Disease	Prostatic carcinoma	0.00049			89	ACAD10,ACADS,ACSF2,ACSM3,ADCK5,ALDH4A1,ALDOB,ANXA2,ANXA3,ARHGEF10L,B4GALNT1,BDH1,BSDC1,C3,CBS/LOC102724560,CD44,CDS1,CHGA,CISD3,CLCA4,CLU,COG1,COG5,CWH43,CYP51A1,DDI2,ELAPOR1,ENTPD5,EPPK1,ERGIC1,ETFDH,FERMT2,FGA,GALNT10,GCNT3,GOLIM4,GPR108,GSDMD,HAGH,HECTD1,HNRNPUL1,HSD3B1,HSPH1,ITGAV,ITGB6,KLK3,LAMA5,LSS,LYAR,MKI67,MLYCD,MYH9,MYL9,MYLK,MYO18A,MYO1E,NAXD,NDUFA4,NIPSNAP1,PCCB,PDCD4,PDE2A,PDIA5,PDX…
Organismal Injury and Abnormalities,Renal and Urological Disease	Nephrosis	0.000492			10	ABAT,ANXA1,C3,CLU,COG1,ENTPD5,LAMA5,MYH9,MYO1E,PDLIM1
Cancer,Organismal Injury and Abnormalities,Tissue Morphology	Quantity of secondary tumor	0.000498		0.174	7	ANXA2,C1GALT1,CBS/LOC102724560,FGA,PDLIM1,PML,POSTN
Cardiovascular Disease,Organismal Injury and Abnormalities	Infarction	0.000501		-0.761	19	ANXA1,APOA1,ATP5PF,C3,CD44,CD47,CLU,CYBB,FGB,FGG,HSPH1,IDH2,ITGAV,PDCD4,POSTN,PPIF,RTN4,SLC2A1,TGM2
Cellular Movement	Cellular infiltration by myeloid cells	0.000503	Increased	2.346	18	ANXA1,ANXA2,APOA1,C3,CD44,CD47,CES1,CYBB,GSDMD,LGALS3,LPO,MAVS,MYLK,PRCP,RIPK3,RTN4,SOD2,TGM2
Cell-To-Cell Signaling and Interaction	Adhesion of bone marrow cell lines	0.000504			3	CD44,KLK3,TGM2
Organismal Injury and Abnormalities	Fibrin clot	0.000507			4	ANXA2,FGA,FGB,FGG
Organismal Injury and Abnormalities	Bleeding	0.000512		0.913	21	ABAT,Acp5,ANXA1,ANXA2,C1GALT1,C1GALT1C1,C3,CLU,FERMT2,FGA,FGB,FGG,FLNA,GSDMD,ITGAV,MYH9,NLRP6,PARL,PPIF,RIPK3,SLC12A2
Organismal Injury and Abnormalities,Renal and Urological Disease	Focal segmental glomerulosclerosis	0.000518			5	ABAT,CLU,MYH9,MYO1E,PDLIM1
Ophthalmic Disease,Organismal Injury and Abnormalities	Cataract disease	0.000528			10	CYP51A1,LSS,MACROD1,MSMO1,PGRMC1,SDHB,SELENOF,SHMT2,SORD,STOM
Cellular Movement	Cell movement of pancreatic cancer cell lines	0.000536		0.164	9	C1GALT1,CBS/LOC102724560,CD44,ENTPD5,GPRC5A,MYOF,POSTN,PPIF,SLC2A1
Cell-To-Cell Signaling and Interaction,Cellular Function and Maintenance,Inflammatory Response	Phagocytosis of cells	0.000538		1.498	17	ANXA1,ANXA3,APOA1,APPL2,C3,CAPG,CD44,CD47,CMAS,CYP2S1,FLNA,ITGAV,LGALS3,LYAR,MYH9,PLSCR1,TGM2
Endocrine System Disorders,Gastrointestinal Disease,Metabolic Disease,Organismal Injury and Abnormalities	Experimentally-induced diabetes	0.000539			8	ANXA1,ANXA2,C3,CDS1,HK2,HMGCS2,LGALS3,PARK7
Cell-To-Cell Signaling and Interaction	Sphere formation by cells	0.000539		0.727	11	CD44,CRIP1,CYBB,GCNT3,HK2,MYOF,POSTN,PROM1,SLC2A1,SOD2,TGM2
Cancer,Organismal Injury and Abnormalities	Pelvic adenocarcinoma	0.000548			156	ACAD10,ACADS,ACSF2,ACSM3,ACSS1,ADCK5,AGPS,ALDH1B1,ALDH3A2,ALDH4A1,ALDOB,ANKRD22,ANXA1,ANXA2,ANXA3,ANXA8/ANXA8L1,APPL2,ARGLU1,ARHGEF10L,B3GNT6,B4GALNT1,BDH1,BPHL,BSDC1,C11orf54,C3,CAPG,CBS/LOC102724560,CD44,CD47,CDS1,CDX2,CES1,CISD3,CLCA4,CLU,COG1,COG5,CPQ,CWH43,CYBB,CYP51A1,DDI2,DDX50,EHHADH,EIF4A2,ELAPOR1,EPPK1,ERGIC1,ETFDH,FDXR,FERMT2,FGA,FGG,FLNA,FLOT1,GALNT10,GALNT4,GALNT5,GALNT7,GCNT3,GNA14,…
Organismal Injury and Abnormalities,Tissue Morphology	Abnormal morphology of epithelial tissue	0.00055			19	ABCB11,B4GALNT1,C1GALT1,CBS/LOC102724560,CD44,ENTPD5,GSTK1,GSTZ1,LGALS3,MYO1E,NPC2,OAT,POSTN,PROM1,RIPK3,SLC12A2,SOD2,SYNE2,XDH
Cell-To-Cell Signaling and Interaction	Binding of leukemia cell lines	0.000557		1.311	9	ANXA2,CD44,CD47,CYBB,FLNA,ITGAV,ST6GALNAC2,TGM2,UGDH
Infectious Diseases,Organismal Injury and Abnormalities	Infection of cells	0.000558		-0.605	29	ANXA2,ARGLU1,C3,CD44,CMAS,COG1,COG4,COG5,CYBB,DDX50,ERN2,HIBCH,HMGCS1,ITGB6,MYOF,NDUFA10,NDUFS6,NDUFS7,PGM1,PLAC8,PM20D1,PML,PROM1,PSIP1,SLC2A1,SLC35A1,ST3GAL4,SUMO2,UBE2Z
Nucleic Acid Metabolism,Small Molecule Biochemistry	Metabolism of nucleotide	0.000558		-0.829	20	AK4,APOA1,ENTPD5,FERMT2,HK2,HSPA1A/HSPA1B,IDH2,MCCC2,MYOF,NDUFA4,NDUFS1,NDUFS6,PARK7,PDE2A,PML,PPIF,SDHA,SOD2,UGDH,XDH
Cellular Movement,Hematological System Development and Function,Immune Cell Trafficking	Migration of antigen presenting cells	0.000574		0.647	11	APOA1,C3,CD44,CD47,CYBB,FGA,FLNA,ITGAV,LGALS3,MYLK,REG3A
Cell Morphology,Cellular Assembly and Organization,Cellular Function and Maintenance,Hematopoiesis	Formation of proplatelets	0.000576			4	HSD3B1,MYH9,MYL9,MYLK
Cell-mediated Immune Response,Cellular Movement,Hematological System Development and Function,Immune Cell Trafficking	Transendothelial migration of T lymphocytes	0.000576			4	CD44,CD47,MYH9,TGM2
Cancer,Cellular Development,Organismal Injury and Abnormalities,Tumor Morphology	Differentiation of acute myeloblastic leukemia cells	0.000576		1	4	CD44,IDH2,PLAC8,PML
Cell-To-Cell Signaling and Interaction	Binding of myeloid cells	0.000585		0.881	12	ANXA1,APOA1,C3,CD44,CD47,CYBB,FGA,FGG,FLNA,LAMA5,LGALS3,MYO1E
Nutritional Disease,Organismal Injury and Abnormalities	Obesity	0.00059		0.562	26	ABAT,ACADS,BCAT2,C3,CBR3,CD44,CES1,Ces1g,CNPY2,CYP51A1,EHD2,FERMT2,FGB,GSTK1,HSPA1A/HSPA1B,MAOB,MKI67,MYH9,PDE2A,PGM1,RETSAT,RTN4,SLC2A1,TST,XDH,YIPF6
Cellular Function and Maintenance,Protein Degradation,Protein Synthesis	Stabilization of protein	0.000592			11	APOA1,CLU,DDI2,FLNA,FLOT1,GTPBP4,HSPA1A/HSPA1B,LSS,PARK7,RTN4,SEC16A
Hematological System Development and Function	Bleeding time	0.00061		0.816	6	C1GALT1,C1GALT1C1,FLNA,MYH9,ST3GAL4,TXNDC5
Cell-To-Cell Signaling and Interaction,Connective Tissue Development and Function	Binding of fibroblasts	0.00061		0.277	6	CD44,ITGAV,MYH9,PML,POSTN,SERPINB5
Cancer,Organismal Injury and Abnormalities	Intraepithelial neoplasm	0.000611			14	ANXA2,C3,CHGA,CLU,ENTPD5,FLNA,GPRC5A,KLK3,MYL9,PROM1,REG3A,SDHA,SHMT2,UGT1A6
Protein Synthesis	Quantity of protein in blood	0.000617		0.846	21	ACSS1,APOA1,B4GALNT2,BCAT2,C3,CD44,CES1,Ces1g,CNPY2,ENTPD5,FGG,FMO5,HADH,LGALS3,MAVS,MYH11,PRDX3,SOD2,ST6GALNAC2,TGM2,ZG16
Cellular Function and Maintenance	Cellular homeostasis	0.000618		-0.18	59	ACOT13,ANXA1,ANXA2,APOA1,APPL2,BCAT2,C3,CBS/LOC102724560,CD47,Ces1g,CHGA,CYBB,ELAPOR1,ERN2,ERO1A,FLNA,FMO5,Gk,GORASP2,GSDMD,HADH,HECTD1,HK2,HNRNPL,ITGAV,MAVS,MLYCD,MMAA,MYOF,NCSTN,NDUFA4,NDUFA8,NDUFS1,NLRP6,OTC,PARK7,PDE2A,PGM1,PGRMC1,PLAC8,PML,PPIF,PRCP,PRDX3,PYCR1,RBM28,RIPK3,RTN4,S100A16,SDHB,SLC12A2,SLC2A1,SLC39A4,SOD2,SULT1C2,TGM2,TPD52,XDH,YY1
Carbohydrate Metabolism	Synthesis of sugar acid	0.000635			3	CMAS,UGDH,UGT1A6
Connective Tissue Disorders,Developmental Disorder,Hereditary Disorder,Organismal Injury and Abnormalities,Skeletal and Muscular Disorders	Classic Marfan syndrome	0.000635			3	FLNA,MYH11,MYLK
Cancer,Organismal Injury and Abnormalities	Development of neuroepithelial tumor	0.000643			161	AADAC,ABAT,ABCB11,ACADS,ACOT9,ACSF2,ACSM3,ACSS1,ADCK5,AGPS,ALAD,ALDH1B1,ALDH3A2,ANXA1,ANXA2,APPL2,ARGLU1,ARHGEF10L,ARPC5L,ATP6V1E1,B3GNT6,B4GALNT1,B4GALNT2,BCAT2,C1GALT1C1,C3,CBS/LOC102724560,CD44,CD47,CES1,CHGB,CHID1,CLCA4,CLU,CLYBL,CMAS,COG1,COG5,CPQ,CRNKL1,CYBB,CYP2C18,CYP2S1,CYP51A1,DDI2,DUOXA2,EHD2,EHHADH,ELAPOR1,ENTPD5,EPPK1,ERN2,ETFDH,FAM114A1,FAM3D,FDXR,FERMT2,FGA,FGB,FGG,FLNA,FMO5,GALNT1…
Dermatological Diseases and Conditions,Organismal Injury and Abnormalities	Skin pigmentation disorder	0.000651			6	CYP51A1,GOLGA4,HAO2,HSD3B1,SLC2A1,SYNE2
Cellular Movement,Hematological System Development and Function,Immune Cell Trafficking	Cell movement of antigen presenting cells	0.000698	Increased	2.006	19	ANXA1,APOA1,C3,CD44,CD47,CES1,CYBB,FGA,FLNA,GSDMD,ITGAV,LGALS3,MAVS,MYLK,PRCP,REG3A,RIPK3,RTN4,SOD2
Lipid Metabolism,Small Molecule Biochemistry,Vitamin and Mineral Metabolism	Metabolism of cholesterol	0.000701			8	APOA1,CES1,CYP51A1,HMGCS1,LSS,MSMO1,PGRMC1,SQLE
Cancer,Dermatological Diseases and Conditions,Organismal Injury and Abnormalities	Skin cancer	0.000716			187	AADAC,ABAT,ABCB11,ACAD10,ACSF2,ACSM3,ADCK5,AGPS,ALAD,ALDH1B1,ALDH4A1,ALDH6A1,ALDOB,ANKRD22,ANXA1,ANXA2,ANXA3,ANXA8/ANXA8L1,APPL2,ARHGEF10L,ARMC1,ATP6V1E1,B3GNT6,B3GNT7,B4GALNT1,B4GALNT2,BCAT2,BYSL,C1GALT1,C3,CD44,CD47,CDS1,CES1,CHGB,CHID1,CISD3,CLCA4,CLU,CLYBL,CNPY2,COG4,COG5,CPQ,CRNKL1,CWH43,CYB5R1,CYBB,CYP2C18,CYP2S1,DDI2,DDX50,DECR1,DUOXA2,EHD2,EHHADH,EIF4H,ELAPOR1,ENTPD5,EPPK1,ERN2,ERO1A,FAM1…
Cellular Assembly and Organization,Cellular Function and Maintenance	Function of mitochondria	0.000717			7	CD47,IDH2,PARK7,PARL,PPIF,PRDX3,SOD2
Cellular Movement,Hematological System Development and Function,Immune Cell Trafficking,Inflammatory Response	Cell rolling of neutrophils	0.000735		-1.966	4	C1GALT1,CD44,LGALS3,MYO1E
Small Molecule Biochemistry	Metabolism of alkaloid	0.000735			4	CES1,UGT1A1,UGT1A6,XDH
Dermatological Diseases and Conditions,Organismal Injury and Abnormalities	Skin lesion	0.000738		1.982	188	AADAC,ABAT,ABCB11,ACAD10,ACSF2,ACSM3,ADCK5,AGPS,ALAD,ALDH1B1,ALDH4A1,ALDH6A1,ALDOB,ANKRD22,ANXA1,ANXA2,ANXA3,ANXA8/ANXA8L1,APOA1,APPL2,ARHGEF10L,ARMC1,ATP6V1E1,B3GNT6,B3GNT7,B4GALNT1,B4GALNT2,BCAT2,BYSL,C1GALT1,C3,CD44,CD47,CDS1,CES1,CHGB,CHID1,CISD3,CLCA4,CLU,CLYBL,CNPY2,COG4,COG5,CPQ,CRNKL1,CWH43,CYB5R1,CYBB,CYP2C18,CYP2S1,DDI2,DDX50,DECR1,DUOXA2,EHD2,EHHADH,EIF4H,ELAPOR1,ENTPD5,EPPK1,ERN2,ERO1…
Neurological Disease,Organismal Injury and Abnormalities,Psychological Disorders	Tauopathy	0.000738			26	ABAT,APOA1,ATP6V1E1,C3,CAPG,CBS/LOC102724560,CLU,CYBB,HLA-E,HSPA1A/HSPA1B,IDH2,LGALS3,LSS,MACROD1,MAOB,MYH11,NCSTN,NDUFB8,PARK7,SDHA,SDHB,SDHC,SELENBP1,SLC2A1,SOD2,TGM2
Immunological Disease,Inflammatory Disease,Inflammatory Response,Neurological Disease,Organismal Injury and Abnormalities	Experimental autoimmune encephalomyelitis	0.000742		-0.343	17	C3,CD44,CD47,CYP51A1,FGA,GSDMD,HLA-E,HMGCS1,ITGAV,LAMA5,LGALS3,LSS,MSMO1,MYLK,PDCD4,SQLE,XDH
Digestive System Development and Function,Hepatic System Development and Function,Organ Morphology,Organismal Development	Morphology of liver	0.000748			16	ABCB11,Acp5,APOA1,C3,CBS/LOC102724560,CES1,DECR1,ENTPD5,FGA,GSTZ1,LGALS3,MYOF,SELENBP1,SOD2,STARD10,YIPF6
Cell Death and Survival,Organismal Injury and Abnormalities	Cell death of breast cancer cell lines	0.000767		0.111	18	ANXA2,CD44,CD47,CLU,FAHD1,HK2,HSPA1A/HSPA1B,HSPH1,LGALS3,PDCD4,PGRMC1,PML,PSIP1,SDHC,SERPINB5,SLC2A1,SOD2,USP14
Cancer,Organismal Injury and Abnormalities	Advanced extracranial solid tumor	0.00077		0.913	26	ABAT,ANXA1,ANXA2,ANXA8/ANXA8L1,C1GALT1,CAPG,CD44,CD47,CLU,CYP51A1,FGA,FGG,FLNA,GSTM5,HLA-E,HSPA1A/HSPA1B,LGALS3,PDLIM1,PML,POSTN,PSIP1,RIPK3,SDHB,SLC2A1,SLC39A4,SOD2
Cell-To-Cell Signaling and Interaction,Hematological System Development and Function,Inflammatory Response	Binding of professional phagocytic cells	0.000777		0.508	11	ANXA1,APOA1,C3,CD44,CD47,CYBB,FGA,FGG,FLNA,LGALS3,MYO1E
Organismal Survival	Survival of organism	0.000783		-1.284	34	ALDH6A1,ANXA1,APOA1,C3,CBS/LOC102724560,CD44,CD47,CDX2,CYBB,FDXR,GORASP2,GSDMD,HK2,HSPA1A/HSPA1B,IDH2,ITGB6,LGALS3,MAVS,MKI67,NLRP6,OTC,PARK7,PCCA,PGRMC1,PML,PPIF,PROM1,PYCR1,RIPK3,SLC2A1,SLC39A4,SOD2,TGM2,UGT1A1
Cell-To-Cell Signaling and Interaction	Binding of colorectal cancer cell lines	0.000784		0.114	6	B4GALNT2,CD44,FERMT2,GALNT6,LAMA5,LGALS3
Cellular Movement,Hematological System Development and Function,Immune Cell Trafficking	Cell rolling of leukocytes	0.000784		-1.61	6	ANXA1,C1GALT1,CD44,LGALS3,MYO1E,ST3GAL4
Cancer,Organismal Injury and Abnormalities,Reproductive System Disease	Breast or ovarian carcinoma	0.000785			100	ABAT,ACAD10,ACADS,ACOT13,ACOT9,ACSM3,ADCK5,ALDH1B1,ALDH6A1,ANXA1,ANXA8/ANXA8L1,ARPC5L,ATP5PF,B3GNT6,B4GALNT1,BDH1,C1GALT1C1,C3,CBS/LOC102724560,CD44,CD47,CDS1,CDX2,CES1,CISD3,CLCA4,CLU,CMAS,CNPY2,COG4,COG5,CYBB,EHHADH,EIF4A2,ELAPOR1,EPPK1,ERN2,ERO1A,ETFDH,FERMT2,FGA,FLNA,FLOT1,GALNT10,GOLGA5,GOLIM4,GSTM5,GTPBP4,GUSB,HAGH,HECTD1,HK2,HLA-E,HMGCS1,HSPA1A/HSPA1B,ITGAV,KLK3,LAMA5,LNPK,LPO,MACROD1,MAOB…
Cell-To-Cell Signaling and Interaction	Binding of prostate cancer cell lines	0.000786		-0.069	5	CD44,KLK3,LGALS3,SERPINB5,TGM2
Cardiovascular Disease,Neurological Disease,Organismal Injury and Abnormalities	Disruption of blood-brain barrier	0.000786			3	C3,CYBB,MYLK
Cell-To-Cell Signaling and Interaction	Adhesion of pancreatic cancer cell lines	0.000786			3	CD44,ENTPD5,LGALS3
Hematological Disease,Organismal Injury and Abnormalities	Acquired hemophilia	0.000786			3	FGA,FGB,FGG
Cancer,Dermatological Diseases and Conditions,Organismal Injury and Abnormalities	Cutaneous melanoma	0.000808			175	AADAC,ABAT,ABCB11,ACAD10,ACSF2,ACSM3,AGPS,ALAD,ALDH1B1,ALDH4A1,ALDH6A1,ALDOB,ANKRD22,ANXA1,ANXA2,ANXA3,ANXA8/ANXA8L1,APPL2,ARHGEF10L,ARMC1,ATP6V1E1,B3GNT6,B3GNT7,B4GALNT1,B4GALNT2,BCAT2,BYSL,C1GALT1,C3,CD44,CD47,CDS1,CES1,CHGB,CHID1,CISD3,CLCA4,CLU,CLYBL,CNPY2,COG4,COG5,CPQ,CRNKL1,CWH43,CYBB,CYP2C18,CYP2S1,DDI2,DDX50,DECR1,DUOXA2,EHD2,EHHADH,EIF4H,ELAPOR1,ENTPD5,EPPK1,ERN2,ERO1A,FAM114A1,FAM3D,FD…
Carbohydrate Metabolism	Metabolism of glycosides	0.000825			4	B4GALNT2,CBR3,ENTPD5,SLC35A3
Cellular Function and Maintenance	Endocytosis by eukaryotic cells	0.000826		1.259	18	ANXA1,ANXA2,APOA1,APPL2,ATP6V1E1,C3,CAPG,CD44,CD47,CMAS,CYP2S1,EHD2,FLNA,LGALS3,MYH9,PARK7,PLSCR1,TGM2
Inflammatory Disease,Inflammatory Response,Organismal Injury and Abnormalities,Respiratory Disease	Asthma	0.000831			14	ABAT,ANXA1,ANXA3,APOA1,C3,CD44,GPRC5A,MKI67,MYH11,MYH9,MYLK,POSTN,SELENBP1,SERPINB5
Hematological Disease,Organismal Injury and Abnormalities	Hemorrhagic disease	0.000831		-0.476	14	ANXA1,C1GALT1,C1GALT1C1,C3,CD44,CD47,FGA,FGB,FGG,FLNA,MYH9,PRDX3,ST3GAL4,UGT1A1
Dermatological Diseases and Conditions,Organismal Injury and Abnormalities	Psoriasis	0.000835			22	ALDH3A2,ANXA1,ANXA2,ANXA3,ANXA8/ANXA8L1,C3,CD47,CRIP1,FMO5,HSD3B1,HSPH1,LAMA5,LGALS3,MKI67,PLSCR1,PM20D1,POSTN,PPIF,SERPINB5,SOD2,SQLE,TGM2
Cancer,Organismal Injury and Abnormalities	Glandular intraepithelial neoplasm	0.000837			13	ANXA2,C3,CHGA,CLU,ENTPD5,FLNA,GPRC5A,KLK3,MYL9,PROM1,SDHA,SHMT2,UGT1A6
Cancer,Organismal Injury and Abnormalities	Metastatic potential of tumor cell lines	0.00085		1.446	5	CD44,CDX2,MYH9,MYOF,TGM2
Neurological Disease,Organismal Injury and Abnormalities,Psychological Disorders	Bipolar disorder	0.000858			13	ABAT,ATP5PF,CD47,ETFDH,HADH,HMGCS2,MAOB,MMAA,MYH9,NDUFS1,NDUFS7,SLC2A1,XDH
Infectious Diseases,Organismal Injury and Abnormalities	HIV infection	0.000859		-1.394	26	ANXA2,APOA1,ARGLU1,C3,CD44,CLU,COG4,CYBB,CYP51A1,DDX50,ERN2,HIBCH,HMGCS1,MAOB,MYOF,NDUFA10,NDUFS6,NDUFS7,PGM1,PM20D1,PSIP1,SLC2A1,SUMO2,UBE2Z,UGT1A1,XDH
Neurological Disease,Organismal Injury and Abnormalities,Psychological Disorders	Dementia	0.000886			27	ABAT,APOA1,ATP6V1E1,C3,CBS/LOC102724560,CLU,HLA-E,HMGCS1,HSPA1A/HSPA1B,IDH2,LGALS3,LSS,MACROD1,MAOB,MYH11,NCSTN,NDUFB8,NDUFS1,PARK7,SDHA,SDHB,SDHC,SELENBP1,SLC2A1,SOD2,TGM2,UGDH
Neurological Disease,Organismal Injury and Abnormalities,Psychological Disorders	Alzheimer disease or frontotemporal dementia	0.00091			25	ABAT,APOA1,ATP6V1E1,C3,CBS/LOC102724560,CLU,HLA-E,HMGCS1,HSPA1A/HSPA1B,IDH2,LGALS3,LSS,MACROD1,MAOB,MYH11,NCSTN,NDUFB8,PARK7,SDHA,SDHB,SDHC,SELENBP1,SLC2A1,SOD2,TGM2
Neurological Disease,Ophthalmic Disease,Organismal Injury and Abnormalities	Optic atrophy	0.000918			5	FDXR,MECR,RTN4IP1,SDHA,SLC2A1
Cell Morphology,Connective Tissue Development and Function,Tissue Morphology	Size of white adipocytes	0.000918			5	CES1,Ces1g,EHD2,FMO5,PRDX3
Infectious Diseases,Organismal Injury and Abnormalities	Viral entry by lymphocytic choriomeningitis virus	0.000918			2	SLC35A1,ST3GAL4
Carbohydrate Metabolism,Molecular Transport,Small Molecule Biochemistry	Concentration of sorbitol	0.000918			2	SLC2A1,SOD2
Cancer,Cellular Compromise,Organismal Injury and Abnormalities	Damage of cancer cells	0.000918			2	CD47,CLU
Cancer,Cell Death and Survival,Cellular Development,Cellular Function and Maintenance,Organismal Injury and Abnormalities	Self-renewal of glioblastoma cells	0.000918			2	PARK7,PROM1
Cellular Compromise	Injury of kidney cell lines	0.000918			2	CLU,SOD2
Connective Tissue Disorders,Dermatological Diseases and Conditions,Developmental Disorder,Hereditary Disorder,Metabolic Disease,Organismal Injury and Abnormalities,Skeletal and Muscular Disorders	Autosomal recessive cutis laxa type 2	0.000918			2	ATP6V1E1,PYCR1
Hereditary Disorder,Metabolic Disease,Organismal Injury and Abnormalities,Renal and Urological Disease	Familial visceral amyloidosis, ostertag type	0.000918			2	APOA1,FGA
Cellular Function and Maintenance	Macropinocytosis by hepatoma cell lines	0.000918			2	ANXA2,EHD2
Neurological Disease,Organismal Injury and Abnormalities	Alpha-synucleinopathy	0.000918			2	CLU,MAOB
Cancer,Gastrointestinal Disease,Hereditary Disorder,Organismal Injury and Abnormalities	Autosomal dominant gastrointestinal stromal tumor	0.000918			2	SDHB,SDHC
Small Molecule Biochemistry	Modification of nitrite	0.000918			2	LPO,XDH
Cellular Development,Cellular Growth and Proliferation,Hematological System Development and Function,Lymphoid Tissue Structure and Development	Proliferation of central memory cytotoxic T cells	0.000918			2	PARK7,RIPK3
Drug Metabolism,Endocrine System Development and Function,Lipid Metabolism,Small Molecule Biochemistry	Glucuronidation of beta-estradiol	0.000918			2	UGT1A1,UGT2B28
Cancer,Connective Tissue Disorders,Hematological Disease,Hereditary Disorder,Organismal Injury and Abnormalities	Familial platelet disorder with predisposition to acute myelogenous leukemia	0.000918			2	MYH9,MYL9
Amino Acid Metabolism,Small Molecule Biochemistry	Metabolism of valine	0.000918			2	ALDH6A1,BCAT2
Hematological System Development and Function,Inflammatory Response,Tissue Morphology	Quantity of multinucleated giant cells	0.000918			2	B4GALNT1,HADH
Cancer,Endocrine System Disorders,Hereditary Disorder,Neurological Disease,Organismal Injury and Abnormalities	Hereditary paraganglioma-pheochromocytoma syndrome	0.000922			4	CHGA,SDHA,SDHB,SDHC
Cancer,Organismal Injury and Abnormalities	Growth of subcutaneous tumor	0.000923		0.238	13	ANXA1,CBS/LOC102724560,CD44,CRIP1,GPRC5A,GSDMD,IDH2,MLYCD,NDUFA4,RTN4,SLC2A1,SQLE,USP14
Cancer,Neurological Disease,Organismal Injury and Abnormalities	Glioma	0.000943			160	AADAC,ABAT,ABCB11,ACADS,ACOT9,ACSF2,ACSM3,ACSS1,ADCK5,AGPS,ALAD,ALDH1B1,ALDH3A2,ANXA1,ANXA2,APPL2,ARGLU1,ARHGEF10L,ARPC5L,ATP6V1E1,B3GNT6,B4GALNT1,B4GALNT2,BCAT2,C1GALT1C1,C3,CBS/LOC102724560,CD44,CD47,CES1,CHGB,CHID1,CLCA4,CLU,CLYBL,CMAS,COG1,COG5,CPQ,CRNKL1,CYBB,CYP2C18,CYP2S1,DDI2,DUOXA2,EHD2,EHHADH,ELAPOR1,ENTPD5,EPPK1,ERN2,ETFDH,FAM114A1,FAM3D,FDXR,FERMT2,FGA,FGB,FGG,FLNA,FMO5,GALNT10,GALNT4…
Cell Morphology,Cellular Movement	Cell spreading of epithelial cells	0.000959			3	FERMT2,ITGAV,LGALS3
Cardiovascular Disease,Hereditary Disorder,Organismal Injury and Abnormalities	Familial thoracic aortic aneurysm	0.000959			3	FLNA,MYH11,MYLK
Inflammatory Response	Inflammatory response	0.000988		0.784	31	Acp5,ANXA1,ANXA2,APOA1,C3,CAPG,CD44,CD47,CHGA,CLU,CYBB,DUOXA2,FGG,FLOT1,GSDMD,ITGAV,ITGB6,LGALS3,MAOB,MAVS,MYLK,MYO18A,MYO1E,NLRP6,PARK7,PDCD4,PDE2A,REG3A,REG3G,RIPK3,TGM2
Cellular Growth and Proliferation,Connective Tissue Development and Function,Tissue Development	Proliferation of connective tissue cells	0.00102		0.763	25	ALDH3A2,ANXA2,CD44,CHGA,EPPK1,ERO1A,FAM114A1,FDXR,HSPA1A/HSPA1B,IDH2,ITGAV,KLK3,LGALS3,MKI67,NCSTN,PML,POSTN,PROM1,REG3G,S100A16,SLC2A1,SOD2,STARD10,XDH,YY1
Cardiovascular Disease,Hereditary Disorder,Organismal Injury and Abnormalities	Familial thoracic aortic aneurysms and dissections	0.00103			4	CBS/LOC102724560,FLNA,MYH11,MYLK
Endocrine System Disorders,Metabolic Disease,Organismal Injury and Abnormalities	Insulin resistance	0.00105	Increased	2.375	17	ACADS,APOA1,C3,Ces1g,CLU,CYBB,GSTK1,MLYCD,NDUFA4,PDE2A,PRCP,PRDX3,RTN4,S100A16,SLC2A1,SOD2,TGM2
Cardiovascular System Development and Function,Cellular Development,Cellular Growth and Proliferation,Connective Tissue Development and Function,Digestive System Development and Function,Hepatic System Development and Function,Organ Development,Organismal Development,Tissue Development	Proliferation of hepatic stellate cells	0.00107	Increased	2.169	5	ERO1A,ITGAV,LGALS3,SLC2A1,XDH
Organismal Injury and Abnormalities,Respiratory Disease	Chronic respiratory disorder	0.00108			15	ANXA1,CYBB,CYP51A1,EHD2,FGA,FLNA,HSPA1A/HSPA1B,ITGB6,LGALS3,MYH11,MYLK,NDUFA4,PDE2A,POSTN,SLC2A1
Hematological System Development and Function	Hemostasis	0.00109		1.054	12	ANXA2,C1GALT1C1,C3,CYBB,FGA,FGB,FGG,LGALS3,LNPK,PPIF,ST3GAL4,ST6GALNAC2
Hematological System Development and Function,Inflammatory Response,Tissue Morphology	Quantity of phagocytes	0.00109		1.387	21	ANXA1,B4GALNT1,B4GALNT2,C3,CBS/LOC102724560,CD47,CLU,CYBB,HADH,IDH2,ITGAV,ITGB6,LGALS3,MAVS,PLAC8,PLSCR1,PML,REG3A,RIPK3,ST3GAL4,TGM2
Cellular Movement,Hematological System Development and Function,Immune Cell Trafficking	Cellular infiltration by granulocytes	0.00109		1.514	13	ANXA1,ANXA2,APOA1,C3,CD44,CD47,GSDMD,LGALS3,LPO,MAVS,MYLK,RIPK3,TGM2
Cancer,Organismal Injury and Abnormalities	Catecholamine-secreting tumor	0.0011			11	C3,CBS/LOC102724560,CLU,CYP51A1,IDH2,LGALS3,NCSTN,PML,SDHB,SDHC,SHMT2
Organismal Injury and Abnormalities	Lithiasis	0.00111			7	ABCB11,CD44,CYP51A1,GNA14,PDIA5,UGT1A1,XDH
Cell Death and Survival,Organismal Injury and Abnormalities,Renal and Urological Disease	Necrosis of kidney	0.00111	Increased	2.142	17	C3,CD44,CLU,CYBB,GSDMD,GSTM5,GSTZ1,HK2,HSPA1A/HSPA1B,ITGAV,MAVS,PARK7,PSIP1,RIPK3,SDHC,SOD2,YY1
Cardiovascular Disease,Developmental Disorder,Hereditary Disorder,Metabolic Disease,Neurological Disease,Ophthalmic Disease,Organismal Injury and Abnormalities,Skeletal and Muscular Disorders	Sengers syndrome	0.00114			4	MACROD1,SDHB,SHMT2,STOM
Cell-To-Cell Signaling and Interaction	Adhesion of bone marrow cells	0.00115			3	ANXA1,ANXA2,CD44
Cellular Function and Maintenance	Respiration of tumor cell lines	0.00117		-0.83	6	CD44,HIBCH,IDH2,NDUFA4,SDHA,SOD2
Neurological Disease,Organismal Injury and Abnormalities	Brain lesion	0.00118		-0.555	156	AADAC,ABAT,ABCB11,ACADS,ACOT9,ACSF2,ACSM3,ACSS1,ADCK5,AGPS,ALAD,ALDH1B1,ALDH3A2,ANXA1,ANXA2,APOA1,APPL2,ARGLU1,ARHGEF10L,ARPC5L,B3GNT6,B4GALNT1,B4GALNT2,BCAT2,C1GALT1C1,C3,CBS/LOC102724560,CD44,CES1,CHGB,CHID1,CLCA4,CLYBL,CMAS,COG1,COG5,CPQ,CRNKL1,CYBB,CYP2C18,CYP2S1,CYP51A1,DDI2,DUOXA2,EHD2,EHHADH,ELAPOR1,ENTPD5,EPPK1,ERN2,ETFDH,FAM114A1,FAM3D,FDXR,FERMT2,FGA,FGB,FGG,FLNA,FMO5,GALNT10,GALNT4,GAL…
Cellular Movement	Migration of pancreatic cancer cell lines	0.00119		-0.06	8	C1GALT1,CBS/LOC102724560,CD44,ENTPD5,GPRC5A,MYOF,PPIF,SLC2A1
Cancer,Organismal Injury and Abnormalities	Carcinoma in situ	0.00119			8	ALAD,ANXA1,C3,CD44,FERMT2,POSTN,SLC2A1,STOM
Cellular Movement	Cellular infiltration	0.0012		1.643	23	ANXA1,ANXA2,ANXA3,APOA1,C3,CD44,CD47,CES1,CYBB,FGB,GSDMD,LGALS3,LPO,MAVS,MYH9,MYLK,PRCP,REG3A,RIPK3,RTN4,SELENBP1,SOD2,TGM2
Cellular Growth and Proliferation,Tissue Development	Proliferation of epithelial cells	0.0012		1.539	22	ALDH3A2,C3,CD44,CDX2,CHGA,CLU,ENTPD5,EPPK1,GPRC5A,KLK3,LAMA5,MKI67,NCSTN,NLRP6,POSTN,PROM1,REG3G,RTN4,SDHB,SERPINB5,SLC2A1,TGM2
Cellular Movement,Hematological System Development and Function,Immune Cell Trafficking	Cell movement of peripheral blood leukocytes	0.00124	Increased	2.391	6	ANXA1,ANXA2,APOA1,CD47,FLOT1,TSPAN15
Connective Tissue Development and Function,Tissue Development	Growth of connective tissue	0.00125		0.585	26	ALDH3A2,ANXA1,ANXA2,CD44,CHGA,EPPK1,ERO1A,FAM114A1,FDXR,HSPA1A/HSPA1B,IDH2,ITGAV,KLK3,LGALS3,MKI67,NCSTN,PML,POSTN,PROM1,REG3G,S100A16,SLC2A1,SOD2,STARD10,XDH,YY1
Connective Tissue Development and Function,Lipid Metabolism,Small Molecule Biochemistry,Tissue Morphology	Lipolysis of adipocytes	0.00126		1.154	4	ANXA1,APOA1,C3,NPC2
Lipid Metabolism,Molecular Transport,Small Molecule Biochemistry	Quantity of ketone body	0.00126		-0.655	4	ACOT13,BCAT2,HIBCH,SOD2
Protein Trafficking	Interaction of protein	0.0013		-1.287	10	ACOT13,APPL2,FGA,FGB,MAVS,PML,SHMT2,SOD2,TGM2,YY1
Cell Morphology,Digestive System Development and Function,Gastrointestinal Disease,Hepatic System Development and Function,Hepatic System Disease,Organ Morphology,Organismal Development,Organismal Injury and Abnormalities,Tissue Morphology	Abnormal morphology of hepatocytes	0.00131			6	ABCB11,CBS/LOC102724560,ENTPD5,GSTZ1,LGALS3,SOD2
Connective Tissue Development and Function,Tissue Morphology	Size of connective tissue	0.00133			11	CD44,CES1,Ces1g,EHD2,FMO5,LGALS3,PLSCR1,POSTN,PRDX3,ST3GAL4,YIPF6
Cell Morphology,Cellular Function and Maintenance	Transmembrane potential of mitochondria	0.00136	Decreased	-2.122	12	CD47,NDUFA4,NDUFS1,PARK7,PRDX3,PYCR1,RTN4,S100A16,SOD2,TGM2,TPD52,XDH
Cardiovascular Disease,Organismal Injury and Abnormalities	Diastolic dysfunction of heart	0.00137			3	ANXA1,CYBB,XDH
Lipid Metabolism,Small Molecule Biochemistry	Homeostasis of phospholipid	0.00137			3	ABCB11,APOA1,ITGB6
Gastrointestinal Disease,Organismal Injury and Abnormalities	Bleeding of intestine	0.00137			3	ITGAV,NLRP6,SLC12A2
Cell-To-Cell Signaling and Interaction,Embryonic Development	Adhesion of embryonic cells	0.00138		1.195	6	C3,FGA,FGG,ITGAV,POSTN,SERPINB5
Endocrine System Disorders,Organismal Injury and Abnormalities	Solitary thyroid nodule	0.00139			4	ANXA3,APOA1,PARK7,SELENBP1
Endocrine System Disorders,Organismal Injury and Abnormalities	Benign thyroid nodule	0.00139			4	ANXA3,APOA1,PARK7,SELENBP1
Cell Morphology	Size of cells	0.0014			23	ANXA1,C1GALT1,C3,CBS/LOC102724560,CD44,CD47,CES1,Ces1g,EHD2,ELAPOR1,FLNA,FMO5,GALNT4,GOLGA5,MYH9,MYO18A,PLSCR1,PRDX3,RTN4,SLC12A2,SOD2,ST3GAL4,YIPF6
Endocrine System Disorders,Gastrointestinal Disease,Immunological Disease,Metabolic Disease,Organismal Injury and Abnormalities	Insulin-dependent diabetes mellitus	0.00141			18	ACAD10,Acp5,ANXA1,C3,CAPG,CBS/LOC102724560,CYBB,FLOT1,GALNT6,HSPA1A/HSPA1B,MYH11,MYH9,PARK7,PDCD4,PGM1,SLC2A1,SLC44A4,XDH
Cell-To-Cell Signaling and Interaction,Connective Tissue Development and Function	Adhesion of fibroblasts	0.00141		-0.152	5	CD44,ITGAV,PML,POSTN,SERPINB5
Energy Production	Consumption of oxygen	0.00144		-1.44	11	ACOT13,C3,CBS/LOC102724560,CES1,Ces1g,FMO5,IDH2,MYOF,NDUFS1,SLC2A1,SOD2
Cell Morphology,Cellular Movement	Cell spreading	0.00144		-0.239	13	C3,CD44,CD47,FERMT2,FLNA,ITGAV,LGALS3,MYH9,MYO1E,POSTN,RIPK3,RTN4,SLC35A3
Hematological System Development and Function,Tissue Morphology	Quantity of leukocytes	0.00145		-0.847	36	ANXA1,APOA1,B4GALNT1,B4GALNT2,C3,CBR3,CBS/LOC102724560,CD44,CD47,CLU,CMAS,CYBB,FLNA,GSDMD,GSTZ1,HADH,IDH2,ITGAV,ITGB6,LGALS3,MAVS,MYH9,NPC2,PARK7,PARL,PLAC8,PLSCR1,PML,REG3A,REG3G,RIPK3,SLC2A1,ST3GAL4,ST6GALNAC2,TGM2,YY1
Cell-To-Cell Signaling and Interaction,Cellular Function and Maintenance,Inflammatory Response	Phagocytosis of antigen presenting cells	0.00146		1.312	9	ANXA1,APOA1,C3,CAPG,CD44,CD47,CYP2S1,LGALS3,TGM2
Inflammatory Response,Neurological Disease,Organismal Injury and Abnormalities	Inflammation of central nervous system	0.00146		-0.418	19	ANXA1,C3,CD44,CD47,CYP51A1,FGA,GSDMD,HLA-E,HMGCS1,ITGAV,LAMA5,LGALS3,LSS,MAVS,MSMO1,MYLK,PDCD4,SQLE,XDH
Cell-To-Cell Signaling and Interaction,Embryonic Development	Binding of embryonic cell lines	0.00146		0.882	6	ANXA2,C3,FGA,FGG,ITGAV,POSTN
Hereditary Disorder,Neurological Disease,Organismal Injury and Abnormalities	Hereditary neuropathy	0.00146			16	APOA1,B4GALNT1,CHGB,CLU,COA7,ETFDH,FDXR,FGG,MECR,PARK7,PGAP1,RTN4IP1,SDHA,SELENOI,SORD,SYNE2
Inflammatory Disease,Inflammatory Response,Neurological Disease,Organismal Injury and Abnormalities	Encephalitis	0.00148		-0.649	18	C3,CD44,CD47,CYP51A1,FGA,GSDMD,HLA-E,HMGCS1,ITGAV,LAMA5,LGALS3,LSS,MAVS,MSMO1,MYLK,PDCD4,SQLE,XDH
Cancer,Organismal Injury and Abnormalities,Tissue Morphology	Quantity of malignant tumor	0.0015		0.156	9	ANXA2,C1GALT1,CBS/LOC102724560,CDX2,FERMT2,FGA,PDLIM1,PML,POSTN
Organismal Injury and Abnormalities	Fibrosis	0.00152		0.794	35	ABCB11,Acp5,ANXA3,APOA1,C3,CBS/LOC102724560,CD44,CHGA,CLU,CYBB,ERO1A,FAM114A1,FGG,FMO5,GALNT4,GSDMD,HK2,HMGCS1,HMGCS2,IDH2,ITGB6,LGALS3,MKI67,MYO1E,NDUFS6,PDE2A,PLAC8,POSTN,PRDX3,SHMT2,SLC2A1,SOD2,TXNDC5,XDH,YY1
Carbohydrate Metabolism,Nucleic Acid Metabolism,Small Molecule Biochemistry	Metabolism of UDP-N-acetylglucosamine	0.00152			2	B4GALNT2,SLC35A3
Lipid Metabolism,Small Molecule Biochemistry	Regulation of fatty acid	0.00152			2	MLYCD,TMT1B
Cell-To-Cell Signaling and Interaction,Drug Metabolism,Energy Production,Small Molecule Biochemistry	Oxidation of dopamine	0.00152			2	MAOB,XDH
Organismal Injury and Abnormalities,Reproductive System Disease	Obstructive azoospermia	0.00152			2	NPC2,PROM1
Drug Metabolism,Small Molecule Biochemistry	3-glucuronidation of morphine	0.00152			2	UGT1A1,UGT1A6
Cardiovascular Disease,Hereditary Disorder,Organismal Injury and Abnormalities	Familial thoracic aortic aneurysm type 1	0.00152			2	MYH11,MYLK
Cancer,Organismal Injury and Abnormalities,Reproductive System Disease	Placental trophoblastic tumor	0.00152			2	MKI67,PLAC8
Amino Acid Metabolism,Post-Translational Modification,Small Molecule Biochemistry	Conversion of L-ornithine	0.00152			2	OAT,OTC
Amino Acid Metabolism,Small Molecule Biochemistry	Metabolism of L-ornithine	0.00152			2	OAT,OTC
Developmental Disorder,Ophthalmic Disease,Organismal Injury and Abnormalities	Lattice type corneal dystrophy	0.00152			2	CLU,POSTN
Cancer,Organismal Injury and Abnormalities	Epithelioid gastrointestinal stromal tumor	0.00152			2	SDHA,SDHB
Free Radical Scavenging,Molecular Transport	Accumulation of superoxide	0.00152			2	NDUFS1,SOD2
Cellular Function and Maintenance	Clearance by phagocytes	0.00152			2	ANXA2,C3
Amino Acid Metabolism,Small Molecule Biochemistry	Catabolism of leucine	0.00152			2	IVD,MCCC2
Cancer,Endocrine System Disorders,Neurological Disease,Organismal Injury and Abnormalities	Apparently sporadic pheochromocytoma	0.00152			2	SDHB,SDHC
Carbohydrate Metabolism,Molecular Transport,Nucleic Acid Metabolism,Small Molecule Biochemistry	Transmembrane transport of pyrimidine nucleoside diphosphate sugar	0.00152			2	Slc35a2,SLC35A3
Metabolic Disease,Organismal Injury and Abnormalities	Abnormal metabolism	0.00154		1.387	17	ACADS,ACOT13,APOA1,CD44,CD47,CES1,Ces1g,DECR1,ETFDH,FAHD1,HLA-E,ITGB6,MLYCD,NPC2,RTN4,SLC2A1,SOD2
Digestive System Development and Function,Gastrointestinal Disease,Organismal Development,Organismal Injury and Abnormalities	Abnormal morphology of digestive system	0.00156			22	ABCB11,APOA1,C3,CBS/LOC102724560,CES1,CYBB,CYP51A1,ENTPD5,FGA,GCNT3,GSTZ1,HADH,LGALS3,MYH11,MYL9,NLRP6,POSTN,RIPK3,SLC12A2,SOD2,TGM2,ZG16
Cancer,Neurological Disease,Organismal Injury and Abnormalities	Central nervous system cancer	0.00156			158	AADAC,ABAT,ABCB11,ACADS,ACOT9,ACSF2,ACSM3,ACSS1,ADCK5,AGPS,ALAD,ALDH1B1,ALDH3A2,ANXA1,ANXA2,APPL2,ARGLU1,ARHGEF10L,ARPC5L,ATP6V1E1,B3GNT6,B4GALNT1,B4GALNT2,BCAT2,C1GALT1C1,C3,CBS/LOC102724560,CD44,CD47,CES1,CHGB,CHID1,CLCA4,CLU,CLYBL,COG1,COG5,CPQ,CRNKL1,CYBB,CYP2C18,CYP2S1,DDI2,DUOXA2,EHD2,EHHADH,ELAPOR1,ENTPD5,EPPK1,ERN2,ETFDH,FAM114A1,FAM3D,FDXR,FERMT2,FGA,FGB,FGG,FLNA,FMO5,GALNT10,GALNT4,GALN…
Organismal Development,Organismal Injury and Abnormalities,Renal and Urological Disease,Renal and Urological System Development and Function	Abnormal morphology of urinary system	0.00158			13	BCAT2,CLU,GCNT3,GSTK1,GSTZ1,MYH11,MYH9,MYL9,MYLK,MYO1E,PARK7,PCCA,XDH
Gastrointestinal Disease,Organismal Injury and Abnormalities	Metaplasia of intestine	0.00161			3	CD44,CDX2,SLC2A1
Amino Acid Metabolism,Post-Translational Modification,Small Molecule Biochemistry	Conversion of L-amino acid	0.00161			3	CBS/LOC102724560,OAT,PYCR1
Small Molecule Biochemistry	Quantity of ammonia in blood	0.00161			3	OAT,OTC,PCCA
Cell-To-Cell Signaling and Interaction,Embryonic Development	Adhesion of embryonic cell lines	0.00162			5	C3,FGA,FGG,ITGAV,POSTN
Cellular Assembly and Organization,Cellular Function and Maintenance	Organization of mitochondria	0.00164			7	Marcks,PARK7,PARL,PDE2A,PRDX3,RAB32,SOD2
Cellular Compromise,Lipid Metabolism,Small Molecule Biochemistry	Peroxidation of lipid	0.0017		1.762	6	AADAC,CISD3,CYB5R1,PRDX3,SLC2A1,SOD2
Free Radical Scavenging	Synthesis of hydrogen peroxide	0.00171		-0.109	7	CD44,CYB5R1,CYBB,DUOXA2,ERO1A,MAOB,SOD2
Developmental Disorder,Embryonic Development,Organismal Development,Organismal Injury and Abnormalities,Tissue Morphology	Abnormal morphology of blastocyst	0.00171			7	C3,CDX2,FDXR,FERMT2,ITGAV,MECR,SERPINB5
Cell Morphology	Shape change of blood cells	0.00171		0.728	7	CAPG,CD44,CD47,FLNA,MYH9,MYO1E,RIPK3
Cell Death and Survival,Organismal Injury and Abnormalities,Renal and Urological Disease	Cell death of kidney cells	0.00173		1.955	16	C3,CD44,CLU,CYBB,GSDMD,GSTM5,HK2,HSPA1A/HSPA1B,ITGAV,MAVS,PARK7,PSIP1,RIPK3,SDHC,SOD2,YY1
Neurological Disease,Organismal Injury and Abnormalities	Progressive motor neuropathy	0.00176		-0.106	28	ABAT,ANXA1,ANXA2,ATP6V1E1,C3,CD44,CD47,CHGA,CHGB,CLU,CYP51A1,EIF4A2,ERGIC1,FLOT1,GPRC5A,GSDMD,HSPA1A/HSPA1B,ITGAV,LGALS3,MAOB,PARK7,PARL,PDE2A,RTN4,SELENOF,SOD2,SQLE,TGM2
Organismal Injury and Abnormalities,Reproductive System Disease	Disorder of pregnancy	0.00176			33	AADAC,ABCB11,ALDH3A2,B4GALNT1,C1GALT1,C3,CBS/LOC102724560,CD44,CDX2,CYBB,FGG,FLNA,HAGH,HSPA1A/HSPA1B,ITGAV,LGALS3,MBOAT1,MECR,MKI67,MSMO1,MYLK,PATJ,PDCD4,PDE2A,PLAC8,PROM1,PYCR1,RTN4,SELENBP1,SLC2A1,TGM2,TMED5,TSPAN15
Protein Synthesis	Quantity of protein lipid complex in blood	0.00179		0.161	6	APOA1,CES1,Ces1g,FGG,FMO5,TGM2
Cell-To-Cell Signaling and Interaction	Adhesion of blood cells	0.00179		1.754	16	ANXA1,APOA1,C3,CD44,CD47,CLU,CYBB,FGA,FGG,FLNA,FLOT1,LAMA5,LGALS3,MYO1E,ST6GALNAC2,TGM2
Cancer,Organismal Injury and Abnormalities,Reproductive System Disease	Development of genital tumor	0.00183			135	AADAC,ABAT,ACAD10,ACADS,ACSM3,ACSS1,AGPS,ALDH1B1,ALDH3A2,ALDH4A1,ALDOB,ANKRD22,ANXA1,ANXA2,ANXA3,ANXA8/ANXA8L1,APPL2,ARGLU1,B3GNT6,BDH1,BPHL,C3,CAPG,CBS/LOC102724560,CD44,CD47,CDS1,CDX2,CES1,CHID1,CLCA4,CLU,COG5,CRIP1,CYBB,DDX50,EHHADH,EIF4A2,ELAPOR1,EPPK1,FDXR,FERMT2,FGA,FGG,FLNA,FLOT1,GALNT4,GALNT5,GALNT7,GNA14,GOLGA5,GPRC5A,GSTK1,GSTM5,GTPBP4,HAGH,HECTD1,HK2,HLA-E,HNRNPL,HSD3B1,HSPA1A/HSPA1B,H…
Cell Death and Survival,Gastrointestinal Disease,Hepatic System Disease,Organismal Injury and Abnormalities	Necrosis of liver	0.00186		0.476	12	C3,CBS/LOC102724560,ENTPD5,FGA,FLNA,GSDMD,GSTZ1,HK2,ITGAV,LGALS3,RIPK3,SOD2
Cancer,Organismal Injury and Abnormalities	Carcinoma in situ of breast and genitourinary system	0.00186			7	ANXA1,C3,CD44,FERMT2,POSTN,SLC2A1,STOM
Cellular Movement,Hematological System Development and Function,Immune Cell Trafficking,Inflammatory Response	Migration of macrophages	0.00186		0	7	CD47,CYBB,FGA,FLNA,LGALS3,MYLK,REG3A
Cancer,Neurological Disease,Organismal Injury and Abnormalities	Glioma cancer	0.00187			155	AADAC,ABAT,ABCB11,ACADS,ACOT9,ACSF2,ACSM3,ACSS1,ADCK5,AGPS,ALAD,ALDH1B1,ALDH3A2,ANXA1,ANXA2,APPL2,ARGLU1,ARHGEF10L,ARPC5L,ATP6V1E1,B3GNT6,B4GALNT1,B4GALNT2,BCAT2,C1GALT1C1,C3,CBS/LOC102724560,CD44,CD47,CES1,CHGB,CHID1,CLCA4,CLU,CLYBL,COG1,COG5,CPQ,CRNKL1,CYBB,CYP2C18,CYP2S1,DDI2,DUOXA2,EHD2,EHHADH,ELAPOR1,ENTPD5,EPPK1,ERN2,ETFDH,FAM114A1,FAM3D,FDXR,FERMT2,FGA,FGB,FGG,FLNA,FMO5,GALNT10,GALNT4,GALN…
Cellular Response to Therapeutics	Sensitivity of tumor cells	0.00188			3	PROM1,SERPINB5,TGM2
Neurological Disease,Organismal Injury and Abnormalities,Psychological Disorders,Skeletal and Muscular Disorders	Parkinson's disease	0.00192			14	ANXA2,ATP6V1E1,CHGA,EIF4A2,FLOT1,GPRC5A,HSPA1A/HSPA1B,MAOB,PARK7,PARL,PDE2A,RTN4,SELENOF,TGM2
Cellular Compromise	Degeneration of cells	0.00199		1.593	16	B4GALNT1,B4GALNT2,C3,CD47,CHGA,CLU,CYBB,MAVS,MYOF,NPC2,PARK7,PARL,PDCD4,PROM1,SOD2,TGM2
Inflammatory Disease,Inflammatory Response,Organismal Injury and Abnormalities,Respiratory Disease	Inflammation of airway	0.00202			17	ABAT,ANXA1,ANXA3,APOA1,C3,CD44,EHD2,FGA,FLNA,GPRC5A,MKI67,MYH11,MYH9,MYLK,POSTN,SELENBP1,SERPINB5
Connective Tissue Development and Function,Tissue Morphology	Quantity of connective tissue	0.00207		-0.083	22	ACADS,ACOT13,C3,CD44,CD47,CES1,FMO5,IDH2,KLK3,LGALS3,MAVS,MKI67,NDUFA10,POSTN,PRDX3,PSIP1,RIPK3,SLC12A2,SLC2A1,SOD2,TGM2,XDH
Lipid Metabolism,Small Molecule Biochemistry	Storage of lipid	0.00207			6	APOA1,B4GALNT1,C3,CES1,ITGAV,NPC2
Cancer,Organismal Injury and Abnormalities,Reproductive System Disease	Breast carcinoma	0.00209			76	ABAT,ACOT13,ACOT9,ACSM3,ADCK5,ALDH1B1,ALDH6A1,ANXA1,ARPC5L,ATP5PF,B4GALNT1,C1GALT1C1,C3,CBS/LOC102724560,CD44,CDS1,CES1,CISD3,CLCA4,CLU,CMAS,CNPY2,COG4,COG5,CYBB,EIF4A2,ELAPOR1,EPPK1,ERN2,ETFDH,FERMT2,FGA,FLNA,GALNT10,GOLIM4,GSTM5,GTPBP4,GUSB,HAGH,HK2,HMGCS1,HSPA1A/HSPA1B,ITGAV,KLK3,LAMA5,LNPK,MBOAT1,MKI67,MYH11,MYH9,MYL9,MYLK,MYO18A,NCSTN,NDUFB9,PARK7,PCCA,PGAP1,PM20D1,PML,POSTN,PSIP1,PYCR1,RIPK…
Nucleic Acid Metabolism,Small Molecule Biochemistry	Metabolism of purine nucleotide	0.0021			7	AK4,FERMT2,HSPA1A/HSPA1B,MCCC2,NDUFS1,PDE2A,XDH
Cancer,Hematological Disease,Immunological Disease,Organismal Injury and Abnormalities	Acute leukemia	0.00211			61	ABCB11,ACSM3,ACSS1,ALDH4A1,ALDH6A1,ANKRD22,ANXA1,ANXA2,ANXA3,ARHGEF10L,B3GNT7,B4GALNT1,B4GALNT2,C1GALT1C1,C3,CD44,CD47,CHGB,CISD3,CLCA4,CWH43,CYP51A1,EHHADH,EPPK1,FGG,FLNA,GCC2,GOLGA4,HAO2,HECTD1,HK2,HSD3B1,HSPH1,IDH2,MACROD1,MKI67,MYH11,MYO18A,MYO1E,NDUFA10,NDUFA4,NDUFA7,NDUFB1,NDUFB8,NDUFB9,NDUFS1,NDUFV1,PATJ,PDXDC1,PGM1,PLSCR1,PML,POSTN,PROM1,PSIP1,RIPK3,SLC2A1,SLC39A4,TSPAN15,TVP23B,XDH
Cell Death and Survival,Organismal Injury and Abnormalities	Necrosis of prostate cancer cell lines	0.00211		1.695	11	CLU,ENTPD5,GOLGA4,HSPA1A/HSPA1B,KLK3,LGALS3,MAVS,SERPINB5,SOD2,TPD52,YY1
Cardiovascular Disease,Organismal Injury and Abnormalities	Peripheral arterial disease	0.00216			11	ANXA2,APOA1,CAPG,FERMT2,GPRC5A,HIBCH,HSPA1A/HSPA1B,HSPH1,PDE2A,PRCP,SLC2A1
Organismal Functions	Movement of rodents	0.00217			10	ACOT13,C3,DECR1,EHHADH,Gk,GSTM5,LGALS3,PARK7,PARL,PCCA
Cellular Movement,Hematological System Development and Function,Immune Cell Trafficking,Inflammatory Response	Migration of Langerhans cells	0.00217			3	C3,CD44,ITGAV
Cell Death and Survival,Gastrointestinal Disease,Hepatic System Disease,Organismal Injury and Abnormalities	Focal necrosis of liver	0.00217			3	C3,FGA,LGALS3
Carbohydrate Metabolism,Small Molecule Biochemistry	Metabolism of sugar acid	0.00217			3	CMAS,SLC2A1,UGT1A6
Carbohydrate Metabolism	Synthesis of oligosaccharide	0.00219			4	B4GALNT2,CMAS,ST3GAL4,ST6GALNAC6
Cell Death and Survival,Organismal Injury and Abnormalities	Cell death of bladder cancer cell lines	0.00221		0.218	5	CD44,HMGCS1,HSPA1A/HSPA1B,LGALS3,RIPK3
Cancer,Neurological Disease,Organismal Injury and Abnormalities	Brain tumor	0.00221			153	AADAC,ABAT,ABCB11,ACADS,ACOT9,ACSF2,ACSM3,ACSS1,ADCK5,AGPS,ALAD,ALDH1B1,ALDH3A2,ANXA1,ANXA2,APPL2,ARGLU1,ARHGEF10L,ARPC5L,B3GNT6,B4GALNT1,B4GALNT2,BCAT2,C1GALT1C1,C3,CBS/LOC102724560,CD44,CES1,CHGB,CHID1,CLCA4,CLYBL,CMAS,COG1,COG5,CPQ,CRNKL1,CYP2C18,CYP2S1,CYP51A1,DDI2,DUOXA2,EHD2,EHHADH,ELAPOR1,ENTPD5,EPPK1,ERN2,ETFDH,FAM114A1,FAM3D,FDXR,FERMT2,FGA,FGB,FGG,FLNA,FMO5,GALNT10,GALNT4,GALNT5,GALNT6,…
Cardiovascular Disease,Cell Death and Survival,Neurological Disease,Organismal Injury and Abnormalities,Skeletal and Muscular Disorders	Cell death of cardiomyocytes	0.00222		1.625	11	APOA1,CHGA,CYBB,GSDMD,HK2,PARK7,PPIF,RIPK3,RTN4,SOD2,XDH
Cellular Movement	Migration of squamous cell carcinoma cell lines	0.00225		0.448	9	ACAA2,C1GALT1,CD44,CLU,ITGAV,ITGB6,MYH9,MYOF,PARK7
Cellular Development,Cellular Growth and Proliferation,Hematological System Development and Function,Lymphoid Tissue Structure and Development	Proliferation of effector memory cytotoxic T cells	0.00226			2	PARK7,RIPK3
Free Radical Scavenging	Concentration of reactive oxygen species	0.00226			2	CBS/LOC102724560,CHGA
Cell-To-Cell Signaling and Interaction,Cellular Assembly and Organization,Hematological System Development and Function,Immune Cell Trafficking,Infectious Diseases,Inflammatory Response	Fusion of alveolar macrophages	0.00226			2	CD44,CD47
Connective Tissue Disorders,Developmental Disorder,Hereditary Disorder,Ophthalmic Disease,Organismal Injury and Abnormalities	BIGH3-related autosomal dominant corneal distrophy	0.00226			2	CLU,POSTN
Cell Morphology	Morphology of endometrial cancer cell lines	0.00226			2	CD44,HK2
Connective Tissue Disorders,Developmental Disorder,Hereditary Disorder,Ophthalmic Disease,Organismal Injury and Abnormalities	Granular corneal dystrophy	0.00226			2	CLU,POSTN
Lipid Metabolism,Small Molecule Biochemistry	Transmission of phospholipid	0.00226			2	APOA1,RTN4
Cellular Movement,Hematological System Development and Function,Immune Cell Trafficking,Inflammatory Response	Emigration of Langerhans cells	0.00226			2	CD44,ITGAV
Cell-To-Cell Signaling and Interaction,Cellular Movement,Hematological System Development and Function,Immune Cell Trafficking	Recruitment of mononuclear leukocytes	0.00228		0.57	8	Acp5,ANXA1,APOA1,CD44,CD47,GPRC5A,REG3G,RTN4
Carbohydrate Metabolism	Binding of carbohydrate	0.00228		-0.88	6	ANXA2,APOA1,CD44,CLU,GUSB,LAMA5
Infectious Diseases,Organismal Injury and Abnormalities	Infection of mammalia	0.0023		-1.278	14	C3,CAPG,CD44,CD47,CYBB,GSDMD,HLA-E,LGALS3,MAVS,PLAC8,PML,REG3G,RIPK3,ZG16
Cell-To-Cell Signaling and Interaction	Binding of connective tissue cells	0.00232		0.563	9	ANXA2,CD44,FERMT2,ITGAV,MYH9,PML,POSTN,SERPINB5,TGM2
Cancer,Organismal Injury and Abnormalities,Reproductive System Disease	Invasive ductal breast carcinoma	0.00239			9	ANXA1,CD44,FERMT2,MKI67,PML,POSTN,PYCR1,RTN4,SLC2A1
Cancer,Organismal Injury and Abnormalities	Metastatic potential	0.00239		1.516	6	CD44,CDX2,CYBB,MYH9,MYOF,TGM2
Cancer,Gastrointestinal Disease,Organismal Injury and Abnormalities	Colon tumor	0.00242		1.98	122	ACOT9,ACSM3,ADCK5,ALDH1B1,ALDH6A1,ANKRD22,ANXA1,APPL2,ARHGEF10L,ARMC1,ATP5PF,ATP6V1E1,B3GNT6,B4GALNT1,BCAT2,BYSL,C11orf54,C3,CD44,CDS1,CDX2,CES1,CLCA4,CLU,CLYBL,CMAS,CNPY2,COA7,COG1,COG4,CRIP1,CYB5R1,CYP51A1,DDX50,DUOXA2,EHHADH,EIF4A2,ELAPOR1,ENTPD5,EPPK1,ERN2,FAHD1,FDXR,FGA,FGB,FLNA,FMO5,GALNT5,GALNT6,GALNT7,GCC2,GOLGA4,GOLGA5,GORASP2,GPRC5A,GSTK1,GSTZ1,HECTD1,HIBCH,HMGCS2,HNRNPL,HNRNPUL1,IDH2,I…
Cancer,Gastrointestinal Disease,Organismal Injury and Abnormalities	Colorectal tumor	0.00243	Increased	2	139	ACADS,ACOT9,ACSM3,ADCK5,ALDH1B1,ALDH6A1,ANKRD22,ANXA1,ANXA2,ANXA3,APPL2,ARHGEF10L,ARMC1,ATP5PF,ATP6V1E1,B3GNT6,B4GALNT1,BCAT2,BYSL,C11orf54,C3,CAPG,CD44,CDS1,CDX2,CES1,CLCA4,CLU,CLYBL,CMAS,CNPY2,COA7,COG1,COG4,CPQ,CRIP1,CYB5R1,CYP51A1,DDX50,DUOXA2,EHHADH,EIF4A2,EIF4H,ELAPOR1,ENTPD5,EPPK1,ERN2,FAHD1,FDXR,FGA,FGB,FGG,FLNA,FMO5,GALNT5,GALNT6,GALNT7,GCC2,GOLGA4,GOLGA5,GORASP2,GPRC5A,GSTK1,GSTZ1,HECTD…
Cancer,Cell-To-Cell Signaling and Interaction	Sphere formation of tumor cell lines	0.00246		0.264	9	CD44,CRIP1,CYBB,GCNT3,HK2,MYOF,SLC2A1,SOD2,TGM2
Cellular Movement	Invasion of cells	0.00248		0.434	50	AADAC,ACAA2,ANXA1,ANXA2,ANXA8/ANXA8L1,APPL2,C1GALT1,CD44,CDX2,CES1,CHGA,CLU,Cox5b/Gm34962,CYBB,ENTPD5,FERMT2,FLNA,GPRC5A,HK2,HMGCS1,HSPA1A/HSPA1B,IDH2,ITGAV,ITGB6,KLK3,LAMA5,LGALS3,MYH9,MYLK,Ngp,PARK7,PDCD4,PDLIM1,PML,POSTN,PPIF,PYCR1,RIPK3,SDHB,SERPINB5,SLC12A2,SLC2A1,SOD2,TGM2,TMT1B,TPD52,UGDH,USP14,XDH,YY1
Cellular Function and Maintenance,Digestive System Development and Function,Hepatic System Development and Function,Organ Development,Tissue Development	Function of hepatocytes	0.00249			3	CES1,Ces1g,ENTPD5
Cell-To-Cell Signaling and Interaction,Reproductive System Development and Function	Adhesion of breast cell lines	0.00249			3	CD44,LGALS3,SERPINB5
Free Radical Scavenging	Metabolism of superoxide	0.00249			3	CBS/LOC102724560,CYBB,SOD2
Cancer,Organismal Injury and Abnormalities	Blue round small cell tumor	0.0025			82	AADAC,ABCB11,APPL2,ARHGEF10L,B3GNT6,C1GALT1C1,C3,CBS/LOC102724560,CD44,CDX2,CHGA,CLCA4,CLU,CMAS,CRNKL1,CWH43,CYB5R1,CYBB,CYP51A1,DDX50,EIF4A2,EPPK1,FGA,GALNT10,GALNT5,GALNT6,GDPD1,GSTM5,GUSB,HECTD1,HK2,HMGCS2,IDH2,ITGAV,ITGB6,KLK3,LAMA5,LGALS3,LYAR,MAVS,MCCC2,MKI67,MLYCD,MMAA,MYH9,MYL9,MYO1E,NCSTN,NDUFS6,NDUFV1,NLRP6,OTC,PATJ,PDIA5,PDXDC1,PGAP1,PGRMC1,PLSCR1,PML,POSTN,PRCP,PROM1,PSIP1,RAB32,RTN4,…
Cancer,Cellular Movement,Organismal Injury and Abnormalities,Tumor Morphology	Invasion of tumor cells	0.00253		-0.492	9	CD44,CDX2,CLU,FERMT2,FLNA,PARK7,PDCD4,POSTN,SERPINB5
Cellular Development,Cellular Growth and Proliferation,Hair and Skin Development and Function,Organ Development,Tissue Development	Proliferation of dermal cells	0.00254		-0.076	10	ALDH3A2,CD44,CHGA,CLU,EPPK1,KLK3,MKI67,POSTN,REG3G,SLC2A1
Cardiovascular System Development and Function,Tissue Morphology	Permeability of vascular system	0.00254		0.829	10	ANXA1,C3,CBS/LOC102724560,CYBB,GSDMD,MYLK,MYOF,PLAC8,SLC2A1,TGM2
Cardiovascular System Development and Function	Morphology of vasculature	0.00254			16	C1GALT1,C1GALT1C1,CBS/LOC102724560,CD44,CDX2,CHGA,CLU,FLNA,ITGAV,KLK3,LGALS3,MYH11,MYH9,MYO1E,NPC2,PROM1
Protein Synthesis	Quantity of enzyme	0.00255		0.97	7	B4GALNT2,C3,CNPY2,ENTPD5,LGALS3,SOD2,ST6GALNAC2
Immunological Disease,Organismal Injury and Abnormalities	Delayed hypersensitive reaction	0.00255			7	ALDH3A2,ANXA1,CD44,CD47,GSDMD,PLSCR1,SOD2
Cardiovascular System Development and Function,Organismal Development	Growth of blood vessel	0.00256	Increased	2.281	11	AK4,CD47,ERO1A,ITGAV,LGALS3,POSTN,RIPK3,RTN4,SLC2A1,SYNE2,XDH
Cancer,Endocrine System Disorders,Organismal Injury and Abnormalities	Benign neoplasm of endocrine gland	0.00257			13	AADAC,ABAT,ACSF2,ANXA2,APOA1,C3,LGALS3,MYLK,Ngp,OSTC,PARK7,S100A16,TGM2
Cellular Function and Maintenance,Protein Degradation,Protein Synthesis	Catabolism of protein	0.00257		-0.426	24	ALAD,APOA1,CLU,CPQ,CYP51A1,DDI2,FLNA,FLOT1,GTPBP4,HSPA1A/HSPA1B,KLK3,LSS,MYH9,NCSTN,PARK7,PARL,RTN4,SEC16A,SGSM3,SOD2,TGM2,TMF1,UBE2Z,USP14
Cell Death and Survival,Organismal Injury and Abnormalities	Apoptosis of prostate cancer cell lines	0.00261	Increased	2.047	10	CLU,ENTPD5,GOLGA4,HSPA1A/HSPA1B,KLK3,LGALS3,SERPINB5,SOD2,TPD52,YY1
Cancer,Gastrointestinal Disease,Organismal Injury and Abnormalities	Colorectal adenoma	0.00263			11	ANXA3,BYSL,CD44,CDX2,CLU,GALNT6,MAVS,PML,SLC12A2,SORD,UGT1A6
Cancer,Organismal Injury and Abnormalities,Respiratory Disease	Advanced lung cancer	0.00263		0.913	13	ANXA1,ANXA2,C1GALT1,CD44,CLU,FGA,FGG,HSPA1A/HSPA1B,PDLIM1,PML,POSTN,RIPK3,SOD2
Lipid Metabolism,Small Molecule Biochemistry,Vitamin and Mineral Metabolism	Synthesis of steroid	0.00263		-1.204	13	ABCB11,APOA1,CES1,CYP51A1,FDXR,HMGCS1,HSD3B1,LSS,MAVS,MSMO1,PGRMC1,SQLE,XDH
Cancer,Organismal Injury and Abnormalities,Reproductive System Disease	Female genital carcinoma	0.00263			126	AADAC,ACAD10,ACADS,ACSM3,ACSS1,AGPS,ALDH1B1,ALDH3A2,ALDH4A1,ALDOB,ANKRD22,ANXA2,ANXA3,ANXA8/ANXA8L1,APPL2,ARGLU1,B3GNT6,BDH1,BPHL,C3,CAPG,CBS/LOC102724560,CD44,CD47,CDS1,CDX2,CES1,CLCA4,CLU,COG5,CYBB,DDX50,EHHADH,EIF4A2,ELAPOR1,EPPK1,ERO1A,FDXR,FERMT2,FGA,FGG,FLNA,FLOT1,GALNT4,GALNT5,GALNT7,GNA14,GOLGA5,GPRC5A,GSTK1,GSTM5,GTPBP4,HECTD1,HK2,HLA-E,HNRNPL,HSD3B1,HSPA1A/HSPA1B,HSPH1,IDH2,ITGB6,LAMA5,…
Post-Translational Modification,Protein Synthesis,Protein Trafficking	Tetramerization of protein	0.00264			5	ACOT13,APPL2,MAVS,SHMT2,SOD2
Cell Morphology,Organismal Injury and Abnormalities,Tissue Morphology	Abnormal morphology of epithelial cells	0.00269			11	ABCB11,CBS/LOC102724560,ENTPD5,GSTZ1,LGALS3,NPC2,POSTN,RIPK3,SLC12A2,SOD2,SYNE2
Cell Death and Survival,Organismal Injury and Abnormalities	Neuronal cell death	0.00273	Increased	2.743	27	APOA1,B4GALNT1,CD47,CLU,CYBB,GSDMD,GSTM5,HK2,HMGCS1,HSPH1,LGALS3,LSS,MAOB,NCSTN,PARK7,PARL,PPIF,PRDX3,REG3A,RIPK3,SDHA,SDHB,SLC2A1,SOD2,SQLE,TGM2,YY1
Connective Tissue Development and Function,Embryonic Development,Organ Morphology,Organismal Development,Reproductive System Development and Function,Tissue Morphology	Mass of epididymal fat	0.00274			6	ACOT13,BCAT2,FMO5,LGALS3,MYOF,YIPF6
Cellular Movement,Nervous System Development and Function	Migration of neuroglia	0.00274		0.44	6	ANXA1,CYBB,ITGAV,Marcks,MYLK,REG3A
Organismal Injury and Abnormalities	Visceromegaly	0.00279			29	ABCB11,ATP6V1E1,BCAT2,C3,CBS/LOC102724560,CD47,CHGA,CYBB,ENTPD5,FAM114A1,GALNT4,ITGAV,KLK3,MAVS,MYH11,MYH9,MYL9,MYO1E,NDUFS6,PARK7,POSTN,RIPK3,RTN4,SDHA,SDHB,SOD2,SYNE2,TGM2,TMEM43
Cell-To-Cell Signaling and Interaction,Cellular Movement,Hematological System Development and Function,Immune Cell Trafficking,Inflammatory Response	Recruitment of monocytes	0.0028		1.387	5	Acp5,ANXA1,APOA1,CD47,RTN4
Carbohydrate Metabolism	Binding of polysaccharide	0.0028		-0.88	5	APOA1,CD44,CLU,GUSB,LAMA5
Dermatological Diseases and Conditions,Gastrointestinal Disease,Immunological Disease,Organismal Injury and Abnormalities	Stevens-Johnson syndrome	0.00284			3	ANXA1,C3,CLU
Cellular Assembly and Organization	Interaction of actin filaments	0.00284			3	ALDOB,FLNA,MYH9
Cell Death and Survival,Cellular Function and Maintenance	Clearance of blood cells	0.00284			3	ANXA1,CD44,FLNA
Cardiovascular System Development and Function,Cell Morphology,Cellular Development,Cellular Function and Maintenance,Cellular Growth and Proliferation,Organismal Development,Tissue Development	Morphogenesis of vascular endothelial cells	0.00284			3	ANXA2,CHGA,LGALS3
Cell-To-Cell Signaling and Interaction,Skeletal and Muscular System Development and Function	Activation of smooth muscle cells	0.00284			3	CD44,NPC2,TGM2
Cellular Assembly and Organization,Cellular Function and Maintenance	Formation of Golgi apparatus	0.00284			3	GCC2,MYO18A,TMED5
Cardiovascular System Development and Function	Morphology of cardiovascular system	0.00285			33	ANXA1,ATP6V1E1,C1GALT1,C1GALT1C1,CBS/LOC102724560,CD44,CHGA,CLU,CYBB,CYP51A1,FAM114A1,FLNA,GALNT4,ITGAV,KLK3,LGALS3,MYH11,MYH9,MYL9,MYLK,MYO1E,NCSTN,NDUFS6,PARK7,POSTN,RTN4,SDHA,SDHB,SOD2,SYNE2,TGM2,TMEM43,YY1
Cell Death and Survival,Organismal Injury and Abnormalities	Necroptosis	0.00286		0.135	7	CD44,GALNT5,NLRP6,PML,PPIF,RIPK3,SOD2
Organismal Injury and Abnormalities,Tissue Morphology	Size of lesion	0.00287			19	ANXA1,APOA1,C3,CBR3,CBS/LOC102724560,CD44,CES1,CLU,FERMT2,FGB,FGG,GSDMD,HMGCS1,HSPA1A/HSPA1B,HSPH1,LGALS3,POSTN,PPIF,TGM2
Metabolic Disease,Neurological Disease,Organismal Injury and Abnormalities,Psychological Disorders	Alzheimer disease	0.00287			23	ABAT,APOA1,ATP6V1E1,C3,CBS/LOC102724560,CLU,HLA-E,HSPA1A/HSPA1B,IDH2,LGALS3,LSS,MACROD1,MAOB,MYH11,NCSTN,NDUFB8,SDHA,SDHB,SDHC,SELENBP1,SLC2A1,SOD2,TGM2
Cell-To-Cell Signaling and Interaction,Hematological System Development and Function	Activation of blood cells	0.00289		0.238	28	ANXA1,ANXA2,APOA1,C1GALT1C1,C3,CBS/LOC102724560,CD44,CD47,CHGA,CLU,CYBB,FGG,GSDMD,HLA-E,HSPA1A/HSPA1B,HSPH1,ITGAV,ITGB6,LGALS3,MAOB,MAVS,MYO18A,PARK7,PLSCR1,PPIF,RAB32,REG3A,TGM2
Cardiovascular Disease,Cardiovascular System Development and Function,Organismal Injury and Abnormalities	Abnormal morphology of vasculature	0.00289			14	C1GALT1,C1GALT1C1,CBS/LOC102724560,CD44,CDX2,CLU,FLNA,ITGAV,KLK3,LGALS3,MYH11,MYO1E,NPC2,PROM1
Cellular Function and Maintenance	Metabolism of macromolecule	0.00296		-0.379	44	Acp5,ALAD,ANXA1,ANXA3,APOA1,C3,CBS/LOC102724560,CD47,CLU,CNBP,CPQ,CYP51A1,DDI2,EIF4A2,EIF4H,ERN2,FLNA,FLOT1,GTPBP4,HNRNPL,HSPA1A/HSPA1B,KLK3,LSS,MYH9,NCSTN,NLRP6,PARK7,PARL,PDCD4,PML,RIPK3,RTN4,SEC16A,SGSM3,SOD2,ST3GAL4,ST6GALNAC6,TGM2,TMF1,TST,UBE2Z,USP14,YY1,ZG16
Cellular Compromise	Injury of cells	0.003		0.555	6	C3,CHGA,CLU,PDCD4,SOD2,XDH
Cancer,Gastrointestinal Disease,Organismal Injury and Abnormalities	Colon cancer	0.003			120	ACOT9,ACSM3,ADCK5,ALDH1B1,ALDH6A1,ANKRD22,ANXA1,APPL2,ARHGEF10L,ARMC1,ATP5PF,ATP6V1E1,B3GNT6,B4GALNT1,BCAT2,BYSL,C11orf54,C3,CD44,CDS1,CDX2,CES1,CLCA4,CLU,CLYBL,CMAS,CNPY2,COA7,COG1,COG4,CRIP1,CYB5R1,CYP51A1,DDX50,DUOXA2,EHHADH,EIF4A2,ELAPOR1,ENTPD5,EPPK1,ERN2,FAHD1,FDXR,FGA,FGB,FLNA,FMO5,GALNT5,GALNT6,GALNT7,GCC2,GOLGA4,GOLGA5,GORASP2,GPRC5A,GSTK1,GSTZ1,HECTD1,HIBCH,HMGCS2,HNRNPL,HNRNPUL1,IDH2,I…
Cardiovascular System Development and Function,Cell-To-Cell Signaling and Interaction	Binding of endothelial cell lines	0.00302			4	CD44,ITGAV,KLK3,LGALS3
Carbohydrate Metabolism	Accumulation of carbohydrate	0.00305		1.659	8	APOA1,CD44,CDX2,CYBB,GNA14,MYH9,SORD,UGDH
Developmental Disorder,Hereditary Disorder,Metabolic Disease,Organismal Injury and Abnormalities	Inborn error of carbohydrate metabolism	0.00305			8	C3,COG1,COG4,COG5,GUSB,PGM1,SLC2A1,SLC35A1
Lipid Metabolism,Metabolic Disease,Organismal Injury and Abnormalities,Small Molecule Biochemistry	Disorder of lipid metabolism	0.00308		1.387	13	ACADS,APOA1,CD44,CD47,CES1,Ces1g,DECR1,ETFDH,MLYCD,NPC2,RTN4,SLC2A1,SOD2
Carbohydrate Metabolism,Small Molecule Biochemistry	Consumption of D-glucose	0.00313		0.579	5	CD44,HK2,IDH2,SLC2A1,YY1
Protein Synthesis	Quantity of GPT in blood	0.00313		0	5	C3,CNPY2,ENTPD5,LGALS3,ST6GALNAC2
Carbohydrate Metabolism,Molecular Transport,Nucleic Acid Metabolism,Small Molecule Biochemistry	Transport of UDP-sugar	0.00314			2	Slc35a2,SLC35A3
Drug Metabolism,Molecular Transport	Release of glutathione	0.00314			2	GSTZ1,HAGH
Cell-To-Cell Signaling and Interaction,Cellular Assembly and Organization	Cell-cell adhesion of pancreatic cancer cell lines	0.00314			2	CD44,LGALS3
Drug Metabolism	Glucuronidation of coumarin	0.00314			2	UGT1A1,UGT1A6
Inflammatory Disease,Neurological Disease,Organismal Injury and Abnormalities	Neuritic dystrophy	0.00314			2	CLU,SOD2
Tissue Morphology	Quantity of lung cell lines	0.00314			2	MKI67,PML
Cell Death and Survival,Organismal Injury and Abnormalities	Necroptosis of neutrophils	0.00314			2	CD44,RIPK3
Hematological Disease,Immunological Disease,Organismal Injury and Abnormalities	Febrile neutropenia	0.00314			2	CYP51A1,UGT1A1
Cellular Assembly and Organization	Dispersal of Golgi apparatus	0.00314			2	GOLPH3L,MYO18A
Carbohydrate Metabolism,Lipid Metabolism,Molecular Transport,Small Molecule Biochemistry	Secretion of phosphatidylcholine	0.00314			2	ABCB11,APOA1
Endocrine System Disorders,Organismal Injury and Abnormalities,Renal and Urological Disease	Calcium oxalate nephrolithiasis	0.00314			2	CD44,XDH
Connective Tissue Disorders,Endocrine System Disorders,Organ Morphology,Organismal Development,Organismal Injury and Abnormalities,Reproductive System Development and Function,Reproductive System Disease,Tissue Morphology	Loss of epididymal fat	0.00314			2	APOA1,SLC2A1
Cancer,Organismal Injury and Abnormalities,Reproductive System Disease	Female genital tract serous carcinoma	0.00319			17	ANXA2,ANXA3,ANXA8/ANXA8L1,CBS/LOC102724560,CLU,EIF4A2,EPPK1,FLNA,GPRC5A,GSTM5,HK2,MYH11,MYLK,POSTN,PPIF,SLC2A1,SLC39A4
Cancer,Organismal Injury and Abnormalities	Pelvic serous carcinoma	0.00319			17	ANXA2,ANXA3,ANXA8/ANXA8L1,CBS/LOC102724560,CLU,EIF4A2,EPPK1,FLNA,GPRC5A,GSTM5,HK2,MYH11,MYLK,POSTN,PPIF,SLC2A1,SLC39A4
Cancer,Neurological Disease,Organismal Injury and Abnormalities	Brain glioma	0.0032			150	AADAC,ABAT,ABCB11,ACADS,ACOT9,ACSF2,ACSM3,ACSS1,ADCK5,AGPS,ALAD,ALDH1B1,ALDH3A2,ANXA1,ANXA2,APPL2,ARGLU1,ARHGEF10L,ARPC5L,B3GNT6,B4GALNT1,B4GALNT2,BCAT2,C1GALT1C1,C3,CBS/LOC102724560,CES1,CHGB,CHID1,CLCA4,CLYBL,CMAS,COG1,COG5,CPQ,CRNKL1,CYP2C18,CYP2S1,DDI2,DUOXA2,EHD2,EHHADH,ELAPOR1,ENTPD5,EPPK1,ERN2,ETFDH,FAM114A1,FAM3D,FDXR,FERMT2,FGA,FGB,FGG,FLNA,FMO5,GALNT10,GALNT4,GALNT5,GALNT6,GCC2,GNA14,GO…
Connective Tissue Disorders,Endocrine System Disorders,Organ Morphology,Organismal Development,Organismal Injury and Abnormalities,Reproductive System Development and Function,Reproductive System Disease,Tissue Morphology	Abnormal morphology of epididymal fat	0.00322			3	APOA1,PRDX3,SLC2A1
Organismal Injury and Abnormalities,Renal and Urological Disease	Minimal change nephrotic syndrome	0.00322			3	ABAT,CLU,PDLIM1
Organismal Injury and Abnormalities	Injury of soft tissue	0.00325			4	CHGA,CLU,LGALS3,PDCD4
Connective Tissue Disorders,Organismal Injury and Abnormalities,Tissue Morphology	Abnormal morphology of white adipose tissue	0.00325			4	APOA1,EHD2,PRDX3,SLC2A1
Organismal Injury and Abnormalities,Reproductive System Disease	Peritoneal endometriosis	0.00325			4	C3,CRIP1,ITGAV,PGRMC1
Small Molecule Biochemistry	Metabolism of catecholamine	0.00325			4	ABAT,MAOB,Sult1a1,SULT1C2
Cellular Development,Cellular Growth and Proliferation	Proliferation of bladder cancer cell lines	0.00327		-1.104	6	CD44,CHGA,HK2,HNRNPL,PYCR1,SOD2
Carbohydrate Metabolism,Small Molecule Biochemistry	Metabolism of D-hexose	0.00327			6	ALDOB,HK2,PGM1,PML,SLC2A1,SORD
Cancer,Neurological Disease,Organismal Injury and Abnormalities	Development of astrocytoma	0.0033			5	ABAT,CLU,IDH2,PROM1,SLC12A2
Cancer,Organismal Injury and Abnormalities,Reproductive System Disease	Female genital tract adenocarcinoma	0.00333			120	ACAD10,ACADS,ACSM3,ACSS1,AGPS,ALDH1B1,ALDH3A2,ALDH4A1,ALDOB,ANKRD22,ANXA2,ANXA3,ANXA8/ANXA8L1,APPL2,ARGLU1,B3GNT6,BDH1,BPHL,C3,CAPG,CBS/LOC102724560,CD44,CD47,CDS1,CDX2,CES1,CLCA4,CLU,COG5,CYBB,DDX50,EHHADH,EIF4A2,ELAPOR1,EPPK1,FDXR,FERMT2,FGA,FGG,FLNA,FLOT1,GALNT4,GALNT5,GALNT7,GNA14,GOLGA5,GPRC5A,GSTK1,GSTM5,GTPBP4,HECTD1,HK2,HLA-E,HNRNPL,HSPA1A/HSPA1B,HSPH1,IDH2,ITGB6,LAMA5,LPO,LSS,LYAR,MACROD…
Cell Death and Survival	Cellular degradation	0.00342	Increased	2.082	14	B4GALNT1,C3,CHGA,CLU,CYBB,HSPA1A/HSPA1B,MAVS,NPC2,PARK7,PARL,PROM1,RIPK3,SOD2,TGM2
Cellular Compromise,Cellular Function and Maintenance	Endoplasmic reticulum stress response	0.00345			9	ERN2,ERO1A,FLOT1,GORASP2,HSPA1A/HSPA1B,HSPH1,Marcks,MYH11,SEC16A
Cell-To-Cell Signaling and Interaction,Cellular Assembly and Organization,Embryonic Development,Organ Development,Organismal Development,Skeletal and Muscular System Development and Function,Tissue Development	Fusion of myoblasts	0.00348		1.176	5	ANXA1,EHD2,FLOT1,MYH9,MYOF
Cancer	Cell transformation	0.00349		0.56	152	AADAC,ABAT,ABCB11,ACOT9,Acp5,ACSF2,ACSM3,ACSS1,ADCK5,AGPS,ALAD,ALDH4A1,ALDH6A1,ALDOB,ANKRD22,Anp32a,ANXA1,ANXA2,ANXA3,ARHGEF10L,ATP6V1E1,B3GNT7,B4GALNT1,B4GALNT2,C1GALT1,C1GALT1C1,C3,CD44,CD47,CDX2,CES1,CHGA,CHGB,CISD3,CLCA4,CLU,CNBP,CNPY2,COA7,CRIP1,CRNKL1,CWH43,CYBB,CYP2C18,CYP2S1,CYP51A1,DUOXA2,EHHADH,EIF4A2,EPPK1,ERN2,FDXR,FERMT2,FGA,FGG,FLNA,FLOT1,GALNT5,GALNT7,GCC2,GOLGA4,GOLGA5,GOLIM4,GPR1…
Cardiovascular Disease,Organismal Injury and Abnormalities	Fibrosis of heart ventricle	0.0035		1.067	4	APOA1,C3,CYBB,PRDX3
Cardiovascular Disease,Cardiovascular System Development and Function,Organismal Injury and Abnormalities	Abnormal morphology of cardiovascular system	0.00355			30	ATP6V1E1,C1GALT1,C1GALT1C1,CBS/LOC102724560,CD44,CHGA,CLU,CYBB,CYP51A1,FAM114A1,FLNA,GALNT4,ITGAV,KLK3,LGALS3,MYH11,MYH9,MYL9,MYO1E,NCSTN,NDUFS6,PARK7,POSTN,RTN4,SDHA,SDHB,SOD2,SYNE2,TGM2,TMEM43
Cellular Movement	Extravasation of cells	0.00356		1.664	6	CD44,CD47,MYH9,RIPK3,SERPINB5,ST3GAL4
Cellular Movement	Migration of vascular cells	0.00359	Increased	2.069	12	ANXA1,ANXA2,C3,CD44,CD47,CHGA,KLK3,MYH9,PDE2A,PML,POSTN,RTN4
Cellular Function and Maintenance	Catabolism of macromolecule	0.00361		-0.426	25	ALAD,APOA1,CLU,CPQ,CYP51A1,DDI2,ERN2,FLNA,FLOT1,GTPBP4,HSPA1A/HSPA1B,KLK3,LSS,MYH9,NCSTN,PARK7,PARL,RTN4,SEC16A,SGSM3,SOD2,TGM2,TMF1,UBE2Z,USP14
Connective Tissue Disorders,Hematological Disease,Organismal Injury and Abnormalities	Thrombocytopenia	0.00362		-0.476	11	ANXA1,C1GALT1,C1GALT1C1,C3,CD44,CD47,FLNA,MYH9,PRDX3,ST3GAL4,UGT1A1
Infectious Diseases,Neurological Disease,Organismal Injury and Abnormalities,Psychological Disorders	Prion disease	0.00362			3	C3,CLU,SOD2
Molecular Transport	Release of DNA	0.00362			3	CYBB,FLNA,GSTK1
Cardiovascular System Development and Function,Organ Development	Fractional shortening of left ventricle	0.00362			3	CYBB,MYLK,PRDX3
Lipid Metabolism,Molecular Transport,Small Molecule Biochemistry	Reverse cholesterol transport	0.00362			3	APOA1,CES1,CLU
Cell-To-Cell Signaling and Interaction,Cellular Function and Maintenance,Inflammatory Response	Phagocytosis of phagocytes	0.00364		1.67	9	ANXA1,APOA1,C3,CAPG,CD44,CD47,CYP2S1,LGALS3,TGM2
Cellular Movement,Hematological System Development and Function,Immune Cell Trafficking,Inflammatory Response	Cellular infiltration by phagocytes	0.00367	Increased	2.26	15	ANXA1,ANXA2,APOA1,C3,CD44,CES1,CYBB,GSDMD,LGALS3,LPO,MAVS,PRCP,RIPK3,RTN4,SOD2
Cellular Function and Maintenance	Mitochondrial respiration of tumor cell lines	0.00367		-0.83	5	CD44,HIBCH,IDH2,NDUFA4,SDHA
Cellular Movement	Invasion of squamous cell carcinoma cell lines	0.00367		1.206	5	CD44,CLU,ITGAV,ITGB6,POSTN
Cancer,Endocrine System Disorders,Organismal Injury and Abnormalities,Reproductive System Disease	Ovarian cancer	0.00369			54	ABAT,ACAD10,ACADS,ALAD,ANXA8/ANXA8L1,APOA1,B3GNT6,BDH1,C3,CBS/LOC102724560,CD44,CD47,CDX2,CLU,CYP51A1,EHHADH,EIF4A2,ELAPOR1,EPPK1,ERO1A,FLNA,FLOT1,GOLGA5,GSTM5,GTPBP4,HECTD1,HLA-E,LAMA5,LPO,MACROD1,MAOB,MKI67,MYH11,MYH9,MYOF,NAXD,PGAP1,POSTN,PROM1,PSIP1,RBM28,RTN4,RTN4IP1,SEC16A,SERPINB5,SHMT2,SLC2A1,SLC39A4,STOM,SUPT6H,TGM2,TPD52,UTP4,XDH
Neurological Disease,Organismal Injury and Abnormalities	Sensory disorders	0.00371		1.885	19	ARHGEF10L,CD44,CHGA,CYBB,ENTPD5,FDXR,GSTM5,GUSB,MYH9,NIPSNAP1,PDE2A,PGAP1,PROM1,REG3A,RIPK3,RTN4,SLC12A2,SLC2A1,SLC44A4
Infectious Diseases,Organismal Injury and Abnormalities	Infection of tumor cell lines	0.00376		-1.384	19	ARGLU1,CMAS,COG1,COG4,COG5,DDX50,ERN2,HIBCH,ITGB6,NDUFA10,NDUFS6,NDUFS7,PLAC8,PM20D1,PROM1,SLC35A1,ST3GAL4,SUMO2,UBE2Z
Cellular Function and Maintenance,Tissue Development	Function of epithelial cells	0.00376			4	CES1,Ces1g,ENTPD5,EPPK1
Immunological Disease,Organismal Injury and Abnormalities	Systemic autoimmune syndrome	0.00378			42	ACAD10,ACOT9,Acp5,ANXA1,ANXA3,APOA1,C3,CAPG,CBS/LOC102724560,CD44,CD47,CLU,CPQ,CRIP1,CYBB,CYP2S1,FGB,FLOT1,GALNT6,GUSB,HLA-E,HSPA1A/HSPA1B,MYH11,MYH9,PARK7,PDCD4,PGAP1,PGM1,PLSCR1,PML,PPIF,RIPK3,SERPINB5,SHMT2,SLC2A1,SLC44A4,SOD2,SQLE,TGM2,TMF1,XDH,YIPF6
Cell-To-Cell Signaling and Interaction,Cellular Function and Maintenance,Hematological System Development and Function,Inflammatory Response	Phagocytosis by macrophages	0.00379		0.946	8	ANXA1,C3,CAPG,CD44,CD47,CYP2S1,LGALS3,TGM2
Cancer,Hematological Disease,Organismal Injury and Abnormalities	Myelodysplastic syndrome or leukemia	0.00379			77	ABCB11,ACOT9,Acp5,ACSM3,ACSS1,AGPS,ALDH4A1,ALDH6A1,ANKRD22,ANXA1,ANXA2,ANXA3,ARHGEF10L,ATP6V1E1,B3GNT7,B4GALNT1,B4GALNT2,C1GALT1C1,C3,CD44,CD47,CHGB,CISD3,CLCA4,CWH43,CYBB,CYP51A1,EHHADH,EPPK1,FGG,FLNA,GCC2,GOLGA4,GOLIM4,HAO2,HECTD1,HK2,HSD3B1,HSPA1A/HSPA1B,HSPH1,IDH2,LAMA5,MACROD1,MKI67,MSMO1,MYH11,MYH9,MYL9,MYO18A,MYO1E,NCSTN,NDUFA10,NDUFA4,NDUFA7,NDUFB1,NDUFB8,NDUFB9,NDUFS1,NDUFV1,PATJ,PDXDC1,…
Cell Death and Survival,Organismal Injury and Abnormalities,Renal and Urological Disease	Cell death of kidney cell lines	0.00382		1.528	13	CD44,GSDMD,GSTM5,HK2,HSPA1A/HSPA1B,ITGAV,MAVS,PARK7,PSIP1,RIPK3,SDHC,SOD2,YY1
Organismal Injury and Abnormalities,Tissue Morphology	Morphology of lesion	0.00385			20	ANXA1,APOA1,C1GALT1,C3,CBR3,CBS/LOC102724560,CD44,CES1,CLU,FERMT2,FGB,FGG,GSDMD,HMGCS1,HSPA1A/HSPA1B,HSPH1,LGALS3,POSTN,PPIF,TGM2
Dermatological Diseases and Conditions,Inflammatory Disease,Organismal Injury and Abnormalities	Acne	0.00387			6	APOA1,CD47,ITGAV,PLSCR1,SLC2A1,SOD2
Organismal Injury and Abnormalities	Injury of mice	0.00387		1.664	6	C3,ITGB6,LGALS3,MYLK,POSTN,TGM2
Gastrointestinal Disease,Immunological Disease,Organismal Injury and Abnormalities	Celiac disease	0.00387			5	CYP51A1,HLA-E,HMGCS1,SQLE,TGM2
Lipid Metabolism,Small Molecule Biochemistry,Vitamin and Mineral Metabolism	Metabolism of retinoid	0.00387			5	CES1,Ces1e,CYP2C18,CYP2S1,RETSAT
Cellular Movement,Hematological System Development and Function,Immune Cell Trafficking	Cell movement of PBMCs	0.00387	Increased	2.177	5	ANXA1,ANXA2,APOA1,CD47,FLOT1
Organismal Injury and Abnormalities	Blood clot	0.00387		1.195	11	ANXA2,C1GALT1C1,C3,FGA,FGB,FGG,FLNA,LGALS3,MYH9,PRCP,TGM2
Hematological System Development and Function,Inflammatory Response,Tissue Morphology	Quantity of neutrophils	0.00389		0.618	12	ANXA1,B4GALNT2,C3,CD47,CYBB,ITGAV,PLAC8,PLSCR1,PML,REG3A,RIPK3,ST3GAL4
Connective Tissue Development and Function,Tissue Morphology	Size of adipose tissue	0.0039			8	CES1,Ces1g,EHD2,FMO5,LGALS3,PLSCR1,PRDX3,YIPF6
Cellular Function and Maintenance	Internalization by tumor cell lines	0.0039		0.373	8	ANXA1,ANXA2,ATP6V1E1,CD44,CD47,EHD2,LGALS3,TGM2
Cellular Movement	Cell movement of leukemia cell lines	0.0039		-1.104	8	ANXA2,C3,CD44,CD47,FLNA,LGALS3,ST6GALNAC2,TGM2
Cancer,Organismal Injury and Abnormalities	Lymphoreticular neoplasm	0.00392		1.761	79	ABAT,ABCB11,ACSM3,ALDH4A1,ALDH6A1,ANKRD22,ANXA1,ANXA2,ANXA3,ARHGEF10L,ATP6V1E1,B3GNT7,B4GALNT1,B4GALNT2,C1GALT1C1,C3,CD44,CD47,CHGA,CHGB,CISD3,CLCA4,CLU,CWH43,CYBB,CYP51A1,EHHADH,EPPK1,FDXR,FERMT2,FGG,FLNA,GCC2,GOLGA4,GPR108,HAO2,HK2,HSD3B1,HSPA1A/HSPA1B,HSPH1,IDH2,MKI67,MYH11,MYH9,MYL9,MYO18A,MYO1E,MYOF,NCSTN,NDUFA10,NDUFA4,NDUFA7,NDUFB1,NDUFB8,NDUFB9,NDUFS1,NDUFV1,PDCD4,PDXDC1,PGM1,PLAC8,PLSCR1…
Cancer,Organismal Injury and Abnormalities	Intrathoracic organ tumor	0.00393		0.235	116	AADAC,ABCB11,ACSF2,ACSS1,ALDH1B1,ANKRD22,ANXA1,ANXA2,ANXA3,APOA1,APPL2,ARGLU1,ARHGEF10L,ATP6V1E1,B3GNT6,B4GALNT2,C1GALT1,C1GALT1C1,C3,CAPG,CD44,CHGA,CISD3,CLCA4,CLU,CMAS,CNPY2,CRNKL1,CWH43,CYB5R1,CYBB,CYP2C18,DDX50,EHHADH,EIF4A2,ELAPOR1,EPPK1,ERO1A,FDXR,FERMT2,FGA,FGB,FGG,FLNA,GALNT10,GALNT5,GALNT6,GDPD1,GPRC5A,GSTM5,GTPBP4,GUSB,HK2,HLA-E,HMGCS2,HSPA1A/HSPA1B,IDH2,ITGAV,ITGB6,KLK3,LAMA5,LPO,LYAR,…
Cell-To-Cell Signaling and Interaction,Hematological System Development and Function,Immune Cell Trafficking,Inflammatory Response	Activation of leukocytes	0.00401		0.411	26	ANXA1,ANXA2,APOA1,C3,CBS/LOC102724560,CD44,CD47,CHGA,CLU,CYBB,FGG,GSDMD,HLA-E,HSPA1A/HSPA1B,HSPH1,ITGAV,ITGB6,LGALS3,MAOB,MAVS,MYO18A,PARK7,PLSCR1,RAB32,REG3A,TGM2
Cellular Movement	Extravasation of myeloid cells	0.00404		1.067	4	CD44,CD47,MYH9,ST3GAL4
Post-Translational Modification,Protein Synthesis,Protein Trafficking	Homotetramerization of protein	0.00404			4	ACOT13,APPL2,SHMT2,SOD2
Carbohydrate Metabolism	Translocation of carbohydrate	0.00406			3	PLSCR1,RTN4,SLC2A1
Cell-To-Cell Signaling and Interaction	Binding of squamous cell carcinoma cell lines	0.00406			3	CD44,ITGAV,TGM2
Lipid Metabolism,Molecular Transport,Small Molecule Biochemistry	Translocation of phospholipid	0.00406			3	APOA1,PLSCR1,RTN4
Cell Death and Survival	Opsonization	0.00406			3	C3,CD47,MYO18A
Tissue Development	Adhesion of epithelial tissue	0.00406			3	ANXA1,C3,FGA
Developmental Disorder,Hereditary Disorder,Metabolic Disease,Organismal Injury and Abnormalities	Congenital hyperammonemia	0.00415			2	OTC,SLC25A15
Amino Acid Metabolism,Small Molecule Biochemistry	Synthesis of neutral amino acid	0.00415			2	BCAT2,SHMT2
DNA Replication, Recombination, and Repair,Energy Production,Nucleic Acid Metabolism,Small Molecule Biochemistry	Oxidation of NADH	0.00415			2	ALDOB,PYCR1
Carbohydrate Metabolism,Lipid Metabolism,Molecular Transport,Small Molecule Biochemistry	Translocation of phosphatidylserine	0.00415			2	PLSCR1,RTN4
RNA Post-Transcriptional Modification	Unwinding of RNA	0.00415			2	DDX50,EIF4A2
Inflammatory Response	Degranulation of azurophil granules	0.00415			2	CYBB,GSDMD
Gastrointestinal Disease,Organismal Injury and Abnormalities	Pseudo-obstruction of intestine	0.00415			2	FLNA,MYH11
Neurological Disease,Organismal Injury and Abnormalities	Ataxia	0.00416		1.972	14	B4GALNT1,COA7,CYBB,FDXR,HSPH1,LGALS3,NPC2,PARK7,PRDX3,RTN4IP1,SDHA,SLC12A2,SOD2,SYNE2
Cell-To-Cell Signaling and Interaction,Inflammatory Response	Immune response of macrophages	0.00416		1.231	9	ANXA1,APOA1,C3,CAPG,CD44,CD47,CYP2S1,LGALS3,TGM2
Cancer,Gastrointestinal Disease,Hepatic System Disease,Organismal Injury and Abnormalities	Hepatitis B virus-related hepatocellular carcinoma	0.0042			6	ABCB11,ALDH4A1,ALDOB,FGB,HK2,TST
Cellular Movement	Influx of cells	0.0042		0.271	6	ANXA1,CD44,CYBB,LGALS3,PGRMC1,RTN4
Organismal Injury and Abnormalities	Angiogenesis of lesion	0.00427		-0.478	8	ANXA2,C3,CD44,FLNA,ITGAV,Ngp,SERPINB5,TGM2
Cell Death and Survival,Organismal Injury and Abnormalities	Cell death of tumor cell lines	0.00427		0.386	57	AADAC,ANXA2,C1GALT1,C1GALT1C1,C3,CAPG,CD44,CD47,CDX2,CES1,CHGB,CISD3,CLU,CLYBL,CNPY2,CYB5R1,ENTPD5,FAHD1,FDXR,FGA,GALNT10,GOLGA4,HK2,HMGCS1,HSPA1A/HSPA1B,HSPH1,ITGAV,KLK3,LAMA5,LGALS3,MAVS,MLYCD,MYLK,NPC2,PARK7,PDCD4,PGRMC1,PLSCR1,PML,PSIP1,RAB32,REG3A,RETSAT,RIPK3,RTN4,S100A16,SDHC,SERPINB5,SLC2A1,SOD2,SQLE,SUPT6H,TGM2,TPD52,USP14,XDH,YY1
Hair and Skin Development and Function,Organ Development	Growth of skin	0.00431		-0.076	11	ALDH3A2,CBS/LOC102724560,CD44,CHGA,CLU,EPPK1,KLK3,MKI67,POSTN,REG3G,SLC2A1
Cancer,Neurological Disease,Organismal Injury and Abnormalities	Anaplastic astrocytoma	0.00433			4	ABAT,CLU,IDH2,SLC12A2
Connective Tissue Disorders,Developmental Disorder,Hereditary Disorder,Organismal Injury and Abnormalities,Skeletal and Muscular Disorders	Marfan syndrome	0.00433			4	APOA1,FLNA,MYH11,MYLK
Cancer,Endocrine System Disorders,Organismal Injury and Abnormalities	Aldosterone producing adrenocortical adenoma	0.00437			7	AADAC,ABAT,ACSF2,C3,MYLK,OSTC,S100A16
Cancer,Organismal Injury and Abnormalities,Respiratory Disease	Malignant neoplasm of respiratory system	0.00439		0.457	121	AADAC,ABCB11,ACSF2,ACSS1,ALDH1B1,ALDOB,ANKRD22,ANXA1,ANXA2,ANXA3,APOA1,APPL2,ARGLU1,ARHGEF10L,ATP6V1E1,B3GNT6,B4GALNT2,C1GALT1,C1GALT1C1,C3,CAPG,CD44,CDX2,CHGA,CLCA4,CLU,CLYBL,CMAS,CNPY2,COG5,CRNKL1,CWH43,CYB5R1,CYBB,CYP2C18,DDX50,EHHADH,EIF4A2,ELAPOR1,EPPK1,ERO1A,FDXR,FERMT2,FGA,FGB,FGG,FLNA,GALNT10,GALNT5,GALNT6,GDPD1,GOLIM4,GSTM5,GTPBP4,GUSB,HK2,HLA-E,HMGCS2,HSPA1A/HSPA1B,IDH2,ITGAV,ITGB6,KLK3…
Cancer,Endocrine System Disorders,Organismal Injury and Abnormalities	Adrenal gland tumor	0.00441			11	AADAC,ABAT,ACSF2,C3,MKI67,MYLK,OSTC,S100A16,SDHA,SDHB,SDHC
Organismal Development,Renal and Urological System Development and Function	Morphology of urinary system	0.00446			14	BCAT2,CLU,GCNT3,GSTK1,GSTZ1,MYH11,MYH9,MYL9,MYLK,MYO1E,PARK7,PCCA,PROM1,XDH
Organismal Injury and Abnormalities,Respiratory Disease	Lung lesion	0.00446		-0.16	122	AADAC,ABCB11,Acp5,ACSF2,ACSS1,ALDH1B1,ANKRD22,ANXA1,ANXA2,ANXA3,APOA1,APPL2,ARGLU1,ARHGEF10L,ATP6V1E1,B3GNT6,B4GALNT2,C1GALT1,C1GALT1C1,C3,CAPG,CD44,CHGA,CLCA4,CLU,CMAS,CNPY2,CRNKL1,CWH43,CYB5R1,CYBB,CYP2C18,CYP51A1,DDX50,EHHADH,EIF4A2,ELAPOR1,EPPK1,ERO1A,FDXR,FERMT2,FGA,FGB,FGG,FLNA,FMO5,GALNT10,GALNT5,GALNT6,GDPD1,GPRC5A,GSDMD,GSTM5,GTPBP4,GUSB,HK2,HLA-E,HMGCS2,HSPA1A/HSPA1B,IDH2,ITGAV,ITGB6,KL…
Cell Morphology,Tissue Morphology	Morphology of epithelial cells	0.00448			12	ABCB11,CBS/LOC102724560,CDX2,ENTPD5,GSTZ1,LGALS3,NPC2,POSTN,RIPK3,SLC12A2,SOD2,SYNE2
Hematological System Development and Function,Inflammatory Response,Tissue Morphology	Quantity of macrophages	0.00448		1.583	12	ANXA1,B4GALNT1,C3,CLU,CYBB,HADH,ITGAV,ITGB6,LGALS3,REG3A,RIPK3,TGM2
Organismal Injury and Abnormalities,Reproductive System Disease	Disease of placenta	0.0045			9	AADAC,C3,CBS/LOC102724560,CDX2,FGG,ITGAV,MECR,MKI67,PLAC8
Cancer,Organismal Injury and Abnormalities,Respiratory Disease	Respiratory system tumor	0.0045		0.457	122	AADAC,ABCB11,ACSF2,ACSS1,ALDH1B1,ALDOB,ANKRD22,ANXA1,ANXA2,ANXA3,APOA1,APPL2,ARGLU1,ARHGEF10L,ATP6V1E1,B3GNT6,B4GALNT2,C1GALT1,C1GALT1C1,C3,CAPG,CD44,CDX2,CHGA,CLCA4,CLU,CLYBL,CMAS,CNPY2,COG5,CRNKL1,CWH43,CYB5R1,CYBB,CYP2C18,DDX50,EHHADH,EIF4A2,ELAPOR1,EPPK1,ERO1A,FDXR,FERMT2,FGA,FGB,FGG,FLNA,GALNT10,GALNT5,GALNT6,GDPD1,GOLIM4,GPRC5A,GSTM5,GTPBP4,GUSB,HK2,HLA-E,HMGCS2,HSPA1A/HSPA1B,IDH2,ITGAV,ITG…
Lipid Metabolism,Molecular Transport,Small Molecule Biochemistry	Concentration of bile salt	0.00453			3	ABCB11,EHHADH,STARD10
DNA Replication, Recombination, and Repair,Nucleic Acid Metabolism,Small Molecule Biochemistry	Metabolism of purine nucleoside	0.00453			3	FERMT2,MACROD1,XDH
Lipid Metabolism,Molecular Transport,Small Molecule Biochemistry	Abnormal quantity of phospholipid	0.00453			3	ABCB11,NPC2,STARD10
Cell Death and Survival,Organismal Injury and Abnormalities	Apoptosis of peritoneal macrophages	0.00453			3	CYBB,LGALS3,RIPK3
Cell Death and Survival,Organismal Injury and Abnormalities	Necrosis of epithelial tissue	0.00461		1.737	24	CBS/LOC102724560,CD44,CLU,DECR1,ENTPD5,ERN2,FLOT1,GSDMD,HK2,ITGAV,LGALS3,MAVS,MYLK,PARK7,PSIP1,RIPK3,SDHC,SERPINB5,SLC2A1,SOD2,TGM2,TMF1,XDH,YY1
Dermatological Diseases and Conditions,Organismal Injury and Abnormalities	Senile lentigo	0.00463			4	GOLGA4,HAO2,HSD3B1,SYNE2
DNA Replication, Recombination, and Repair,Energy Production,Nucleic Acid Metabolism,Small Molecule Biochemistry	Hydrolysis of ATP	0.00463		1.982	4	APOA1,MYO18A,TGM2,USP14
Hereditary Disorder,Neurological Disease,Ophthalmic Disease,Organismal Injury and Abnormalities	Hereditary optic atrophy	0.00463			4	FDXR,MECR,RTN4IP1,SDHA
Infectious Diseases,Organismal Injury and Abnormalities	Severe COVID-19	0.00466			8	APOA1,C3,CLU,FLNA,HLA-E,PDE2A,PLAC8,SLC2A1
Connective Tissue Development and Function,Tissue Morphology	Mass of white adipose tissue	0.00467			7	ACOT13,BCAT2,C3,FMO5,LGALS3,MYOF,YIPF6
Infectious Diseases,Organismal Injury and Abnormalities	COVID-19	0.0047			18	ACOT13,ACOT9,ANXA1,APOA1,C1GALT1,C3,CLU,DECR1,FLNA,HLA-E,HSPA1A/HSPA1B,MMAA,PDE2A,PLAC8,PLSCR1,SELENBP1,SLC2A1,SLC35A3
Cell-To-Cell Signaling and Interaction	Adhesion of connective tissue cells	0.00479		0.239	8	ANXA2,CD44,FERMT2,ITGAV,PML,POSTN,SERPINB5,TGM2
Carbohydrate Metabolism	Metabolism of polysaccharide	0.0048		-0.277	11	B3GNT7,B4GALNT1,CD44,CHGA,GALNT5,GCNT3,GUSB,PGM1,POSTN,ST3GAL4,UGDH
Dermatological Diseases and Conditions,Developmental Disorder,Organismal Injury and Abnormalities	Congenital anomaly of skin	0.0049			11	ABAT,ATP6V1E1,C3,CD44,FLNA,MYH11,POSTN,PYCR1,RTN4,SDHB,SLC2A1
Cardiovascular System Development and Function,Cellular Movement	Movement of vascular endothelial cells	0.00492		1.96	10	ANXA1,ANXA2,C3,CD44,CHGA,KLK3,LGALS3,PDE2A,PML,RTN4
Gastrointestinal Disease,Hepatic System Disease,Organismal Injury and Abnormalities	Cholelithiasis	0.00494			4	ABCB11,GNA14,PDIA5,UGT1A1
Carbohydrate Metabolism,Small Molecule Biochemistry	Binding of glycosaminoglycan	0.00494			4	CD44,CLU,GUSB,LAMA5
Cell Morphology,Cellular Assembly and Organization	Abnormal morphology of mitochondria	0.00494			4	EHHADH,FDXR,NDUFS6,PARL
Developmental Disorder,Hereditary Disorder,Lipid Metabolism,Metabolic Disease,Organismal Injury and Abnormalities,Small Molecule Biochemistry	Inborn error of lipid metabolism	0.00494			4	ACADS,DECR1,ETFDH,MLYCD
Cellular Growth and Proliferation	Colonization	0.00496		-1	5	AADAC,CHGA,POSTN,RIPK3,YY1
Cancer,Organismal Injury and Abnormalities,Renal and Urological Disease	Invasive bladder carcinoma	0.00502			3	CD44,HSPA1A/HSPA1B,PSIP1
Cellular Movement,Hematological System Development and Function,Immune Cell Trafficking,Inflammatory Response,Nervous System Development and Function	Migration of microglia	0.00502			3	CYBB,MYLK,REG3A
Hereditary Disorder,Neurological Disease,Ophthalmic Disease,Organismal Injury and Abnormalities	Autosomal recessive optic atrophy	0.00502			3	FDXR,MECR,RTN4IP1
Cellular Assembly and Organization	Quantity of vacuole	0.00502			3	GUSB,HADH,MYOF
Tissue Development	Deposition of extracellular matrix	0.00502			3	FERMT2,POSTN,SERPINB5
Cardiovascular System Development and Function,Hematological System Development and Function	Blood pressure	0.00503		0.65	14	ABAT,ATP5PF,B4GALNT2,CD44,CD47,CHGA,CYBB,GSDMD,MYH11,NLRP6,PRCP,PRDX3,SLC12A2,SOD2
Lipid Metabolism,Small Molecule Biochemistry	Metabolism of phospholipid	0.00503		1.793	12	ALDH3A2,ANXA1,APOA1,CDS1,CES1,FAM3D,GDPD1,MBOAT1,PLSCR1,SELENOI,SLC44A4,XDH
Immunological Disease,Inflammatory Disease,Organismal Injury and Abnormalities	Lupus erythematosus	0.00511			18	ACAD10,ACOT9,ANXA1,C3,CD44,CLU,CPQ,CRIP1,CYP2S1,MYH9,PGAP1,PLSCR1,PML,PPIF,RIPK3,SLC2A1,SOD2,TGM2
Cellular Development,Cellular Growth and Proliferation,Hair and Skin Development and Function,Organ Development,Tissue Development	Proliferation of epidermal cells	0.00511		0.123	9	ALDH3A2,CHGA,CLU,EPPK1,KLK3,MKI67,POSTN,REG3G,SLC2A1
Cancer,Organismal Injury and Abnormalities,Respiratory Disease	Lung tumor	0.00512		0.235	115	AADAC,ABCB11,ACSF2,ACSS1,ALDH1B1,ANKRD22,ANXA1,ANXA2,ANXA3,APOA1,APPL2,ARGLU1,ARHGEF10L,ATP6V1E1,B3GNT6,B4GALNT2,C1GALT1,C1GALT1C1,C3,CAPG,CD44,CHGA,CLCA4,CLU,CMAS,CNPY2,CRNKL1,CWH43,CYB5R1,CYBB,CYP2C18,DDX50,EHHADH,EIF4A2,ELAPOR1,EPPK1,ERO1A,FDXR,FERMT2,FGA,FGB,FGG,FLNA,GALNT10,GALNT5,GALNT6,GDPD1,GPRC5A,GSTM5,GTPBP4,GUSB,HK2,HLA-E,HMGCS2,HSPA1A/HSPA1B,IDH2,ITGAV,ITGB6,KLK3,LAMA5,LPO,LYAR,MACROD…
Cell-To-Cell Signaling and Interaction,Hematological System Development and Function	Binding of leukocytes	0.00526		1.488	15	ANXA1,APOA1,C3,CD44,CD47,CLU,CYBB,FGA,FGG,FLNA,FLOT1,LGALS3,MYO1E,ST3GAL4,TGM2
Cell Death and Survival,Organismal Injury and Abnormalities	Cell death of epithelial cells	0.00527		1.274	21	CBS/LOC102724560,CD44,CLU,DECR1,ENTPD5,GSDMD,HK2,ITGAV,LGALS3,MAVS,MYLK,PARK7,PSIP1,RIPK3,SDHC,SERPINB5,SLC2A1,SOD2,TGM2,TMF1,YY1
Cellular Function and Maintenance,Hematological System Development and Function,Tissue Development	Function of blood platelets	0.00527			4	C3,CD47,FLNA,ST3GAL4
Cellular Function and Maintenance	Internalization of leukemia cell lines	0.00527			4	ANXA1,ANXA2,CD47,TGM2
Connective Tissue Disorders,Organismal Injury and Abnormalities	Abnormal morphology of inguinal fat pad	0.00529			2	FMO5,RETSAT
Cellular Assembly and Organization,Cellular Function and Maintenance,Hematological System Development and Function	Release of dense granule	0.00529			2	FGA,FGG
Metabolic Disease,Organismal Injury and Abnormalities,Renal and Urological Disease	Ketoaciduria	0.00529			2	GSTZ1,PCCA
Cell-To-Cell Signaling and Interaction,Cellular Compromise,Tumor Morphology	Adhesion of melanoma cells	0.00529			2	CD44,CD47
Cell-To-Cell Signaling and Interaction,Hematological System Development and Function,Immune Cell Trafficking,Inflammatory Response	Aggregation of monocytes	0.00529			2	CD44,CD47
Lipid Metabolism,Small Molecule Biochemistry	Transmission of cholesterol	0.00529			2	APOA1,NPC2
Cancer,Gastrointestinal Disease,Hepatic System Disease,Organismal Injury and Abnormalities	Diethylnitrosamine-induced hepatocellular carcinoma	0.00529			2	ANXA1,ANXA2
Developmental Disorder,Hereditary Disorder,Neurological Disease,Organismal Injury and Abnormalities	Autosomal recessive mental retardation	0.00537			9	LSS,PDE2A,PGAP1,PYCR1,RTN4IP1,SHMT2,SLC2A1,SLC35A3,UGDH
Embryonic Development,Organismal Development	Development of abdomen	0.00543		0.277	22	ANXA1,ANXA2,APOA1,C1GALT1,CD44,CDX2,CLU,CYP51A1,FLNA,GCNT3,GSTK1,GSTZ1,LAMA5,LGALS3,MYO1E,NDUFS6,PDCD4,RIPK3,SERPINB5,SOD2,XDH,YIPF6
Cell Death and Survival	Ferroptosis	0.00546		1.394	5	AADAC,CISD3,CYB5R1,MLYCD,SOD2
Infectious Diseases,Organismal Injury and Abnormalities	Fungal Infection	0.00546			5	ANXA1,CYBB,CYP51A1,LSS,SQLE
Cell-To-Cell Signaling and Interaction	Adhesion of leukemia cell lines	0.00551		1.353	6	CD44,CD47,CYBB,FLNA,ST6GALNAC2,TGM2
Neurological Disease,Organismal Injury and Abnormalities	Gliosis	0.00551		1.118	8	AGPS,APOA1,B4GALNT1,CBS/LOC102724560,LGALS3,MAOB,PARL,SOD2
Cancer,Gastrointestinal Disease,Organismal Injury and Abnormalities	Dukes stage C colorectal cancer	0.00555			3	CES1,FDXR,UGT1A1
Cell Death and Survival,Cellular Function and Maintenance	Repair of plasma membrane	0.00555			3	ANXA2,MYH9,MYOF
Connective Tissue Disorders,Hematological Disease,Organismal Injury and Abnormalities	Macrothrombocytopenia	0.00555			3	C1GALT1C1,FLNA,MYH9
Cellular Movement	Migration of tumor cell lines	0.0056		1.45	47	ACAA2,ANXA1,ANXA2,C1GALT1,C3,CBS/LOC102724560,CD44,CD47,CDX2,CLU,CYBB,ENTPD5,FERMT2,FGA,FLNA,GPRC5A,HK2,HSPA1A/HSPA1B,IDH2,ITGAV,ITGB6,LAMA5,LGALS3,MYH9,MYO18A,MYOF,PARK7,PDCD4,PDLIM1,PGRMC1,PML,POSTN,PPIF,PROM1,PYCR1,S100A16,SHMT2,SLC12A2,SLC2A1,SLC35A3,SOD2,TGM2,TMT1B,TPD52,UGDH,USP14,YY1
Cell Morphology,Tissue Morphology	Morphology of connective tissue cells	0.0056			13	Acp5,CBS/LOC102724560,CD44,CES1,Ces1g,EHD2,FMO5,PLSCR1,PML,POSTN,PRDX3,SLC12A2,YIPF6
Cell-To-Cell Signaling and Interaction,Skeletal and Muscular System Development and Function	Activation of muscle cells	0.00561		0.147	4	CD44,LGALS3,NPC2,TGM2
Cellular Development,Embryonic Development,Organismal Development,Tissue Development	Differentiation of trophoblast cells	0.00561			4	BYSL,CDX2,HECTD1,ITGAV
Molecular Transport	Quantity of urea	0.00561		0	4	APOA1,C3,CD44,GSDMD
Cardiovascular Disease,Organismal Injury and Abnormalities	Microangiopathy	0.00563			10	C1GALT1,C1GALT1C1,C3,CLU,GNA14,GSTM5,MYH9,MYO1E,SDHA,SDHC
Cell-To-Cell Signaling and Interaction	Activation of cells	0.00575		0.473	34	ANXA1,ANXA2,APOA1,B3GNT6,C1GALT1C1,C3,CBS/LOC102724560,CD44,CD47,CHGA,CLU,CYBB,FERMT2,FGA,FGG,GSDMD,HLA-E,HSPA1A/HSPA1B,HSPH1,ITGAV,ITGB6,LGALS3,MAOB,MAVS,MYO18A,NPC2,PARK7,PLSCR1,PPIF,PSIP1,RAB32,REG3A,SERPINB5,TGM2
Connective Tissue Development and Function,Tissue Morphology	Quantity of adipose tissue	0.00575		-0.389	12	ACADS,ACOT13,C3,CES1,FMO5,LGALS3,NDUFA10,PRDX3,PSIP1,SLC12A2,SOD2,XDH
Cardiovascular System Development and Function,Cellular Movement	Migration of endothelial cells	0.00578		1.304	15	ANXA1,ANXA2,ANXA3,APOA1,C3,CBS/LOC102724560,CD44,CHGA,FLNA,ITGAV,KLK3,PATJ,PDE2A,PML,RTN4
Inflammatory Response,Organismal Injury and Abnormalities,Respiratory Disease	Inflammation of respiratory system component	0.00582		1.054	22	ABAT,ANXA1,ANXA3,APOA1,C3,CD44,CYBB,CYP51A1,EHD2,FGA,FLNA,GPRC5A,GSDMD,ITGB6,LGALS3,MKI67,MYH11,MYH9,MYLK,POSTN,SELENBP1,SERPINB5
Vitamin and Mineral Metabolism	Metabolism of vitamin	0.00584			7	CES1,Ces1e,CYP2C18,CYP2S1,MMAA,RETSAT,SLC2A1
Cellular Movement,Embryonic Development	Cell movement of embryonic cell lines	0.00592		0.57	9	APOA1,APPL2,C3,FGA,FLNA,MYLK,POSTN,PPIF,PROM1
Cancer,Cellular Movement,Organismal Injury and Abnormalities,Tumor Morphology	Invasion of cancer cells	0.00593		-0.555	6	CD44,CDX2,CLU,FERMT2,POSTN,SERPINB5
Cancer,Organismal Injury and Abnormalities,Tumor Morphology	Invasion of tumor	0.00601		0.089	10	ANXA2,CD44,CDX2,CLU,FERMT2,FLNA,PARK7,PDCD4,POSTN,SERPINB5
Cellular Movement,Hematological System Development and Function,Immune Cell Trafficking,Inflammatory Response	Infiltration by neutrophils	0.00601		1.35	10	ANXA1,ANXA2,APOA1,C3,CD44,GSDMD,LGALS3,LPO,MAVS,RIPK3
Organismal Injury and Abnormalities,Respiratory Disease	Chronic pulmonary disease	0.00601			11	ANXA1,CYBB,CYP51A1,FLNA,HSPA1A/HSPA1B,ITGB6,LGALS3,MYLK,NDUFA4,PDE2A,SLC2A1
Cancer,Organismal Injury and Abnormalities	Neoplasia of melanoma cell lines	0.00603		-1.109	7	CD44,CYBB,FERMT2,LAMA5,PROM1,RIPK3,SERPINB5
Carbohydrate Metabolism	Uptake of carbohydrate	0.00603		1.61	14	APOA1,C3,CD44,CHGA,CLU,EHD2,HK2,HNRNPL,IDH2,MYOF,NPC2,S100A16,SLC2A1,UGT1A1
Organismal Injury and Abnormalities,Renal and Urological Disease	Glomerulosclerosis	0.00606		-0.631	9	ABAT,C3,CLU,GSDMD,HMGCS2,MYH9,MYO1E,PDLIM1,XDH
Cardiovascular System Development and Function,Cellular Movement	Cell movement of endothelial cells	0.00608		1.296	16	ANXA1,ANXA2,ANXA3,APOA1,C3,CBS/LOC102724560,CD44,CHGA,FLNA,ITGAV,KLK3,LGALS3,PATJ,PDE2A,PML,RTN4
Infectious Diseases,Organismal Injury and Abnormalities	Infection of leukemia cell lines	0.00611			3	CMAS,SLC35A1,ST3GAL4
Energy Production,Nucleic Acid Metabolism,Small Molecule Biochemistry	Metabolism of ATP	0.00611			3	AK4,HSPA1A/HSPA1B,NDUFS1
Molecular Transport,Small Molecule Biochemistry	Secretion of lactic acid	0.00611			3	HNRNPL,NPC2,SLC2A1
Cell-To-Cell Signaling and Interaction,Hematological System Development and Function,Immune Cell Trafficking	Adhesion of immune cells	0.00613		1.371	14	ANXA1,APOA1,C3,CD44,CD47,CLU,CYBB,FGA,FGG,FLNA,FLOT1,LGALS3,MYO1E,TGM2
Lipid Metabolism,Molecular Transport,Small Molecule Biochemistry	Efflux of lipid	0.00622		0.033	7	ABCB11,APOA1,CES1,CLU,LSS,NPC2,SDHB
Cardiovascular Disease,Inflammatory Response,Organismal Injury and Abnormalities	Inflammation of heart	0.00634		-1.067	4	APOA1,CLU,FAM114A1,LGALS3
Inflammatory Disease,Organismal Injury and Abnormalities,Respiratory Disease	Bleomycin-induced pulmonary fibrosis	0.00634			4	C3,HK2,SLC2A1,TXNDC5
Cell-To-Cell Signaling and Interaction	Binding of melanoma cell lines	0.00634		1.452	4	CD44,ITGAV,ITGB6,LGALS3
Immunological Disease,Organismal Injury and Abnormalities	Early stage acute graft-vs-host disease	0.00634			4	ACSM3,ALDOB,HSPA1A/HSPA1B,LAMA5
Cancer,Organismal Injury and Abnormalities	Neoplasia of cells	0.00645		0.108	149	AADAC,ABAT,ABCB11,ACOT9,Acp5,ACSF2,ACSM3,ACSS1,ADCK5,AGPS,ALAD,ALDH4A1,ALDH6A1,ALDOB,ANKRD22,ANXA1,ANXA2,ANXA3,ARHGEF10L,ATP6V1E1,B3GNT7,B4GALNT1,B4GALNT2,C1GALT1,C1GALT1C1,C3,CD44,CD47,CDX2,CES1,CHGA,CHGB,CISD3,CLCA4,CLU,CNBP,CNPY2,COA7,CRIP1,CRNKL1,CWH43,CYBB,CYP2C18,CYP2S1,CYP51A1,DUOXA2,EHHADH,EIF4A2,EPPK1,ERN2,FDXR,FERMT2,FGA,FGG,FLNA,FLOT1,GALNT5,GALNT7,GCC2,GOLGA4,GOLIM4,GPR108,GPRC5A,GSTM…
Cancer,Cell Death and Survival,Organismal Injury and Abnormalities	Cell death of tumor	0.00647		-0.253	17	ANXA1,ANXA2,B4GALNT1,CD44,CD47,CLU,CRNKL1,FGA,HSPA1A/HSPA1B,IDH2,ITGAV,KLK3,Ngp,PARK7,RTN4,SERPINB5,SOD2
Cancer,Neurological Disease,Organismal Injury and Abnormalities	Neuroblastoma	0.00651			9	C3,CBS/LOC102724560,CLU,CYP51A1,IDH2,LGALS3,NCSTN,PML,SHMT2
Cell Morphology,Cellular Movement,Hair and Skin Development and Function	Cell spreading of keratinocytes	0.00655			2	FERMT2,ITGAV
Connective Tissue Disorders,Dermatological Diseases and Conditions,Developmental Disorder,Hereditary Disorder,Metabolic Disease,Organismal Injury and Abnormalities,Skeletal and Muscular Disorders	Classic Ehlers-Danlos syndrome	0.00655			2	FLNA,MYH11
Cellular Movement,Hematological System Development and Function,Immune Cell Trafficking,Inflammatory Response	Cell rolling of bone marrow-derived neutrophils	0.00655			2	C1GALT1,CD44
Organismal Development	Secretion of bile	0.00655			2	ABCB11,STARD10
Lipid Metabolism,Nucleic Acid Metabolism,Small Molecule Biochemistry	Metabolism of acetyl-coenzyme A	0.00655			2	ACAA2,HMGCS2
Cell Morphology,Cellular Assembly and Organization	Budding of vesicles	0.00655			2	ANXA2,MYO18A
Cell-To-Cell Signaling and Interaction,Connective Tissue Development and Function	Binding of bone marrow stromal cells	0.00655			2	ANXA2,CD44
Cardiovascular Disease,Neurological Disease,Organismal Injury and Abnormalities,Skeletal and Muscular Disorders	Left ventricular diastolic dysfunction	0.00655			2	CYBB,XDH
Free Radical Scavenging,Molecular Transport	Accumulation of hydrogen peroxide	0.00655			2	NDUFS1,SOD2
Cell-To-Cell Signaling and Interaction	Adhesion of myeloma cell lines	0.00655			2	ANXA2,CD44
Cellular Development,Cellular Growth and Proliferation,Digestive System Development and Function,Hepatic System Development and Function,Organ Development	Proliferation of liver cells	0.00667	Increased	2.747	9	C3,ENTPD5,ERO1A,ITGAV,LGALS3,MKI67,RTN4,SLC2A1,XDH
Amino Acid Metabolism	Quantity of amino acids	0.0067		0.424	10	BCAT2,CBS/LOC102724560,DUOXA2,HADH,HNRNPL,OAT,OTC,PRCP,SHMT2,SLC2A1
Cell Morphology	Polarization of cells	0.0067		-0.87	10	CD47,CYBB,LAMA5,MYH9,MYLK,PDLIM1,SOD2,SYNE2,TGM2,USP14
Tissue Morphology	Quantity of leukemia cell lines	0.0067			3	CD44,PML,ST6GALNAC2
Cancer,Gastrointestinal Disease,Hepatic System Disease,Organismal Injury and Abnormalities	Hepatitis B surface antigen-negative hepatitis C virus negative hepatocellular carcinoma	0.0067			3	ALDOB,FGB,TST
Inflammatory Response	Immune response of cells	0.00676		0.115	22	ANXA1,ANXA3,APOA1,APPL2,C3,CAPG,CD44,CD47,CMAS,CYP2S1,FLNA,GOLGA4,ITGAV,KLK3,LGALS3,LYAR,MAVS,MYH9,PLSCR1,PML,POSTN,TGM2
Cancer,Organismal Injury and Abnormalities	Blastoma	0.00677			21	ACOT9,ATP6V1E1,CD44,CD47,CLCA4,CLU,CYBB,EPPK1,FLNA,HNRNPUL1,IDH2,ITGAV,MKI67,MYH9,PARK7,PML,POSTN,PROM1,SHMT2,SLC12A2,SLC2A1
Endocrine System Disorders,Organismal Injury and Abnormalities	Benign thyroid disease	0.00684			8	ANXA1,ANXA3,APOA1,DUOXA2,FMO5,PARK7,SELENBP1,SLC2A1
Cell Morphology,Hematological System Development and Function,Immunological Disease,Organismal Injury and Abnormalities	Abnormal morphology of myeloid leukocytes	0.00686			6	B4GALNT1,C3,ENTPD5,LGALS3,NPC2,RIPK3
Behavior,Digestive System Development and Function,Nutritional Disease,Organismal Injury and Abnormalities	Feeding disorder	0.00686			6	ACOT13,BCAT2,CES1,EHHADH,Gk,Marcks
Endocrine System Disorders,Gastrointestinal Disease,Metabolic Disease,Organismal Injury and Abnormalities	Non-insulin-dependent diabetes mellitus	0.00691			20	ABAT,ACAA2,ALDOB,ANXA1,ANXA2,CBS/LOC102724560,CD44,CLU,DECR1,ETFDH,HK2,HMGCS2,HSPA1A/HSPA1B,IDH2,LGALS3,MAOB,MYL9,PCCA,PDE2A,SLC2A1
Organismal Functions,Organismal Injury and Abnormalities,Tissue Morphology	Healing of wound	0.00702			8	C3,CD44,EPPK1,FGA,ITGB6,NLRP6,POSTN,SLC2A1
Cancer,Endocrine System Disorders,Organismal Injury and Abnormalities	Anaplastic thyroid carcinoma	0.00704			12	CD44,CD47,DUOXA2,GALNT10,HECTD1,MACROD1,PARK7,SLC2A1,SULT1C2,SYNE2,UGT2A3,YY1
Cancer,Organismal Injury and Abnormalities,Respiratory Disease	Lung cancer	0.00712		0.235	113	AADAC,ABCB11,ACSF2,ACSS1,ALDH1B1,ANKRD22,ANXA1,ANXA2,ANXA3,APOA1,APPL2,ARGLU1,ARHGEF10L,ATP6V1E1,B3GNT6,B4GALNT2,C1GALT1,C1GALT1C1,C3,CAPG,CD44,CHGA,CLCA4,CLU,CMAS,CNPY2,CRNKL1,CWH43,CYB5R1,CYBB,CYP2C18,DDX50,EHHADH,EIF4A2,ELAPOR1,EPPK1,ERO1A,FDXR,FERMT2,FGA,FGB,FGG,FLNA,GALNT10,GALNT5,GALNT6,GDPD1,GSTM5,GTPBP4,GUSB,HK2,HLA-E,HMGCS2,HSPA1A/HSPA1B,IDH2,ITGAV,ITGB6,KLK3,LPO,LYAR,MACROD1,MCCC2,MKI67…
Cell-To-Cell Signaling and Interaction,Hematological System Development and Function,Inflammatory Response	Adhesion of blood platelets	0.00713		1.982	4	C3,CYBB,LGALS3,ST6GALNAC2
Developmental Disorder,Hereditary Disorder,Organismal Injury and Abnormalities,Skeletal and Muscular Disorders	Autosomal dominant Emery-Dreifuss muscular dystrophy	0.00713			4	CPQ,PGRMC1,SYNE2,TMEM43
Cell-To-Cell Signaling and Interaction,Small Molecule Biochemistry	Metabolism of neurotransmitter	0.00713		-1	4	ABAT,MAOB,SLC44A4,SULT1C2
Cell-To-Cell Signaling and Interaction	Binding of carcinoma cell lines	0.00715		0.849	5	CD44,ITGAV,ITGB6,LGALS3,TGM2
Cell Morphology,Embryonic Development,Nervous System Development and Function,Organ Development,Organ Morphology,Organismal Development,Tissue Development,Visual System Development and Function	Morphology of eye cells	0.00715			5	C3,CBS/LOC102724560,PROM1,RIPK3,SELENOF
Cardiovascular Disease,Organismal Injury and Abnormalities,Tissue Morphology	Size of infarct	0.00715			9	ANXA1,APOA1,C3,CD44,FGB,FGG,HSPH1,PPIF,TGM2
Carbohydrate Metabolism	Catabolism of carbohydrate	0.00723			7	ALDOB,CD44,GUSB,HK2,PGM1,POSTN,SORD
Free Radical Scavenging	Biosynthesis of reactive oxygen species	0.00723		0.365	7	CYB5R1,CYBB,DUOXA2,ERO1A,MAOB,PARK7,SOD2
Cancer,Organismal Injury and Abnormalities	Lymphohematopoietic cancer	0.00724		1.776	103	ABAT,ABCB11,ACOT9,Acp5,ACSM3,ACSS1,AGPS,ALDH4A1,ALDH6A1,ANKRD22,ANXA1,ANXA2,ANXA3,ARHGEF10L,ATP6V1E1,B3GNT7,B4GALNT1,B4GALNT2,C1GALT1C1,C3,CD44,CD47,CHGA,CHGB,CISD3,CLCA4,CLU,CWH43,CYBB,CYP51A1,EHHADH,EPPK1,ERN2,FDXR,FERMT2,FGA,FGG,FLNA,GCC2,GCNT3,GOLGA4,GOLIM4,GPR108,HAO2,HECTD1,HK2,HLA-E,HSD3B1,HSPA1A/HSPA1B,HSPH1,IDH2,ITGAV,KLK3,LAMA5,LMF2,LNPK,MACROD1,METTL26,MKI67,MSMO1,MYH11,MYH9,MYL9,MYO18…
Cellular Movement	Cell movement of tumor cell lines	0.00725		1.426	50	ACAA2,ANXA1,ANXA2,C1GALT1,C3,CBS/LOC102724560,CD44,CD47,CDX2,CLU,CYBB,ENTPD5,FERMT2,FGA,FLNA,GALNT4,GPRC5A,HK2,HSPA1A/HSPA1B,IDH2,ITGAV,ITGB6,LAMA5,LGALS3,MYH9,MYO18A,MYOF,PARK7,PDCD4,PDLIM1,PGRMC1,PML,POSTN,PPIF,PROM1,PYCR1,S100A16,SERPINB5,SHMT2,SLC12A2,SLC2A1,SLC35A3,SOD2,ST6GALNAC2,TGM2,TMT1B,TPD52,UGDH,USP14,YY1
Developmental Disorder,Organismal Injury and Abnormalities	Growth Failure	0.00726		1.836	21	ABCB11,ACSS1,C1GALT1C1,CBS/LOC102724560,CDX2,CHGA,EHHADH,Gk,GORASP2,HK2,ITGAV,MECR,NCSTN,PARL,PDE2A,PGAP1,SHMT2,SLC12A2,SLC2A1,SOD2,SUMO2
Organismal Functions	Energy homeostasis	0.00732		0.308	11	ABAT,ACOT13,ACSS1,BCAT2,C3,Ces1g,DECR1,FMO5,PLAC8,PM20D1,PRCP
Cardiovascular Disease,Organismal Injury and Abnormalities	Fibrosis of heart	0.00732	Increased	2.025	11	APOA1,C3,CHGA,CYBB,FAM114A1,GALNT4,NDUFS6,POSTN,PRDX3,SLC2A1,SOD2
Cell Death and Survival	Cell death of spermatocytes	0.00733			3	CLU,SLC12A2,YY1
Free Radical Scavenging,Small Molecule Biochemistry	Biosynthesis of hydrogen peroxide	0.00735		0.365	6	CYB5R1,CYBB,DUOXA2,ERO1A,MAOB,SOD2
Lipid Metabolism,Small Molecule Biochemistry	Conversion of lipid	0.00739		0.75	8	AADAC,ALDH3A2,CISD3,CYB5R1,HSD3B1,PRDX3,SLC2A1,SOD2
Cardiovascular Disease,Hematological Disease,Organismal Injury and Abnormalities	Thrombus	0.00744		1.195	10	ANXA2,C1GALT1C1,C3,FGA,FGB,FGG,FLNA,LGALS3,MYH9,PRCP
Cancer,Organismal Injury and Abnormalities	Primary tumor	0.00754			16	CD44,CLU,CPQ,FLNA,HECTD1,IDH2,LGALS3,MYH11,PDXDC1,PLAC8,PML,POSTN,PROM1,PSIP1,RTN4,SORD
Cardiovascular System Development and Function,Cellular Movement	Migration of vascular endothelial cells	0.00766		1.891	9	ANXA1,ANXA2,C3,CD44,CHGA,KLK3,PDE2A,PML,RTN4
Cancer,Organismal Injury and Abnormalities,Reproductive System Disease	Prostatic adenocarcinoma	0.00767			79	ACAD10,ACADS,ACSF2,ACSM3,ALDH4A1,ALDOB,ARHGEF10L,B4GALNT1,BDH1,BSDC1,C3,CBS/LOC102724560,CD44,CDS1,CISD3,CLCA4,COG1,COG5,CWH43,CYP51A1,DDI2,ELAPOR1,EPPK1,ERGIC1,ETFDH,FERMT2,FGA,GALNT10,GCNT3,GOLIM4,GPR108,GSDMD,HAGH,HECTD1,HNRNPUL1,HSD3B1,HSPH1,ITGAV,ITGB6,LAMA5,LSS,LYAR,MKI67,MLYCD,MYH9,MYL9,MYLK,MYO18A,MYO1E,NAXD,NDUFA4,NIPSNAP1,PCCB,PDCD4,PDE2A,PDIA5,PDXDC1,PGM1,PM20D1,PPIF,PROM1,RETSAT,SEC16…
Organismal Injury and Abnormalities,Tissue Morphology	Area of lesion	0.00778			5	APOA1,CBS/LOC102724560,CES1,FERMT2,GSDMD
Cell-To-Cell Signaling and Interaction	Response of antigen presenting cells	0.00792		1.312	10	ANXA1,APOA1,C3,CAPG,CD44,CD47,CYP2S1,LGALS3,PARK7,TGM2
Cellular Movement,Hematological System Development and Function,Immune Cell Trafficking,Inflammatory Response	Cellular infiltration by M1 macrophages	0.00795			2	APOA1,RTN4
Infectious Diseases,Organismal Injury and Abnormalities,Respiratory Disease	Bronchopulmonary aspergillosis	0.00795			2	CYBB,CYP51A1
Cell Death and Survival,Organismal Injury and Abnormalities	Anoikis of colorectal cancer cell lines	0.00795			2	ITGAV,PML
Amino Acid Metabolism,Small Molecule Biochemistry	Synthesis of L-serine	0.00795			2	CBS/LOC102724560,SHMT2
Lipid Metabolism,Molecular Transport,Small Molecule Biochemistry	Efflux of fatty acid	0.00795			2	CES1,SDHB
Amino Acid Metabolism,Cell Signaling	Urea cycle	0.00795			2	OTC,SLC25A15
Cellular Function and Maintenance,Cellular Movement,Hematological System Development and Function,Immune Cell Trafficking,Inflammatory Response	Localization of phagocytes	0.00795			2	C3,CD44
Lipid Metabolism,Molecular Transport,Small Molecule Biochemistry	Import of cholesterol	0.00795			2	APOA1,NPC2
Cellular Assembly and Organization	Binding of actin filaments	0.00795			2	ALDOB,MYH9
DNA Replication, Recombination, and Repair,Nucleic Acid Metabolism,Small Molecule Biochemistry	Catabolism of ribonucleoside diphosphate	0.00795			2	ENTPD5,FERMT2
Lipid Metabolism,Molecular Transport,Small Molecule Biochemistry	Secretion of bile acid	0.00795			2	ABCB11,CES1
Lipid Metabolism,Small Molecule Biochemistry	Movement of lipid	0.00795			2	NPC2,PLSCR1
Cell Death and Survival,Cellular Function and Maintenance	Clearance of neutrophils	0.00795			2	ANXA1,CD44
Cardiovascular System Development and Function,Ophthalmic Disease,Organismal Development,Organismal Injury and Abnormalities,Visual System Development and Function	Retinal neovascularization	0.00799			4	C3,CBS/LOC102724560,GSDMD,RIPK3
Organismal Injury and Abnormalities,Reproductive System Disease	Endometrioma	0.00799			4	C3,CBS/LOC102724560,CD44,NPC2
Organismal Injury and Abnormalities,Renal and Urological Disease	Hematuria	0.00799			3	CLU,LAMA5,MYO1E
Molecular Transport	Increased Levels of Blood Urea Nitrogen	0.00799			3	C3,CD44,GSDMD
Cardiovascular Disease,Cardiovascular System Development and Function,Neurological Disease,Organ Morphology,Organismal Development,Organismal Injury and Abnormalities,Skeletal and Muscular Disorders	Idiopathic dilated cardiomyopathy	0.00799			3	SDHA,SDHB,SOD2
Cellular Assembly and Organization,Cellular Function and Maintenance	Formation of vesicles	0.00802		1.195	9	ANXA2,C3,ELAPOR1,FLNA,LNPK,MYH9,RAB32,SLC2A1,TGM2
Cellular Movement,Hematological System Development and Function,Immune Cell Trafficking	Cellular infiltration by leukocytes	0.00802	Increased	2.06	19	ANXA1,ANXA2,APOA1,C3,CD44,CD47,CES1,CYBB,FGB,GSDMD,LGALS3,LPO,MAVS,MYLK,PRCP,RIPK3,RTN4,SOD2,TGM2
Hematological System Development and Function,Tissue Morphology	Quantity of granulocytes	0.00803		-0.017	14	ANXA1,B4GALNT2,C3,CD47,CLU,CYBB,ITGAV,LGALS3,PLAC8,PLSCR1,PML,REG3A,RIPK3,ST3GAL4
Cell Morphology	Morphology of tumor cell lines	0.00805			11	CD44,CLU,ENTPD5,GALNT4,GALNT6,HK2,MYO18A,PML,SERPINB5,SOD2,SUMO2
Cell Cycle	Replication of cells	0.00811		0	5	CDX2,CLU,MAVS,RIPK3,YY1
Developmental Disorder,Hereditary Disorder,Metabolic Disease,Organismal Injury and Abnormalities	Congenital disorders of glycosylation	0.00811			5	COG1,COG4,COG5,PGM1,SLC35A1
Cell Morphology,Cellular Movement	Cell spreading of blood cells	0.00811		0.391	5	CD44,CD47,FLNA,MYO1E,RIPK3
Hematological Disease,Immunological Disease,Inflammatory Disease,Organismal Injury and Abnormalities	Eosinophilic inflammation	0.00812			7	ANXA1,ANXA3,CES1,EPPK1,MYH9,POSTN,SELENBP1
Cell Morphology,Connective Tissue Development and Function,Tissue Morphology	Size of connective tissue cells	0.00818			8	CD44,CES1,Ces1g,EHD2,FMO5,PLSCR1,PRDX3,YIPF6
Cardiovascular System Development and Function,Cellular Development,Cellular Function and Maintenance,Cellular Growth and Proliferation,Organismal Development,Tissue Development	Cell proliferation of vascular endothelial cells	0.0082		0.746	9	C1GALT1C1,C3,CD44,CHGA,CYBB,KLK3,MYOF,PDE2A,PML
Hematological Disease,Immunological Disease,Organismal Injury and Abnormalities	Eosinophilia	0.0082			9	ANXA1,ANXA3,C3,CES1,EPPK1,ITGB6,MYH9,POSTN,SELENBP1
Endocrine System Development and Function,Molecular Transport,Small Molecule Biochemistry	Concentration of hormone	0.00829		1.485	15	BCAT2,C3,CBS/LOC102724560,Ces1g,DUOXA2,GSTK1,HADH,LGALS3,MYH11,PRCP,PRDX3,SLC12A2,ST3GAL4,TGM2,UGT1A1
Cancer,Organismal Injury and Abnormalities	Metastasis of melanoma cell lines	0.00843		-1.513	6	CD44,CYBB,FERMT2,LAMA5,RIPK3,SERPINB5
Lipid Metabolism,Small Molecule Biochemistry	Translocation of lipid	0.00844		0.829	4	ABCB11,APOA1,PLSCR1,RTN4
Cell Morphology	Shape change of leukocytes	0.00846		0.849	5	CAPG,CD44,CD47,MYH9,MYO1E
Immunological Disease,Inflammatory Disease,Organismal Injury and Abnormalities	Systemic lupus erythematosus	0.00847			17	ACAD10,ACOT9,ANXA1,CD44,CLU,CPQ,CRIP1,CYP2S1,MYH9,PGAP1,PLSCR1,PML,PPIF,RIPK3,SLC2A1,SOD2,TGM2
Nervous System Development and Function	Myelination of nerves	0.00868			3	B4GALNT1,FGA,RTN4
Cellular Movement	Migration of endometrial cancer cell lines	0.00868			3	CD44,HK2,USP14
Cellular Movement	Migration of skin cancer cell lines	0.00868			3	CD44,MYO18A,TGM2
Cellular Compromise	Acidification of extracellular space	0.00868			3	HK2,IDH2,YY1
Nucleic Acid Metabolism,Small Molecule Biochemistry	Catabolism of ribonucleotide	0.00868			3	ENTPD5,FERMT2,XDH
Digestive System Development and Function,Gastrointestinal Disease,Organ Morphology,Organismal Development,Organismal Injury and Abnormalities	Abnormal morphology of intestine	0.00877			9	C3,CYBB,FGA,GCNT3,MYL9,NLRP6,RIPK3,SLC12A2,ZG16
Cancer,Gastrointestinal Disease,Hepatic System Disease,Organismal Injury and Abnormalities	Liver metastasis	0.00881		-1	5	C1GALT1,CBS/LOC102724560,CD44,PDLIM1,SOD2
Cellular Compromise,Organismal Injury and Abnormalities,Skeletal and Muscular Disorders,Tissue Morphology	Degeneration of muscle cells	0.0089		0.152	4	B4GALNT2,CD47,MYOF,PDCD4
Carbohydrate Metabolism,Energy Production	Oxidation of carbohydrate	0.0089			4	APOA1,MLYCD,SLC2A1,UGDH
Carbohydrate Metabolism,Small Molecule Biochemistry	Metabolism of glycosaminoglycan	0.0089			4	B3GNT7,CD44,GUSB,ST3GAL4
Carbohydrate Metabolism	Accumulation of polysaccharide	0.0089		0.283	4	APOA1,CD44,CYBB,UGDH
Digestive System Development and Function,Organ Morphology,Organismal Development	Morphology of intestine	0.00894			10	C3,CYBB,FGA,GCNT3,MYL9,NLRP6,PARK7,RIPK3,SLC12A2,ZG16
Cancer,Neurological Disease,Organismal Injury and Abnormalities	Glioblastoma	0.00895			20	ACOT9,ATP6V1E1,CD44,CD47,CLCA4,CLU,CYBB,EPPK1,FLNA,IDH2,ITGAV,MKI67,MYH9,PARK7,PML,POSTN,PROM1,SHMT2,SLC12A2,SLC2A1
Cancer,Hematological Disease,Organismal Injury and Abnormalities	Hematologic cancer	0.00897		1.949	102	ABAT,ABCB11,ACOT9,Acp5,ACSM3,ACSS1,AGPS,ALDH4A1,ALDH6A1,ANKRD22,ANXA1,ANXA2,ANXA3,ARHGEF10L,ATP6V1E1,B3GNT7,B4GALNT1,B4GALNT2,C1GALT1C1,C3,CD44,CD47,CHGA,CHGB,CISD3,CLCA4,CLU,CWH43,CYBB,CYP51A1,EHHADH,EPPK1,ERN2,FDXR,FERMT2,FGA,FGG,FLNA,GCC2,GCNT3,GOLGA4,GOLIM4,GPR108,HAO2,HECTD1,HK2,HSD3B1,HSPA1A/HSPA1B,HSPH1,IDH2,ITGAV,KLK3,LAMA5,LMF2,LNPK,MACROD1,METTL26,MKI67,MSMO1,MYH11,MYH9,MYL9,MYO18A,MYO1…
Small Molecule Biochemistry	Metabolism of monocarboxylic acid	0.00917			5	ACADS,CYP2C18,FAHD1,HK2,HNRNPL
Cancer,Hematological Disease,Immunological Disease,Organismal Injury and Abnormalities	Leukemia	0.00919			73	ABCB11,ACOT9,Acp5,ACSM3,ACSS1,AGPS,ALDH4A1,ALDH6A1,ANKRD22,ANXA1,ANXA2,ANXA3,ARHGEF10L,B3GNT7,B4GALNT1,B4GALNT2,C1GALT1C1,C3,CD44,CD47,CHGB,CISD3,CLCA4,CWH43,CYBB,CYP51A1,EHHADH,EPPK1,FGG,FLNA,GCC2,GOLGA4,GOLIM4,HAO2,HECTD1,HK2,HSD3B1,HSPH1,IDH2,LAMA5,MACROD1,MKI67,MSMO1,MYH11,MYO18A,MYO1E,NCSTN,NDUFA10,NDUFA4,NDUFA7,NDUFB1,NDUFB8,NDUFB9,NDUFS1,NDUFV1,PATJ,PDXDC1,PGM1,PLSCR1,PML,POSTN,PROM1,PSIP1…
Cellular Development,Cellular Growth and Proliferation,Connective Tissue Development and Function,Hair and Skin Development and Function,Organ Development,Tissue Development	Proliferation of keratinocytes	0.00926		0.453	8	ALDH3A2,CHGA,EPPK1,KLK3,MKI67,POSTN,REG3G,SLC2A1
Nucleic Acid Metabolism,Small Molecule Biochemistry	Catabolism of nucleotide	0.00939			4	ENTPD5,FERMT2,PDE2A,XDH
Immunological Disease,Organismal Injury and Abnormalities	Abnormal quantity of TNF	0.00941			3	C3,CBS/LOC102724560,CD47
Carbohydrate Metabolism,Molecular Transport	Secretion of carbohydrate	0.00941			3	ABCB11,APOA1,CD44
Endocrine System Development and Function,Lipid Metabolism,Small Molecule Biochemistry,Vitamin and Mineral Metabolism	Metabolism of estrogen	0.00941			3	Sult1a1,UGT1A1,Ugt1a7c
Embryonic Development,Organismal Development	Formation of blastocyst	0.00941			3	BYSL,RTN4,SUPT6H
Immunological Disease,Organismal Injury and Abnormalities	Severe hypersensitive reaction	0.00941			3	C3,CD44,HSPA1A/HSPA1B
DNA Replication, Recombination, and Repair	Oxidation of DNA	0.00946			2	PARK7,SOD2
Connective Tissue Development and Function,Tissue Morphology	Quantity of abdominal adipose tissue	0.00946			2	FMO5,XDH
Cellular Assembly and Organization	Fusion of liposome	0.00946			2	ANXA1,ANXA2
Cell Morphology,Hematological System Development and Function	Morphology of leukocyte cell lines	0.00946			2	ANXA1,CD44
Cancer,Cellular Movement,Organismal Injury and Abnormalities,Tumor Morphology	Invasion of gastric cancer cells	0.00946			2	CDX2,FERMT2
Gastrointestinal Disease,Organismal Injury and Abnormalities	Irritable bowel syndrome characterized by constipation	0.00946			2	MYLK,PATJ
Endocrine System Development and Function,Molecular Transport,Small Molecule Biochemistry	Quantity of adiponectin	0.00946			2	GSTK1,PRDX3
Cellular Compromise	Breakage of actin filaments	0.00946			2	FLNA,MYH9
Cell-To-Cell Signaling and Interaction,Connective Tissue Development and Function	Adhesion of stromal cells	0.00946			2	ANXA2,CD44
Dermatological Diseases and Conditions,Inflammatory Disease,Inflammatory Response,Organismal Injury and Abnormalities	Seborrheic dermatitis	0.00946			2	ANXA1,CYP51A1
Cancer,Organismal Injury and Abnormalities	Growth of solid tumor	0.0095		0.918	22	ANXA1,APOA1,CBS/LOC102724560,CD44,CD47,CRIP1,EHD2,GPRC5A,GSDMD,IDH2,ITGAV,ITGB6,LGALS3,MKI67,MLYCD,NDUFA4,PGRMC1,PML,RTN4,SLC2A1,SQLE,USP14
Gastrointestinal Disease,Organismal Injury and Abnormalities	Benign oral disorder	0.00952			21	ALAD,ANXA1,APOA1,C3,CBS/LOC102724560,CD44,CLU,CYP51A1,GSDMD,HMGCS1,HSPA1A/HSPA1B,ITGAV,ITGB6,LGALS3,MAOB,MKI67,PLAC8,PML,POSTN,SELENBP1,SPECC1L
Cancer,Organismal Injury and Abnormalities	Invasive carcinoma	0.00953			23	ACOT13,ANXA1,ANXA2,CD44,CD47,CLU,ETFDH,FERMT2,FGG,HLA-E,HSPA1A/HSPA1B,MKI67,MYH9,MYL9,MYLK,PML,POSTN,PSIP1,PYCR1,RTN4,SELENBP1,SLC2A1,TPD52
Cellular Movement,Hematological System Development and Function,Immune Cell Trafficking	Transmigration of mononuclear leukocytes	0.00954			5	CD44,CD47,ITGAV,MYH9,TGM2
Cancer,Organismal Injury and Abnormalities	Precancerous condition	0.00961			6	ALAD,ALDOB,CD44,CDX2,PDE2A,SOD2
Cell Death and Survival	Cell viability of breast cancer cell lines	0.00968		0.81	11	AGPS,ANXA2,CD44,CLU,IDH2,LGALS3,NCSTN,PDCD4,PGRMC1,SOD2,TGM2
Cancer,Gastrointestinal Disease,Organismal Injury and Abnormalities	Colorectal cancer	0.00982		1.732	133	ACADS,ACOT9,ACSM3,ADCK5,ALDH1B1,ALDH6A1,ANKRD22,ANXA1,ANXA2,APPL2,ARHGEF10L,ARMC1,ATP5PF,ATP6V1E1,B3GNT6,B4GALNT1,BCAT2,BYSL,C11orf54,C3,CAPG,CD44,CDS1,CDX2,CES1,CLCA4,CLU,CLYBL,CMAS,CNPY2,COA7,COG1,COG4,CPQ,CRIP1,CYB5R1,CYP51A1,DDX50,DUOXA2,EHHADH,EIF4A2,EIF4H,ELAPOR1,ENTPD5,EPPK1,ERN2,FAHD1,FDXR,FGA,FGB,FLNA,FMO5,GALNT5,GALNT6,GALNT7,GCC2,GOLGA4,GOLGA5,GORASP2,GPRC5A,GSTK1,GSTZ1,HECTD1,HIBCH,HL…
Cancer,Organismal Injury and Abnormalities,Renal and Urological Disease	Bladder cancer	0.00984			51	ABCB11,ACADS,ALAD,C3,CD44,CLU,COG1,COG4,CWH43,DDI2,DECR1,EIF4A2,ENTPD5,EPPK1,ERN2,FERMT2,FGA,GALNT6,GCC2,HECTD1,HNRNPUL1,HSPA1A/HSPA1B,ITGAV,IVD,LAMA5,MAVS,MBD3,MCCC2,MKI67,MMAA,MYH9,MYL9,MYO1E,NCSTN,NIPSNAP1,NLRP6,PLSCR1,PML,POSTN,PRCP,PSIP1,RBM28,RTN4,SDHB,SLC2A1,SOD2,SPECC1L,SULT1C2,SUOX,SYNE2,TM9SF1
Cell Death and Survival,Organismal Injury and Abnormalities,Skeletal and Muscular Disorders	Apoptosis of muscle cells	0.00986	Increased	2.066	11	APOA1,CHGA,CYBB,GSDMD,MKI67,PARK7,PDCD4,PRDX3,RIPK3,RTN4,SOD2
Cell-To-Cell Signaling and Interaction,Cellular Function and Maintenance,Hematological System Development and Function	Phagocytosis of granulocytes	0.00989		1.054	4	ANXA1,C3,CD44,CD47
Connective Tissue Disorders,Organismal Injury and Abnormalities	Abnormal morphology of fat pad	0.00989			4	FMO5,PLSCR1,PRDX3,RETSAT
Cell-To-Cell Signaling and Interaction	Adhesion of colorectal cancer cell lines	0.00989		0.911	4	B4GALNT2,CD44,GALNT6,LGALS3
Post-Translational Modification,Protein Folding	Folding of protein	0.00992			5	ENTPD5,ERO1A,HSPA1A/HSPA1B,PDIA5,SELENOF
Cardiovascular System Development and Function,Cell-To-Cell Signaling and Interaction	Binding of endothelial cells	0.00999		0.766	9	ANXA1,ANXA2,B4GALNT2,C3,CD44,CD47,FERMT2,LGALS3,SERPINB5
Cancer,Organismal Injury and Abnormalities,Reproductive System Disease	Uterine tumor	0.01			117	AADAC,ABAT,ACAD10,ACSM3,ACSS1,AGPS,ALDH1B1,ALDH3A2,ALDH4A1,ALDOB,ANKRD22,ANXA1,ANXA2,ANXA3,APPL2,ARGLU1,BDH1,BPHL,C3,CAPG,CBS/LOC102724560,CD44,CDS1,CES1,CHID1,CLCA4,CLU,COG5,CRIP1,CYBB,DDX50,EHHADH,EIF4A2,EPPK1,FDXR,FERMT2,FGA,FGG,FLNA,GALNT4,GALNT5,GALNT7,GNA14,GOLGA5,GPRC5A,GSTK1,HAGH,HECTD1,HK2,HNRNPL,HSD3B1,HSPA1A/HSPA1B,HSPH1,IDH2,ITGB6,LAMA5,LSS,LYAR,MAVS,MBD3,MKI67,MLYCD,MMAA,MSMO1,MYH11,…
Cardiovascular System Development and Function	Morphology of vessel	0.01			13	C1GALT1,C1GALT1C1,CBS/LOC102724560,CLU,CYBB,CYP51A1,FLNA,ITGAV,KLK3,LGALS3,MYH11,MYH9,MYO1E
Organismal Development,Tissue Development	Development of epithelial tissue	0.01		0.125	20	ANXA2,APOA1,C1GALT1,C1GALT1C1,C3,CD44,CHGA,CYBB,KLK3,LAMA5,LGALS3,MYO1E,MYOF,PDE2A,PML,PRCP,RAB32,SERPINB5,XDH,YIPF6
Developmental Disorder,Organismal Injury and Abnormalities	Autism spectrum disorder or intellectual disability	0.0101			28	ABAT,ALDH4A1,ANXA1,ANXA2,ARHGEF10L,C3,CBS/LOC102724560,ENTPD5,FLNA,FMO5,GNA14,LGALS3,LSS,MCCC2,MLYCD,NDUFS6,NDUFS7,PDE2A,PGAP1,PYCR1,RTN4IP1,SHMT2,SLC12A2,SLC2A1,SLC35A3,SPECC1L,UGDH,YY1
Cell Morphology,Connective Tissue Development and Function,Tissue Morphology	Size of adipocytes	0.0101			7	CES1,Ces1g,EHD2,FMO5,PLSCR1,PRDX3,YIPF6
Cancer,Organismal Injury and Abnormalities	Angiogenesis in tumor	0.0101		-0.128	7	ANXA2,CD44,FLNA,ITGAV,Ngp,SERPINB5,TGM2
