# Supplementary material for: Hypusination in intestinal epithelial cells protects mice from infectious colitis
Source: Gut Microbes. 2024 Dec 14;16(1):2438828. doi: 10.1080/19490976.2024.2438828 (PMC11649231; doi:10.1080/19490976.2024.2438828)
Supplement: Supplemental Material [file KGMI_A_2438828_SM2431.zip › SuppTable1_RNASeq DEGs.xlsx]

## Sheet: DEGs
DhpsDepi vs. Dhpsfl/fl								Dhpsfl/fl + C. rodentium vs. Dhpsfl/fl								DhpsDepi + C. rodentium vs. DhpsDepi								DhpsDepi + C. rodentium vs. Dhpsfl/fl + C. rodentium
	Feature_chr	Feature_gene_biotype	Feature_gene_name	Log2(Fold Change)	P value	Adjust. P value			Feature_chr	Feature_gene_biotype	Feature_gene_name	Log2(Fold Change)	P value	Adjust. P value			Feature_chr	Feature_gene_biotype	Feature_gene_name	Log2(Fold Change)	P value	Adjust. P value			Feature_chr	Feature_gene_biotype	Feature_gene_name	log2(Fold Change)	P value	Adjust. P value
ENSMUSG00000048758.14	chr9	protein_coding	Rpl29	-3.31447	6.56547e-243	9.16342e-239		ENSMUSG00000054999.2	chr19	protein_coding	Naaladl1	-4.58914	1.48769e-72	2.27021e-68		ENSMUSG00000069049.11	chrY	protein_coding	Eif2s3y	10.2569	1.30198e-42	1.98578e-38		ENSMUSG00000024232.2	chr18	protein_coding	Bambi	0.982724	9.55641e-14	1.41722e-09
ENSMUSG00000000983.13	chr11	protein_coding	Wfdc18	4.47534	1.7113e-45	1.19423e-41		ENSMUSG00000000983.13	chr11	protein_coding	Wfdc18	4.15213	1.42043e-59	1.08379e-55		ENSMUSG00000056673.14	chrY	protein_coding	Kdm5d	12.7202	9.80434e-27	7.47679e-23		ENSMUSG00000030717.9	chr7	protein_coding	Nupr1	2.07461	1.80278e-08	0.000125473
ENSMUSG00000069049.11	chrY	protein_coding	Eif2s3y	-10.3399	5.44724e-42	2.53424e-38		ENSMUSG00000027907.4	chr3	protein_coding	S100a11	1.69577	6.55332e-50	3.33345e-46		ENSMUSG00000069045.11	chrY	protein_coding	Ddx3y	11.824	7.86032e-23	3.99619e-19		ENSMUSG00000022469.17	chr15	protein_coding	Rapgef3	0.656185	4.01924e-08	0.000125473
ENSMUSG00000056673.14	chrY	protein_coding	Kdm5d	-12.247	1.96352e-24	6.85123e-21		ENSMUSG00000040328.16	chr11	protein_coding	Olfr56	4.66409	9.71579e-44	3.70657e-40		ENSMUSG00000068457.14	chrY	protein_coding	Uty	11.2628	7.01497e-21	2.67481e-17		ENSMUSG00000009356.12	chr11	protein_coding	Lpo	2.75165	4.22036e-08	0.000125473
ENSMUSG00000025534.17	chr5	protein_coding	Gusb	1.22782	3.58983e-24	1.00207e-20		ENSMUSG00000069372.3	chr18	protein_coding	Ctxn3	-4.01373	1.14784e-41	3.50322e-38		ENSMUSG00000040328.16	chr11	protein_coding	Olfr56	6.40585	2.66371e-13	8.12537e-10		ENSMUSG00000033849.3	chr1	protein_coding	B3galt2	2.88197	4.74641e-08	0.000125473
ENSMUSG00000069045.11	chrY	protein_coding	Ddx3y	-11.9796	8.16748e-24	1.89989e-20		ENSMUSG00000036815.17	chr1	protein_coding	Dpp10	-4.16256	1.96705e-38	5.00285e-35		ENSMUSG00000078920.3	chr11	protein_coding	Ifi47	3.69826	4.75823e-13	1.20954e-09		ENSMUSG00000059824.12	chr7	protein_coding	Dbp	1.58752	8.81096e-08	0.000186666
ENSMUSG00000068457.14	chrY	protein_coding	Uty	-10.9595	1.02161e-19	2.03695e-16		ENSMUSG00000020826.9	chr11	protein_coding	Nos2	6.17641	4.18048e-38	9.11344e-35		ENSMUSG00000045932.12	chr19	protein_coding	Ifit2	2.98775	1.39922e-12	3.04869e-09		ENSMUSG00000001151.10	chr10	protein_coding	Pcnt	-0.690186	1.08862e-07	0.000201804
ENSMUSG00000031530.6	chr8	protein_coding	Dusp4	1.89521	3.81252e-18	6.65142e-15		ENSMUSG00000031805.17	chr8	protein_coding	Jak3	1.93181	4.75968e-35	9.07909e-32		ENSMUSG00000031551.12	chr8	protein_coding	Ido1	6.55477	6.19066e-12	1.18025e-08		ENSMUSG00000036815.17	chr1	protein_coding	Dpp10	3.56004	2.16106e-07	0.000320485
ENSMUSG00000053398.11	chr3	protein_coding	Phgdh	1.28205	5.50523e-17	8.53739e-14		ENSMUSG00000028655.11	chr4	protein_coding	Mfsd2a	5.55687	1.39857e-30	2.37135e-27		ENSMUSG00000030107.10	chr6	protein_coding	Usp18	2.60877	1.66498e-11	2.82159e-08		ENSMUSG00000027359.16	chr2	protein_coding	Slc27a2	-1.65566	3.29784e-07	0.000444608
ENSMUSG00000047641.8	chr15	protein_coding	Krt87	2.6742	1.14512e-14	1.47743e-11		ENSMUSG00000023460.13	chr17	protein_coding	Rab12	-1.30008	1.78861e-29	2.72942e-26		ENSMUSG00000054072.12	chr18	protein_coding	Iigp1	5.79438	3.58993e-11	5.47536e-08		ENSMUSG00000024990.13	chr19	protein_coding	Rbp4	1.61769	3.6696e-07	0.000453502
ENSMUSG00000028756.12	chr4	protein_coding	Pink1	-0.893846	1.16441e-14	1.47743e-11		ENSMUSG00000025534.17	chr5	protein_coding	Gusb	1.6198	8.98503e-29	1.22641e-25		ENSMUSG00000034422.14	chr16	protein_coding	Parp14	1.61733	1.03705e-10	1.43791e-07		ENSMUSG00000095493.2	chr14	protein_coding	A630023A22Rik	2.69399	4.71961e-07	0.000460774
ENSMUSG00000025986.6	chr1	protein_coding	Slc39a10	1.12813	3.08635e-14	3.58968e-11		ENSMUSG00000015437.5	chr14	protein_coding	Gzmb	5.25467	9.8813e-29	1.22641e-25		ENSMUSG00000002325.15	chr14	protein_coding	Irf9	1.11356	4.89801e-10	6.22537e-07		ENSMUSG00000000531.5	chr15	protein_coding	Grasp	1.00081	4.77395e-07	0.000460774
ENSMUSG00000019960.8	chr10	protein_coding	Dusp6	1.38998	8.63157e-14	9.26699e-11		ENSMUSG00000056596.8	chr4	protein_coding	Trnp1	-3.23643	1.04478e-28	1.22641e-25		ENSMUSG00000078853.8	chr11	protein_coding	Igtp	3.54238	7.22279e-10	8.474e-07		ENSMUSG00000036912.17	chr9	protein_coding	Piwil4	1.50644	4.80418e-07	0.000460774
ENSMUSG00000038508.7	chr8	protein_coding	Gdf15	2.36674	1.07576e-13	1.07246e-10		ENSMUSG00000029417.9	chr5	protein_coding	Cxcl9	5.71214	4.58805e-28	5.00097e-25		ENSMUSG00000036186.5	chr2	protein_coding	Dipk1b	-0.929546	9.37842e-10	9.71831e-07		ENSMUSG00000038241.16	chr2	protein_coding	Cep250	-0.766932	4.97127e-07	0.000460774
ENSMUSG00000091345.9	chr9	protein_coding	Col6a5	2.18648	3.48188e-12	3.23978e-09		ENSMUSG00000045932.12	chr19	protein_coding	Ifit2	3.46013	7.85741e-28	7.9936e-25		ENSMUSG00000074151.13	chr8	protein_coding	Nlrc5	4.1447	9.55774e-10	9.71831e-07		ENSMUSG00000022364.14	chr15	protein_coding	Tbc1d31	-0.701039	6.85528e-07	0.000551579
ENSMUSG00000047394.9	chr15	protein_coding	Odf3b	-1.37969	3.88623e-12	3.39001e-09		ENSMUSG00000053113.3	chr11	protein_coding	Socs3	3.58635	1.28939e-27	1.22369e-24		ENSMUSG00000078922.9	chr11	protein_coding	Tgtp1	6.43759	2.0093e-09	1.91536e-06		ENSMUSG00000028937.14	chr4	protein_coding	Acot7	-0.665516	7.06676e-07	0.000551579
ENSMUSG00000028702.15	chr4	protein_coding	Rad54l	1.27305	5.16919e-12	4.2439e-09		ENSMUSG00000037852.8	chr8	protein_coding	Cpe	-2.34423	1.36322e-27	1.22369e-24		ENSMUSG00000027514.14	chr2	protein_coding	Zbp1	3.11738	2.40089e-09	2.15402e-06		ENSMUSG00000051079.8	chr1	protein_coding	Rgs13	2.3011	1.32011e-06	0.000851182
ENSMUSG00000027313.3	chr2	protein_coding	Chac1	2.95765	6.73396e-12	5.22144e-09		ENSMUSG00000037493.6	chr9	protein_coding	Cib2	-2.57287	3.20203e-27	2.71461e-24		ENSMUSG00000073409.12	chr17	protein_coding	H2-Q6	1.9923	2.66083e-09	2.25461e-06		ENSMUSG00000039304.11	chr3	protein_coding	Tnfsf10	-1.70378	1.44278e-06	0.000891518
ENSMUSG00000034906.15	chr2	protein_coding	Ncaph	0.934147	2.23444e-11	1.64137e-08		ENSMUSG00000030306.14	chr6	protein_coding	Tmtc1	-1.98814	1.12064e-26	9.00047e-24		ENSMUSG00000027078.14	chr2	protein_coding	Ube2l6	1.32239	3.28998e-09	2.64099e-06		ENSMUSG00000044177.4	chr11	protein_coding	Wfikkn2	1.41316	1.54048e-06	0.000913811
ENSMUSG00000020914.17	chr11	protein_coding	Top2a	0.799811	8.8006e-11	6.1415e-08		ENSMUSG00000021670.14	chr13	protein_coding	Hmgcr	1.46172	1.68013e-26	1.28194e-23		ENSMUSG00000029561.17	chr5	protein_coding	Oasl2	2.89063	1.23527e-08	8.57666e-06		ENSMUSG00000024610.15	chr18	protein_coding	Cd74	-2.03592	1.86076e-06	0.00106135
ENSMUSG00000078439.9	chr10	protein_coding	Smim24	-0.860998	1.36533e-10	9.07423e-08		ENSMUSG00000030246.11	chr6	protein_coding	Ldhb	-2.64935	3.03275e-26	2.2038e-23		ENSMUSG00000078921.3	chr11	protein_coding	Tgtp2	3.85383	1.23713e-08	8.57666e-06		ENSMUSG00000095257.1	chr7	protein_coding	Scgb1b3	4.66582	2.06656e-06	0.00111517
ENSMUSG00000042942.18	chr18	protein_coding	Greb1l	1.53517	1.49557e-10	9.48803e-08		ENSMUSG00000042350.13	chr12	protein_coding	Arel1	0.787742	3.96876e-26	2.75288e-23		ENSMUSG00000028037.13	chr3	protein_coding	Ifi44	3.51308	1.44775e-08	9.24097e-06		ENSMUSG00000029547.10	chr5	protein_coding	Ints1	-0.662545	2.10552e-06	0.00111517
ENSMUSG00000024640.9	chr19	protein_coding	Psat1	1.38377	1.84011e-10	1.11663e-07		ENSMUSG00000031273.16	chrX	protein_coding	Col4a6	-2.70836	7.08365e-26	4.69985e-23		ENSMUSG00000024338.15	chr17	protein_coding	Psmb8	2.67694	1.45413e-08	9.24097e-06		ENSMUSG00000037649.10	chr17	protein_coding	H2-DMa	-1.70403	3.18248e-06	0.00157321
ENSMUSG00000030528.12	chr7	protein_coding	Blm	1.39817	2.0312e-10	1.18123e-07		ENSMUSG00000073555.1	chr18	protein_coding	Gm4951	6.91208	8.77675e-26	5.58055e-23		ENSMUSG00000037321.17	chr17	protein_coding	Tap1	2.75341	1.56508e-08	9.54824e-06		ENSMUSG00000029102.9	chr5	protein_coding	Hgfac	1.04368	3.34075e-06	0.00159817
ENSMUSG00000035566.7	chr14	protein_coding	Pcdh17	-3.30536	2.4361e-10	1.36002e-07		ENSMUSG00000023132.8	chr13	protein_coding	Gzma	5.03374	9.51843e-26	5.81005e-23		ENSMUSG00000040483.15	chr11	protein_coding	Xaf1	1.81226	1.80318e-08	1.05777e-05		ENSMUSG00000036594.15	chr17	protein_coding	H2-Aa	-1.91888	3.51573e-06	0.00162932
ENSMUSG00000031262.12	chrX	protein_coding	Cenpi	1.75539	3.10709e-10	1.66791e-07		ENSMUSG00000021091.8	chr12	protein_coding	Serpina3n	3.25371	1.25857e-25	7.38681e-23		ENSMUSG00000104713.4	chr5	protein_coding	Gbp6	3.35283	1.99629e-08	1.12768e-05		ENSMUSG00000038591.3	chr15	protein_coding	Colec10	3.49249	3.75185e-06	0.00168606
ENSMUSG00000068614.7	chr2	protein_coding	Actc1	-3.91068	4.34171e-10	2.24434e-07		ENSMUSG00000053414.8	chr16	protein_coding	Hunk	-1.37026	1.53634e-25	8.68315e-23		ENSMUSG00000029417.9	chr5	protein_coding	Cxcl9	4.4992	2.62689e-08	1.43091e-05		ENSMUSG00000060550.16	chr17	protein_coding	H2-Q7	-2.22251	4.46819e-06	0.00194892
ENSMUSG00000020828.13	chr11	protein_coding	Pld2	-1.74593	5.04622e-10	2.51536e-07		ENSMUSG00000032609.12	chr9	protein_coding	Klhdc8b	-2.17658	2.04994e-25	1.11722e-22		ENSMUSG00000040033.16	chr10	protein_coding	Stat2	1.18506	6.95294e-08	3.63455e-05		ENSMUSG00000069793.12	chr11	protein_coding	Slfn9	-0.940627	5.60695e-06	0.00218818
ENSMUSG00000001415.10	chr3	protein_coding	Smg5	0.742669	7.79006e-10	3.74917e-07		ENSMUSG00000031551.12	chr8	protein_coding	Ido1	5.77061	2.28535e-25	1.20257e-22		ENSMUSG00000027951.16	chr3	protein_coding	Adar	0.719661	7.14899e-08	3.63455e-05		ENSMUSG00000035431.4	chr12	protein_coding	Sstr1	2.93339	6.50656e-06	0.00247416
ENSMUSG00000037935.16	chr11	protein_coding	Smarce1	0.613044	8.34784e-10	3.88369e-07		ENSMUSG00000037095.8	chr17	protein_coding	Lrg1	6.66413	5.93749e-25	3.0202e-22		ENSMUSG00000069874.7	chr11	protein_coding	Irgm2	2.60583	1.13283e-07	5.57351e-05		ENSMUSG00000073409.12	chr17	protein_coding	H2-Q6	-1.9636	6.8655e-06	0.00251766
ENSMUSG00000032548.14	chr9	protein_coding	Slco2a1	-1.26951	1.03442e-09	4.65721e-07		ENSMUSG00000028068.14	chr3	protein_coding	Iqgap3	2.48255	1.19224e-24	5.86892e-22		ENSMUSG00000073555.1	chr18	protein_coding	Gm4951	5.36608	1.39792e-07	6.66285e-05		ENSMUSG00000047904.6	chr11	protein_coding	Sstr2	3.05733	6.9605e-06	0.00251766
ENSMUSG00000015165.16	chr7	protein_coding	Hnrnpl	0.720977	1.29219e-09	5.63598e-07		ENSMUSG00000046442.4	chr11	protein_coding	Ppm1e	-2.71865	1.72596e-24	8.23066e-22		ENSMUSG00000056054.9	chr3	protein_coding	S100a8	9.75924	1.55796e-07	7.20059e-05		ENSMUSG00000004110.17	chr1	protein_coding	Cacna1e	2.59189	7.91409e-06	0.00272944
ENSMUSG00000017146.12	chr11	protein_coding	Brca1	1.19026	2.20236e-09	9.31467e-07		ENSMUSG00000028613.15	chr4	protein_coding	Lrp8	4.20783	1.97062e-24	9.11264e-22		ENSMUSG00000096727.3	chr17	protein_coding	Psmb9	2.17477	2.44771e-07	0.000109801		ENSMUSG00000029505.17	chr5	protein_coding	Ep400	-0.613843	9.15839e-06	0.00287066
ENSMUSG00000027379.13	chr2	protein_coding	Bub1	1.27451	2.66363e-09	1.09342e-06		ENSMUSG00000025035.9	chr19	protein_coding	Arl3	-1.569	3.96256e-24	1.77849e-21		ENSMUSG00000026104.14	chr1	protein_coding	Stat1	1.56092	4.05001e-07	0.000176488		ENSMUSG00000067377.12	chrX	protein_coding	Tspan6	2.42443	1.00489e-05	0.00299807
ENSMUSG00000000204.16	chr11	protein_coding	Slfn4	1.73866	3.05826e-09	1.21955e-06		ENSMUSG00000017861.11	chr2	protein_coding	Mybl2	3.01415	8.04551e-24	3.50784e-21		ENSMUSG00000058163.14	chr11	protein_coding	Gm5431	2.51788	5.47082e-07	0.000231781		ENSMUSG00000069372.3	chr18	protein_coding	Ctxn3	2.92211	1.04487e-05	0.00299807
ENSMUSG00000012443.4	chr19	protein_coding	Kif11	0.866811	3.70371e-09	1.43591e-06		ENSMUSG00000034855.13	chr5	protein_coding	Cxcl10	5.63892	1.07394e-23	4.55232e-21		ENSMUSG00000046879.7	chr11	protein_coding	Irgm1	2.11182	5.68098e-07	0.000234179		ENSMUSG00000048371.8	chr8	protein_coding	Pdp2	-0.747223	1.04638e-05	0.00299807
ENSMUSG00000078664.2	chr3	protein_coding	Sprr2a1	-0.832428	4.29628e-09	1.62063e-06		ENSMUSG00000037206.15	chr9	protein_coding	Islr	-2.12192	1.26368e-23	5.21183e-21		ENSMUSG00000090942.1	chr18	protein_coding	F830016B08Rik	7.94337	5.93397e-07	0.000238171		ENSMUSG00000029161.7	chr5	protein_coding	Cgref1	1.66141	1.05124e-05	0.00299807
ENSMUSG00000023990.18	chr17	protein_coding	Tfeb	-0.774969	5.02363e-09	1.84513e-06		ENSMUSG00000001507.16	chr11	protein_coding	Itga3	0.826206	1.94132e-23	7.79594e-21		ENSMUSG00000063704.13	chr15	protein_coding	Mapk15	-2.75312	8.83505e-07	0.000345518		ENSMUSG00000068794.7	chr6	protein_coding	Col28a1	0.938684	1.15525e-05	0.00319746
ENSMUSG00000037033.9	chr3	protein_coding	Clca3b	1.4599	5.26791e-09	1.88524e-06		ENSMUSG00000033578.7	chrX	protein_coding	Tmem35a	-6.54055	2.14882e-23	8.40797e-21		ENSMUSG00000066258.13	chr7	protein_coding	Trim12a	1.00655	1.00569e-06	0.00038347		ENSMUSG00000037370.13	chr10	protein_coding	Enpp1	0.707999	1.23218e-05	0.00326307
ENSMUSG00000034206.15	chr16	protein_coding	Polq	1.4047	9.74527e-09	3.40037e-06		ENSMUSG00000028476.13	chr4	protein_coding	Reck	-1.87571	2.77391e-23	1.05825e-20		ENSMUSG00000037649.10	chr17	protein_coding	H2-DMa	1.69321	1.29444e-06	0.000481533		ENSMUSG00000019775.17	chr10	protein_coding	Rgs17	3.07452	1.27451e-05	0.00326913
ENSMUSG00000036768.6	chr9	protein_coding	Kif15	1.06074	1.36863e-08	4.44708e-06		ENSMUSG00000036242.15	chr14	protein_coding	Armh4	-2.23188	2.94273e-23	1.09527e-20		ENSMUSG00000048758.14	chr9	protein_coding	Rpl29	2.66942	1.93047e-06	0.000701038		ENSMUSG00000027570.15	chr2	protein_coding	Col9a3	2.5114	1.3006e-05	0.00326913
ENSMUSG00000050103.18	chr12	protein_coding	Agmo	-2.29491	1.3701e-08	4.44708e-06		ENSMUSG00000027514.14	chr2	protein_coding	Zbp1	3.61645	3.31108e-23	1.20303e-20		ENSMUSG00000079363.7	chr5	protein_coding	Gbp4	3.51965	2.84912e-06	0.00101058		ENSMUSG00000048078.16	chr7	protein_coding	Tenm4	2.5038	1.43611e-05	0.00354959
ENSMUSG00000017861.11	chr2	protein_coding	Mybl2	1.41444	1.51839e-08	4.80307e-06		ENSMUSG00000061013.6	chr18	protein_coding	Mkx	-1.74382	4.07356e-23	1.44564e-20		ENSMUSG00000056071.12	chr3	protein_coding	S100a9	7.61516	3.1344e-06	0.0010865		ENSMUSG00000026424.8	chr1	protein_coding	Gpr37l1	1.82236	1.46804e-05	0.00356903
ENSMUSG00000001053.15	chr11	protein_coding	N4bp3	1.44541	1.5486e-08	4.80307e-06		ENSMUSG00000024640.9	chr19	protein_coding	Psat1	3.38712	4.18057e-23	1.4499e-20		ENSMUSG00000070427.4	chr7	protein_coding	Il18bp	3.04623	4.37932e-06	0.0014843		ENSMUSG00000046230.11	chr19	protein_coding	Vps13a	-0.680639	1.6064e-05	0.0037428
ENSMUSG00000052565.7	chr13	protein_coding	H1f3	2.15434	1.71646e-08	5.20797e-06		ENSMUSG00000009585.18	chr15	protein_coding	Apobec3	3.29756	4.69156e-23	1.59096e-20		ENSMUSG00000066363.12	chr12	protein_coding	Serpina3f	4.95213	4.88607e-06	0.00162005		ENSMUSG00000042115.4	chr1	protein_coding	Klhdc8a	1.65809	1.6732e-05	0.0037428
ENSMUSG00000008200.15	chr2	protein_coding	Fnbp4	0.802944	1.8216e-08	5.40938e-06		ENSMUSG00000033952.14	chr1	protein_coding	Aspm	2.13787	4.83065e-23	1.60251e-20		ENSMUSG00000079547.4	chr17	protein_coding	H2-DMb1	2.66686	5.36759e-06	0.00172084		ENSMUSG00000033952.14	chr1	protein_coding	Aspm	-1.00603	1.69095e-05	0.0037428
ENSMUSG00000035930.9	chr8	protein_coding	Chst4	1.25752	2.03497e-08	5.9171e-06		ENSMUSG00000025986.6	chr1	protein_coding	Slc39a10	1.86761	5.38983e-23	1.74656e-20		ENSMUSG00000074195.3	chr3	protein_coding	Clca4b	5.97697	5.41571e-06	0.00172084		ENSMUSG00000034218.16	chr9	protein_coding	Atm	-0.885871	1.73915e-05	0.00379288
ENSMUSG00000059824.12	chr7	protein_coding	Dbp	-1.71539	2.2741e-08	6.47746e-06		ENSMUSG00000033467.12	chr5	protein_coding	Crlf2	1.96718	5.49376e-23	1.74656e-20		ENSMUSG00000060550.16	chr17	protein_coding	H2-Q7	1.7347	5.96518e-06	0.00185675		ENSMUSG00000028438.16	chr4	protein_coding	Kif24	-0.919274	1.81018e-05	0.00383501
ENSMUSG00000031714.9	chr8	protein_coding	Gab1	-0.620476	2.5396e-08	7.08904e-06		ENSMUSG00000022836.11	chr16	protein_coding	Mylk	-2.4749	6.44766e-23	2.00798e-20		ENSMUSG00000028268.14	chr3	protein_coding	Gbp3	3.03022	6.52368e-06	0.00198998		ENSMUSG00000033256.14	chr2	protein_coding	Shf	0.739763	1.84048e-05	0.00384428
ENSMUSG00000022033.9	chr14	protein_coding	Pbk	0.880902	2.98593e-08	8.17149e-06		ENSMUSG00000001663.10	chr10	protein_coding	Gstt1	-2.34459	6.63505e-23	2.02502e-20		ENSMUSG00000038550.10	chr3	protein_coding	Ciart	1.7814	7.21771e-06	0.00215852		ENSMUSG00000023034.7	chr15	protein_coding	Nr4a1	1.13602	1.89627e-05	0.00390579
ENSMUSG00000032815.16	chr8	protein_coding	Fanca	1.16478	3.27837e-08	8.79927e-06		ENSMUSG00000032254.10	chr9	protein_coding	Kif23	2.64815	7.04974e-23	2.10939e-20		ENSMUSG00000037095.8	chr17	protein_coding	Lrg1	6.48402	7.76834e-06	0.00227851		ENSMUSG00000039672.12	chr16	protein_coding	Kcne2	6.31745	2.03002e-05	0.00406827
ENSMUSG00000030346.16	chr6	protein_coding	Rad51ap1	1.04589	3.53468e-08	9.30537e-06		ENSMUSG00000068606.6	chr18	protein_coding	Gm4841	7.39895	7.57814e-23	2.22389e-20		ENSMUSG00000035692.7	chr4	protein_coding	Isg15	2.42026	8.83719e-06	0.00248506		ENSMUSG00000073421.6	chr17	protein_coding	H2-Ab1	-1.76777	2.16076e-05	0.00427254
ENSMUSG00000038943.16	chr7	protein_coding	Prc1	0.889012	3.60027e-08	9.30537e-06		ENSMUSG00000040808.4	chrX	protein_coding	S100g	-4.25516	8.06088e-23	2.32093e-20		ENSMUSG00000033355.6	chr16	protein_coding	Rtp4	2.20429	8.87756e-06	0.00248506		ENSMUSG00000015957.12	chr7	protein_coding	Wnt11	2.82496	2.34525e-05	0.00457633
ENSMUSG00000024056.10	chr17	protein_coding	Ndc80	0.949948	3.85008e-08	9.77011e-06		ENSMUSG00000030409.16	chr7	protein_coding	Dmpk	-2.56094	8.91764e-23	2.52006e-20		ENSMUSG00000032496.7	chr9	protein_coding	Ltf	3.78409	8.96134e-06	0.00248506		ENSMUSG00000060586.11	chr17	protein_coding	H2-Eb1	-1.83042	2.4543e-05	0.00472439
ENSMUSG00000028613.15	chr4	protein_coding	Lrp8	1.92159	6.60059e-08	1.64508e-05		ENSMUSG00000046879.7	chr11	protein_coding	Irgm1	2.57806	1.41032e-22	3.91299e-20		ENSMUSG00000020676.2	chr11	protein_coding	Ccl11	1.44937	1.0071e-05	0.0026948		ENSMUSG00000030492.16	chr7	protein_coding	Slc7a9	1.65882	2.48484e-05	0.00472439
ENSMUSG00000030849.18	chr7	protein_coding	Fgfr2	-1.77981	6.77358e-08	1.65858e-05		ENSMUSG00000036768.6	chr9	protein_coding	Kif15	2.3291	1.84949e-22	5.03986e-20		ENSMUSG00000024339.12	chr17	protein_coding	Tap2	0.891601	1.41512e-05	0.00372129		ENSMUSG00000027102.4	chr2	protein_coding	Hoxd8	2.42083	2.76623e-05	0.00511632
ENSMUSG00000044350.14	chr14	protein_coding	Lacc1	0.875234	7.29569e-08	1.75562e-05		ENSMUSG00000001467.5	chr5	protein_coding	Cyp51	0.838629	2.79216e-22	7.47515e-20		ENSMUSG00000048852.13	chr11	protein_coding	Gm12185	4.44767	1.49719e-05	0.00382795		ENSMUSG00000022144.4	chr15	protein_coding	Gdnf	2.64338	2.78856e-05	0.00511632
ENSMUSG00000025758.10	chr3	protein_coding	Plk4	1.03566	8.82613e-08	2.0879e-05		ENSMUSG00000026669.14	chr2	protein_coding	Mcm10	2.14985	3.03102e-22	7.97472e-20		ENSMUSG00000015437.5	chr14	protein_coding	Gzmb	3.33399	1.50588e-05	0.00382795		ENSMUSG00000040549.16	chr2	protein_coding	Ckap5	-0.689811	2.79448e-05	0.00511632
ENSMUSG00000014592.20	chr4	protein_coding	Camta1	0.931708	9.41443e-08	2.18995e-05		ENSMUSG00000001508.15	chr11	protein_coding	Sgca	-3.71903	3.18777e-22	8.24499e-20		ENSMUSG00000029298.15	chr5	protein_coding	Gbp9	1.56709	1.57338e-05	0.00393397		ENSMUSG00000023393.15	chr2	protein_coding	Slc17a9	0.982333	3.45845e-05	0.00612398
ENSMUSG00000053460.8	chr6	protein_coding	Ggcx	0.74916	9.77899e-08	2.23747e-05		ENSMUSG00000054072.12	chr18	protein_coding	Iigp1	6.19438	3.94846e-22	1.00422e-19		ENSMUSG00000020638.8	chr12	protein_coding	Cmpk2	1.35334	1.62629e-05	0.00400068		ENSMUSG00000027257.13	chr2	protein_coding	Pacsin3	0.766959	3.45908e-05	0.00612398
ENSMUSG00000034785.14	chr4	protein_coding	Dio1	-1.83179	1.00407e-07	2.25033e-05		ENSMUSG00000017146.12	chr11	protein_coding	Brca1	2.06836	4.173e-22	1.04394e-19		ENSMUSG00000034855.13	chr5	protein_coding	Cxcl10	3.57476	1.71262e-05	0.00414618		ENSMUSG00000003660.10	chr2	protein_coding	Snrnp200	-0.659028	3.48106e-05	0.00612398
ENSMUSG00000074259.10	chr9	protein_coding	Gramd2	1.83285	1.01577e-07	2.25033e-05		ENSMUSG00000032679.12	chr2	protein_coding	Cd59a	-2.49003	4.36838e-22	1.07519e-19		ENSMUSG00000054404.13	chr11	protein_coding	Slfn5	1.37917	1.84492e-05	0.00439669		ENSMUSG00000031004.8	chr7	protein_coding	Mki67	-1.01046	3.51004e-05	0.00612398
ENSMUSG00000022360.8	chr15	protein_coding	Atad2	1.05887	1.71478e-07	3.67988e-05		ENSMUSG00000022385.11	chr15	protein_coding	Gtse1	2.47243	4.72632e-22	1.14482e-19		ENSMUSG00000058427.10	chr5	protein_coding	Cxcl2	5.76344	1.9127e-05	0.00448809		ENSMUSG00000039313.14	chr9	protein_coding	Minar1	-3.31126	3.58516e-05	0.00618232
ENSMUSG00000027215.13	chr2	protein_coding	Cd82	-0.730208	1.81243e-07	3.77554e-05		ENSMUSG00000021846.9	chr14	protein_coding	Peli2	-2.33661	5.76427e-22	1.37442e-19		ENSMUSG00000052565.7	chr13	protein_coding	H1f3	-1.89267	2.07185e-05	0.00478786		ENSMUSG00000030366.10	chr7	protein_coding	Ceacam12	1.37847	3.65431e-05	0.00621697
ENSMUSG00000040084.9	chr2	protein_coding	Bub1b	0.836075	2.41081e-07	4.9482e-05		ENSMUSG00000034206.15	chr16	protein_coding	Polq	3.30012	8.99618e-22	2.08928e-19		ENSMUSG00000068606.6	chr18	protein_coding	Gm4841	5.06501	2.78852e-05	0.00634783		ENSMUSG00000053519.17	chr11	protein_coding	Kcnip1	3.28623	3.6891e-05	0.00621697
ENSMUSG00000073598.3	chr18	protein_coding	1700066B19Rik	1.07903	2.61426e-07	5.28801e-05		ENSMUSG00000055632.18	chr2	protein_coding	Hmcn2	-2.49926	9.03618e-22	2.08928e-19		ENSMUSG00000037369.17	chrX	protein_coding	Kdm6a	-0.716569	2.91948e-05	0.00654823		ENSMUSG00000025203.6	chr19	protein_coding	Scd2	-1.34204	3.88083e-05	0.0064666
ENSMUSG00000078920.3	chr11	protein_coding	Ifi47	-1.89128	2.66036e-07	5.30439e-05		ENSMUSG00000030528.12	chr7	protein_coding	Blm	2.69817	1.18808e-21	2.70598e-19		ENSMUSG00000039304.11	chr3	protein_coding	Tnfsf10	1.65872	3.42088e-05	0.00756163		ENSMUSG00000000394.15	chr2	protein_coding	Gcg	0.868881	4.01469e-05	0.00659787
ENSMUSG00000043155.4	chr4	protein_coding	Hpdl	1.1143	2.77033e-07	5.44584e-05		ENSMUSG00000028702.15	chr4	protein_coding	Rad54l	2.51909	1.23632e-21	2.73828e-19		ENSMUSG00000074896.3	chr19	protein_coding	Ifit3	1.75081	3.57654e-05	0.00779277		ENSMUSG00000063903.5	chr7	protein_coding	Klk1	2.21003	4.05004e-05	0.00659787
ENSMUSG00000048878.6	chr11	protein_coding	Hexim1	-0.696775	2.85192e-07	5.48407e-05		ENSMUSG00000022803.12	chr16	protein_coding	Popdc2	-2.69997	1.23815e-21	2.73828e-19		ENSMUSG00000032596.14	chr9	protein_coding	Uba7	1.27874	3.94372e-05	0.00847177		ENSMUSG00000033200.16	chr17	protein_coding	Tpsg1	1.22306	4.09308e-05	0.00659787
ENSMUSG00000038776.13	chr1	protein_coding	Ephx1	0.991649	2.86836e-07	5.48407e-05		ENSMUSG00000023055.10	chr15	protein_coding	Calcoco1	-1.69281	1.46596e-21	3.19579e-19		ENSMUSG00000016496.7	chr19	protein_coding	Cd274	1.51363	4.45545e-05	0.00943813		ENSMUSG00000026605.14	chr1	protein_coding	Cenpf	-0.89285	4.27398e-05	0.00677184
ENSMUSG00000028034.15	chr3	protein_coding	Fubp1	0.738988	3.30655e-07	6.23642e-05		ENSMUSG00000020493.8	chr11	protein_coding	Prr11	2.04974	1.52642e-21	3.28072e-19		ENSMUSG00000036264.9	chr11	protein_coding	Fstl4	0.759068	5.55182e-05	0.0114428		ENSMUSG00000025813.14	chr7	protein_coding	Homer2	1.97424	4.33595e-05	0.00677184
ENSMUSG00000024672.11	chr19	protein_coding	Ms4a7	1.52042	3.84792e-07	7.16072e-05		ENSMUSG00000051378.10	chr11	protein_coding	Kif18b	2.32763	1.70496e-21	3.61356e-19		ENSMUSG00000062168.12	chrX	protein_coding	Ppef1	7.20591	5.70157e-05	0.0115947		ENSMUSG00000046546.3	chr16	protein_coding	Fam43a	2.07811	4.33799e-05	0.00677184
ENSMUSG00000025401.9	chr10	protein_coding	Myo1a	-1.08643	3.95589e-07	7.19059e-05		ENSMUSG00000037033.9	chr3	protein_coding	Clca3b	3.23683	2.76249e-21	5.77474e-19		ENSMUSG00000029798.11	chr6	protein_coding	Herc6	1.91477	5.95802e-05	0.0119568		ENSMUSG00000024215.14	chr17	protein_coding	Spdef	1.64467	4.63141e-05	0.00711854
ENSMUSG00000032254.10	chr9	protein_coding	Kif23	0.990674	4.2783e-07	7.65542e-05		ENSMUSG00000038402.2	chr13	protein_coding	Foxf2	-2.41414	3.32917e-21	6.8653e-19		ENSMUSG00000070327.14	chr11	protein_coding	Rnf213	1.13621	6.32265e-05	0.0125196		ENSMUSG00000006678.6	chrX	protein_coding	Pola1	-0.662595	4.65609e-05	0.00711854
ENSMUSG00000061787.15	chr7	protein_coding	Rps17	-0.601173	4.84587e-07	8.56125e-05		ENSMUSG00000035431.4	chr12	protein_coding	Sstr1	-3.18394	3.98173e-21	8.1015e-19		ENSMUSG00000105504.4	chr3	protein_coding	Gbp5	3.1396	6.40265e-05	0.0125196		ENSMUSG00000034023.16	chr6	protein_coding	Fancd2	-0.8964	4.81459e-05	0.00726734
ENSMUSG00000030796.17	chr7	protein_coding	Tead2	1.24679	4.91252e-07	8.57051e-05		ENSMUSG00000010311.15	chr1	protein_coding	Optc	-3.00264	5.24441e-21	1.05302e-18		ENSMUSG00000012519.14	chr8	protein_coding	Mlkl	1.24218	6.56553e-05	0.0126756		ENSMUSG00000001855.15	chr2	protein_coding	Nup214	-0.652336	4.85143e-05	0.00726734
ENSMUSG00000029752.12	chr6	protein_coding	Asns	1.61475	5.45731e-07	9.40341e-05		ENSMUSG00000061603.8	chr12	protein_coding	Akap6	-2.58983	5.62337e-21	1.11445e-18		ENSMUSG00000029455.14	chr5	protein_coding	Aldh2	-0.96769	8.08066e-05	0.0152156		ENSMUSG00000060615.5	chr14	protein_coding	Ang4	1.59433	5.20638e-05	0.00759163
ENSMUSG00000027624.20	chr2	protein_coding	Epb41l1	-0.699547	6.01653e-07	0.000102406		ENSMUSG00000028289.12	chr4	protein_coding	Epha7	-3.74589	6.54757e-21	1.28097e-18		ENSMUSG00000018427.8	chr11	protein_coding	Ypel2	-0.688569	8.37539e-05	0.0155782		ENSMUSG00000001630.13	chr6	protein_coding	Stk38l	-0.621421	5.22148e-05	0.00759163
ENSMUSG00000054169.7	chr7	protein_coding	Ceacam10	1.41833	6.61121e-07	0.000111172		ENSMUSG00000020185.16	chr10	protein_coding	E2f7	2.78246	8.32909e-21	1.60889e-18		ENSMUSG00000029379.10	chr5	protein_coding	Cxcl3	6.88244	8.5759e-05	0.015759		ENSMUSG00000024054.14	chr17	protein_coding	Smchd1	-0.647379	5.55943e-05	0.00792753
ENSMUSG00000032400.18	chr9	protein_coding	Zwilch	1.0599	6.83192e-07	0.000113516		ENSMUSG00000048572.5	chr19	protein_coding	Tmem252	-2.09774	1.08421e-20	2.06813e-18		ENSMUSG00000035929.11	chr17	protein_coding	H2-Q4	1.46572	8.7164e-05	0.0158265		ENSMUSG00000022504.10	chr16	protein_coding	Ciita	-1.66141	5.72508e-05	0.008086
ENSMUSG00000000028.15	chr16	protein_coding	Cdc45	0.897157	7.61192e-07	0.000124988		ENSMUSG00000024112.16	chr17	protein_coding	Cacna1h	-1.75914	1.53898e-20	2.89936e-18		ENSMUSG00000079018.10	chr15	protein_coding	Ly6c1	3.68736	8.84432e-05	0.0158698		ENSMUSG00000034771.15	chr10	protein_coding	Tle2	2.2204	5.78645e-05	0.00809558
ENSMUSG00000038550.10	chr3	protein_coding	Ciart	-1.39352	8.19875e-07	0.000132672		ENSMUSG00000028718.16	chr4	protein_coding	Stil	2.16165	2.29575e-20	4.27233e-18		ENSMUSG00000031167.16	chrX	protein_coding	Rbm3	1.47589	9.33745e-05	0.0165599		ENSMUSG00000042942.18	chr18	protein_coding	Greb1l	1.46328	6.24575e-05	0.00857634
ENSMUSG00000041920.14	chr11	protein_coding	Slc16a6	1.18263	1.07964e-06	0.000171233		ENSMUSG00000042489.15	chr4	protein_coding	Clspn	2.19951	2.94412e-20	5.41292e-18		ENSMUSG00000049502.17	chr16	protein_coding	Dtx3l	1.27849	9.56988e-05	0.016777		ENSMUSG00000038600.12	chr6	protein_coding	Atp6v0a4	3.28697	6.74537e-05	0.00903448
ENSMUSG00000027323.10	chr2	protein_coding	Rad51	0.764978	1.21362e-06	0.00018938		ENSMUSG00000040084.9	chr2	protein_coding	Bub1b	2.32557	3.02559e-20	5.4965e-18		ENSMUSG00000035186.6	chr17	protein_coding	Ubd	2.72929	9.71973e-05	0.0168461		ENSMUSG00000079355.5	chr9	protein_coding	Ackr4	2.08684	6.90481e-05	0.00903448
ENSMUSG00000032715.9	chr2	protein_coding	Trib3	1.69679	1.22119e-06	0.00018938		ENSMUSG00000033207.7	chr19	protein_coding	Mamdc2	-3.15429	3.50893e-20	6.29956e-18		ENSMUSG00000040253.15	chr3	protein_coding	Gbp7	2.54836	0.000106236	0.0180381		ENSMUSG00000071424.10	chr6	protein_coding	Grid2	1.43747	6.91775e-05	0.00903448
ENSMUSG00000026646.16	chr2	protein_coding	Suv39h2	1.17142	1.28209e-06	0.000196639		ENSMUSG00000012519.14	chr8	protein_coding	Mlkl	1.93647	3.78841e-20	6.72222e-18		ENSMUSG00000023132.8	chr13	protein_coding	Gzma	3.09647	0.000107413	0.0180381		ENSMUSG00000019982.15	chr10	protein_coding	Myb	-0.612362	6.93713e-05	0.00903448
ENSMUSG00000029404.15	chr5	protein_coding	Arl6ip4	-0.699356	1.39341e-06	0.000211389		ENSMUSG00000110573.1	chr16	protein_coding	Gm5485	-2.96957	3.98144e-20	6.98353e-18		ENSMUSG00000075602.10	chr15	protein_coding	Ly6a	2.41743	0.000107623	0.0180381		ENSMUSG00000026475.7	chr1	protein_coding	Rgs16	-0.993155	6.94492e-05	0.00903448
ENSMUSG00000007279.14	chr7	protein_coding	Scube2	-1.44256	1.52691e-06	0.000229151		ENSMUSG00000040928.15	chr4	protein_coding	S100pbp	-1.73971	4.04005e-20	7.00582e-18		ENSMUSG00000032066.9	chr9	protein_coding	Bco2	-1.16528	0.000109626	0.0181741		ENSMUSG00000078963.3	chr18	protein_coding	Hsbp1l1	1.54811	7.14364e-05	0.00921219
ENSMUSG00000038598.9	chr4	protein_coding	Shoc1	3.84087	1.54424e-06	0.000229286		ENSMUSG00000024989.15	chr19	protein_coding	Cep55	2.58142	4.56867e-20	7.83347e-18		ENSMUSG00000026701.15	chr1	protein_coding	Prdx6	-1.41082	0.000116199	0.0190566		ENSMUSG00000112129.1	chr10	protein_coding	Pbld1	5.20553	7.31166e-05	0.00934758
ENSMUSG00000032028.15	chr9	protein_coding	Nxpe2	2.2638	1.65963e-06	0.000243826		ENSMUSG00000092008.2	chr19	protein_coding	Cyp2c69	-6.93568	4.81703e-20	8.16111e-18		ENSMUSG00000032690.16	chr5	protein_coding	Oas2	2.54644	0.000119605	0.0192068		ENSMUSG00000037624.15	chr1	protein_coding	Kcnk2	3.12346	7.56351e-05	0.00951656
ENSMUSG00000032902.1	chr3	protein_coding	Slc16a1	-1.24574	1.71771e-06	0.00024973		ENSMUSG00000059824.12	chr7	protein_coding	Dbp	-2.45953	4.86672e-20	8.16111e-18		ENSMUSG00000026822.14	chr2	protein_coding	Lcn2	3.91236	0.000119633	0.0192068		ENSMUSG00000000296.8	chr10	protein_coding	Tpd52l1	2.60635	7.57218e-05	0.00951656
ENSMUSG00000055435.6	chr8	protein_coding	Maf	-1.68628	1.96203e-06	0.000282309		ENSMUSG00000027165.16	chr2	protein_coding	B230118H07Rik	-2.20794	6.95474e-20	1.15358e-17		ENSMUSG00000051627.3	chr13	protein_coding	H1f4	-2.02985	0.000123132	0.0195627		ENSMUSG00000037362.8	chr15	protein_coding	Ccn3	3.50311	7.75507e-05	0.00966451
ENSMUSG00000031226.13	chrX	protein_coding	Pbdc1	0.676775	1.99121e-06	0.000283585		ENSMUSG00000032815.16	chr8	protein_coding	Fanca	2.6044	7.14776e-20	1.17285e-17		ENSMUSG00000042726.14	chr5	protein_coding	Trafd1	1.18663	0.000129225	0.020319		ENSMUSG00000029414.11	chr5	protein_coding	Kntc1	-0.883407	8.00509e-05	0.0098112
ENSMUSG00000059439.15	chr11	protein_coding	Bcas3	-0.756054	2.02844e-06	0.000285969		ENSMUSG00000078606.8	chr7	protein_coding	Gm4070	4.30598	7.71126e-20	1.25185e-17		ENSMUSG00000041219.14	chr2	protein_coding	Arhgap11a	0.731744	0.000133185	0.020728		ENSMUSG00000075224.10	chr2	protein_coding	Lrrc55	3.39422	8.16879e-05	0.00992977
ENSMUSG00000059842.12	chr2	protein_coding	Zfp341	1.05409	2.07258e-06	0.00028927		ENSMUSG00000068758.8	chr14	protein_coding	Il3ra	2.09248	8.38373e-20	1.3383e-17		ENSMUSG00000073400.6	chr17	protein_coding	Trim10	6.16538	0.00014922	0.0229889		ENSMUSG00000020592.14	chr12	protein_coding	Sdc1	0.793916	8.55773e-05	0.010318
ENSMUSG00000036678.8	chr15	protein_coding	Aaas	0.764867	2.12694e-06	0.000292945		ENSMUSG00000032606.7	chr9	protein_coding	Nicn1	-1.64757	8.4192e-20	1.3383e-17		ENSMUSG00000020893.17	chr11	protein_coding	Per1	0.904019	0.000158649	0.0241971		ENSMUSG00000028789.16	chr4	protein_coding	Azin2	0.836541	8.71897e-05	0.0104276
ENSMUSG00000064368.1	chrM	protein_coding	mt-Nd6	-1.49026	2.14089e-06	0.000292945		ENSMUSG00000046329.14	chr17	protein_coding	Slc25a23	-2.4518	9.00219e-20	1.41622e-17		ENSMUSG00000032661.9	chr5	protein_coding	Oas3	2.89681	0.000167202	0.0250017		ENSMUSG00000043421.8	chr6	protein_coding	Hilpda	0.804083	8.87741e-05	0.0105229
ENSMUSG00000045751.16	chr4	protein_coding	Mms22l	0.859525	2.24282e-06	0.000303914		ENSMUSG00000040724.5	chr3	protein_coding	Kcna2	-2.6282	9.44503e-20	1.47073e-17		ENSMUSG00000055170.4	chr10	protein_coding	Ifng	6.2703	0.000223763	0.0322373		ENSMUSG00000057719.11	chr18	protein_coding	Sh3rf2	-1.12676	8.94731e-05	0.0105229
ENSMUSG00000038967.13	chr11	protein_coding	Pdk2	-0.874562	2.27819e-06	0.000305737		ENSMUSG00000030223.14	chr6	protein_coding	Ptpro	1.93145	1.03289e-19	1.5921e-17		ENSMUSG00000074862.11	chr10	protein_coding	BC025920	-0.872468	0.000225123	0.0322373		ENSMUSG00000007594.10	chr8	protein_coding	Hapln4	3.88565	9.08232e-05	0.0105229
ENSMUSG00000030739.18	chr7	protein_coding	Myh14	-0.997596	2.34502e-06	0.000308768		ENSMUSG00000030254.16	chr6	protein_coding	Rad18	2.01058	1.26858e-19	1.93585e-17		ENSMUSG00000060981.7	chr13	protein_coding	H4c8	-1.66667	0.00022616	0.0322373		ENSMUSG00000033578.7	chrX	protein_coding	Tmem35a	4.58991	9.08244e-05	0.0105229
ENSMUSG00000017607.9	chr11	protein_coding	Tns4	-1.17921	2.48728e-06	0.000324439		ENSMUSG00000028175.15	chr3	protein_coding	Depdc1a	2.81681	1.37845e-19	2.07954e-17		ENSMUSG00000024079.4	chr17	protein_coding	Eif2ak2	0.862056	0.000232822	0.0328796		ENSMUSG00000054723.6	chr17	protein_coding	Vmac	0.761934	9.27734e-05	0.0106653
ENSMUSG00000060639.5	chr13	protein_coding	H4c9	0.922588	2.78607e-06	0.000360049		ENSMUSG00000026104.14	chr1	protein_coding	Stat1	2.28634	1.38999e-19	2.07954e-17		ENSMUSG00000041481.17	chr12	protein_coding	Serpina3g	2.6642	0.00023781	0.033276		ENSMUSG00000063458.13	chr14	protein_coding	Lrmda	1.86871	9.4043e-05	0.0107183
ENSMUSG00000062743.9	chr17	protein_coding	Zfp677	-1.55702	3.07901e-06	0.000394254		ENSMUSG00000019326.14	chr11	protein_coding	Aoc3	-2.78519	1.61669e-19	2.39521e-17		ENSMUSG00000022906.15	chr16	protein_coding	Parp9	1.31325	0.000241115	0.0334317		ENSMUSG00000021198.16	chr12	protein_coding	Unc79	3.11584	9.82216e-05	0.0109372
ENSMUSG00000020826.9	chr11	protein_coding	Nos2	2.00858	3.19711e-06	0.000405655		ENSMUSG00000003779.16	chr18	protein_coding	Kif20a	2.5975	1.86672e-19	2.73905e-17		ENSMUSG00000002043.17	chr7	protein_coding	Trappc6a	-0.604929	0.000271946	0.0369899		ENSMUSG00000013089.15	chr16	protein_coding	Etv5	1.9568	0.000102001	0.0110414
ENSMUSG00000030223.14	chr6	protein_coding	Ptpro	3.00191	3.54622e-06	0.000445897		ENSMUSG00000036672.5	chr8	protein_coding	Cenpt	1.59152	1.93069e-19	2.80594e-17		ENSMUSG00000020826.9	chr11	protein_coding	Nos2	3.23822	0.000273813	0.0369899		ENSMUSG00000031760.9	chr8	protein_coding	Mt3	3.17151	0.000106078	0.0112155
ENSMUSG00000042426.6	chr13	protein_coding	Dhx29	0.610617	4.414e-06	0.000550055		ENSMUSG00000027635.15	chr2	protein_coding	Dsn1	2.13639	2.00816e-19	2.89099e-17		ENSMUSG00000055116.8	chr7	protein_coding	Arntl	-1.01238	0.000274053	0.0369899		ENSMUSG00000051727.14	chr7	protein_coding	Kctd14	1.05386	0.000106856	0.0112155
ENSMUSG00000016664.16	chr15	protein_coding	Pacsin2	-0.67794	4.63882e-06	0.000569044		ENSMUSG00000037321.17	chr17	protein_coding	Tap1	3.53693	2.05616e-19	2.93243e-17		ENSMUSG00000030096.8	chr6	protein_coding	Slc6a6	0.678357	0.000314467	0.041347		ENSMUSG00000037202.6	chr10	protein_coding	Prf1	-2.33038	0.00010951	0.01126
ENSMUSG00000070304.12	chr9	protein_coding	Scn2b	0.860522	4.64792e-06	0.000569044		ENSMUSG00000030934.9	chr7	protein_coding	Oat	-1.37637	2.33615e-19	3.3009e-17		ENSMUSG00000024066.9	chr17	protein_coding	Xdh	2.05189	0.000323643	0.0421897		ENSMUSG00000028538.12	chr4	protein_coding	St3gal3	1.62257	0.000110928	0.01126
ENSMUSG00000036875.15	chr10	protein_coding	Dna2	1.07269	4.8714e-06	0.000591219		ENSMUSG00000003378.9	chr7	protein_coding	Grik5	-2.05565	2.93934e-19	4.11508e-17		ENSMUSG00000038305.15	chr1	protein_coding	Spats2l	1.67888	0.000334961	0.0429283		ENSMUSG00000036492.12	chr17	protein_coding	Rnf39	0.856727	0.000111374	0.01126
ENSMUSG00000054619.7	chr15	protein_coding	Mettl7a1	-1.56942	5.23384e-06	0.000622011		ENSMUSG00000045868.12	chr7	protein_coding	Gvin1	4.45915	3.21804e-19	4.4643e-17		ENSMUSG00000026114.14	chr1	protein_coding	Cnga3	1.30269	0.000337752	0.0429283		ENSMUSG00000061086.12	chr11	protein_coding	Myl4	2.09508	0.000119723	0.0119563
ENSMUSG00000057719.11	chr18	protein_coding	Sh3rf2	-1.70039	5.25184e-06	0.000622011		ENSMUSG00000002831.14	chr17	protein_coding	Plin4	-2.38816	3.3851e-19	4.65375e-17		ENSMUSG00000025608.9	chr6	protein_coding	Podxl	0.858171	0.000346752	0.043708		ENSMUSG00000009246.14	chr7	protein_coding	Trpm5	1.90472	0.000128489	0.0125538
ENSMUSG00000027737.10	chr3	protein_coding	Slc7a11	2.97492	5.29923e-06	0.000622011		ENSMUSG00000024558.12	chr18	protein_coding	Mapk4	-2.8816	5.5589e-19	7.574e-17		ENSMUSG00000037921.15	chr8	protein_coding	Ddx60	2.59776	0.000356245	0.0442571		ENSMUSG00000023019.12	chr15	protein_coding	Gpd1	0.857923	0.000128671	0.0125538
ENSMUSG00000064367.1	chrM	protein_coding	mt-Nd5	-1.27894	5.30338e-06	0.000622011		ENSMUSG00000037166.5	chr7	protein_coding	Ppp1r14a	-2.39248	5.6665e-19	7.65228e-17		ENSMUSG00000026946.9	chr2	protein_coding	Nmi	0.777808	0.000362875	0.0446337		ENSMUSG00000079037.9	chr2	protein_coding	Prnp	1.83731	0.000130542	0.0125943
ENSMUSG00000001156.9	chr6	protein_coding	Mxd1	-0.873472	5.49351e-06	0.000638941		ENSMUSG00000078921.3	chr11	protein_coding	Tgtp2	5.63555	6.44718e-19	8.63017e-17		ENSMUSG00000031897.9	chr8	protein_coding	Psmb10	1.2064	0.000370027	0.0451492		ENSMUSG00000047139.9	chr10	protein_coding	Cd24a	1.17791	0.000130784	0.0125943
ENSMUSG00000036672.5	chr8	protein_coding	Cenpt	0.848383	5.89109e-06	0.000670692		ENSMUSG00000047641.8	chr15	protein_coding	Krt87	2.9493	6.59916e-19	8.7568e-17		ENSMUSG00000022540.16	chr16	protein_coding	Rogdi	-0.768495	0.000374865	0.0453765		ENSMUSG00000053846.5	chr18	protein_coding	Lipg	-0.792477	0.000132427	0.0126703
ENSMUSG00000020806.15	chr11	protein_coding	Rhbdf2	0.634058	5.92847e-06	0.000670692		ENSMUSG00000013367.5	chr7	protein_coding	Iglon5	-2.29642	7.95193e-19	1.04609e-16		ENSMUSG00000050014.8	chr15	protein_coding	Apol10b	2.7561	0.000385358	0.0459347		ENSMUSG00000029088.16	chr5	protein_coding	Kcnip4	1.73276	0.000141437	0.013393
ENSMUSG00000005410.6	chr8	protein_coding	Mcm5	1.08086	5.93462e-06	0.000670692		ENSMUSG00000038379.15	chr9	protein_coding	Ttk	2.4546	8.45321e-19	1.09253e-16		ENSMUSG00000058624.13	chr19	protein_coding	Gda	1.33953	0.0003855	0.0459347		ENSMUSG00000044788.10	chr11	protein_coding	Fads6	1.77528	0.000141787	0.013393
ENSMUSG00000017897.18	chr2	protein_coding	Eya2	3.01769	6.0411e-06	0.000670692		ENSMUSG00000028420.13	chr4	protein_coding	Tmem38b	-1.02801	8.53959e-19	1.09253e-16		ENSMUSG00000043286.12	chr17	protein_coding	Pnpla1	-1.52452	0.000393396	0.0464498		ENSMUSG00000055632.18	chr2	protein_coding	Hmcn2	1.74359	0.00015165	0.0141444
ENSMUSG00000032579.14	chr9	protein_coding	Hemk1	0.935127	6.05483e-06	0.000670692		ENSMUSG00000031748.16	chr8	protein_coding	Gnao1	-1.83496	8.58638e-19	1.09253e-16		ENSMUSG00000028068.14	chr3	protein_coding	Iqgap3	1.04851	0.000395913	0.0464498		ENSMUSG00000041986.16	chr9	protein_coding	Elmod1	3.21578	0.0001565	0.0144359
ENSMUSG00000024401.14	chr17	protein_coding	Tnf	2.87894	6.12698e-06	0.000673341		ENSMUSG00000044550.11	chrX	protein_coding	Tceal3	-2.53562	8.59131e-19	1.09253e-16		ENSMUSG00000045827.10	chr13	protein_coding	Serpinb9	0.757225	0.000409809	0.0475318		ENSMUSG00000026726.10	chr2	protein_coding	Cubn	3.71042	0.000156722	0.0144359
ENSMUSG00000025817.12	chr2	protein_coding	Nudt5	0.629234	6.22646e-06	0.000675157		ENSMUSG00000078853.8	chr11	protein_coding	Igtp	4.20724	9.2277e-19	1.16376e-16										ENSMUSG00000024558.12	chr18	protein_coding	Mapk4	2.00733	0.000160915	0.0146345
ENSMUSG00000094305.1	chr7	protein_coding	Scgb2b20	8.72541	6.24026e-06	0.000675157		ENSMUSG00000048327.6	chr2	protein_coding	Ckap2l	2.17915	9.38967e-19	1.17448e-16										ENSMUSG00000024225.5	chr17	protein_coding	Clps	2.46491	0.000161838	0.0146345
ENSMUSG00000047591.5	chr15	protein_coding	Mafa	-2.84446	6.45047e-06	0.000691583		ENSMUSG00000025656.17	chrX	protein_coding	Arhgef9	-2.28207	1.15807e-18	1.43675e-16										ENSMUSG00000027661.4	chr2	protein_coding	Slc2a10	1.57676	0.000164176	0.0147559
ENSMUSG00000022515.6	chr16	protein_coding	Anks3	0.753098	6.49117e-06	0.000691583		ENSMUSG00000030313.15	chr6	protein_coding	Dennd5b	-1.03868	1.20225e-18	1.47955e-16										ENSMUSG00000036611.5	chr9	protein_coding	Eepd1	0.724952	0.00016534	0.014771
ENSMUSG00000037369.17	chrX	protein_coding	Kdm6a	0.997685	6.575e-06	0.000695207		ENSMUSG00000028599.10	chr4	protein_coding	Tnfrsf1b	2.58424	1.47345e-18	1.79879e-16										ENSMUSG00000020932.14	chr11	protein_coding	Gfap	1.44265	0.000172063	0.0151886
ENSMUSG00000018570.17	chr11	protein_coding	2810408A11Rik	-1.23067	6.93016e-06	0.000721823		ENSMUSG00000056071.12	chr3	protein_coding	S100a9	8.1778	1.65037e-18	1.99878e-16										ENSMUSG00000042258.13	chr13	protein_coding	Isl1	-2.45777	0.000174872	0.0151922
ENSMUSG00000033715.15	chr13	protein_coding	Akr1c14	-1.30022	6.98189e-06	0.000721824		ENSMUSG00000032387.15	chr9	protein_coding	Rbpms2	-2.38942	1.68591e-18	2.02574e-16										ENSMUSG00000038738.15	chr7	protein_coding	Shank1	2.37265	0.000176477	0.0151922
ENSMUSG00000025236.11	chr9	protein_coding	Adpgk	0.799206	7.08144e-06	0.00072499		ENSMUSG00000034906.15	chr2	protein_coding	Ncaph	1.99879	1.76628e-18	2.10573e-16										ENSMUSG00000025515.15	chr7	protein_coding	Muc2	2.25968	0.00017742	0.0151922
ENSMUSG00000040010.10	chr8	protein_coding	Slc7a5	0.923788	7.15953e-06	0.00072499		ENSMUSG00000024395.9	chr18	protein_coding	Lims2	-2.46481	1.81326e-18	2.14499e-16										ENSMUSG00000017550.14	chr11	protein_coding	Atad5	-0.670802	0.000178119	0.0151922
ENSMUSG00000020464.15	chr11	protein_coding	Pnpt1	0.661078	7.16835e-06	0.00072499		ENSMUSG00000026604.17	chr1	protein_coding	Ptpn14	-1.81283	2.11477e-18	2.48241e-16										ENSMUSG00000052565.7	chr13	protein_coding	H1f3	1.66847	0.000178834	0.0151922
ENSMUSG00000024066.9	chr17	protein_coding	Xdh	-0.731434	7.35655e-06	0.000737997		ENSMUSG00000066363.12	chr12	protein_coding	Serpina3f	6.1735	2.19892e-18	2.56149e-16										ENSMUSG00000026335.16	chr1	protein_coding	Pam	0.743896	0.000179007	0.0151922
ENSMUSG00000026669.14	chr2	protein_coding	Mcm10	1.14529	7.40271e-06	0.000737997		ENSMUSG00000067818.6	chr2	protein_coding	Myl9	-2.64027	2.22676e-18	2.57427e-16										ENSMUSG00000027107.3	chr2	protein_coding	Chrna1	1.42841	0.000179274	0.0151922
ENSMUSG00000023947.8	chr17	protein_coding	Nfkbie	1.03704	7.80211e-06	0.000772299		ENSMUSG00000096727.3	chr17	protein_coding	Psmb9	2.63375	2.27762e-18	2.61327e-16										ENSMUSG00000035274.13	chr9	protein_coding	Tpbg	2.07041	0.000183425	0.0153683
ENSMUSG00000056293.12	chr15	protein_coding	Gsdmc2	-2.6267	8.0935e-06	0.0007955		ENSMUSG00000012443.4	chr19	protein_coding	Kif11	2.41722	2.34987e-18	2.67605e-16										ENSMUSG00000060487.7	chr10	protein_coding	Samd5	1.83249	0.000185074	0.0154194
ENSMUSG00000022034.10	chr14	protein_coding	Esco2	0.890664	8.80679e-06	0.000857077		ENSMUSG00000053398.11	chr3	protein_coding	Phgdh	2.72011	2.41108e-18	2.72541e-16										ENSMUSG00000049691.8	chr5	protein_coding	Nkx3-2	2.91013	0.000193531	0.0157035
ENSMUSG00000018068.13	chr11	protein_coding	Ints2	0.682523	8.86688e-06	0.000857077		ENSMUSG00000030641.10	chr7	protein_coding	Ddias	2.53543	2.49903e-18	2.80406e-16										ENSMUSG00000068335.6	chr6	protein_coding	Dok1	0.719484	0.000194523	0.0157035
ENSMUSG00000010554.14	chr11	protein_coding	Mettl16	0.659493	8.90422e-06	0.000857077		ENSMUSG00000063428.8	chr10	protein_coding	Ddo	-2.80972	2.59086e-18	2.88588e-16										ENSMUSG00000032028.15	chr9	protein_coding	Nxpe2	2.13537	0.000194838	0.0157035
ENSMUSG00000032500.10	chr9	protein_coding	Dclk3	-1.49191	9.4667e-06	0.000904796		ENSMUSG00000019822.12	chr10	protein_coding	Smpd2	-1.14777	3.09176e-18	3.41885e-16										ENSMUSG00000032773.9	chr19	protein_coding	Chrm1	2.17944	0.000198371	0.0158164
ENSMUSG00000025876.15	chr13	protein_coding	Unc5a	1.1522	9.52963e-06	0.000904796		ENSMUSG00000018983.9	chr4	protein_coding	E2f2	1.81186	3.6838e-18	4.04422e-16										ENSMUSG00000036109.17	chrX	protein_coding	Mbnl3	-0.919444	0.000201541	0.0159259
ENSMUSG00000054999.2	chr19	protein_coding	Naaladl1	-2.03809	9.65947e-06	0.000910656		ENSMUSG00000026196.7	chr1	protein_coding	Bard1	2.11618	3.84775e-18	4.19405e-16										ENSMUSG00000035640.18	chr10	protein_coding	Cbarp	1.51633	0.000208892	0.0162226
ENSMUSG00000040146.9	chr9	protein_coding	Rgl3	1.78625	9.72184e-06	0.000910656		ENSMUSG00000018566.14	chr11	protein_coding	Slc2a4	-2.81145	4.32514e-18	4.68097e-16										ENSMUSG00000053441.5	chr18	protein_coding	Adamts19	2.80939	0.000208936	0.0162226
ENSMUSG00000020256.14	chr10	protein_coding	Aldh1l2	1.72567	1.07852e-05	0.00100353		ENSMUSG00000030499.9	chr7	protein_coding	Kctd15	-2.22825	4.39745e-18	4.72571e-16										ENSMUSG00000039824.4	chr10	protein_coding	Myl6b	-0.85763	0.000212795	0.016351
ENSMUSG00000043015.15	chr1	protein_coding	Nemp2	0.908524	1.09102e-05	0.00100843		ENSMUSG00000027748.11	chr3	protein_coding	Trpc4	-2.80095	5.26615e-18	5.59546e-16										ENSMUSG00000047786.12	chr17	protein_coding	Lix1	-2.40579	0.000225184	0.0168919
ENSMUSG00000022565.15	chr15	protein_coding	Plec	-0.752731	1.11309e-05	0.00102207		ENSMUSG00000027379.13	chr2	protein_coding	Bub1	2.88664	5.28012e-18	5.59546e-16										ENSMUSG00000004099.16	chr9	protein_coding	Dnmt1	-0.597433	0.000225489	0.0168919
ENSMUSG00000020897.12	chr11	protein_coding	Aurkb	0.827652	1.12466e-05	0.00102594		ENSMUSG00000020330.16	chr11	protein_coding	Hmmr	2.47822	5.86974e-18	6.1774e-16										ENSMUSG00000079547.4	chr17	protein_coding	H2-DMb1	-1.90257	0.000225613	0.0168919
ENSMUSG00000037390.12	chr5	protein_coding	Muc3	-1.60888	1.18779e-05	0.00106331		ENSMUSG00000029059.9	chr4	protein_coding	Prxl2b	-1.76075	6.10476e-18	6.38072e-16										ENSMUSG00000061462.18	chr11	protein_coding	Obscn	2.02506	0.000226668	0.0168919
ENSMUSG00000027901.12	chr3	protein_coding	Dennd2d	0.585297	1.18848e-05	0.00106331		ENSMUSG00000036875.15	chr10	protein_coding	Dna2	2.19613	6.70919e-18	6.96478e-16										ENSMUSG00000021508.11	chr13	protein_coding	Cxcl14	1.79197	0.000229431	0.0170123
ENSMUSG00000000673.9	chr17	protein_coding	Haao	3.23445	1.20053e-05	0.00106725		ENSMUSG00000019817.18	chr10	protein_coding	Plagl1	-2.65281	7.50083e-18	7.73396e-16										ENSMUSG00000020256.14	chr10	protein_coding	Aldh1l2	0.925297	0.000231114	0.0170519
ENSMUSG00000046688.14	chr3	protein_coding	Tifa	0.978051	1.30573e-05	0.00115123		ENSMUSG00000007097.14	chr1	protein_coding	Atp1a2	-2.79926	8.80762e-18	9.02042e-16										ENSMUSG00000023047.11	chr15	protein_coding	Amhr2	2.31747	0.000234506	0.0171438
ENSMUSG00000022160.18	chr14	protein_coding	Mettl3	0.652949	1.31354e-05	0.00115123		ENSMUSG00000049502.17	chr16	protein_coding	Dtx3l	1.56485	8.95304e-18	9.07426e-16										ENSMUSG00000040146.9	chr9	protein_coding	Rgl3	1.48579	0.000235828	0.0171438
ENSMUSG00000028266.17	chr3	protein_coding	Lmo4	-1.3885	1.33689e-05	0.00115123		ENSMUSG00000004110.17	chr1	protein_coding	Cacna1e	-3.51601	8.97912e-18	9.07426e-16										ENSMUSG00000046997.5	chr9	protein_coding	Spsb4	3.01359	0.000248733	0.0176409
ENSMUSG00000073008.11	chrX	protein_coding	Gpr174	7.54147	1.34399e-05	0.00115123		ENSMUSG00000019254.16	chr7	protein_coding	Ppp1r12c	-1.24428	9.74424e-18	9.76998e-16										ENSMUSG00000047246.7	chr13	protein_coding	H2bc6	1.99726	0.000250453	0.0176409
ENSMUSG00000026683.14	chr1	protein_coding	Nuf2	0.805577	1.34449e-05	0.00115123		ENSMUSG00000024795.11	chr19	protein_coding	Kif20b	2.36672	9.79559e-18	9.76998e-16										ENSMUSG00000070643.11	chr1	protein_coding	Sox13	0.643296	0.000250994	0.0176409
ENSMUSG00000030979.13	chr7	protein_coding	Uros	1.11423	1.36948e-05	0.00116548		ENSMUSG00000046591.10	chr7	protein_coding	Ticrr	2.19146	1.00656e-17	9.9741e-16										ENSMUSG00000037470.14	chr1	protein_coding	Uggt1	-0.652178	0.000254344	0.0177533
ENSMUSG00000089809.9	chr5	protein_coding	Rasgef1b	-1.01862	1.4114e-05	0.00119387		ENSMUSG00000040652.16	chr9	protein_coding	Oaz2	-1.37284	1.04671e-17	1.0305e-15										ENSMUSG00000051855.15	chr6	protein_coding	Mest	1.06069	0.000254987	0.0177533
ENSMUSG00000023087.15	chr3	protein_coding	Noct	-1.14372	1.43142e-05	0.00120351		ENSMUSG00000039914.6	chr10	protein_coding	Coq10a	-1.16761	1.17891e-17	1.15322e-15										ENSMUSG00000052105.17	chr17	protein_coding	Mtcl1	1.0531	0.000257705	0.0178075
ENSMUSG00000023262.13	chr9	protein_coding	Acy1	-1.02727	1.5099e-05	0.00125438		ENSMUSG00000036782.13	chrX	protein_coding	Klhl13	-2.56857	1.37878e-17	1.34014e-15										ENSMUSG00000055561.9	chr18	protein_coding	Spink5	-2.7979	0.000258529	0.0178075
ENSMUSG00000069835.10	chr11	protein_coding	Sat2	-1.48856	1.52702e-05	0.0012611		ENSMUSG00000041920.14	chr11	protein_coding	Slc16a6	2.10107	1.5005e-17	1.44922e-15										ENSMUSG00000037335.13	chr11	protein_coding	Hand1	2.34069	0.000262767	0.0178075
ENSMUSG00000029730.16	chr5	protein_coding	Mcm7	0.835031	1.54661e-05	0.00126977		ENSMUSG00000058290.4	chr15	protein_coding	Espl1	2.39718	1.60281e-17	1.53829e-15										ENSMUSG00000020447.5	chr11	protein_coding	Npc1l1	3.1287	0.000264364	0.0178206
ENSMUSG00000036840.5	chr8	protein_coding	Siah1a	-0.614865	1.57767e-05	0.00128769		ENSMUSG00000036526.8	chr5	protein_coding	Card11	2.21453	1.72824e-17	1.64831e-15										ENSMUSG00000058145.16	chr7	protein_coding	Adamts17	1.70582	0.000265894	0.0178426
ENSMUSG00000023940.14	chr17	protein_coding	Sgo1	0.980625	1.59273e-05	0.00129243		ENSMUSG00000037126.16	chr19	protein_coding	Psd	-1.92208	1.85229e-17	1.75565e-15										ENSMUSG00000000706.16	chr13	protein_coding	Btn1a1	1.79276	0.000267547	0.0178726
ENSMUSG00000023067.14	chr17	protein_coding	Cdkn1a	-0.647593	1.62051e-05	0.00130717		ENSMUSG00000028312.19	chr4	protein_coding	Smc2	2.22016	1.95891e-17	1.84524e-15										ENSMUSG00000025665.16	chrX	protein_coding	Rps6ka6	-1.43443	0.000270233	0.0178726
ENSMUSG00000099564.2	chr9	protein_coding	Gm28729	-2.41961	1.6325e-05	0.00130717		ENSMUSG00000029309.7	chr5	protein_coding	Sparcl1	-2.50213	2.07448e-17	1.94212e-15										ENSMUSG00000024339.12	chr17	protein_coding	Tap2	-0.615838	0.000271288	0.0178726
ENSMUSG00000042216.13	chr5	protein_coding	Sgsm1	0.656291	1.639e-05	0.00130717		ENSMUSG00000005410.6	chr8	protein_coding	Mcm5	2.05822	2.20513e-17	2.05185e-15										ENSMUSG00000034353.14	chr1	protein_coding	Ramp1	1.19503	0.000271409	0.0178726
ENSMUSG00000064341.1	chrM	protein_coding	mt-Nd1	-1.26604	1.68178e-05	0.00133367		ENSMUSG00000029414.11	chr5	protein_coding	Kntc1	2.23505	2.23824e-17	2.07003e-15										ENSMUSG00000029452.18	chr5	protein_coding	Tmem116	1.63627	0.000273691	0.0178803
ENSMUSG00000028718.16	chr4	protein_coding	Stil	1.073	1.7257e-05	0.00135984		ENSMUSG00000072082.7	chr17	protein_coding	Ccnf	2.14729	2.26847e-17	2.08535e-15										ENSMUSG00000028017.7	chr3	protein_coding	Egf	2.40177	0.000280685	0.0180659
ENSMUSG00000003208.9	chr17	protein_coding	Yju2	0.682129	1.73427e-05	0.00135984		ENSMUSG00000020914.17	chr11	protein_coding	Top2a	2.62331	2.58837e-17	2.36518e-15										ENSMUSG00000030167.15	chr6	protein_coding	Klrc1	-3.14461	0.000281404	0.0180659
ENSMUSG00000026946.9	chr2	protein_coding	Nmi	-0.63699	1.80727e-05	0.00140917		ENSMUSG00000022034.10	chr14	protein_coding	Esco2	1.89581	2.66654e-17	2.42211e-15										ENSMUSG00000042826.13	chr11	protein_coding	Fgf11	2.2899	0.000285727	0.0181294
ENSMUSG00000039304.11	chr3	protein_coding	Tnfsf10	-0.941593	1.82604e-05	0.00141589		ENSMUSG00000015880.13	chr5	protein_coding	Ncapg	2.55654	2.68554e-17	2.42494e-15										ENSMUSG00000009628.14	chr8	protein_coding	Tex15	-1.38086	0.000286061	0.0181294
ENSMUSG00000038418.7	chr18	protein_coding	Egr1	1.35462	1.90041e-05	0.00146542		ENSMUSG00000000028.15	chr16	protein_coding	Cdc45	2.15233	3.07059e-17	2.7563e-15										ENSMUSG00000025140.15	chr11	protein_coding	Pycr1	1.15321	0.000295877	0.0186717
ENSMUSG00000047264.8	chr8	protein_coding	Zfp358	-0.613914	1.92013e-05	0.00147249		ENSMUSG00000033308.16	chr3	protein_coding	Dpyd	-3.95399	3.34371e-17	2.97674e-15										ENSMUSG00000026939.12	chr2	protein_coding	Tmem141	0.675711	0.000300614	0.0188903
ENSMUSG00000064363.1	chrM	protein_coding	mt-Nd4	-1.37671	1.93757e-05	0.00147774		ENSMUSG00000022708.16	chr16	protein_coding	Zbtb20	-1.89631	3.35517e-17	2.97674e-15										ENSMUSG00000048915.12	chr17	protein_coding	Efna5	1.60032	0.000303166	0.0188906
ENSMUSG00000031756.5	chr8	protein_coding	Cenpn	1.10099	1.97593e-05	0.00149754		ENSMUSG00000018623.9	chr9	protein_coding	Mmp7	6.13111	3.58394e-17	3.16133e-15										ENSMUSG00000021464.14	chr13	protein_coding	Ror2	0.894292	0.000311557	0.0192516
ENSMUSG00000018334.18	chr11	protein_coding	Ksr1	-0.632383	1.98499e-05	0.00149754		ENSMUSG00000031262.12	chrX	protein_coding	Cenpi	3.05386	4.03673e-17	3.54026e-15										ENSMUSG00000024028.7	chr17	protein_coding	Tff2	4.23876	0.000317177	0.0195176
ENSMUSG00000042808.8	chr12	protein_coding	Gpx2	0.641129	2.18342e-05	0.00163839		ENSMUSG00000078920.3	chr11	protein_coding	Ifi47	3.10714	4.14656e-17	3.6158e-15										ENSMUSG00000040856.17	chr12	protein_coding	Dlk1	-3.77456	0.00031883	0.0195382
ENSMUSG00000028940.2	chr4	protein_coding	Hes2	-1.47255	2.43006e-05	0.0018137		ENSMUSG00000026683.14	chr1	protein_coding	Nuf2	2.04688	4.21146e-17	3.65153e-15										ENSMUSG00000020102.15	chr10	protein_coding	Slc16a7	2.42414	0.000320667	0.0195572
ENSMUSG00000024747.3	chr19	protein_coding	Aldh1a7	-1.23257	2.45599e-05	0.00182331		ENSMUSG00000031274.16	chrX	protein_coding	Col4a5	-2.23715	4.30089e-17	3.708e-15										ENSMUSG00000031558.15	chr5	protein_coding	Slit2	1.3838	0.000323597	0.0195875
ENSMUSG00000022324.15	chr15	protein_coding	Matn2	-2.17412	2.56872e-05	0.00189691		ENSMUSG00000083282.3	chr19	protein_coding	Ctsf	-2.80972	4.50115e-17	3.85885e-15										ENSMUSG00000057315.14	chr5	protein_coding	Arhgap24	1.92546	0.000332256	0.0199084
ENSMUSG00000067931.6	chr17	protein_coding	Zfp948	1.068	2.69462e-05	0.00197941		ENSMUSG00000022199.12	chr14	protein_coding	Slc22a17	-1.92872	4.60481e-17	3.92566e-15										ENSMUSG00000043410.16	chr5	protein_coding	Hfm1	4.57618	0.000332519	0.0199084
ENSMUSG00000029541.12	chr5	protein_coding	Cyp2w1	-1.37537	2.84437e-05	0.00206765		ENSMUSG00000027737.10	chr3	protein_coding	Slc7a11	4.37707	4.77366e-17	4.047e-15										ENSMUSG00000044860.9	chr9	protein_coding	Gm1123	2.5355	0.000332926	0.0199084
ENSMUSG00000015880.13	chr5	protein_coding	Ncapg	0.980819	2.88482e-05	0.00208619		ENSMUSG00000001517.14	chr6	protein_coding	Foxm1	2.54911	5.20784e-17	4.3907e-15										ENSMUSG00000006567.11	chr8	protein_coding	Atp7b	-2.29632	0.000337748	0.0200856
ENSMUSG00000060181.6	chr10	protein_coding	Slc35e3	-0.82429	2.96619e-05	0.00213287		ENSMUSG00000027715.9	chr3	protein_coding	Ccna2	2.44861	7.16279e-17	5.99055e-15										ENSMUSG00000047496.6	chr1	protein_coding	Rnf152	-2.57143	0.000338597	0.0200856
ENSMUSG00000027326.13	chr2	protein_coding	Knl1	0.884115	2.99585e-05	0.00213287		ENSMUSG00000038943.16	chr7	protein_coding	Prc1	2.52664	7.18395e-17	5.99055e-15										ENSMUSG00000040605.7	chr16	protein_coding	Bace2	1.76735	0.000341845	0.0201975
ENSMUSG00000074218.3	chr7	protein_coding	Cox7a1	-0.888366	3.00915e-05	0.00213287		ENSMUSG00000032596.14	chr9	protein_coding	Uba7	1.07489	7.27709e-17	6.03524e-15										ENSMUSG00000032064.17	chr9	protein_coding	Dixdc1	1.87229	0.000354442	0.0206646
ENSMUSG00000031799.10	chr8	protein_coding	Tpm4	0.823123	3.02578e-05	0.00213287		ENSMUSG00000048458.8	chr3	protein_coding	Inka2	-2.49458	7.97964e-17	6.58213e-15										ENSMUSG00000034206.15	chr16	protein_coding	Polq	-1.14888	0.000356502	0.0206646
ENSMUSG00000002055.9	chr11	protein_coding	Spag5	0.936826	3.12342e-05	0.00219063		ENSMUSG00000078716.10	chr4	protein_coding	Tmem8b	-2.09327	8.57732e-17	7.03709e-15										ENSMUSG00000072115.11	chr14	protein_coding	Ang	1.72555	0.000358269	0.0206646
ENSMUSG00000028211.11	chr4	protein_coding	Trp53inp1	-0.792373	3.14898e-05	0.00219752		ENSMUSG00000030677.8	chr7	protein_coding	Kif22	2.1003	8.63655e-17	7.04779e-15										ENSMUSG00000048852.13	chr11	protein_coding	Gm12185	-2.45364	0.000358303	0.0206646
ENSMUSG00000030798.15	chr7	protein_coding	Cd37	2.26548	3.19338e-05	0.00221741		ENSMUSG00000027254.13	chr2	protein_coding	Map1a	-1.8196	9.234e-17	7.49526e-15										ENSMUSG00000056531.11	chr5	protein_coding	Ccdc18	-0.860514	0.000359766	0.0206646
ENSMUSG00000038126.17	chr5	protein_coding	Mphosph9	0.900791	3.25148e-05	0.0022398		ENSMUSG00000078922.9	chr11	protein_coding	Tgtp1	6.69071	9.80786e-17	7.91894e-15										ENSMUSG00000024112.16	chr17	protein_coding	Cacna1h	1.56843	0.000360075	0.0206646
ENSMUSG00000022021.14	chr14	protein_coding	Diaph3	0.798973	3.25771e-05	0.0022398		ENSMUSG00000024056.10	chr17	protein_coding	Ndc80	2.06037	1.17177e-16	9.41118e-15										ENSMUSG00000063564.13	chr11	protein_coding	Col23a1	1.81902	0.000360876	0.0206646
ENSMUSG00000069808.13	chr11	protein_coding	Fam57a	1.4798	3.31379e-05	0.00226719		ENSMUSG00000054693.14	chr9	protein_coding	Adam10	0.671995	1.18175e-16	9.44165e-15										ENSMUSG00000037997.12	chr6	protein_coding	Parp11	-0.796573	0.000362758	0.0206912
ENSMUSG00000001228.14	chr17	protein_coding	Uhrf1	0.977052	3.34471e-05	0.00227718		ENSMUSG00000041329.13	chr11	protein_coding	Atp1b2	3.43924	1.26308e-16	1.00388e-14										ENSMUSG00000030247.9	chr6	protein_coding	Kcnj8	1.03667	0.000386127	0.0215273
ENSMUSG00000026196.7	chr1	protein_coding	Bard1	1.10654	3.43871e-05	0.00232981		ENSMUSG00000035683.13	chr4	protein_coding	Melk	2.0933	1.35641e-16	1.07248e-14										ENSMUSG00000056553.14	chr12	protein_coding	Ptprn2	1.39393	0.000394274	0.0216707
ENSMUSG00000038085.13	chr2	protein_coding	Cnbd2	-1.57415	3.71012e-05	0.00248054		ENSMUSG00000021965.3	chr14	protein_coding	Ska3	1.88552	1.70281e-16	1.33942e-14										ENSMUSG00000067586.4	chr13	protein_coding	S1pr3	1.51852	0.000394423	0.0216707
ENSMUSG00000031257.14	chrX	protein_coding	Nox1	2.07868	3.72347e-05	0.00248054		ENSMUSG00000062760.10	chr15	protein_coding	Shisal1	-3.0816	1.72795e-16	1.35191e-14										ENSMUSG00000074852.4	chr19	protein_coding	Hpse2	3.21155	0.000395057	0.0216707
ENSMUSG00000031712.10	chr8	protein_coding	Il15	-0.779129	3.73228e-05	0.00248054		ENSMUSG00000026646.16	chr2	protein_coding	Suv39h2	2.36778	1.73639e-16	1.35191e-14										ENSMUSG00000036904.6	chr18	protein_coding	Fzd8	0.993934	0.000397372	0.0216707
ENSMUSG00000033788.15	chr6	protein_coding	Dysf	-0.825674	3.79436e-05	0.00250456		ENSMUSG00000036777.8	chr9	protein_coding	Anln	2.43061	1.79463e-16	1.39015e-14										ENSMUSG00000005237.14	chr11	protein_coding	Dnah2	1.42194	0.000397467	0.0216707
ENSMUSG00000024301.10	chr17	protein_coding	Kifc5b	0.856659	3.84572e-05	0.00250456		ENSMUSG00000029752.12	chr6	protein_coding	Asns	2.31367	1.88171e-16	1.45025e-14										ENSMUSG00000022034.10	chr14	protein_coding	Esco2	-0.860113	0.000402421	0.0218605
ENSMUSG00000022708.16	chr16	protein_coding	Zbtb20	-1.27064	3.85621e-05	0.00250456		ENSMUSG00000064373.12	chr15	protein_coding	Selenop	-2.73383	1.99095e-16	1.52673e-14										ENSMUSG00000020828.13	chr11	protein_coding	Pld2	-1.50403	0.000409787	0.0220987
ENSMUSG00000041859.10	chr1	protein_coding	Mcm3	0.818727	3.85788e-05	0.00250456		ENSMUSG00000043415.5	chr2	protein_coding	Otud1	-1.82023	2.01847e-16	1.54009e-14										ENSMUSG00000036242.15	chr14	protein_coding	Armh4	2.11791	0.000415539	0.0222711
ENSMUSG00000031365.13	chrX	protein_coding	Zfp275	0.771989	3.85814e-05	0.00250456		ENSMUSG00000069874.7	chr11	protein_coding	Irgm2	2.89556	2.47163e-16	1.87647e-14										ENSMUSG00000025716.14	chr2	protein_coding	Myo3a	2.15491	0.000417977	0.0222711
ENSMUSG00000025221.16	chr19	protein_coding	Kcnip2	-1.57659	4.06393e-05	0.00260292		ENSMUSG00000034810.7	chr2	protein_coding	Scn7a	-1.95834	2.54589e-16	1.92328e-14										ENSMUSG00000043165.7	chr3	protein_coding	Lor	-2.92236	0.000419355	0.0222711
ENSMUSG00000041891.16	chr18	protein_coding	Lman1	0.756366	4.09137e-05	0.00260292		ENSMUSG00000063873.10	chr2	protein_coding	Slc24a3	-2.48882	2.58489e-16	1.94313e-14										ENSMUSG00000035085.5	chr11	protein_coding	1700020L24Rik	0.758951	0.000420493	0.0222711
ENSMUSG00000047414.6	chr12	protein_coding	Flrt2	-1.05241	4.09251e-05	0.00260292		ENSMUSG00000030782.16	chr7	protein_coding	Tgfb1i1	-2.00332	2.7814e-16	2.0806e-14										ENSMUSG00000018906.14	chr11	protein_coding	P4ha2	0.850339	0.000427721	0.0225733
ENSMUSG00000044312.4	chr10	protein_coding	Neurog3	1.92553	4.1029e-05	0.00260292		ENSMUSG00000002835.9	chr17	protein_coding	Chaf1a	1.95815	2.83516e-16	2.11046e-14										ENSMUSG00000032122.15	chr9	protein_coding	Slc37a2	-3.8054	0.000431146	0.0225933
ENSMUSG00000064345.1	chrM	protein_coding	mt-Nd2	-1.12499	4.2832e-05	0.00270501		ENSMUSG00000019992.8	chr10	protein_coding	Mtfr2	2.85888	2.8688e-16	2.12514e-14										ENSMUSG00000109305.1	chr7	protein_coding	Smim38	5.427	0.000434926	0.0225969
ENSMUSG00000035842.10	chr17	protein_coding	Ddx11	0.677776	4.4269e-05	0.00278316		ENSMUSG00000027115.14	chr2	protein_coding	Kif18a	2.29302	2.9407e-16	2.16788e-14										ENSMUSG00000032311.17	chr9	protein_coding	Nrg4	1.34726	0.000439136	0.0225969
ENSMUSG00000026429.9	chr1	protein_coding	Ube2t	0.990039	4.82646e-05	0.00300727		ENSMUSG00000045751.16	chr4	protein_coding	Mms22l	2.20108	3.21224e-16	2.35667e-14										ENSMUSG00000020914.17	chr11	protein_coding	Top2a	-1.10043	0.00044156	0.0225969
ENSMUSG00000072720.9	chr5	protein_coding	Myo18b	-3.44836	4.89018e-05	0.00303343		ENSMUSG00000001270.9	chr12	protein_coding	Ckb	-2.21172	3.28803e-16	2.40074e-14										ENSMUSG00000027227.7	chr2	protein_coding	Sord	1.27687	0.000442104	0.0225969
ENSMUSG00000031805.17	chr8	protein_coding	Jak3	1.06098	5.04098e-05	0.00311314		ENSMUSG00000032400.18	chr9	protein_coding	Zwilch	2.24139	3.49394e-16	2.53893e-14										ENSMUSG00000017146.12	chr11	protein_coding	Brca1	-0.725338	0.000443165	0.0225969
ENSMUSG00000032440.13	chr9	protein_coding	Tgfbr2	1.04019	5.18955e-05	0.00318045		ENSMUSG00000027326.13	chr2	protein_coding	Knl1	2.30467	3.51892e-16	2.5396e-14										ENSMUSG00000039298.16	chr4	protein_coding	Cdk5rap2	-0.766795	0.000444626	0.0225969
ENSMUSG00000027371.10	chr2	protein_coding	Fahd2a	-0.664141	5.33546e-05	0.00325183		ENSMUSG00000046179.17	chr7	protein_coding	E2f8	2.0204	3.52864e-16	2.5396e-14										ENSMUSG00000079055.10	chr12	protein_coding	Slc8a3	1.84822	0.000445798	0.0225969
ENSMUSG00000024795.11	chr19	protein_coding	Kif20b	0.964944	5.46928e-05	0.00330454		ENSMUSG00000020183.11	chr10	protein_coding	Cpm	-3.65046	3.5448e-16	2.5396e-14										ENSMUSG00000041147.10	chr5	protein_coding	Brca2	-0.973724	0.000446453	0.0225969
ENSMUSG00000039747.11	chr5	protein_coding	Orai2	0.703932	5.58978e-05	0.00334835		ENSMUSG00000035357.17	chr6	protein_coding	Pdzrn3	-2.08588	3.96609e-16	2.82815e-14										ENSMUSG00000026546.16	chr1	protein_coding	Cfap45	1.99055	0.000449592	0.0226015
ENSMUSG00000025395.14	chr10	protein_coding	Prim1	0.996575	5.84804e-05	0.00348808		ENSMUSG00000033585.5	chr7	protein_coding	Ndn	-1.92638	4.11603e-16	2.92143e-14										ENSMUSG00000011171.11	chr12	protein_coding	Vipr2	2.52502	0.000452603	0.022676
ENSMUSG00000030609.18	chr7	protein_coding	Aen	0.712076	5.87898e-05	0.00349161		ENSMUSG00000026207.16	chr1	protein_coding	Speg	-2.34122	4.70715e-16	3.32551e-14										ENSMUSG00000040046.14	chr7	protein_coding	Tph1	1.79288	0.000461904	0.0230641
ENSMUSG00000025716.14	chr2	protein_coding	Myo3a	2.67502	5.96355e-05	0.00352684		ENSMUSG00000029847.13	chr6	protein_coding	Slc23a4	2.01911	4.76852e-16	3.35334e-14										ENSMUSG00000047656.9	chr19	protein_coding	Trpt1	0.729385	0.000465828	0.0231405
ENSMUSG00000024556.4	chr18	protein_coding	Me2	-1.19158	6.05054e-05	0.00356318		ENSMUSG00000032496.7	chr9	protein_coding	Ltf	4.95806	4.9652e-16	3.47564e-14										ENSMUSG00000040270.16	chr4	protein_coding	Bach2	1.93976	0.000470072	0.02316
ENSMUSG00000005470.8	chr8	protein_coding	Asf1b	0.815514	6.08566e-05	0.0035688		ENSMUSG00000036564.17	chr8	protein_coding	Ndrg4	-1.53328	5.46054e-16	3.80492e-14										ENSMUSG00000017692.8	chr11	protein_coding	Rhbdl3	2.11908	0.000473497	0.0232434
ENSMUSG00000018920.11	chr11	protein_coding	Cxcl16	1.20364	6.2832e-05	0.00366923		ENSMUSG00000044345.9	chr19	protein_coding	Marveld1	-2.06662	6.02761e-16	4.18097e-14										ENSMUSG00000021765.9	chr13	protein_coding	Fst	1.83746	0.000477628	0.0232434
ENSMUSG00000041362.17	chr19	protein_coding	Shtn1	0.703113	6.71239e-05	0.00388672		ENSMUSG00000034311.3	chrX	protein_coding	Kif4	2.51231	6.96313e-16	4.80802e-14										ENSMUSG00000022723.16	chr16	protein_coding	Crybg3	-0.690983	0.000478514	0.0232434
ENSMUSG00000022018.7	chr14	protein_coding	Rgcc	0.711432	6.73917e-05	0.00388672		ENSMUSG00000022221.14	chr14	protein_coding	Ripk3	2.4794	7.13226e-16	4.90262e-14										ENSMUSG00000029074.14	chr4	protein_coding	Ttll10	1.42564	0.000481051	0.0232434
ENSMUSG00000102918.1	chr18	protein_coding	Pcdhgc3	1.1826	6.87526e-05	0.00394889		ENSMUSG00000002297.16	chr5	protein_coding	Dbf4	2.02193	7.22107e-16	4.94141e-14										ENSMUSG00000042225.3	chrX	protein_coding	Ammecr1	-0.594251	0.000488713	0.0233088
ENSMUSG00000060098.11	chr8	protein_coding	Prmt7	0.60432	7.15623e-05	0.00407672		ENSMUSG00000074151.13	chr8	protein_coding	Nlrc5	5.02695	7.46396e-16	5.08482e-14										ENSMUSG00000032340.8	chr9	protein_coding	Neo1	-0.630863	0.000507386	0.0238972
ENSMUSG00000044167.6	chr3	protein_coding	Foxo1	-0.882074	7.23945e-05	0.00409916		ENSMUSG00000034329.16	chr11	protein_coding	Brip1	2.26712	7.81156e-16	5.29798e-14										ENSMUSG00000028289.12	chr4	protein_coding	Epha7	2.44592	0.000507593	0.0238972
ENSMUSG00000022385.11	chr15	protein_coding	Gtse1	0.795113	7.27449e-05	0.00409916		ENSMUSG00000030346.16	chr6	protein_coding	Rad51ap1	2.1964	8.07643e-16	5.45338e-14										ENSMUSG00000037852.8	chr8	protein_coding	Cpe	1.3512	0.000512316	0.0240059
ENSMUSG00000025332.14	chrX	protein_coding	Kdm5c	0.750308	7.28374e-05	0.00409916		ENSMUSG00000006179.9	chr13	protein_coding	Prss16	3.76954	8.76253e-16	5.89058e-14										ENSMUSG00000039579.15	chr4	protein_coding	Grin3a	3.58537	0.000514536	0.0240059
ENSMUSG00000028175.15	chr3	protein_coding	Depdc1a	1.13836	7.37654e-05	0.00413471		ENSMUSG00000038370.6	chr1	protein_coding	Pcp4l1	-2.26929	8.87095e-16	5.93731e-14										ENSMUSG00000021587.5	chr13	protein_coding	Pcsk1	1.7943	0.000518131	0.0240059
ENSMUSG00000064370.1	chrM	protein_coding	mt-Cytb	-1.29717	7.4555e-05	0.00415836		ENSMUSG00000002324.8	chr14	protein_coding	Rec8	-2.17839	9.22983e-16	6.13468e-14										ENSMUSG00000046591.10	chr7	protein_coding	Ticrr	-0.846612	0.000518887	0.0240059
ENSMUSG00000046962.16	chr16	protein_coding	Zbtb21	0.658275	7.64295e-05	0.00423304		ENSMUSG00000039304.11	chr3	protein_coding	Tnfsf10	2.43612	9.24624e-16	6.13468e-14										ENSMUSG00000024907.7	chr19	protein_coding	Gal	2.86695	0.000521371	0.0240059
ENSMUSG00000049521.2	chr15	protein_coding	Cdc42ep1	0.784727	7.83737e-05	0.0043013		ENSMUSG00000024660.9	chr19	protein_coding	Incenp	1.88138	9.35068e-16	6.17712e-14										ENSMUSG00000010047.12	chr9	protein_coding	Hyal2	0.739475	0.000521691	0.0240059
ENSMUSG00000030254.16	chr6	protein_coding	Rad18	0.823409	7.85864e-05	0.0043013		ENSMUSG00000074802.11	chr10	protein_coding	Gas2l3	1.89963	1.03866e-15	6.83189e-14										ENSMUSG00000060843.11	chr10	protein_coding	Ctnna3	2.06318	0.000523462	0.0240059
ENSMUSG00000032010.15	chr9	protein_coding	Usp2	-2.02428	7.89678e-05	0.00430529		ENSMUSG00000044201.10	chr18	protein_coding	Cdc25c	2.50204	1.07271e-15	7.02557e-14										ENSMUSG00000030287.15	chr6	protein_coding	Itpr2	2.06363	0.000523884	0.0240059
ENSMUSG00000024575.16	chr18	protein_coding	Pde6a	-2.22746	8.01305e-05	0.00435168		ENSMUSG00000028885.8	chr4	protein_coding	Smpdl3b	2.44398	1.0866e-15	7.08613e-14										ENSMUSG00000032679.12	chr2	protein_coding	Cd59a	1.54651	0.000527196	0.0240059
ENSMUSG00000029283.17	chr5	protein_coding	Cdc7	1.96443	8.66189e-05	0.00465426		ENSMUSG00000035275.14	chr4	protein_coding	Raver2	-2.41061	1.27696e-15	8.29211e-14										ENSMUSG00000022142.8	chr15	protein_coding	Nup155	-0.644591	0.000527728	0.0240059
ENSMUSG00000036777.8	chr9	protein_coding	Anln	0.774995	8.69252e-05	0.00465426		ENSMUSG00000022322.8	chr8	protein_coding	Shcbp1	2.14018	1.36488e-15	8.82542e-14										ENSMUSG00000026874.10	chr2	protein_coding	Hc	2.66359	0.000533691	0.0240059
ENSMUSG00000030036.8	chr6	protein_coding	Mogs	0.661674	8.7036e-05	0.00465426		ENSMUSG00000033107.6	chr18	protein_coding	Rnf125	1.89402	1.45681e-15	9.38014e-14										ENSMUSG00000029762.6	chr6	protein_coding	Akr1b8	0.85281	0.000533748	0.0240059
ENSMUSG00000031303.8	chrX	protein_coding	Map3k15	1.81872	8.78956e-05	0.00468052		ENSMUSG00000074766.10	chr2	protein_coding	Ism1	-2.64363	1.52973e-15	9.80827e-14										ENSMUSG00000048191.15	chr7	protein_coding	Muc6	3.26066	0.000542168	0.0242179
ENSMUSG00000046718.8	chr8	protein_coding	Bst2	0.822195	8.86241e-05	0.00468052		ENSMUSG00000050751.14	chr8	protein_coding	Pgbd5	-2.72623	1.74946e-15	1.11702e-13										ENSMUSG00000002633.4	chr5	protein_coding	Shh	5.17146	0.00055371	0.0245854
ENSMUSG00000026456.18	chr1	protein_coding	Cyb5r1	0.665598	8.88389e-05	0.00468052		ENSMUSG00000020897.12	chr11	protein_coding	Aurkb	2.1954	1.76637e-15	1.12312e-13										ENSMUSG00000046460.15	chr9	protein_coding	Sh2d7	2.29867	0.000566702	0.025065
ENSMUSG00000032555.10	chr9	protein_coding	Topbp1	0.846655	8.88685e-05	0.00468052		ENSMUSG00000025758.10	chr3	protein_coding	Plk4	2.22822	1.78692e-15	1.13147e-13										ENSMUSG00000024593.15	chr18	protein_coding	Megf10	1.96058	0.000571482	0.0250711
ENSMUSG00000028655.11	chr4	protein_coding	Mfsd2a	2.59907	9.48022e-05	0.00490057		ENSMUSG00000033031.13	chr16	protein_coding	Cip2a	2.53362	1.86524e-15	1.17618e-13										ENSMUSG00000036459.15	chr7	protein_coding	Wtip	0.748058	0.000579636	0.0252823
ENSMUSG00000026930.15	chr2	protein_coding	Gpsm1	1.11356	9.68269e-05	0.00496843		ENSMUSG00000034785.14	chr4	protein_coding	Dio1	-4.18552	1.929e-15	1.21138e-13										ENSMUSG00000024136.14	chr17	protein_coding	Dnase1l2	2.57521	0.000583996	0.0253978
ENSMUSG00000026047.13	chr1	protein_coding	Poglut2	0.841979	9.88524e-05	0.0050394		ENSMUSG00000021697.12	chr13	protein_coding	Depdc1b	2.1392	2.03194e-15	1.27079e-13										ENSMUSG00000039187.16	chr7	protein_coding	Fanci	-0.933864	0.000595807	0.0256855
ENSMUSG00000049811.17	chr11	protein_coding	Fam161a	-1.0392	9.89321e-05	0.0050394		ENSMUSG00000001228.14	chr17	protein_coding	Uhrf1	1.82072	2.19369e-15	1.36635e-13										ENSMUSG00000033308.16	chr3	protein_coding	Dpyd	2.46632	0.000612362	0.0260016
ENSMUSG00000049999.4	chr2	protein_coding	Ppp1r3d	-1.5015	9.93132e-05	0.00504042		ENSMUSG00000023940.14	chr17	protein_coding	Sgo1	2.35949	2.24465e-15	1.39107e-13										ENSMUSG00000090942.1	chr18	protein_coding	F830016B08Rik	-2.32613	0.000613659	0.0260016
ENSMUSG00000003779.16	chr18	protein_coding	Kif20a	0.936633	0.000100024	0.0050581		ENSMUSG00000087370.3	chr13	protein_coding	Tmem170b	0.994622	2.25159e-15	1.39107e-13										ENSMUSG00000035407.8	chr4	protein_coding	Kank4	1.88594	0.00061667	0.0260547
ENSMUSG00000022389.15	chr15	protein_coding	Tef	-1.30986	0.000103885	0.00523405		ENSMUSG00000079553.11	chr17	protein_coding	Kifc1	2.06597	2.30377e-15	1.41756e-13										ENSMUSG00000035200.7	chr9	protein_coding	Chrnb4	2.34091	0.000619568	0.0260819
ENSMUSG00000067928.6	chr17	protein_coding	Zfp760	0.955075	0.000108186	0.00537352		ENSMUSG00000023990.18	chr17	protein_coding	Tfeb	-0.910529	2.52109e-15	1.54137e-13										ENSMUSG00000020682.17	chr11	protein_coding	Mmp28	0.651866	0.000622589	0.0260819
ENSMUSG00000053550.13	chr7	protein_coding	Shisa7	1.02996	0.000109041	0.00537771		ENSMUSG00000074259.10	chr9	protein_coding	Gramd2	2.31985	2.52519e-15	1.54137e-13										ENSMUSG00000033061.15	chr1	protein_coding	Resp18	1.58116	0.000625884	0.0261461
ENSMUSG00000043017.9	chr7	protein_coding	Ptgir	1.64002	0.000117025	0.00573092		ENSMUSG00000004951.10	chr5	protein_coding	Hspb1	-2.07258	2.57096e-15	1.56306e-13										ENSMUSG00000020427.11	chr11	protein_coding	Igfbp3	1.14889	0.000632316	0.0262044
ENSMUSG00000046179.17	chr7	protein_coding	E2f8	0.621874	0.000120048	0.00580389		ENSMUSG00000027323.10	chr2	protein_coding	Rad51	2.20582	2.58629e-15	1.56614e-13										ENSMUSG00000038224.12	chr11	protein_coding	Serpinf2	2.23455	0.000633299	0.0262044
ENSMUSG00000068742.11	chr2	protein_coding	Cry2	-1.1015	0.000120178	0.00580389		ENSMUSG00000020672.14	chr12	protein_coding	Sntg2	-2.19703	3.1463e-15	1.89413e-13										ENSMUSG00000028635.7	chr4	protein_coding	Edn2	2.57778	0.000633815	0.0262044
ENSMUSG00000019762.4	chr10	protein_coding	Iyd	-1.04938	0.000123012	0.00592025		ENSMUSG00000050373.13	chr2	protein_coding	Snx21	-1.1106	3.15275e-15	1.89413e-13										ENSMUSG00000078954.9	chr15	protein_coding	Arhgap8	-0.882883	0.000634347	0.0262044
ENSMUSG00000024985.20	chr19	protein_coding	Tcf7l2	-0.629475	0.000124394	0.00596622		ENSMUSG00000046259.2	chr3	protein_coding	Sprr2h	6.60092	3.32248e-15	1.98827e-13										ENSMUSG00000023905.15	chr17	protein_coding	Tnfrsf12a	1.13484	0.000636412	0.0262166
ENSMUSG00000028378.6	chr4	protein_coding	Ptgr1	0.68155	0.000125628	0.00600476		ENSMUSG00000026179.14	chr1	protein_coding	Pnkd	-1.0447	4.21641e-15	2.51337e-13										ENSMUSG00000011751.16	chr7	protein_coding	Sptbn4	1.74496	0.00064881	0.0266533
ENSMUSG00000022037.15	chr14	protein_coding	Clu	1.8393	0.000128643	0.00611952		ENSMUSG00000056394.17	chr7	protein_coding	Lig1	1.60493	4.69819e-15	2.78097e-13										ENSMUSG00000051627.3	chr13	protein_coding	H1f4	2.16388	0.000651263	0.0266802
ENSMUSG00000019992.8	chr10	protein_coding	Mtfr2	1.11881	0.000128906	0.00611952		ENSMUSG00000026822.14	chr2	protein_coding	Lcn2	5.12414	4.70177e-15	2.78097e-13										ENSMUSG00000051910.13	chr7	protein_coding	Sox6	2.54587	0.000654837	0.0267527
ENSMUSG00000027306.15	chr2	protein_coding	Nusap1	0.647371	0.000133582	0.00628181		ENSMUSG00000039278.10	chrX	protein_coding	Pcsk1n	-1.71583	5.13304e-15	3.02433e-13										ENSMUSG00000072945.3	chrX	protein_coding	Ripply1	2.73505	0.000658349	0.0267964
ENSMUSG00000028643.11	chr4	protein_coding	Svbp	-0.675695	0.000133675	0.00628181		ENSMUSG00000035365.15	chr10	protein_coding	Parpbp	2.5728	5.50686e-15	3.2321e-13										ENSMUSG00000024500.20	chr18	protein_coding	Ppp2r2b	2.02304	0.000659521	0.0267964
ENSMUSG00000024673.9	chr19	protein_coding	Ms4a1	3.92175	0.000135305	0.00633707		ENSMUSG00000028544.14	chr4	protein_coding	Slc5a9	2.15999	5.63992e-15	3.29751e-13										ENSMUSG00000036368.8	chr17	protein_coding	Rmdn2	0.884203	0.000675171	0.027325
ENSMUSG00000067750.3	chr1	protein_coding	Khdc1a	4.7784	0.000136422	0.00636804		ENSMUSG00000038751.5	chr2	protein_coding	Ptk6	1.99275	5.93349e-15	3.43962e-13										ENSMUSG00000028039.11	chr3	protein_coding	Efna3	3.32319	0.000679492	0.0273828
ENSMUSG00000030641.10	chr7	protein_coding	Ddias	0.986831	0.000141704	0.00659254		ENSMUSG00000051373.5	chr2	protein_coding	Plpp7	-3.0627	5.9341e-15	3.43962e-13										ENSMUSG00000026938.10	chr2	protein_coding	Fcna	1.21411	0.000690866	0.0277657
ENSMUSG00000003032.8	chr4	protein_coding	Klf4	-0.938381	0.000145397	0.00674187		ENSMUSG00000079018.10	chr15	protein_coding	Ly6c1	3.59048	5.95265e-15	3.43962e-13										ENSMUSG00000028356.4	chr4	protein_coding	Ambp	2.90696	0.00069562	0.0278273
ENSMUSG00000057982.8	chr9	protein_coding	Zfp809	0.769213	0.000152314	0.00703924		ENSMUSG00000022103.10	chr14	protein_coding	Gfra2	-1.9973	5.97313e-15	3.43962e-13										ENSMUSG00000042845.7	chr2	protein_coding	Wfdc12	-3.50752	0.000696476	0.0278273
ENSMUSG00000035150.15	chrX	protein_coding	Eif2s3x	0.980261	0.000154857	0.00708634		ENSMUSG00000031636.7	chr8	protein_coding	Pdlim3	-2.50913	6.05654e-15	3.46332e-13										ENSMUSG00000022211.9	chr14	protein_coding	Carmil3	2.46226	0.000702995	0.0278754
ENSMUSG00000025001.11	chr19	protein_coding	Hells	0.874096	0.000164316	0.00744595		ENSMUSG00000041498.13	chr1	protein_coding	Kif14	2.62835	6.05968e-15	3.46332e-13										ENSMUSG00000078921.3	chr11	protein_coding	Tgtp2	-1.98214	0.000713489	0.028042
ENSMUSG00000045316.5	chr17	protein_coding	Fahd1	-0.820244	0.000182197	0.00818498		ENSMUSG00000037111.9	chr3	protein_coding	Setd7	-1.48633	6.42808e-15	3.66017e-13										ENSMUSG00000003378.9	chr7	protein_coding	Grik5	1.10542	0.000714162	0.028042
ENSMUSG00000053182.11	chr16	protein_coding	Gm609	1.10876	0.000183964	0.00822943		ENSMUSG00000056054.9	chr3	protein_coding	S100a8	10.7792	6.85905e-15	3.87704e-13										ENSMUSG00000048807.2	chr11	protein_coding	Slc35e4	1.14544	0.000716576	0.028042
ENSMUSG00000020151.16	chr10	protein_coding	Ptprr	-1.07375	0.000187465	0.00827096		ENSMUSG00000026308.8	chr1	protein_coding	Klhl30	-3.60878	6.85977e-15	3.87704e-13										ENSMUSG00000033569.17	chr1	protein_coding	Adgrb3	2.01518	0.000716597	0.028042
ENSMUSG00000043909.16	chr2	protein_coding	Trp53bp1	0.739298	0.000187509	0.00827096		ENSMUSG00000041120.6	chr4	protein_coding	Nbl1	-2.05455	7.74069e-15	4.35878e-13										ENSMUSG00000051652.4	chr10	protein_coding	Lrrc3	1.93323	0.000717433	0.028042
ENSMUSG00000020646.17	chr12	protein_coding	Mboat2	-1.79683	0.000188086	0.00827096		ENSMUSG00000021567.15	chr13	protein_coding	Nkd2	-2.90188	8.14698e-15	4.5707e-13										ENSMUSG00000032409.15	chr9	protein_coding	Atr	-0.947883	0.000722324	0.028042
ENSMUSG00000032258.15	chr9	protein_coding	Lca5	1.07904	0.000194186	0.00843826		ENSMUSG00000013033.16	chr8	protein_coding	Adgrl1	-1.55015	8.35913e-15	4.67254e-13										ENSMUSG00000003273.14	chr7	protein_coding	Car11	2.35864	0.000727199	0.0280803
ENSMUSG00000035275.14	chr4	protein_coding	Raver2	-1.09363	0.000194512	0.00843826		ENSMUSG00000034936.2	chr11	protein_coding	Arl4d	-2.72038	8.70362e-15	4.84735e-13										ENSMUSG00000041710.4	chrX	protein_coding	Trpc5	-4.96353	0.000728739	0.0280803
ENSMUSG00000023243.9	chr14	protein_coding	Kcnk5	-0.765543	0.000194678	0.00843826		ENSMUSG00000020869.8	chr11	protein_coding	Lrrc59	1.67742	8.76616e-15	4.86442e-13										ENSMUSG00000029445.13	chr5	protein_coding	Hpd	1.59297	0.000728991	0.0280803
ENSMUSG00000056553.14	chr12	protein_coding	Ptprn2	1.03776	0.000195488	0.00844163		ENSMUSG00000037405.8	chr9	protein_coding	Icam1	4.41878	9.02988e-15	4.99261e-13										ENSMUSG00000015852.13	chr3	protein_coding	Fcrls	2.52578	0.000744724	0.0285381
ENSMUSG00000110218.1	chr17	protein_coding	Gm20219	0.99606	0.000196314	0.00844163		ENSMUSG00000032555.10	chr9	protein_coding	Topbp1	1.71434	9.20992e-15	5.07377e-13										ENSMUSG00000025930.6	chr1	protein_coding	Msc	1.80368	0.000754452	0.0286453
ENSMUSG00000039364.13	chr11	protein_coding	Sectm1b	-1.33437	0.000197141	0.00844163		ENSMUSG00000069835.10	chr11	protein_coding	Sat2	-2.66885	9.5221e-15	5.22688e-13										ENSMUSG00000018672.15	chr11	protein_coding	Copz2	1.47332	0.000754652	0.0286453
ENSMUSG00000007097.14	chr1	protein_coding	Atp1a2	-1.39746	0.000197175	0.00844163		ENSMUSG00000060550.16	chr17	protein_coding	H2-Q7	4.2083	9.74807e-15	5.33174e-13										ENSMUSG00000022687.12	chr16	protein_coding	Boc	1.71625	0.000758599	0.0286453
ENSMUSG00000017724.14	chr11	protein_coding	Etv4	2.47583	0.000199102	0.00849808		ENSMUSG00000035842.10	chr17	protein_coding	Ddx11	1.42245	1.01498e-14	5.53166e-13										ENSMUSG00000010592.9	chr17	protein_coding	Dazl	-2.92794	0.000762318	0.0286933
ENSMUSG00000020330.16	chr11	protein_coding	Hmmr	0.858674	0.000201396	0.00856976		ENSMUSG00000037032.16	chr7	protein_coding	Apbb1	-1.62434	1.09299e-14	5.93562e-13										ENSMUSG00000081683.5	chr5	protein_coding	Fzd10	2.74643	0.000767087	0.0287964
ENSMUSG00000038421.13	chr1	protein_coding	Fcrla	4.98214	0.000203709	0.00864184		ENSMUSG00000048285.9	chr12	protein_coding	Frmd6	-1.60702	1.10704e-14	5.9906e-13										ENSMUSG00000041681.2	chr6	protein_coding	Iapp	3.77072	0.000768939	0.0287964
ENSMUSG00000027712.13	chr3	protein_coding	Anxa5	0.59713	0.000205979	0.00871166		ENSMUSG00000002055.9	chr11	protein_coding	Spag5	2.41345	1.2308e-14	6.63674e-13										ENSMUSG00000034028.16	chr18	protein_coding	Cd226	-2.07817	0.000772127	0.0288429
ENSMUSG00000029727.7	chr5	protein_coding	Cyp3a13	-1.49241	0.000211311	0.00885665		ENSMUSG00000032193.9	chr9	protein_coding	Ldlr	0.913985	1.30267e-14	6.99954e-13										ENSMUSG00000018983.9	chr4	protein_coding	E2f2	-0.915377	0.00077797	0.0289882
ENSMUSG00000025403.5	chr10	protein_coding	Shmt2	0.618952	0.000214494	0.00896317		ENSMUSG00000051235.10	chr12	protein_coding	Gen1	1.60555	1.31655e-14	7.04929e-13										ENSMUSG00000027350.8	chr2	protein_coding	Chgb	1.12264	0.000782526	0.0290122
ENSMUSG00000064357.1	chrM	protein_coding	mt-Atp6	-1.55875	0.000219059	0.00912659		ENSMUSG00000006398.15	chr4	protein_coding	Cdc20	2.30878	1.39546e-14	7.44569e-13										ENSMUSG00000058135.12	chr3	protein_coding	Gstm1	1.2833	0.000788043	0.0291438
ENSMUSG00000023988.8	chr17	protein_coding	Bysl	0.594093	0.000225284	0.00933024		ENSMUSG00000030701.17	chr7	protein_coding	Plekhb1	-2.66096	1.42644e-14	7.5845e-13										ENSMUSG00000030701.17	chr7	protein_coding	Plekhb1	1.55592	0.000792272	0.0292273
ENSMUSG00000020869.8	chr11	protein_coding	Lrrc59	0.732191	0.000226216	0.00934112		ENSMUSG00000006576.16	chr1	protein_coding	Slc4a3	-1.92529	1.53379e-14	8.12694e-13										ENSMUSG00000039278.10	chrX	protein_coding	Pcsk1n	1.32548	0.000802294	0.0295236
ENSMUSG00000000305.12	chr2	protein_coding	Cdh4	-1.54636	0.000227482	0.00936567		ENSMUSG00000027306.15	chr2	protein_coding	Nusap1	1.88608	1.60903e-14	8.49614e-13										ENSMUSG00000021876.15	chr14	protein_coding	Rnase4	1.70408	0.00081321	0.0298512
ENSMUSG00000022227.5	chr14	protein_coding	Mcpt1	2.9707	0.000230868	0.00946864		ENSMUSG00000022021.14	chr14	protein_coding	Diaph3	2.40532	1.64271e-14	8.64404e-13										ENSMUSG00000020444.19	chr11	protein_coding	Guk1	0.625339	0.000815836	0.0298737
ENSMUSG00000073705.10	chr4	protein_coding	Cenps	0.742777	0.000235391	0.00960029		ENSMUSG00000041064.13	chr9	protein_coding	Pif1	2.51998	1.68751e-14	8.84929e-13										ENSMUSG00000033377.14	chr3	protein_coding	Palmd	2.20417	0.000832011	0.0303747
ENSMUSG00000039910.10	chr10	protein_coding	Cited2	-0.692511	0.000235932	0.00960029		ENSMUSG00000019978.16	chr10	protein_coding	Epb41l2	1.40876	1.72416e-14	9.01049e-13										ENSMUSG00000032058.14	chr9	protein_coding	Ppp2r1b	-0.733281	0.000842119	0.0305369
ENSMUSG00000029135.10	chr5	protein_coding	Fosl2	-0.728601	0.000236625	0.00960051		ENSMUSG00000038126.17	chr5	protein_coding	Mphosph9	1.62597	1.74756e-14	9.1016e-13										ENSMUSG00000004347.17	chr6	protein_coding	Pde1c	1.73062	0.000844888	0.0305369
ENSMUSG00000037991.9	chr16	protein_coding	Rmi2	1.16199	0.000238053	0.0096026		ENSMUSG00000041431.16	chr13	protein_coding	Ccnb1	2.58243	1.78431e-14	9.26142e-13										ENSMUSG00000036834.16	chr3	protein_coding	Plch1	-1.04844	0.000846302	0.0305369
ENSMUSG00000006342.15	chr10	protein_coding	Susd2	-0.870073	0.000238869	0.00960776		ENSMUSG00000024921.17	chr19	protein_coding	Smarca2	-0.994652	1.83236e-14	9.47859e-13										ENSMUSG00000035506.16	chr16	protein_coding	Slc12a8	0.983389	0.000854109	0.0307438
ENSMUSG00000020571.12	chr12	protein_coding	Pdia6	0.699132	0.000244118	0.0097685		ENSMUSG00000048915.12	chr17	protein_coding	Efna5	-2.59045	2.00007e-14	1.03112e-12										ENSMUSG00000005640.11	chr3	protein_coding	Insrr	2.61973	0.00085636	0.0307502
ENSMUSG00000040613.14	chr6	protein_coding	Apobec1	-1.00123	0.000244265	0.0097685		ENSMUSG00000024164.15	chr17	protein_coding	C3	3.71333	2.06182e-14	1.05937e-12										ENSMUSG00000002475.16	chr18	protein_coding	Abhd3	2.38298	0.000866732	0.0308982
ENSMUSG00000040653.6	chr10	protein_coding	Ppp1r14c	-1.45837	0.000247513	0.00983153		ENSMUSG00000021273.11	chr14	protein_coding	Fdft1	1.00479	2.17204e-14	1.11226e-12										ENSMUSG00000046179.17	chr7	protein_coding	E2f8	-0.805876	0.000873494	0.0309902
ENSMUSG00000030616.16	chr7	protein_coding	Sytl2	0.913839	0.000251007	0.00992437		ENSMUSG00000023243.9	chr14	protein_coding	Kcnk5	-1.33529	2.18584e-14	1.11274e-12										ENSMUSG00000039760.8	chr10	protein_coding	Il22ra2	3.10196	0.000877269	0.0310499
ENSMUSG00000020185.16	chr10	protein_coding	E2f7	1.11228	0.000256136	0.0100986		ENSMUSG00000079363.7	chr5	protein_coding	Gbp4	4.87957	2.18755e-14	1.11274e-12										ENSMUSG00000030825.19	chr7	protein_coding	Hsd17b14	3.34719	0.000881484	0.0310699
ENSMUSG00000038644.14	chr7	protein_coding	Pold1	0.810449	0.000267	0.0104677		ENSMUSG00000025473.16	chr7	protein_coding	Adam8	3.71326	2.20087e-14	1.11579e-12										ENSMUSG00000020061.18	chr10	protein_coding	Mybpc1	-4.74085	0.000882026	0.0310699
ENSMUSG00000030724.7	chr7	protein_coding	Cd19	5.42637	0.000269102	0.0105206		ENSMUSG00000038387.9	chr7	protein_coding	Rras	-1.32409	2.26838e-14	1.14621e-12										ENSMUSG00000037161.14	chr3	protein_coding	Mgarp	1.75394	0.000891429	0.0312527
ENSMUSG00000035293.13	chr12	protein_coding	G2e3	0.638535	0.000274785	0.0107128		ENSMUSG00000024066.9	chr17	protein_coding	Xdh	2.15287	2.46859e-14	1.24326e-12										ENSMUSG00000051220.2	chrX	protein_coding	Ercc6l	-0.978318	0.000894566	0.0312887
ENSMUSG00000060038.14	chr8	protein_coding	Dhps	0.757207	0.000281738	0.010914		ENSMUSG00000021719.9	chr13	protein_coding	Rgs7bp	-2.3224	2.76864e-14	1.38978e-12										ENSMUSG00000045761.16	chr17	protein_coding	Togaram2	2.23187	0.000920913	0.0321344
ENSMUSG00000036186.5	chr2	protein_coding	Dipk1b	1.1095	0.000282061	0.010914		ENSMUSG00000051220.2	chrX	protein_coding	Ercc6l	2.24021	3.24821e-14	1.61986e-12										ENSMUSG00000032198.9	chr9	protein_coding	Dock6	-0.58887	0.000926413	0.0322088
ENSMUSG00000074766.10	chr2	protein_coding	Ism1	-1.55559	0.000286818	0.0110279		ENSMUSG00000032586.9	chr9	protein_coding	Traip	2.57018	3.36118e-14	1.67073e-12										ENSMUSG00000021913.8	chr14	protein_coding	Ogdhl	1.6658	0.000927388	0.0322088
ENSMUSG00000029674.13	chr5	protein_coding	Limk1	1.15885	0.000291341	0.0111083		ENSMUSG00000038248.8	chr10	protein_coding	Sobp	-2.8205	3.56006e-14	1.76385e-12										ENSMUSG00000043342.9	chr2	protein_coding	Hoxd9	0.717177	0.000931892	0.0322143
ENSMUSG00000041406.14	chr1	protein_coding	BC055324	1.01566	0.000292016	0.0111083		ENSMUSG00000022217.14	chr14	protein_coding	Emc9	-2.20439	3.68627e-14	1.82047e-12										ENSMUSG00000043807.6	chr17	protein_coding	Ly6g5b	-1.87419	0.000948637	0.0327169
ENSMUSG00000068874.13	chr3	protein_coding	Selenbp1	-1.46	0.000293402	0.0111083		ENSMUSG00000025876.15	chr13	protein_coding	Unc5a	1.66563	3.97127e-14	1.95489e-12										ENSMUSG00000028445.7	chr4	protein_coding	Enho	1.72091	0.000952054	0.0327437
ENSMUSG00000051278.12	chr3	protein_coding	Zgrf1	1.34628	0.000293686	0.0111083		ENSMUSG00000030867.7	chr7	protein_coding	Plk1	1.6361	4.14102e-14	2.03064e-12										ENSMUSG00000028525.16	chr4	protein_coding	Pde4b	0.708826	0.000956036	0.0327437
ENSMUSG00000032911.6	chr9	protein_coding	Cspg4	-1.0894	0.000295312	0.0111396		ENSMUSG00000045294.11	chr5	protein_coding	Insig1	0.993737	4.15176e-14	2.03064e-12										ENSMUSG00000026678.10	chr1	protein_coding	Rgs5	2.28566	0.000967694	0.0328341
ENSMUSG00000022792.16	chr16	protein_coding	Yars2	0.740338	0.000300437	0.011272		ENSMUSG00000005470.8	chr8	protein_coding	Asf1b	2.1294	4.22624e-14	2.06046e-12										ENSMUSG00000026414.13	chr1	protein_coding	Tnnt2	-1.76699	0.000970488	0.0328341
ENSMUSG00000070369.13	chr7	protein_coding	Itgad	5.02706	0.000307995	0.0115246		ENSMUSG00000067586.4	chr13	protein_coding	S1pr3	-1.96721	4.32848e-14	2.10359e-12										ENSMUSG00000070802.5	chr7	protein_coding	Pnmal2	1.6159	0.000970706	0.0328341
ENSMUSG00000056174.8	chr4	protein_coding	Col8a2	-1.14135	0.000309785	0.0115418		ENSMUSG00000033763.14	chr8	protein_coding	Mtss2	-2.10445	4.60837e-14	2.2325e-12										ENSMUSG00000032015.16	chr9	protein_coding	Pou2f3	2.11623	0.000971283	0.0328341
ENSMUSG00000055632.18	chr2	protein_coding	Hmcn2	-0.741293	0.000310809	0.0115418		ENSMUSG00000039994.15	chr10	protein_coding	Timeless	1.73341	4.87131e-14	2.35241e-12										ENSMUSG00000004880.11	chr1	protein_coding	Lbr	-0.731577	0.000971959	0.0328341
ENSMUSG00000038299.16	chr18	protein_coding	Wdr36	0.622497	0.000310936	0.0115418		ENSMUSG00000021266.16	chr12	protein_coding	Wars	2.60548	5.06713e-14	2.43926e-12										ENSMUSG00000039395.8	chr1	protein_coding	Mreg	-2.04501	0.000980889	0.0329108
ENSMUSG00000036534.6	chr8	protein_coding	Slc38a7	0.609855	0.000312919	0.0115846		ENSMUSG00000041670.17	chr1	protein_coding	Rims1	-2.32175	5.25355e-14	2.52104e-12										ENSMUSG00000051235.10	chr12	protein_coding	Gen1	-0.710273	0.000986102	0.0330104
ENSMUSG00000048327.6	chr2	protein_coding	Ckap2l	0.705888	0.000316975	0.0116846		ENSMUSG00000028635.7	chr4	protein_coding	Edn2	-3.49291	5.40348e-14	2.58486e-12										ENSMUSG00000057777.4	chr3	protein_coding	Mab21l2	1.83999	0.000998186	0.0331016
ENSMUSG00000029420.14	chr5	protein_coding	Rimbp2	1.66153	0.000317295	0.0116846		ENSMUSG00000031425.15	chrX	protein_coding	Plp1	-2.51476	5.44005e-14	2.59423e-12										ENSMUSG00000026322.9	chr18	protein_coding	Htr4	-0.748391	0.000998294	0.0331016
ENSMUSG00000029414.11	chr5	protein_coding	Kntc1	1.13267	0.000318398	0.0116944		ENSMUSG00000048852.13	chr11	protein_coding	Gm12185	5.68244	5.88868e-14	2.79941e-12										ENSMUSG00000039634.12	chr4	protein_coding	Zfp189	1.20956	0.00100143	0.0331016
ENSMUSG00000003379.7	chr7	protein_coding	Cd79a	3.95079	0.000322599	0.0118176		ENSMUSG00000021477.9	chr13	protein_coding	Ctsl	-1.53326	6.2516e-14	2.96271e-12										ENSMUSG00000053862.6	chr9	protein_coding	Slc51b	0.954616	0.00100517	0.0331016
ENSMUSG00000045176.3	chr11	protein_coding	Borcs6	-0.69079	0.000323454	0.0118179		ENSMUSG00000005481.18	chr8	protein_coding	Ddx39	1.88844	6.30635e-14	2.97941e-12										ENSMUSG00000024386.9	chr18	protein_coding	Proc	1.96445	0.00101015	0.0331016
ENSMUSG00000041660.8	chr2	protein_coding	Bbox1	-3.71769	0.000324516	0.0118258		ENSMUSG00000028278.14	chr4	protein_coding	Rragd	-3.40759	6.33789e-14	2.98507e-12										ENSMUSG00000021194.6	chr12	protein_coding	Chga	1.38193	0.00101191	0.0331016
ENSMUSG00000027353.14	chr2	protein_coding	Mcm8	0.787302	0.000325901	0.0118453		ENSMUSG00000050556.9	chr2	protein_coding	Kcnb1	-2.11019	6.52542e-14	3.06393e-12										ENSMUSG00000037493.6	chr9	protein_coding	Cib2	1.97834	0.00101319	0.0331016
ENSMUSG00000024424.15	chr18	protein_coding	Ttc39c	-2.32024	0.000328059	0.0118638		ENSMUSG00000019467.15	chr10	protein_coding	Arhgef25	-1.86219	6.64213e-14	3.10917e-12										ENSMUSG00000040447.15	chr11	protein_coding	Spns2	0.990811	0.00101417	0.0331016
ENSMUSG00000026274.11	chr1	protein_coding	Pask	0.963416	0.000328595	0.0118638		ENSMUSG00000027469.16	chr2	protein_coding	Tpx2	2.2258	6.72049e-14	3.13623e-12										ENSMUSG00000064125.14	chr8	protein_coding	Prr36	-1.02727	0.00101534	0.0331016
ENSMUSG00000027938.11	chr3	protein_coding	Creb3l4	1.16073	0.00032973	0.0118638		ENSMUSG00000041859.10	chr1	protein_coding	Mcm3	1.80818	7.12774e-14	3.31614e-12										ENSMUSG00000096727.3	chr17	protein_coding	Psmb9	-1.15562	0.00101559	0.0331016
ENSMUSG00000023039.17	chr15	protein_coding	Krt7	0.911863	0.000339909	0.0121644		ENSMUSG00000063430.9	chr5	protein_coding	Wscd2	-2.43828	7.32508e-14	3.39759e-12										ENSMUSG00000038058.14	chr6	protein_coding	Nod1	-1.1648	0.00102726	0.0333353
ENSMUSG00000001508.15	chr11	protein_coding	Sgca	-1.61929	0.00034221	0.0122154		ENSMUSG00000022360.8	chr15	protein_coding	Atad2	1.89835	7.77144e-14	3.5937e-12										ENSMUSG00000034758.12	chr10	protein_coding	Tle6	0.830502	0.00103536	0.0334703
ENSMUSG00000024232.2	chr18	protein_coding	Bambi	0.88256	0.00035177	0.0125246		ENSMUSG00000024401.14	chr17	protein_coding	Tnf	4.25204	8.25443e-14	3.80552e-12										ENSMUSG00000053199.13	chr9	protein_coding	Arhgap20	2.99141	0.00104703	0.0337554
ENSMUSG00000026639.18	chr1	protein_coding	Lamb3	-0.709166	0.000359275	0.0127593		ENSMUSG00000042808.8	chr12	protein_coding	Gpx2	2.14722	8.77346e-14	4.03262e-12										ENSMUSG00000020917.17	chr11	protein_coding	Acly	-0.95559	0.00107082	0.0343207
ENSMUSG00000021281.15	chr12	protein_coding	Tnfaip2	1.05991	0.000361696	0.0128127		ENSMUSG00000031004.8	chr7	protein_coding	Mki67	2.03979	8.92837e-14	4.0915e-12										ENSMUSG00000053093.16	chr14	protein_coding	Myh7	2.93758	0.00107429	0.0343207
ENSMUSG00000038379.15	chr9	protein_coding	Ttk	0.911167	0.000365929	0.0129063		ENSMUSG00000038252.13	chr6	protein_coding	Ncapd2	1.91077	9.20387e-14	4.20512e-12										ENSMUSG00000034810.7	chr2	protein_coding	Scn7a	1.59873	0.00107614	0.0343207
ENSMUSG00000043587.15	chr9	protein_coding	Pxylp1	-1.15158	0.000372525	0.0130966		ENSMUSG00000037020.16	chr7	protein_coding	Wdr62	1.71635	9.7459e-14	4.43948e-12										ENSMUSG00000024493.9	chr18	protein_coding	Lars	-0.722197	0.00107897	0.0343207
ENSMUSG00000037788.14	chr6	protein_coding	Vopp1	0.942359	0.000377917	0.0132527		ENSMUSG00000036854.14	chr7	protein_coding	Hspb6	-1.97448	1.06511e-13	4.83739e-12										ENSMUSG00000021991.9	chr14	protein_coding	Cacna2d3	2.07187	0.00108265	0.0343207
ENSMUSG00000017453.4	chr11	protein_coding	Pipox	-1.73486	0.000386541	0.0135212		ENSMUSG00000001289.12	chr15	protein_coding	Pfdn5	-0.745184	1.14353e-13	5.17811e-12										ENSMUSG00000009614.16	chr2	protein_coding	Sardh	2.25123	0.00108308	0.0343207
ENSMUSG00000031925.17	chr9	protein_coding	Maml2	-0.818869	0.000393857	0.0137426		ENSMUSG00000028678.13	chr4	protein_coding	Kif2c	1.89297	1.17608e-13	5.30975e-12										ENSMUSG00000034245.10	chr6	protein_coding	Hdac11	1.09232	0.00108744	0.0343853
ENSMUSG00000049047.11	chrX	protein_coding	Armcx3	0.608102	0.000413323	0.0143145		ENSMUSG00000046157.13	chr12	protein_coding	Tmem229b	2.23885	1.24751e-13	5.61562e-12										ENSMUSG00000041219.14	chr2	protein_coding	Arhgap11a	-0.733	0.00109109	0.0344274
ENSMUSG00000030559.8	chr7	protein_coding	Rab38	-2.00893	0.000416577	0.0143915		ENSMUSG00000035293.13	chr12	protein_coding	G2e3	1.40517	1.27087e-13	5.70398e-12										ENSMUSG00000056832.14	chr6	protein_coding	Ttc26	-0.719404	0.00110508	0.0345833
ENSMUSG00000023914.16	chr17	protein_coding	Mep1a	-1.20395	0.00041769	0.0143943		ENSMUSG00000029436.9	chr5	protein_coding	Mmp17	-2.35418	1.3338e-13	5.96885e-12										ENSMUSG00000033282.14	chr8	protein_coding	Rpgrip1l	-0.921677	0.00111241	0.0345833
ENSMUSG00000032115.14	chr9	protein_coding	Hyou1	0.687457	0.000429352	0.0147598		ENSMUSG00000026675.12	chr1	protein_coding	Hsd17b7	0.937448	1.43063e-13	6.38344e-12										ENSMUSG00000044674.6	chr5	protein_coding	Fzd1	0.975896	0.00111394	0.0345833
ENSMUSG00000035365.15	chr10	protein_coding	Parpbp	0.867444	0.000433535	0.0148669		ENSMUSG00000020072.15	chr10	protein_coding	Pbld2	-2.60771	1.46425e-13	6.51444e-12										ENSMUSG00000074139.8	chr9	protein_coding	1700057G04Rik	6.4529	0.00111469	0.0345833
ENSMUSG00000009614.16	chr2	protein_coding	Sardh	0.896213	0.000445034	0.0151559		ENSMUSG00000059743.12	chr3	protein_coding	Fdps	1.83586	1.53475e-13	6.80824e-12										ENSMUSG00000036395.15	chr9	protein_coding	Glb1l2	3.64548	0.00112536	0.0348414
ENSMUSG00000025608.9	chr6	protein_coding	Podxl	-0.870152	0.00044694	0.0151559		ENSMUSG00000038736.10	chr15	protein_coding	Nudcd1	0.976041	1.56679e-13	6.93019e-12										ENSMUSG00000030930.14	chr7	protein_coding	Chst15	0.729073	0.00113325	0.0350128
ENSMUSG00000032596.14	chr9	protein_coding	Uba7	-0.686811	0.000447663	0.0151559		ENSMUSG00000030082.14	chr6	protein_coding	Sec61a1	1.26159	1.60261e-13	7.06816e-12										ENSMUSG00000040364.8	chr7	protein_coding	Sec1	1.48704	0.00114126	0.035187
ENSMUSG00000022322.8	chr8	protein_coding	Shcbp1	0.696295	0.000448477	0.0151559		ENSMUSG00000056737.14	chr6	protein_coding	Capg	1.55987	1.67428e-13	7.36296e-12										ENSMUSG00000037138.18	chr1	protein_coding	Aff3	1.45188	0.00114497	0.0352281
ENSMUSG00000018865.9	chr15	protein_coding	Sult4a1	1.49867	0.000453502	0.0152887		ENSMUSG00000001053.15	chr11	protein_coding	N4bp3	1.58261	1.84545e-13	8.09242e-12										ENSMUSG00000009633.3	chr1	protein_coding	G0s2	1.95101	0.00114918	0.0352842
ENSMUSG00000028068.14	chr3	protein_coding	Iqgap3	0.795621	0.000457088	0.0153579		ENSMUSG00000029122.11	chr5	protein_coding	Evc	-1.58925	1.87103e-13	8.1735e-12										ENSMUSG00000007080.14	chr5	protein_coding	Pole	-0.739199	0.00116562	0.035715
ENSMUSG00000054342.8	chr7	protein_coding	Kcnn4	0.634301	0.000458395	0.0153579		ENSMUSG00000026134.11	chr1	protein_coding	Prim2	1.65703	1.87466e-13	8.1735e-12										ENSMUSG00000038759.15	chr6	protein_coding	Nup205	-0.749249	0.00118887	0.0362777
ENSMUSG00000042613.9	chr3	protein_coding	Pbxip1	-0.663831	0.000459843	0.0153579		ENSMUSG00000055447.19	chr16	protein_coding	Cd47	1.50149	1.91026e-13	8.30499e-12										ENSMUSG00000037499.9	chr1	protein_coding	Nenf	0.587026	0.00119311	0.0363323
ENSMUSG00000033467.12	chr5	protein_coding	Crlf2	1.24155	0.000459955	0.0153579		ENSMUSG00000039187.16	chr7	protein_coding	Fanci	2.60298	2.03623e-13	8.82751e-12										ENSMUSG00000041420.18	chr7	protein_coding	Meis3	1.61186	0.00120115	0.0365021
ENSMUSG00000044149.7	chrX	protein_coding	Nkrf	0.856751	0.000468167	0.0155577		ENSMUSG00000090084.7	chrX	protein_coding	Srpx	-2.46127	2.09189e-13	9.04315e-12										ENSMUSG00000022360.8	chr15	protein_coding	Atad2	-0.779101	0.00120392	0.0365114
ENSMUSG00000048078.16	chr7	protein_coding	Tenm4	1.36442	0.000469619	0.0155688		ENSMUSG00000039063.5	chr2	protein_coding	Echdc3	-2.26498	2.11154e-13	9.10229e-12										ENSMUSG00000028312.19	chr4	protein_coding	Smc2	-0.917686	0.00121302	0.0365843
ENSMUSG00000020974.6	chr12	protein_coding	Pole2	1.08935	0.000474534	0.0156751		ENSMUSG00000045328.11	chr3	protein_coding	Cenpe	2.33086	2.20041e-13	9.45867e-12										ENSMUSG00000038252.13	chr6	protein_coding	Ncapd2	-0.782763	0.00121372	0.0365843
ENSMUSG00000024371.14	chr17	protein_coding	C2	-1.14947	0.00047507	0.0156751		ENSMUSG00000033910.13	chr3	protein_coding	Gucy1a1	-2.12488	2.5016e-13	1.07232e-11										ENSMUSG00000037492.16	chr8	protein_coding	Zmat4	4.34515	0.00122062	0.0367177
ENSMUSG00000028599.10	chr4	protein_coding	Tnfrsf1b	0.753545	0.000481763	0.015784		ENSMUSG00000022033.9	chr14	protein_coding	Pbk	1.85796	2.63486e-13	1.12627e-11										ENSMUSG00000061878.15	chr11	protein_coding	Sphk1	1.41534	0.00122588	0.0368011
ENSMUSG00000019158.9	chr7	protein_coding	Tmem160	-0.673051	0.000491759	0.0160737		ENSMUSG00000027195.10	chr2	protein_coding	Hsd17b12	0.753928	2.71551e-13	1.1575e-11										ENSMUSG00000028989.3	chr4	protein_coding	Angptl7	-1.85995	0.00122941	0.0368326
ENSMUSG00000052131.7	chr6	protein_coding	Akr1b7	-1.95676	0.000500666	0.0162886		ENSMUSG00000032285.15	chr9	protein_coding	Dnaja4	-1.57362	2.91387e-13	1.2386e-11										ENSMUSG00000024135.10	chr17	protein_coding	Srbd1	-0.618886	0.00123622	0.0368875
ENSMUSG00000037679.9	chr12	protein_coding	Inf2	0.745156	0.000514186	0.0166895		ENSMUSG00000025221.16	chr19	protein_coding	Kcnip2	-2.75934	3.08945e-13	1.30958e-11										ENSMUSG00000024548.11	chr18	protein_coding	Setbp1	1.11639	0.00124558	0.0370178
ENSMUSG00000017499.15	chr11	protein_coding	Cdc6	0.849401	0.000517762	0.0167666		ENSMUSG00000028464.16	chr4	protein_coding	Tpm2	-2.47106	3.78054e-13	1.59809e-11										ENSMUSG00000022455.4	chr15	protein_coding	Wbp2nl	-2.21615	0.00125193	0.0370994
ENSMUSG00000031286.6	chr3	protein_coding	Glt28d2	-0.862582	0.000519743	0.0167918		ENSMUSG00000021569.10	chr13	protein_coding	Trip13	2.32126	4.01551e-13	1.69272e-11										ENSMUSG00000040276.15	chr17	protein_coding	Pacsin1	1.33361	0.00125354	0.0370994
ENSMUSG00000034422.14	chr16	protein_coding	Parp14	-0.590446	0.000523313	0.0168623		ENSMUSG00000047534.17	chr12	protein_coding	Mis18bp1	2.03921	4.19201e-13	1.76226e-11										ENSMUSG00000038370.6	chr1	protein_coding	Pcp4l1	1.29375	0.00125583	0.0370994
ENSMUSG00000025050.8	chr19	protein_coding	Pcgf6	0.810406	0.000524341	0.0168623		ENSMUSG00000007279.14	chr7	protein_coding	Scube2	-3.26832	4.21892e-13	1.7687e-11										ENSMUSG00000060131.11	chr2	protein_coding	Atp8b4	-2.36796	0.00126114	0.0371429
ENSMUSG00000030711.16	chr7	protein_coding	Sult1a1	-1.67622	0.000527084	0.016873		ENSMUSG00000032060.10	chr9	protein_coding	Cryab	-2.1377	4.28062e-13	1.78644e-11										ENSMUSG00000090084.7	chrX	protein_coding	Srpx	1.62123	0.00126325	0.0371429
ENSMUSG00000028795.15	chr4	protein_coding	Ccdc28b	-0.58878	0.000531555	0.0169769		ENSMUSG00000027398.13	chr2	protein_coding	Il1b	3.66198	4.28464e-13	1.78644e-11										ENSMUSG00000003948.17	chr11	protein_coding	Mmd	1.9191	0.00126732	0.0371429
ENSMUSG00000060950.12	chr12	protein_coding	Trmt61a	0.933978	0.000537591	0.0171106		ENSMUSG00000032523.11	chr9	protein_coding	Hhatl	-3.51586	4.38881e-13	1.82488e-11										ENSMUSG00000010663.5	chr19	protein_coding	Fads1	-0.86473	0.00127078	0.0371708
ENSMUSG00000014980.14	chr1	protein_coding	Tsen15	0.831953	0.000538656	0.0171106		ENSMUSG00000064127.13	chrX	protein_coding	Med14	1.08569	4.51801e-13	1.8735e-11										ENSMUSG00000034329.16	chr11	protein_coding	Brip1	-0.959573	0.00127377	0.037185
ENSMUSG00000022377.16	chr15	protein_coding	Asap1	-0.714803	0.000539419	0.0171106		ENSMUSG00000036678.8	chr15	protein_coding	Aaas	1.73727	4.5838e-13	1.89563e-11										ENSMUSG00000042590.17	chr13	protein_coding	Ipo11	-0.685001	0.00128069	0.0373137
ENSMUSG00000017309.11	chr11	protein_coding	Cd300lg	-1.13569	0.000544588	0.0172354		ENSMUSG00000034394.14	chr11	protein_coding	Lif	2.92784	4.64432e-13	1.91547e-11										ENSMUSG00000043518.7	chrX	protein_coding	Rai2	2.01019	0.00129021	0.0374439
ENSMUSG00000033849.3	chr1	protein_coding	B3galt2	1.63251	0.000548387	0.0172506		ENSMUSG00000034422.14	chr16	protein_coding	Parp14	1.76606	4.69975e-13	1.9331e-11										ENSMUSG00000056895.4	chr11	protein_coding	H2bu2	1.54043	0.00131797	0.0380475
ENSMUSG00000056598.16	chr11	protein_coding	Drc3	-1.2802	0.000549965	0.0172506		ENSMUSG00000029561.17	chr5	protein_coding	Oasl2	3.04553	4.91974e-13	2.01815e-11										ENSMUSG00000025026.15	chr19	protein_coding	Add3	-0.974939	0.00131871	0.0380475
ENSMUSG00000035683.13	chr4	protein_coding	Melk	0.616823	0.000550013	0.0172506		ENSMUSG00000095098.2	chr19	protein_coding	Ccdc85b	-1.61749	5.20819e-13	2.13075e-11										ENSMUSG00000024371.14	chr17	protein_coding	C2	-1.50423	0.00133313	0.0382405
ENSMUSG00000038482.11	chr8	protein_coding	Tfdp1	0.631482	0.000558034	0.0174574		ENSMUSG00000048922.18	chr14	protein_coding	Cdca2	2.04406	5.41012e-13	2.20271e-11										ENSMUSG00000004187.11	chr15	protein_coding	Kifc2	1.19897	0.00134023	0.0383699
ENSMUSG00000047409.13	chr9	protein_coding	Ctdspl	-0.822642	0.000559107	0.0174574		ENSMUSG00000039456.10	chr16	protein_coding	Morc3	0.846562	5.41296e-13	2.20271e-11										ENSMUSG00000038782.7	chr7	protein_coding	1700028J19Rik	0.908024	0.00134544	0.038371
ENSMUSG00000027359.16	chr2	protein_coding	Slc27a2	-1.96868	0.000563464	0.0175542		ENSMUSG00000028373.16	chr4	protein_coding	Astn2	-2.86803	5.85342e-13	2.37562e-11										ENSMUSG00000008193.13	chr7	protein_coding	Spib	1.97507	0.00135238	0.0384948
ENSMUSG00000043065.12	chr16	protein_coding	Spice1	0.738139	0.000567081	0.0175883		ENSMUSG00000008822.15	chr12	protein_coding	Acyp1	-1.09503	5.92344e-13	2.39766e-11										ENSMUSG00000052135.8	chr4	protein_coding	Foxo6	1.91654	0.00136753	0.0388514
ENSMUSG00000109564.1	chr9	protein_coding	Muc16	-5.59143	0.000574052	0.0177651		ENSMUSG00000067750.3	chr1	protein_coding	Khdc1a	5.83337	5.96852e-13	2.40951e-11										ENSMUSG00000038248.8	chr10	protein_coding	Sobp	2.12635	0.00137405	0.0388877
ENSMUSG00000022945.12	chr16	protein_coding	Chaf1b	0.868712	0.000586591	0.0181129		ENSMUSG00000026463.17	chr1	protein_coding	Atp2b4	-2.32538	6.70235e-13	2.69862e-11										ENSMUSG00000039661.14	chr8	protein_coding	Dusp26	1.96611	0.00138344	0.039048
ENSMUSG00000021509.5	chr13	protein_coding	Slc25a48	1.47045	0.000592201	0.01817		ENSMUSG00000019831.14	chr10	protein_coding	Wasf1	-2.54953	7.00459e-13	2.8129e-11										ENSMUSG00000062591.5	chr17	protein_coding	Tubb4a	1.32586	0.00138869	0.0390783
ENSMUSG00000024937.15	chr19	protein_coding	Ehbp1l1	-0.634559	0.000592346	0.01817		ENSMUSG00000029482.4	chr5	protein_coding	Aacs	1.03344	7.14149e-13	2.86034e-11										ENSMUSG00000032268.13	chr9	protein_coding	Tmprss5	1.48802	0.00140254	0.0392009
ENSMUSG00000018566.14	chr11	protein_coding	Slc2a4	-1.10376	0.000595103	0.0182146		ENSMUSG00000090942.1	chr18	protein_coding	F830016B08Rik	6.12085	7.41032e-13	2.96025e-11										ENSMUSG00000019817.18	chr10	protein_coding	Plagl1	1.7901	0.00140641	0.0392009
ENSMUSG00000016526.8	chr1	protein_coding	Dyrk3	1.57397	0.000599559	0.0183108		ENSMUSG00000026708.16	chr1	protein_coding	Cenpl	1.17668	7.61016e-13	3.03214e-11										ENSMUSG00000052584.10	chr14	protein_coding	Serp2	1.97245	0.00141266	0.0392009
ENSMUSG00000029102.9	chr5	protein_coding	Hgfac	0.674706	0.000602175	0.0183349		ENSMUSG00000070427.4	chr7	protein_coding	Il18bp	3.57733	7.66844e-13	3.04741e-11										ENSMUSG00000052496.5	chr15	protein_coding	Pkdrej	-0.904927	0.00141478	0.0392009
ENSMUSG00000026227.11	chr1	protein_coding	2810459M11Rik	-0.849147	0.000603357	0.0183349		ENSMUSG00000053963.7	chr1	protein_coding	Stum	-2.26218	7.7177e-13	3.05902e-11										ENSMUSG00000016356.18	chr2	protein_coding	Col20a1	1.63285	0.00142201	0.0392009
ENSMUSG00000039450.11	chr11	protein_coding	Dcxr	-0.767378	0.000605694	0.0183349		ENSMUSG00000031756.5	chr8	protein_coding	Cenpn	1.9891	7.82104e-13	3.09195e-11										ENSMUSG00000042029.7	chr12	protein_coding	Ncapg2	-0.870131	0.00142212	0.0392009
ENSMUSG00000051378.10	chr11	protein_coding	Kif18b	0.724692	0.000606571	0.0183349		ENSMUSG00000031661.12	chr8	protein_coding	Nkd1	-2.29882	8.36794e-13	3.2996e-11										ENSMUSG00000066235.7	chr9	protein_coding	Pomgnt2	1.12658	0.00142575	0.039228
ENSMUSG00000030762.11	chr7	protein_coding	Aqp8	-2.38486	0.000606914	0.0183349		ENSMUSG00000039699.14	chr19	protein_coding	Batf2	1.74525	8.88912e-13	3.49608e-11										ENSMUSG00000045672.15	chr4	protein_coding	Col27a1	1.5419	0.00142932	0.0392533
ENSMUSG00000047990.6	chr9	protein_coding	C2cd4a	1.80857	0.000610282	0.0183968		ENSMUSG00000030353.15	chr6	protein_coding	Tead4	2.79869	8.97257e-13	3.51983e-11										ENSMUSG00000027581.12	chr2	protein_coding	Stmn3	1.64554	0.00143605	0.0393652
ENSMUSG00000071547.4	chr14	protein_coding	Nt5dc2	0.950934	0.000621773	0.0186225		ENSMUSG00000052957.8	chr13	protein_coding	Gas1	-2.36437	9.56334e-13	3.74196e-11										ENSMUSG00000035455.12	chr11	protein_coding	Fignl1	-0.749735	0.00143932	0.0393821
ENSMUSG00000027635.15	chr2	protein_coding	Dsn1	0.950704	0.000642472	0.0191806		ENSMUSG00000042029.7	chr12	protein_coding	Ncapg2	2.09699	1.0376e-12	4.04955e-11										ENSMUSG00000037922.13	chr3	protein_coding	Bank1	2.9689	0.00146021	0.0398716
ENSMUSG00000040498.7	chr7	protein_coding	Igsf23	1.66669	0.000662132	0.0197044		ENSMUSG00000022216.17	chr14	protein_coding	Psme1	1.12363	1.04909e-12	4.08396e-11										ENSMUSG00000027938.11	chr3	protein_coding	Creb3l4	0.883718	0.00146259	0.0398716
ENSMUSG00000005540.10	chr8	protein_coding	Fcer2a	5.86936	0.000670568	0.0198707		ENSMUSG00000021991.9	chr14	protein_coding	Cacna2d3	-3.3802	1.09296e-12	4.24392e-11										ENSMUSG00000056130.10	chr18	protein_coding	Ticam2	-2.13753	0.00147412	0.0400607
ENSMUSG00000030577.14	chr7	protein_coding	Cd22	3.9546	0.000693754	0.0204709		ENSMUSG00000032064.17	chr9	protein_coding	Dixdc1	-1.79209	1.11745e-12	4.32799e-11										ENSMUSG00000068086.6	chr15	protein_coding	Cyp2d9	1.77475	0.00147493	0.0400607
ENSMUSG00000022881.15	chr16	protein_coding	Rfc4	0.593802	0.000705833	0.0207834		ENSMUSG00000037544.14	chr14	protein_coding	Dlgap5	2.16551	1.16105e-12	4.48547e-11										ENSMUSG00000092277.1	chr17	protein_coding	Gm19684	-2.71777	0.00149065	0.0403013
ENSMUSG00000035811.10	chr5	protein_coding	Ugt2b35	-1.01319	0.000710771	0.0208408		ENSMUSG00000031257.14	chrX	protein_coding	Nox1	4.29023	1.23389e-12	4.75483e-11										ENSMUSG00000105867.2	chr5	protein_coding	Gm42517	-3.19585	0.00149194	0.0403013
ENSMUSG00000051627.3	chr13	protein_coding	H1f4	1.81398	0.000723492	0.0210939		ENSMUSG00000041481.17	chr12	protein_coding	Serpina3g	3.50628	1.31719e-12	5.06304e-11										ENSMUSG00000031919.6	chr8	protein_coding	Tmed6	1.6588	0.0015132	0.0408013
ENSMUSG00000030978.10	chr7	protein_coding	Rrm1	0.725288	0.000723938	0.0210939		ENSMUSG00000025255.18	chr3	protein_coding	Zfhx4	-2.85285	1.38611e-12	5.31457e-11										ENSMUSG00000024617.16	chr18	protein_coding	Camk2a	0.68385	0.00152708	0.0411009
ENSMUSG00000069804.2	chr11	protein_coding	Gm10277	-2.96919	0.000727126	0.0211427		ENSMUSG00000029084.5	chr5	protein_coding	Cd38	1.45709	1.49134e-12	5.70371e-11										ENSMUSG00000059852.7	chr18	protein_coding	Kcng2	3.13343	0.00153498	0.0412388
ENSMUSG00000040592.11	chr11	protein_coding	Cd79b	3.26555	0.00073044	0.0211949		ENSMUSG00000031897.9	chr8	protein_coding	Psmb10	1.21167	1.49545e-12	5.70516e-11										ENSMUSG00000038387.9	chr7	protein_coding	Rras	0.936913	0.00154916	0.0415445
ENSMUSG00000024989.15	chr19	protein_coding	Cep55	1.01746	0.000735785	0.0213057		ENSMUSG00000025747.12	chr5	protein_coding	Tyms	1.19787	1.58277e-12	6.02322e-11										ENSMUSG00000050097.6	chr8	protein_coding	Ces2b	2.86586	0.00155857	0.0417212
ENSMUSG00000059939.13	chr4	protein_coding	9430015G10Rik	0.728033	0.000745264	0.0215355		ENSMUSG00000067889.6	chr19	protein_coding	Sptbn2	-2.18382	1.77815e-12	6.74988e-11										ENSMUSG00000039063.5	chr2	protein_coding	Echdc3	1.2528	0.00156317	0.041769
ENSMUSG00000052031.8	chr17	protein_coding	Tagap1	0.638249	0.000751082	0.0216141		ENSMUSG00000023919.7	chr17	protein_coding	Cenpq	2.18565	1.81156e-12	6.85964e-11										ENSMUSG00000028080.16	chr3	protein_coding	Lrba	-0.711556	0.00158235	0.0421922
ENSMUSG00000049336.16	chr11	protein_coding	Tenm2	-1.87067	0.000752923	0.0216225		ENSMUSG00000045954.7	chr1	protein_coding	Cavin2	-1.80428	1.90153e-12	7.18249e-11										ENSMUSG00000054931.7	chr13	protein_coding	Zkscan4	1.60078	0.00158754	0.0421922
ENSMUSG00000025856.15	chr5	protein_coding	Pdgfa	-0.694551	0.000758716	0.0217441		ENSMUSG00000034023.16	chr6	protein_coding	Fancd2	1.98779	1.97009e-12	7.42311e-11										ENSMUSG00000028004.12	chr3	protein_coding	Npy2r	2.35381	0.00159144	0.0422202
ENSMUSG00000038236.8	chr6	protein_coding	Hoxa7	1.11426	0.000760412	0.0217481		ENSMUSG00000069910.2	chr11	protein_coding	Spdl1	2.15355	2.01623e-12	7.57823e-11										ENSMUSG00000026779.6	chr2	protein_coding	Mastl	-0.796182	0.00159752	0.0423056
ENSMUSG00000028885.8	chr4	protein_coding	Smpdl3b	0.936475	0.000770688	0.021952		ENSMUSG00000066113.16	chr4	protein_coding	Adamtsl1	-1.93359	2.07268e-12	7.77128e-11										ENSMUSG00000022206.7	chr15	protein_coding	Npr3	2.56668	0.0016296	0.0428912
ENSMUSG00000020493.8	chr11	protein_coding	Prr11	0.73178	0.000774485	0.0220152		ENSMUSG00000048078.16	chr7	protein_coding	Tenm4	-2.22587	2.16809e-12	8.10908e-11										ENSMUSG00000020142.12	chr11	protein_coding	Slc1a4	1.6526	0.00163061	0.0428912
ENSMUSG00000024691.13	chr19	protein_coding	Fam111a	1.18382	0.000783998	0.0222404		ENSMUSG00000079355.5	chr9	protein_coding	Ackr4	-2.18836	2.24577e-12	8.37908e-11										ENSMUSG00000006931.15	chr11	protein_coding	P3h4	0.959287	0.00163409	0.0428912
ENSMUSG00000025997.13	chr1	protein_coding	Ikzf2	-1.58701	0.000790857	0.0223251		ENSMUSG00000040010.10	chr8	protein_coding	Slc7a5	2.28933	2.25766e-12	8.40291e-11										ENSMUSG00000053931.11	chr3	protein_coding	Cnn3	-0.585059	0.00164644	0.043116
ENSMUSG00000005667.8	chr6	protein_coding	Mthfd2	1.12521	0.000792675	0.0223251		ENSMUSG00000068614.7	chr2	protein_coding	Actc1	-5.33105	2.29377e-12	8.51652e-11										ENSMUSG00000038379.15	chr9	protein_coding	Ttk	-0.93342	0.00164847	0.043116
ENSMUSG00000022354.4	chr15	protein_coding	Ndufb9	-0.832002	0.000805557	0.0225314		ENSMUSG00000036223.16	chr18	protein_coding	Ska1	1.97614	2.47673e-12	9.1735e-11										ENSMUSG00000009281.6	chr6	protein_coding	Rarres2	1.57142	0.00165177	0.0431194
ENSMUSG00000076441.9	chr2	protein_coding	Ass1	1.33662	0.00083116	0.0231547		ENSMUSG00000037313.16	chr5	protein_coding	Tacc3	2.3	2.54467e-12	9.39721e-11										ENSMUSG00000070644.13	chr1	protein_coding	Etnk2	0.74294	0.00165445	0.0431194
ENSMUSG00000042606.9	chr7	protein_coding	Hirip3	0.838185	0.000834124	0.023191		ENSMUSG00000022126.6	chr14	protein_coding	Acod1	5.97988	2.54944e-12	9.39721e-11										ENSMUSG00000038402.2	chr13	protein_coding	Foxf2	1.70307	0.00167023	0.0431194
ENSMUSG00000053141.16	chr2	protein_coding	Ptprt	1.26748	0.000838433	0.0232644		ENSMUSG00000030030.5	chr6	protein_coding	1700003E16Rik	-1.38729	2.56162e-12	9.41936e-11										ENSMUSG00000102918.1	chr18	protein_coding	Pcdhgc3	0.893302	0.00167628	0.0431194
ENSMUSG00000060780.2	chr6	protein_coding	Lrrtm1	-3.55019	0.000848875	0.0234334		ENSMUSG00000021390.6	chr13	protein_coding	Ogn	-1.93338	2.68411e-12	9.84602e-11										ENSMUSG00000036782.13	chrX	protein_coding	Klhl13	1.96573	0.00167767	0.0431194
ENSMUSG00000045629.8	chr18	protein_coding	Sh3tc2	1.90269	0.000849561	0.0234334		ENSMUSG00000023015.14	chr15	protein_coding	Racgap1	1.95031	2.76641e-12	1.01236e-10										ENSMUSG00000029338.13	chr5	protein_coding	Antxr2	0.671101	0.00168758	0.0432358
ENSMUSG00000023931.5	chr17	protein_coding	Efhb	-2.25357	0.000877947	0.0241686		ENSMUSG00000020808.3	chr11	protein_coding	Pimreg	3.30299	3.08936e-12	1.12784e-10										ENSMUSG00000087006.3	chr2	protein_coding	Gm13889	0.707546	0.00168922	0.0432358
ENSMUSG00000033192.5	chr8	protein_coding	Lpcat2	0.771159	0.000886276	0.0243499		ENSMUSG00000027940.18	chr3	protein_coding	Tpm3	0.915309	3.1919e-12	1.16249e-10										ENSMUSG00000037579.7	chr15	protein_coding	Kcnh3	2.46633	0.00169306	0.0432358
ENSMUSG00000028690.4	chr4	protein_coding	Mmachc	0.604681	0.000898193	0.0246288		ENSMUSG00000021127.7	chr12	protein_coding	Zfp36l1	-0.727405	3.21591e-12	1.16845e-10										ENSMUSG00000045838.8	chr2	protein_coding	Ccdc9b	1.71302	0.00169817	0.0432713
ENSMUSG00000026463.17	chr1	protein_coding	Atp2b4	-0.75741	0.000899979	0.0246294		ENSMUSG00000036570.14	chr7	protein_coding	Fxyd1	-2.29468	3.23182e-12	1.17144e-10										ENSMUSG00000033948.3	chr4	protein_coding	Zswim5	-0.753899	0.00173153	0.0437454
ENSMUSG00000035112.17	chr11	protein_coding	Wnk4	0.703889	0.000902412	0.0246477		ENSMUSG00000002249.21	chr17	protein_coding	Tead3	-0.647555	3.24623e-12	1.17387e-10										ENSMUSG00000046731.5	chr11	protein_coding	Kctd11	0.981001	0.00174476	0.0439301
ENSMUSG00000022863.15	chr16	protein_coding	Btg3	0.833037	0.000908373	0.024762		ENSMUSG00000017550.14	chr11	protein_coding	Atad5	1.41285	3.37088e-12	1.21607e-10										ENSMUSG00000091618.3	chr10	protein_coding	H60c	-1.75842	0.00175174	0.0439806
ENSMUSG00000032454.9	chr9	protein_coding	Rbp2	-0.989346	0.000930462	0.0252145		ENSMUSG00000026994.9	chr2	protein_coding	Galnt3	1.22105	3.60731e-12	1.29829e-10										ENSMUSG00000073600.5	chr18	protein_coding	Prob1	1.25005	0.0017527	0.0439806
ENSMUSG00000027075.16	chr2	protein_coding	Slc43a1	1.32947	0.000932199	0.0252145		ENSMUSG00000042726.14	chr5	protein_coding	Trafd1	1.06327	3.66539e-12	1.31578e-10										ENSMUSG00000041926.15	chr1	protein_coding	Rnpep	-0.605567	0.00176204	0.0441403
ENSMUSG00000020120.15	chr11	protein_coding	Plek	1.25491	0.00095982	0.0258635		ENSMUSG00000059089.4	chr1	protein_coding	Fcgr4	2.61218	3.67315e-12	1.31578e-10										ENSMUSG00000002504.15	chr17	protein_coding	Slc9a3r2	1.06726	0.0017864	0.0444273
ENSMUSG00000068893.5	chr3	protein_coding	Sprr2a2	-0.665054	0.000959897	0.0258635		ENSMUSG00000022504.10	chr16	protein_coding	Ciita	4.16644	3.73475e-12	1.33472e-10										ENSMUSG00000028005.13	chr3	protein_coding	Gucy1b1	1.66829	0.00178847	0.0444273
ENSMUSG00000031562.15	chr8	protein_coding	Dctd	1.0371	0.000992209	0.0266826		ENSMUSG00000036904.6	chr18	protein_coding	Fzd8	-1.38082	3.77649e-12	1.34648e-10										ENSMUSG00000032292.8	chr9	protein_coding	Nr2e3	3.86484	0.00179533	0.0444721
ENSMUSG00000109771.1	chr5	protein_coding	Gm35315	1.28074	0.00100915	0.0270495		ENSMUSG00000018830.10	chr16	protein_coding	Myh11	-2.56628	3.87459e-12	1.37823e-10										ENSMUSG00000002617.14	chr17	protein_coding	Zfp40	0.633311	0.00179791	0.0444721
ENSMUSG00000022707.16	chr16	protein_coding	Gbe1	-0.954728	0.00100973	0.0270495		ENSMUSG00000040253.15	chr3	protein_coding	Gbp7	3.23604	4.04988e-12	1.43724e-10										ENSMUSG00000063873.10	chr2	protein_coding	Slc24a3	1.53622	0.00179954	0.0444721
ENSMUSG00000034919.2	chr4	protein_coding	Ttc22	-0.724838	0.00101431	0.0270684		ENSMUSG00000070348.5	chr7	protein_coding	Ccnd1	1.48603	4.06991e-12	1.44099e-10										ENSMUSG00000024087.4	chr17	protein_coding	Cyp1b1	3.13942	0.0018034	0.0444721
ENSMUSG00000117679.1	chr18	protein_coding	Apbb3	0.773431	0.00102776	0.0273421		ENSMUSG00000021485.14	chr13	protein_coding	Mxd3	1.7716	4.10703e-12	1.45077e-10										ENSMUSG00000042834.15	chr18	protein_coding	Nrep	2.1255	0.00181971	0.0446054
ENSMUSG00000024824.7	chr19	protein_coding	Rad9a	0.677309	0.00102849	0.0273421		ENSMUSG00000029730.16	chr5	protein_coding	Mcm7	1.59941	4.21948e-12	1.48705e-10										ENSMUSG00000021999.9	chr14	protein_coding	Cpb2	4.25656	0.00183362	0.0448585
ENSMUSG00000051124.6	chr6	protein_coding	Gimap9	0.767241	0.00103131	0.027365		ENSMUSG00000096188.1	chr8	protein_coding	Cmtm4	-0.668569	4.66486e-12	1.64022e-10										ENSMUSG00000036091.8	chr9	protein_coding	Hyal3	1.18813	0.0018662	0.0455194
ENSMUSG00000047822.8	chr9	protein_coding	Angptl8	1.57128	0.00104029	0.027551		ENSMUSG00000037335.13	chr11	protein_coding	Hand1	-3.25554	4.81674e-12	1.68973e-10										ENSMUSG00000041498.13	chr1	protein_coding	Kif14	-1.10795	0.00187092	0.0455596
ENSMUSG00000072082.7	chr17	protein_coding	Ccnf	0.666865	0.00104257	0.0275591		ENSMUSG00000035455.12	chr11	protein_coding	Fignl1	1.77161	5.2244e-12	1.82854e-10										ENSMUSG00000030761.16	chr7	protein_coding	Myo7a	-0.637701	0.00190214	0.0461046
ENSMUSG00000040046.14	chr7	protein_coding	Tph1	1.578	0.00105087	0.0276391		ENSMUSG00000028268.14	chr3	protein_coding	Gbp3	3.97895	5.55212e-12	1.93879e-10										ENSMUSG00000046668.9	chr18	protein_coding	Cxxc5	1.42329	0.00190323	0.0461046
ENSMUSG00000030745.9	chr7	protein_coding	Il21r	1.80642	0.00105154	0.0276391		ENSMUSG00000062929.8	chr12	protein_coding	Cfl2	-1.12789	5.6433e-12	1.96614e-10										ENSMUSG00000028519.16	chr4	protein_coding	Dab1	3.25459	0.00190604	0.0461046
ENSMUSG00000070639.5	chr5	protein_coding	Lrrc8b	0.811432	0.00106422	0.0278153		ENSMUSG00000034518.14	chr8	protein_coding	Hmgxb4	0.804222	5.66924e-12	1.97067e-10										ENSMUSG00000026579.8	chr1	protein_coding	F5	1.51099	0.00190885	0.0461046
ENSMUSG00000055491.14	chr19	protein_coding	Pprc1	0.906887	0.001072	0.0279661		ENSMUSG00000029910.14	chr6	protein_coding	Mad2l1	1.95964	6.00419e-12	2.08236e-10										ENSMUSG00000059654.7	chr6	protein_coding	Reg1	2.64062	0.0019221	0.0462739
ENSMUSG00000040969.14	chr3	protein_coding	Arhgef38	0.856875	0.0010841	0.028229		ENSMUSG00000030510.11	chr7	protein_coding	Cers3	2.94967	6.6352e-12	2.29599e-10										ENSMUSG00000025221.16	chr19	protein_coding	Kcnip2	1.26135	0.00194165	0.0466688
ENSMUSG00000059146.12	chr7	protein_coding	Ntrk3	-1.39181	0.00110247	0.028654		ENSMUSG00000060181.6	chr10	protein_coding	Slc35e3	-2.88753	6.81108e-12	2.35152e-10										ENSMUSG00000020589.17	chr12	protein_coding	Fam49a	1.94057	0.00194866	0.0466859
ENSMUSG00000008384.8	chr7	protein_coding	Sertad1	-0.643749	0.00110768	0.0287358		ENSMUSG00000061533.16	chr12	protein_coding	Cep128	2.0422	6.95874e-12	2.39707e-10										ENSMUSG00000022793.17	chr16	protein_coding	B4galt4	1.22625	0.0019601	0.0467886
ENSMUSG00000002831.14	chr17	protein_coding	Plin4	-0.90211	0.00112761	0.0291446		ENSMUSG00000030772.6	chr7	protein_coding	Dkk3	-1.46869	7.11111e-12	2.44404e-10										ENSMUSG00000027323.10	chr2	protein_coding	Rad51	-0.952201	0.0019637	0.0467886
ENSMUSG00000070583.1	chr4	protein_coding	Fv1	0.903872	0.00114808	0.029564		ENSMUSG00000033544.6	chr1	protein_coding	Angptl1	-2.68144	7.23479e-12	2.48096e-10										ENSMUSG00000004366.4	chr16	protein_coding	Sst	2.27386	0.00196556	0.0467886
ENSMUSG00000023277.13	chr9	protein_coding	Twf2	0.718418	0.0011573	0.029692		ENSMUSG00000078794.4	chr7	protein_coding	Dact3	-2.31429	7.32802e-12	2.50318e-10										ENSMUSG00000014773.13	chr17	protein_coding	Dll1	-0.779769	0.00197012	0.0467974
ENSMUSG00000041538.16	chr17	protein_coding	H2-Ob	2.70779	0.00115951	0.029694		ENSMUSG00000055553.16	chr8	protein_coding	Kxd1	-0.882824	7.33919e-12	2.50318e-10										ENSMUSG00000036330.12	chr8	protein_coding	Slc18a1	0.716886	0.00197224	0.0467974
ENSMUSG00000024411.11	chr18	protein_coding	Aqp4	1.53325	0.0011716	0.0298939		ENSMUSG00000025666.16	chrX	protein_coding	Tmem47	-1.90403	7.36465e-12	2.50318e-10										ENSMUSG00000024590.8	chr18	protein_coding	Lmnb1	-0.767546	0.00199697	0.0471146
ENSMUSG00000045725.5	chr6	protein_coding	Prr15	-1.09039	0.00118509	0.030129		ENSMUSG00000062949.13	chrX	protein_coding	Atp11c	1.4727	7.36517e-12	2.50318e-10										ENSMUSG00000050394.14	chrX	protein_coding	Armcx6	1.98056	0.00199832	0.0471146
ENSMUSG00000001517.14	chr6	protein_coding	Foxm1	0.60013	0.00118778	0.030129		ENSMUSG00000032085.5	chr9	protein_coding	Tagln	-1.92635	7.90812e-12	2.68173e-10										ENSMUSG00000008153.12	chr6	protein_coding	Clstn3	2.01267	0.00202879	0.0476059
ENSMUSG00000034311.3	chrX	protein_coding	Kif4	0.743768	0.00118896	0.030129		ENSMUSG00000027429.16	chr2	protein_coding	Sec23b	1.04694	8.01923e-12	2.71338e-10										ENSMUSG00000054999.2	chr19	protein_coding	Naaladl1	2.9167	0.00203253	0.0476184
ENSMUSG00000094091.3	chr11	protein_coding	Gm21885	-2.22916	0.00119518	0.0301717		ENSMUSG00000018068.13	chr11	protein_coding	Ints2	1.21144	8.37707e-12	2.82819e-10										ENSMUSG00000044726.8	chr15	protein_coding	Erich5	3.58447	0.00204338	0.0476793
ENSMUSG00000029468.17	chr5	protein_coding	P2rx7	1.37207	0.00119545	0.0301717		ENSMUSG00000026888.14	chr2	protein_coding	Grb14	-2.48428	8.62673e-12	2.90605e-10										ENSMUSG00000003657.9	chr8	protein_coding	Calb2	1.96694	0.00204911	0.0476793
ENSMUSG00000042460.5	chr6	protein_coding	C1galt1	0.587265	0.00121666	0.0305962		ENSMUSG00000059430.14	chr6	protein_coding	Actg2	-2.33146	8.80818e-12	2.96063e-10										ENSMUSG00000033965.10	chrX	protein_coding	Slc16a2	1.79384	0.00205513	0.0476793
ENSMUSG00000064061.13	chr16	protein_coding	Dzip3	0.914207	0.00122642	0.0307309		ENSMUSG00000028469.15	chr4	protein_coding	Npr2	-1.62598	8.91347e-12	2.98944e-10										ENSMUSG00000025075.14	chr19	protein_coding	Habp2	-2.49045	0.0020557	0.0476793
ENSMUSG00000109293.1	chr3	protein_coding	Dcst2	-0.814782	0.00125061	0.0311691		ENSMUSG00000027894.14	chr3	protein_coding	Slc6a17	-2.23492	9.15555e-12	3.0639e-10										ENSMUSG00000062760.10	chr15	protein_coding	Shisal1	1.91827	0.00205601	0.0476793
ENSMUSG00000024044.19	chr17	protein_coding	Epb41l3	-0.687909	0.00125756	0.0312827		ENSMUSG00000008855.17	chr11	protein_coding	Hdac5	-1.46816	9.36663e-12	3.12768e-10										ENSMUSG00000037053.6	chr5	protein_coding	Azgp1	2.96978	0.00205781	0.0476793
ENSMUSG00000021965.3	chr14	protein_coding	Ska3	0.677974	0.00126469	0.0312965		ENSMUSG00000030862.13	chr7	protein_coding	Cpxm2	-1.90928	9.39671e-12	3.13087e-10										ENSMUSG00000045319.13	chr2	protein_coding	Proser2	0.888195	0.00206192	0.0476793
ENSMUSG00000023919.7	chr17	protein_coding	Cenpq	0.91537	0.00130282	0.0319007		ENSMUSG00000056174.8	chr4	protein_coding	Col8a2	-3.17631	9.87672e-12	3.28363e-10										ENSMUSG00000021665.9	chr13	protein_coding	Hexb	-1.03168	0.00208349	0.0479784
ENSMUSG00000020284.16	chr10	protein_coding	Cfap410	-0.729366	0.00132583	0.0321988		ENSMUSG00000042677.7	chr4	protein_coding	Zc3h12a	2.2505	9.98883e-12	3.31369e-10										ENSMUSG00000026228.6	chr1	protein_coding	Htr2b	1.62034	0.00209867	0.0481784
ENSMUSG00000006179.9	chr13	protein_coding	Prss16	3.12254	0.00132883	0.0321988		ENSMUSG00000035692.7	chr4	protein_coding	Isg15	2.70831	1.01206e-11	3.34376e-10										ENSMUSG00000052942.13	chr19	protein_coding	Glis3	0.609067	0.00210821	0.0481832
ENSMUSG00000019359.14	chrX	protein_coding	Gdpd2	-2.30052	0.00133911	0.0323916		ENSMUSG00000038065.13	chr6	protein_coding	Mturn	-1.82412	1.01233e-11	3.34376e-10										ENSMUSG00000005364.11	chr6	protein_coding	Il5ra	2.32952	0.00211071	0.0481832
ENSMUSG00000026784.14	chr2	protein_coding	Pdss1	0.812494	0.00135659	0.0327577		ENSMUSG00000031523.16	chr8	protein_coding	Dlc1	-1.83467	1.03308e-11	3.40493e-10										ENSMUSG00000045328.11	chr3	protein_coding	Cenpe	-1.01115	0.00211529	0.0481871
ENSMUSG00000020889.11	chr11	protein_coding	Nr1d1	-1.14111	0.00136336	0.0328643		ENSMUSG00000048337.3	chr14	protein_coding	Npy4r	-2.67397	1.0598e-11	3.48547e-10										ENSMUSG00000022021.14	chr14	protein_coding	Diaph3	-0.922837	0.0021537	0.0487736
ENSMUSG00000024078.7	chr17	protein_coding	Ttc27	0.708002	0.00136638	0.0328761		ENSMUSG00000022696.17	chr16	protein_coding	Sidt1	1.45681	1.06423e-11	3.4925e-10										ENSMUSG00000073633.9	chr1	protein_coding	Fbxo36	1.15525	0.00216138	0.0488618
ENSMUSG00000034353.14	chr1	protein_coding	Ramp1	0.723845	0.00137499	0.0329722		ENSMUSG00000027223.15	chr2	protein_coding	Mapk8ip1	-1.58019	1.07211e-11	3.51081e-10										ENSMUSG00000035024.16	chr9	protein_coding	Ncapd3	-0.711517	0.00217238	0.0490357
ENSMUSG00000050866.7	chr7	protein_coding	Clrn3	-0.877487	0.00137729	0.0329722		ENSMUSG00000046111.17	chr9	protein_coding	Cep295	1.60678	1.09663e-11	3.58341e-10										ENSMUSG00000036768.6	chr9	protein_coding	Kif15	-0.784209	0.00218772	0.0492321
ENSMUSG00000026616.16	chr1	protein_coding	Cr2	4.85762	0.00144423	0.0343978		ENSMUSG00000035186.6	chr17	protein_coding	Ubd	4.11055	1.10463e-11	3.60185e-10										ENSMUSG00000002808.7	chr13	protein_coding	Epdr1	1.33431	0.00220268	0.0493024
ENSMUSG00000034947.13	chr11	protein_coding	Tmem106a	-0.800898	0.00145384	0.0345386		ENSMUSG00000042460.5	chr6	protein_coding	C1galt1	0.691759	1.12522e-11	3.66117e-10										ENSMUSG00000079560.13	chr6	protein_coding	Hoxa3	0.623815	0.00220311	0.0493024
ENSMUSG00000031519.4	chr8	protein_coding	Asb5	-2.23457	0.00148923	0.0351391		ENSMUSG00000027858.13	chr3	protein_coding	Tspan2	-2.46361	1.14608e-11	3.7211e-10										ENSMUSG00000004668.14	chr11	protein_coding	Abca13	-2.80405	0.00220747	0.0493024
ENSMUSG00000023122.6	chr17	protein_coding	Sult1c2	-0.796389	0.00149882	0.035216		ENSMUSG00000022840.9	chr16	protein_coding	Adcy5	-2.17219	1.22967e-11	3.97729e-10										ENSMUSG00000083282.3	chr19	protein_coding	Ctsf	1.64017	0.0022251	0.0495363
ENSMUSG00000029534.17	chr6	protein_coding	St7	0.61464	0.00150381	0.035216		ENSMUSG00000074736.10	chr2	protein_coding	Syndig1	-2.5859	1.2302e-11	3.97729e-10										ENSMUSG00000001228.14	chr17	protein_coding	Uhrf1	-0.635801	0.00223063	0.0495363
ENSMUSG00000032053.8	chr9	protein_coding	Pou2af1	2.56561	0.00153923	0.0359015		ENSMUSG00000028560.11	chr4	protein_coding	Usp1	1.19365	1.2362e-11	3.98825e-10										ENSMUSG00000095609.2	chr13	protein_coding	Gm21188	-1.83947	0.0022324	0.0495363
ENSMUSG00000098132.1	chr7	protein_coding	Rassf10	-2.30494	0.00154595	0.0359015		ENSMUSG00000040841.5	chr7	protein_coding	Six5	-1.68558	1.25812e-11	4.0504e-10										ENSMUSG00000070695.4	chr1	protein_coding	Cntnap5a	2.00915	0.00223464	0.0495363
ENSMUSG00000008461.6	chr7	protein_coding	Fut1	1.58744	0.00156636	0.036315		ENSMUSG00000029283.17	chr5	protein_coding	Cdc7	1.76609	1.28441e-11	4.12635e-10										ENSMUSG00000062028.8	chr7	protein_coding	Irgc1	2.33183	0.00223838	0.0495451
ENSMUSG00000019773.7	chr10	protein_coding	Fbxo5	0.6249	0.00158655	0.0367098		ENSMUSG00000005413.8	chr8	protein_coding	Hmox1	1.64959	1.29244e-11	4.14341e-10										ENSMUSG00000026307.12	chr1	protein_coding	Scly	-0.589057	0.00224482	0.0496136
ENSMUSG00000003824.12	chr8	protein_coding	Syce2	0.699113	0.00158864	0.0367098		ENSMUSG00000044350.14	chr14	protein_coding	Lacc1	1.35158	1.4169e-11	4.53289e-10										ENSMUSG00000030223.14	chr6	protein_coding	Ptpro	0.980649	0.00225488	0.0496327
ENSMUSG00000042284.10	chr13	protein_coding	Itga1	-0.637397	0.00162724	0.0373998		ENSMUSG00000038526.14	chr3	protein_coding	Car14	-3.17707	1.42935e-11	4.56315e-10										ENSMUSG00000031425.15	chrX	protein_coding	Plp1	1.24744	0.00225546	0.0496327
ENSMUSG00000037736.20	chr5	protein_coding	Limch1	-1.58417	0.0016319	0.0373998		ENSMUSG00000030560.17	chr7	protein_coding	Ctsc	1.63297	1.43291e-11	4.56496e-10										ENSMUSG00000001020.8	chr3	protein_coding	S100a4	-1.87608	0.00225623	0.0496327
ENSMUSG00000054115.11	chr15	protein_coding	Skp2	0.889289	0.0016319	0.0373998		ENSMUSG00000038037.5	chr16	protein_coding	Socs1	4.23223	1.50127e-11	4.77279e-10										ENSMUSG00000000567.5	chr11	protein_coding	Sox9	0.776566	0.00225908	0.0496327
ENSMUSG00000005107.13	chr5	protein_coding	Slc2a9	-1.2078	0.00164676	0.0375552		ENSMUSG00000048878.6	chr11	protein_coding	Hexim1	-1.17154	1.51559e-11	4.80831e-10
ENSMUSG00000047496.6	chr1	protein_coding	Rnf152	-2.55501	0.00167616	0.0380762		ENSMUSG00000027699.19	chr3	protein_coding	Ect2	2.03869	1.56535e-11	4.95585e-10
ENSMUSG00000027398.13	chr2	protein_coding	Il1b	1.74388	0.00168068	0.0380762		ENSMUSG00000046841.5	chr10	protein_coding	Ckap4	2.65574	1.57414e-11	4.97336e-10
ENSMUSG00000052384.14	chr16	protein_coding	Nrros	0.99526	0.00168397	0.0380762		ENSMUSG00000050014.8	chr15	protein_coding	Apol10b	3.58347	1.61264e-11	5.08448e-10
ENSMUSG00000047330.8	chr1	protein_coding	Kcne4	-0.956014	0.00168467	0.0380762		ENSMUSG00000044033.16	chr2	protein_coding	Ccdc141	1.51887	1.63846e-11	5.15524e-10
ENSMUSG00000041479.14	chr14	protein_coding	Syt15	-1.1183	0.00169428	0.0382021		ENSMUSG00000017697.3	chr2	protein_coding	Ada	1.60044	1.66902e-11	5.2406e-10
ENSMUSG00000027536.6	chr3	protein_coding	Chmp4c	-0.837381	0.00171408	0.038524		ENSMUSG00000044254.6	chr4	protein_coding	Pcsk9	4.0414	1.67564e-11	5.25057e-10
ENSMUSG00000031425.15	chrX	protein_coding	Plp1	-0.894181	0.00172234	0.0386473		ENSMUSG00000041571.9	chr7	protein_coding	Selenow	-1.56349	1.70146e-11	5.32056e-10
ENSMUSG00000027715.9	chr3	protein_coding	Ccna2	0.693938	0.00176602	0.0395639		ENSMUSG00000028005.13	chr3	protein_coding	Gucy1b1	-2.08048	1.72144e-11	5.37203e-10
ENSMUSG00000027416.2	chr2	protein_coding	Otor	-2.51057	0.00177981	0.039809		ENSMUSG00000030978.10	chr7	protein_coding	Rrm1	1.95259	1.76271e-11	5.48959e-10
ENSMUSG00000016382.15	chrX	protein_coding	Pls3	-1.25547	0.00181606	0.040361		ENSMUSG00000051855.15	chr6	protein_coding	Mest	-1.68227	1.98704e-11	6.17561e-10
ENSMUSG00000022226.6	chr14	protein_coding	Mcpt2	2.35065	0.00187071	0.0412223		ENSMUSG00000027581.12	chr2	protein_coding	Stmn3	-2.16996	1.9947e-11	6.18682e-10
ENSMUSG00000031613.9	chr8	protein_coding	Hpgd	-0.785166	0.00188045	0.0413277		ENSMUSG00000032690.16	chr5	protein_coding	Oas2	5.29879	2.00847e-11	6.21688e-10
ENSMUSG00000039748.11	chr1	protein_coding	Exo1	1.07418	0.00188324	0.0413277		ENSMUSG00000003992.15	chr13	protein_coding	Ssbp2	-2.00902	2.10857e-11	6.51351e-10
ENSMUSG00000024966.9	chr19	protein_coding	Stip1	0.747619	0.0018905	0.0414217		ENSMUSG00000048096.7	chr1	protein_coding	Lmod1	-2.2946	2.18643e-11	6.7404e-10
ENSMUSG00000071553.10	chr6	protein_coding	Cpa2	2.15522	0.00189451	0.0414447		ENSMUSG00000034653.11	chr18	protein_coding	Ythdc2	0.957519	2.29967e-11	7.07518e-10
ENSMUSG00000022422.13	chr15	protein_coding	Dscc1	1.06708	0.00191047	0.0417284		ENSMUSG00000028037.13	chr3	protein_coding	Ifi44	4.18329	2.30913e-11	7.09001e-10
ENSMUSG00000028587.18	chr4	protein_coding	Orc1	0.993921	0.00193687	0.0420419		ENSMUSG00000031791.8	chr8	protein_coding	Tmem38a	-2.63802	2.42384e-11	7.42725e-10
ENSMUSG00000031312.5	chrX	protein_coding	Itgb1bp2	-4.25295	0.00194717	0.0421999		ENSMUSG00000031617.16	chr8	protein_coding	Tmem184c	2.03424	2.63347e-11	8.05345e-10
ENSMUSG00000008318.10	chr7	protein_coding	Relt	1.64508	0.00196034	0.0424192		ENSMUSG00000024590.8	chr18	protein_coding	Lmnb1	1.72311	2.64247e-11	8.06483e-10
ENSMUSG00000022856.9	chr16	protein_coding	Tmem41a	-0.64375	0.0019663	0.0424825		ENSMUSG00000041406.14	chr1	protein_coding	BC055324	2.23296	2.67733e-11	8.1549e-10
ENSMUSG00000036223.16	chr18	protein_coding	Ska1	1.05602	0.00200911	0.0431905		ENSMUSG00000035673.10	chr10	protein_coding	Sbno2	1.36459	2.69391e-11	8.18907e-10
ENSMUSG00000021569.10	chr13	protein_coding	Trip13	0.608656	0.00201145	0.0431905		ENSMUSG00000022978.11	chr16	protein_coding	Mis18a	1.66197	2.94629e-11	8.93844e-10
ENSMUSG00000026134.11	chr1	protein_coding	Prim2	0.605291	0.00206625	0.0442984		ENSMUSG00000026274.11	chr1	protein_coding	Pask	1.51367	2.96447e-11	8.97574e-10
ENSMUSG00000033985.17	chr4	protein_coding	Tesk2	-0.752846	0.0020694	0.0442984		ENSMUSG00000025001.11	chr19	protein_coding	Hells	1.8686	2.97082e-11	8.97718e-10
ENSMUSG00000039187.16	chr7	protein_coding	Fanci	1.26928	0.00210967	0.0450913		ENSMUSG00000022010.19	chr14	protein_coding	Tsc22d1	-2.50189	3.1386e-11	9.46542e-10
ENSMUSG00000027115.14	chr2	protein_coding	Kif18a	0.985524	0.0021477	0.0456292		ENSMUSG00000037649.10	chr17	protein_coding	H2-DMa	3.04144	3.24211e-11	9.75831e-10
ENSMUSG00000047230.6	chrX	protein_coding	Cldn2	1.06635	0.00215939	0.0457338		ENSMUSG00000015133.17	chr7	protein_coding	Lrrk1	1.69664	3.39011e-11	1.01837e-09
ENSMUSG00000051220.2	chrX	protein_coding	Ercc6l	0.690234	0.00216381	0.0457581		ENSMUSG00000024301.10	chr17	protein_coding	Kifc5b	2.03551	3.51415e-11	1.05355e-09
ENSMUSG00000067889.6	chr19	protein_coding	Sptbn2	-1.20506	0.00217795	0.0459179		ENSMUSG00000027006.13	chr2	protein_coding	Dnajc10	1.55106	3.53014e-11	1.05627e-09
ENSMUSG00000000538.18	chr11	protein_coding	Tom1l2	-0.61114	0.00218395	0.0459303		ENSMUSG00000047250.13	chr2	protein_coding	Ptgs1	-1.85593	3.58526e-11	1.07067e-09
ENSMUSG00000027907.4	chr3	protein_coding	S100a11	0.870144	0.00218512	0.0459303		ENSMUSG00000024542.9	chr18	protein_coding	Cep192	1.85566	3.78808e-11	1.12902e-09
ENSMUSG00000000776.13	chr14	protein_coding	Polr3d	0.689064	0.00220655	0.0462415		ENSMUSG00000029516.19	chr5	protein_coding	Cit	1.446	3.91717e-11	1.16401e-09
ENSMUSG00000020205.8	chr10	protein_coding	Phlda1	1.07147	0.00221127	0.0462709		ENSMUSG00000033105.12	chr10	protein_coding	Lss	1.12841	3.9207e-11	1.16401e-09
ENSMUSG00000039114.16	chr13	protein_coding	Nrn1	-1.54514	0.00224631	0.0468455		ENSMUSG00000047757.17	chrX	protein_coding	Fancb	2.47044	4.0605e-11	1.20317e-09
ENSMUSG00000034579.17	chr11	protein_coding	Pla2g3	-1.41391	0.00225416	0.0468455		ENSMUSG00000073409.12	chr17	protein_coding	H2-Q6	3.32945	4.32587e-11	1.27932e-09
ENSMUSG00000028212.16	chr4	protein_coding	Ccne2	0.597952	0.00225551	0.0468455		ENSMUSG00000043300.2	chr3	protein_coding	B3galnt1	-1.78808	4.45919e-11	1.31619e-09
ENSMUSG00000056091.12	chr6	protein_coding	St3gal5	-4.2825	0.00226108	0.0468914		ENSMUSG00000075602.10	chr15	protein_coding	Ly6a	3.69901	4.49399e-11	1.3239e-09
ENSMUSG00000027699.19	chr3	protein_coding	Ect2	0.68738	0.00229278	0.0474782		ENSMUSG00000025213.11	chr19	protein_coding	Kazald1	-2.92053	4.51872e-11	1.32862e-09
ENSMUSG00000068452.8	chr2	protein_coding	Duox2	1.46411	0.002304	0.04764		ENSMUSG00000041362.17	chr19	protein_coding	Shtn1	0.718871	4.86022e-11	1.42629e-09
ENSMUSG00000037405.8	chr9	protein_coding	Icam1	1.37472	0.00232734	0.0479949		ENSMUSG00000026094.14	chr1	protein_coding	Stk17b	-1.24272	4.87369e-11	1.4275e-09
ENSMUSG00000052013.15	chr16	protein_coding	Btla	2.94556	0.00236348	0.0485819		ENSMUSG00000036908.17	chr19	protein_coding	Unc93b1	0.791612	5.02617e-11	1.46934e-09
ENSMUSG00000030499.9	chr7	protein_coding	Kctd15	-0.826226	0.00237238	0.048693		ENSMUSG00000022070.7	chr14	protein_coding	Bora	1.74019	5.11483e-11	1.49148e-09
ENSMUSG00000024164.15	chr17	protein_coding	C3	1.51711	0.00239519	0.0490891		ENSMUSG00000027952.16	chr3	protein_coding	Pmvk	0.940103	5.12145e-11	1.49148e-09
ENSMUSG00000024597.11	chr18	protein_coding	Slc12a2	0.779523	0.00240121	0.0491403		ENSMUSG00000026039.9	chr1	protein_coding	Sgo2a	1.65574	5.18421e-11	1.50688e-09
ENSMUSG00000025491.14	chr7	protein_coding	Ifitm1	0.864813	0.00241318	0.0491977		ENSMUSG00000024225.5	chr17	protein_coding	Clps	-3.59728	5.25514e-11	1.52459e-09
ENSMUSG00000022696.17	chr16	protein_coding	Sidt1	1.17625	0.00241459	0.0491977		ENSMUSG00000028270.12	chr3	protein_coding	Gbp2	4.08183	5.39782e-11	1.56301e-09
ENSMUSG00000006442.10	chr4	protein_coding	Srm	0.781631	0.00242172	0.0492711		ENSMUSG00000005611.15	chr7	protein_coding	Mrvi1	-1.99632	5.638e-11	1.62947e-09
ENSMUSG00000022836.11	chr16	protein_coding	Mylk	-0.807548	0.00245404	0.0498559		ENSMUSG00000001424.14	chr6	protein_coding	Snd1	1.45292	5.65289e-11	1.63068e-09
								ENSMUSG00000070720.4	chr4	protein_coding	Tmem200b	-2.35695	5.67279e-11	1.63333e-09
								ENSMUSG00000073705.10	chr4	protein_coding	Cenps	1.61694	5.69459e-11	1.63653e-09
								ENSMUSG00000022503.10	chr16	protein_coding	Nubp1	1.3047	5.71498e-11	1.6393e-09
								ENSMUSG00000052934.14	chr8	protein_coding	Fbxo31	-0.836392	5.80931e-11	1.66323e-09
								ENSMUSG00000058881.13	chr18	protein_coding	Zfp516	-0.799156	6.02359e-11	1.72135e-09
								ENSMUSG00000040033.16	chr10	protein_coding	Stat2	1.54187	6.04965e-11	1.72556e-09
								ENSMUSG00000027887.11	chr3	protein_coding	Sypl2	-5.16459	6.13847e-11	1.74763e-09
								ENSMUSG00000105504.4	chr3	protein_coding	Gbp5	4.22904	6.35766e-11	1.80473e-09
								ENSMUSG00000068587.10	chr6	protein_coding	Mgam	0.798502	6.36267e-11	1.80473e-09
								ENSMUSG00000003949.16	chr11	protein_coding	Hlf	-2.26415	6.38473e-11	1.80763e-09
								ENSMUSG00000026605.14	chr1	protein_coding	Cenpf	1.79406	6.61432e-11	1.86916e-09
								ENSMUSG00000060579.13	chr14	protein_coding	Fhit	-1.74486	6.72961e-11	1.89822e-09
								ENSMUSG00000027243.8	chr2	protein_coding	Harbi1	-0.89764	6.82766e-11	1.92159e-09
								ENSMUSG00000017817.11	chr2	protein_coding	Jph2	-2.40298	6.83763e-11	1.92159e-09
								ENSMUSG00000038591.3	chr15	protein_coding	Colec10	-4.2633	6.85754e-11	1.92317e-09
								ENSMUSG00000042155.3	chr2	protein_coding	Klhl23	-1.83988	6.86845e-11	1.92317e-09
								ENSMUSG00000056643.5	chr6	protein_coding	Chst13	6.31055	7.12782e-11	1.99214e-09
								ENSMUSG00000031700.11	chr8	protein_coding	Gpt2	-1.74335	7.41629e-11	2.06897e-09
								ENSMUSG00000074195.3	chr3	protein_coding	Clca4b	6.84113	7.69531e-11	2.14289e-09
								ENSMUSG00000031864.16	chr8	protein_coding	Ints10	0.791698	7.86923e-11	2.18733e-09
								ENSMUSG00000024812.11	chr19	protein_coding	Tjp2	0.857891	8.384e-11	2.32618e-09
								ENSMUSG00000062591.5	chr17	protein_coding	Tubb4a	-1.671	8.56671e-11	2.37256e-09
								ENSMUSG00000030287.15	chr6	protein_coding	Itpr2	-2.87503	8.59907e-11	2.37721e-09
								ENSMUSG00000025265.14	chrX	protein_coding	Fgd1	-1.34134	8.6456e-11	2.38575e-09
								ENSMUSG00000022369.13	chr15	protein_coding	Mtbp	1.98995	8.66929e-11	2.38797e-09
								ENSMUSG00000030107.10	chr6	protein_coding	Usp18	3.53382	9.05741e-11	2.4859e-09
								ENSMUSG00000010663.5	chr19	protein_coding	Fads1	1.61893	9.48528e-11	2.59866e-09
								ENSMUSG00000038668.14	chr4	protein_coding	Lpar1	-0.98316	9.8838e-11	2.70299e-09
								ENSMUSG00000112129.1	chr10	protein_coding	Pbld1	-7.09921	1.00007e-10	2.73007e-09
								ENSMUSG00000035914.11	chr9	protein_coding	Cd276	1.64949	1.0068e-10	2.74353e-09
								ENSMUSG00000037270.18	chr3	protein_coding	4932438A13Rik	0.656863	1.0102e-10	2.74788e-09
								ENSMUSG00000002068.16	chr7	protein_coding	Ccne1	1.80023	1.02028e-10	2.77036e-09
								ENSMUSG00000075705.12	chr17	protein_coding	Msrb1	-1.22456	1.11075e-10	3.01067e-09
								ENSMUSG00000026955.13	chr2	protein_coding	Sapcd2	2.46249	1.12322e-10	3.03906e-09
								ENSMUSG00000073598.3	chr18	protein_coding	1700066B19Rik	1.50626	1.12833e-10	3.04748e-09
								ENSMUSG00000070284.10	chr9	protein_coding	Gmppb	1.32022	1.16041e-10	3.12858e-09
								ENSMUSG00000044367.7	chr11	protein_coding	Slc16a13	-1.42748	1.17302e-10	3.15702e-09
								ENSMUSG00000024236.18	chr18	protein_coding	Svil	-1.31511	1.17538e-10	3.1578e-09
								ENSMUSG00000038193.4	chr8	protein_coding	Hand2	-2.05915	1.19056e-10	3.19295e-09
								ENSMUSG00000024135.10	chr17	protein_coding	Srbd1	1.32293	1.20005e-10	3.20761e-09
								ENSMUSG00000019961.17	chr10	protein_coding	Tmpo	1.60166	1.20023e-10	3.20761e-09
								ENSMUSG00000047473.14	chr7	protein_coding	Zfp30	-2.21571	1.21216e-10	3.23385e-09
								ENSMUSG00000033208.7	chr10	protein_coding	S100b	-2.81008	1.26201e-10	3.36095e-09
								ENSMUSG00000042812.5	chr8	protein_coding	Foxf1	-1.44545	1.28542e-10	3.41733e-09
								ENSMUSG00000059939.13	chr4	protein_coding	9430015G10Rik	1.36249	1.29896e-10	3.44733e-09
								ENSMUSG00000054863.9	chr15	protein_coding	Tafa5	-2.09715	1.3245e-10	3.509e-09
								ENSMUSG00000032268.13	chr9	protein_coding	Tmprss5	-2.55873	1.33065e-10	3.5192e-09
								ENSMUSG00000038349.10	chr1	protein_coding	Plcl1	-2.07323	1.33607e-10	3.52742e-09
								ENSMUSG00000028602.12	chr4	protein_coding	Tnfrsf8	5.91275	1.35544e-10	3.57237e-09
								ENSMUSG00000032218.7	chr9	protein_coding	Ccnb2	1.85925	1.47775e-10	3.888e-09
								ENSMUSG00000053977.13	chr6	protein_coding	Cd8a	3.89837	1.51996e-10	3.99218e-09
								ENSMUSG00000062980.15	chr6	protein_coding	Cped1	-1.56693	1.63767e-10	4.29267e-09
								ENSMUSG00000028965.13	chr4	protein_coding	Tnfrsf9	3.35427	1.63999e-10	4.29267e-09
								ENSMUSG00000024691.13	chr19	protein_coding	Fam111a	2.14784	1.67392e-10	4.37397e-09
								ENSMUSG00000045680.8	chr10	protein_coding	Tcf21	-1.58434	1.72253e-10	4.4933e-09
								ENSMUSG00000038555.7	chr18	protein_coding	Reep2	-1.79416	1.74448e-10	4.5428e-09
								ENSMUSG00000022422.13	chr15	protein_coding	Dscc1	2.17254	1.76298e-10	4.58316e-09
								ENSMUSG00000006498.16	chr10	protein_coding	Ptbp1	1.3536	1.80311e-10	4.6795e-09
								ENSMUSG00000091971.3	chr17	protein_coding	Hspa1a	-2.93813	1.81258e-10	4.6961e-09
								ENSMUSG00000042606.9	chr7	protein_coding	Hirip3	2.07876	1.87218e-10	4.8423e-09
								ENSMUSG00000036241.3	chr4	protein_coding	Ube2r2	-0.832928	1.90176e-10	4.91048e-09
								ENSMUSG00000042340.6	chr7	protein_coding	Ctf1	-1.59596	1.93088e-10	4.97723e-09
								ENSMUSG00000070639.5	chr5	protein_coding	Lrrc8b	1.21267	1.98514e-10	5.10848e-09
								ENSMUSG00000038295.14	chr5	protein_coding	Atg9b	3.34396	2.00927e-10	5.16185e-09
								ENSMUSG00000007029.16	chr17	protein_coding	Vars	1.58557	2.13852e-10	5.48469e-09
								ENSMUSG00000090223.2	chr16	protein_coding	Pcp4	-3.865	2.15918e-10	5.52837e-09
								ENSMUSG00000079055.10	chr12	protein_coding	Slc8a3	-3.19633	2.2695e-10	5.80109e-09
								ENSMUSG00000049999.4	chr2	protein_coding	Ppp1r3d	-2.2656	2.35414e-10	6.00738e-09
								ENSMUSG00000027951.16	chr3	protein_coding	Adar	1.0094	2.38642e-10	6.0796e-09
								ENSMUSG00000024084.8	chr17	protein_coding	Qpct	-1.51214	2.41985e-10	6.15448e-09
								ENSMUSG00000013419.7	chr9	protein_coding	Zfp651	-2.14215	2.46331e-10	6.25459e-09
								ENSMUSG00000020362.13	chr11	protein_coding	Cnot6	1.13005	2.51307e-10	6.37034e-09
								ENSMUSG00000037499.9	chr1	protein_coding	Nenf	-1.21221	2.57123e-10	6.50696e-09
								ENSMUSG00000032366.15	chr9	protein_coding	Tpm1	-1.4864	2.58148e-10	6.52208e-09
								ENSMUSG00000055485.6	chr2	protein_coding	Soga1	-1.73894	2.6266e-10	6.62511e-09
								ENSMUSG00000022906.15	chr16	protein_coding	Parp9	1.54222	2.79498e-10	7.03817e-09
								ENSMUSG00000028545.13	chr4	protein_coding	Bend5	-2.02785	2.81123e-10	7.06743e-09
								ENSMUSG00000078640.9	chr11	protein_coding	Gm11627	-3.23074	2.93197e-10	7.35886e-09
								ENSMUSG00000030142.10	chr6	protein_coding	Clec4e	8.4678	2.93723e-10	7.35995e-09
								ENSMUSG00000037622.14	chr4	protein_coding	Wdtc1	-1.28736	2.9514e-10	7.38333e-09
								ENSMUSG00000024742.15	chr19	protein_coding	Fen1	2.29202	2.96942e-10	7.40523e-09
								ENSMUSG00000022945.12	chr16	protein_coding	Chaf1b	1.74628	2.96986e-10	7.40523e-09
								ENSMUSG00000027176.8	chr2	protein_coding	Cstf3	0.773602	3.02345e-10	7.52657e-09
								ENSMUSG00000058427.10	chr5	protein_coding	Cxcl2	9.1446	3.07206e-10	7.63511e-09
								ENSMUSG00000035783.9	chr19	protein_coding	Acta2	-2.2399	3.08273e-10	7.64917e-09
								ENSMUSG00000039652.16	chr19	protein_coding	Cpeb3	-1.23316	3.13017e-10	7.75429e-09
								ENSMUSG00000032500.10	chr9	protein_coding	Dclk3	-2.49147	3.1615e-10	7.7995e-09
								ENSMUSG00000022881.15	chr16	protein_coding	Rfc4	1.30559	3.16562e-10	7.7995e-09
								ENSMUSG00000037461.10	chr1	protein_coding	Ints7	0.917603	3.1676e-10	7.7995e-09
								ENSMUSG00000037725.8	chr8	protein_coding	Ckap2	1.56881	3.16887e-10	7.7995e-09
								ENSMUSG00000075470.2	chr15	protein_coding	Alg10b	0.884471	3.30044e-10	8.10459e-09
								ENSMUSG00000028626.5	chr4	protein_coding	Col9a2	-1.50473	3.30344e-10	8.10459e-09
								ENSMUSG00000037466.13	chr12	protein_coding	Tedc1	1.49911	3.44145e-10	8.42962e-09
								ENSMUSG00000047832.9	chr12	protein_coding	Cdca4	1.34686	3.46604e-10	8.47625e-09
								ENSMUSG00000067279.3	chr19	protein_coding	Ppp1r3c	-2.95466	3.5275e-10	8.61274e-09
								ENSMUSG00000038213.7	chr6	protein_coding	Tapbpl	1.63722	3.539e-10	8.62703e-09
								ENSMUSG00000026355.11	chr1	protein_coding	Mcm6	1.6314	3.54874e-10	8.63696e-09
								ENSMUSG00000071317.4	chr10	protein_coding	Bves	-2.35258	3.55932e-10	8.64893e-09
								ENSMUSG00000023505.13	chr6	protein_coding	Cdca3	1.82254	3.57798e-10	8.68045e-09
								ENSMUSG00000057777.4	chr3	protein_coding	Mab21l2	-2.56134	3.61926e-10	8.76666e-09
								ENSMUSG00000042439.13	chr18	protein_coding	Zfp532	-1.63176	3.7469e-10	9.06145e-09
								ENSMUSG00000045319.13	chr2	protein_coding	Proser2	-0.988539	3.7791e-10	9.12484e-09
								ENSMUSG00000034317.14	chr3	protein_coding	Trim59	1.38664	3.79121e-10	9.13964e-09
								ENSMUSG00000031530.6	chr8	protein_coding	Dusp4	1.82867	3.80321e-10	9.15411e-09
								ENSMUSG00000043336.14	chr16	protein_coding	Filip1l	-1.28808	3.84536e-10	9.24097e-09
								ENSMUSG00000057914.15	chr2	protein_coding	Cacnb2	-2.76337	3.86665e-10	9.27753e-09
								ENSMUSG00000029547.10	chr5	protein_coding	Ints1	1.05449	3.88554e-10	9.30822e-09
								ENSMUSG00000021391.10	chr13	protein_coding	Cenpp	1.6757	3.93302e-10	9.4072e-09
								ENSMUSG00000026914.15	chr2	protein_coding	Psmd14	1.16653	4.5144e-10	1.07809e-08
								ENSMUSG00000028034.15	chr3	protein_coding	Fubp1	1.32262	4.56377e-10	1.08707e-08
								ENSMUSG00000058729.13	chr1	protein_coding	Lin9	1.61841	4.56892e-10	1.08707e-08
								ENSMUSG00000007080.14	chr5	protein_coding	Pole	1.93295	4.57338e-10	1.08707e-08
								ENSMUSG00000030091.17	chr6	protein_coding	Nup210	1.64151	4.75167e-10	1.12769e-08
								ENSMUSG00000036278.7	chr19	protein_coding	Macrod1	-1.84469	4.78189e-10	1.1331e-08
								ENSMUSG00000047067.7	chr1	protein_coding	Dusp28	-0.760917	4.85594e-10	1.14886e-08
								ENSMUSG00000028519.16	chr4	protein_coding	Dab1	-4.12468	4.96309e-10	1.1724e-08
								ENSMUSG00000034120.18	chr11	protein_coding	Srsf2	1.34912	5.06242e-10	1.19401e-08
								ENSMUSG00000020439.17	chr11	protein_coding	Smtn	-1.86791	5.20455e-10	1.22564e-08
								ENSMUSG00000038759.15	chr6	protein_coding	Nup205	1.72331	5.35506e-10	1.25914e-08
								ENSMUSG00000007950.9	chr8	protein_coding	Abhd8	-1.50264	5.46461e-10	1.28292e-08
								ENSMUSG00000042216.13	chr5	protein_coding	Sgsm1	1.26539	5.56037e-10	1.30251e-08
								ENSMUSG00000000791.9	chr8	protein_coding	Il12rb1	3.90585	5.56513e-10	1.30251e-08
								ENSMUSG00000027078.14	chr2	protein_coding	Ube2l6	1.6426	5.63855e-10	1.31768e-08
								ENSMUSG00000016028.10	chr15	protein_coding	Celsr1	2.04055	5.68449e-10	1.32638e-08
								ENSMUSG00000047216.8	chr1	protein_coding	Cdh19	-1.96537	5.87188e-10	1.36801e-08
								ENSMUSG00000039748.11	chr1	protein_coding	Exo1	1.96184	5.9551e-10	1.38529e-08
								ENSMUSG00000038482.11	chr8	protein_coding	Tfdp1	1.32813	6.05416e-10	1.40619e-08
								ENSMUSG00000026424.8	chr1	protein_coding	Gpr37l1	-2.64129	6.31385e-10	1.46428e-08
								ENSMUSG00000049872.8	chr10	protein_coding	Calhm5	-1.88923	6.42339e-10	1.48742e-08
								ENSMUSG00000025877.14	chr13	protein_coding	Hk3	3.49389	6.61948e-10	1.52829e-08
								ENSMUSG00000021583.7	chr13	protein_coding	Erap1	1.06874	6.61993e-10	1.52829e-08
								ENSMUSG00000008200.15	chr2	protein_coding	Fnbp4	1.2386	6.65579e-10	1.53425e-08
								ENSMUSG00000073557.12	chr1	protein_coding	Ppp1r12b	-2.25907	6.77809e-10	1.56009e-08
								ENSMUSG00000048644.8	chr8	protein_coding	Ctxn1	-1.67485	6.99092e-10	1.60665e-08
								ENSMUSG00000022498.16	chr16	protein_coding	Txndc11	0.999091	7.18022e-10	1.64551e-08
								ENSMUSG00000062510.12	chr1	protein_coding	Nsl1	1.72019	7.18159e-10	1.64551e-08
								ENSMUSG00000039509.8	chr8	protein_coding	Nup133	1.82897	7.66359e-10	1.75332e-08
								ENSMUSG00000031256.11	chrX	protein_coding	Cstf2	1.67319	7.67509e-10	1.75332e-08
								ENSMUSG00000032492.14	chr9	protein_coding	Pth1r	-1.77423	7.9291e-10	1.80864e-08
								ENSMUSG00000050288.6	chr11	protein_coding	Fzd2	-2.04358	8.09431e-10	1.84357e-08
								ENSMUSG00000021690.10	chr13	protein_coding	Jmy	-1.08257	8.16138e-10	1.85608e-08
								ENSMUSG00000030249.15	chr6	protein_coding	Abcc9	-1.47201	8.33072e-10	1.89177e-08
								ENSMUSG00000013338.16	chr2	protein_coding	Fer1l4	4.2347	8.34436e-10	1.89205e-08
								ENSMUSG00000053483.13	chr1	protein_coding	Usp21	-0.627591	8.46388e-10	1.9163e-08
								ENSMUSG00000031629.14	chr8	protein_coding	Cenpu	1.83043	8.99136e-10	2.03271e-08
								ENSMUSG00000029162.15	chr5	protein_coding	Khk	-1.99861	9.0159e-10	2.03525e-08
								ENSMUSG00000050503.9	chr9	protein_coding	Fbxl22	-2.04398	9.04239e-10	2.03821e-08
								ENSMUSG00000047963.7	chr5	protein_coding	Stbd1	-1.8573	9.17694e-10	2.06549e-08
								ENSMUSG00000035776.14	chrX	protein_coding	Cd99l2	-0.886969	9.38334e-10	2.10573e-08
								ENSMUSG00000039199.6	chr8	protein_coding	Zdhhc1	-1.15777	9.40594e-10	2.1077e-08
								ENSMUSG00000020773.11	chr11	protein_coding	Trim47	-1.58786	9.48537e-10	2.12239e-08
								ENSMUSG00000022144.4	chr15	protein_coding	Gdnf	-3.11474	9.6862e-10	2.16415e-08
								ENSMUSG00000026078.10	chr1	protein_coding	Pdcl3	-0.593132	9.75075e-10	2.17539e-08
								ENSMUSG00000030376.8	chr7	protein_coding	Slc8a2	-1.90176	9.95875e-10	2.21855e-08
								ENSMUSG00000038150.7	chr11	protein_coding	Ormdl3	-1.09823	1.02584e-09	2.28198e-08
								ENSMUSG00000042228.14	chr4	protein_coding	Lyn	1.62111	1.091e-09	2.42338e-08
								ENSMUSG00000019773.7	chr10	protein_coding	Fbxo5	1.91549	1.09314e-09	2.42461e-08
								ENSMUSG00000022125.7	chr14	protein_coding	Cln5	-0.999564	1.12017e-09	2.48097e-08
								ENSMUSG00000027496.15	chr2	protein_coding	Aurka	1.94049	1.13621e-09	2.51284e-08
								ENSMUSG00000058070.14	chr12	protein_coding	Eml1	-2.07394	1.15537e-09	2.5515e-08
								ENSMUSG00000070713.5	chr8	protein_coding	Gm10282	1.6711	1.19624e-09	2.63795e-08
								ENSMUSG00000002210.11	chr7	protein_coding	Smg9	0.731187	1.21397e-09	2.67319e-08
								ENSMUSG00000004099.16	chr9	protein_coding	Dnmt1	1.4831	1.21584e-09	2.67345e-08
								ENSMUSG00000042410.16	chr2	protein_coding	Agps	1.0687	1.22714e-09	2.69442e-08
								ENSMUSG00000038429.10	chr6	protein_coding	Usp5	0.855007	1.24467e-09	2.72897e-08
								ENSMUSG00000024338.15	chr17	protein_coding	Psmb8	2.81766	1.24914e-09	2.73245e-08
								ENSMUSG00000025403.5	chr10	protein_coding	Shmt2	2.04756	1.24984e-09	2.73245e-08
								ENSMUSG00000021792.15	chr14	protein_coding	Prxl2a	-1.31742	1.26379e-09	2.759e-08
								ENSMUSG00000023411.12	chr14	protein_coding	Nfatc4	-1.61796	1.274e-09	2.77731e-08
								ENSMUSG00000063172.13	chr4	protein_coding	Hspb11	-1.18966	1.29887e-09	2.8275e-08
								ENSMUSG00000055884.8	chr12	protein_coding	Fancm	1.59885	1.30328e-09	2.83266e-08
								ENSMUSG00000038077.7	chr6	protein_coding	Kcna6	-2.58556	1.30495e-09	2.83266e-08
								ENSMUSG00000062694.7	chr6	protein_coding	Cav3	-2.68742	1.33028e-09	2.88353e-08
								ENSMUSG00000025395.14	chr10	protein_coding	Prim1	1.42987	1.34164e-09	2.90404e-08
								ENSMUSG00000078763.2	chr11	protein_coding	Slfn1	4.0724	1.36327e-09	2.94667e-08
								ENSMUSG00000031328.16	chrX	protein_coding	Flna	-1.91165	1.37008e-09	2.9572e-08
								ENSMUSG00000001123.15	chr11	protein_coding	Lgals9	1.76082	1.43852e-09	3.10053e-08
								ENSMUSG00000032377.8	chr9	protein_coding	Plscr4	-2.14238	1.46063e-09	3.14376e-08
								ENSMUSG00000029380.11	chr5	protein_coding	Cxcl1	6.59351	1.50536e-09	3.23151e-08
								ENSMUSG00000028035.13	chr3	protein_coding	Dnajb4	-1.53624	1.50564e-09	3.23151e-08
								ENSMUSG00000073002.9	chr6	protein_coding	Vamp5	-1.81374	1.55612e-09	3.33516e-08
								ENSMUSG00000031093.14	chrX	protein_coding	Dock11	1.96342	1.58698e-09	3.39654e-08
								ENSMUSG00000062743.9	chr17	protein_coding	Zfp677	-1.51233	1.6135e-09	3.4468e-08
								ENSMUSG00000004383.18	chr8	protein_coding	Large1	-1.33945	1.61498e-09	3.4468e-08
								ENSMUSG00000052812.5	chr12	protein_coding	Atad2b	0.887264	1.63564e-09	3.48601e-08
								ENSMUSG00000029236.4	chr5	protein_coding	Nmu	-4.42784	1.63848e-09	3.4872e-08
								ENSMUSG00000030830.18	chr7	protein_coding	Itgal	3.9277	1.64226e-09	3.49037e-08
								ENSMUSG00000050821.14	chr16	protein_coding	Fam131a	-2.07112	1.65199e-09	3.50617e-08
								ENSMUSG00000020160.18	chr11	protein_coding	Meis1	-1.88696	1.69219e-09	3.5865e-08
								ENSMUSG00000066607.5	chr9	protein_coding	Insyn1	-1.8678	1.70797e-09	3.61493e-08
								ENSMUSG00000002808.7	chr13	protein_coding	Epdr1	-1.31272	1.71354e-09	3.62169e-08
								ENSMUSG00000021219.16	chr12	protein_coding	Rgs6	-2.36796	1.73871e-09	3.6698e-08
								ENSMUSG00000052798.13	chr10	protein_coding	Nup107	1.65832	1.76008e-09	3.70978e-08
								ENSMUSG00000021200.14	chr12	protein_coding	Asb2	-2.04421	1.76283e-09	3.71045e-08
								ENSMUSG00000028438.16	chr4	protein_coding	Kif24	1.89983	1.78169e-09	3.74499e-08
								ENSMUSG00000031586.17	chr8	protein_coding	Rbpms	-1.6547	1.80251e-09	3.78354e-08
								ENSMUSG00000039114.16	chr13	protein_coding	Nrn1	-2.93041	1.83026e-09	3.8365e-08
								ENSMUSG00000068101.11	chr15	protein_coding	Cenpm	1.62107	1.83876e-09	3.84903e-08
								ENSMUSG00000021115.15	chr12	protein_coding	Vrk1	1.52233	1.84575e-09	3.85837e-08
								ENSMUSG00000027293.13	chr2	protein_coding	Ehd4	0.999653	1.87812e-09	3.91921e-08
								ENSMUSG00000039814.15	chr8	protein_coding	Xkr5	1.62962	1.87999e-09	3.91921e-08
								ENSMUSG00000022673.5	chr16	protein_coding	Mcm4	1.5958	1.89744e-09	3.95019e-08
								ENSMUSG00000054477.16	chr18	protein_coding	Kcnn2	-3.25123	1.9056e-09	3.96177e-08
								ENSMUSG00000013236.17	chr17	protein_coding	Ptprs	-1.88995	1.92128e-09	3.98895e-08
								ENSMUSG00000027203.15	chr2	protein_coding	Dut	1.41552	1.92894e-09	3.9994e-08
								ENSMUSG00000019979.12	chr10	protein_coding	Apaf1	1.81618	1.95554e-09	4.04905e-08
								ENSMUSG00000039481.5	chr17	protein_coding	Nrtn	-1.65132	1.97679e-09	4.0875e-08
								ENSMUSG00000035208.16	chr11	protein_coding	Slfn8	3.36258	1.98093e-09	4.09053e-08
								ENSMUSG00000027500.10	chr3	protein_coding	Stmn2	-1.25503	2.0566e-09	4.24103e-08
								ENSMUSG00000020212.14	chr10	protein_coding	Mdm1	1.42777	2.16958e-09	4.468e-08
								ENSMUSG00000027454.10	chr2	protein_coding	Gins1	1.58537	2.2442e-09	4.61542e-08
								ENSMUSG00000074218.3	chr7	protein_coding	Cox7a1	-2.4576	2.29618e-09	4.71597e-08
								ENSMUSG00000039405.7	chr7	protein_coding	Prss23	-2.42994	2.30889e-09	4.73571e-08
								ENSMUSG00000070699.5	chr7	protein_coding	Sars2	1.13147	2.37613e-09	4.86708e-08
								ENSMUSG00000051652.4	chr10	protein_coding	Lrrc3	-2.94788	2.38629e-09	4.88134e-08
								ENSMUSG00000020990.5	chr12	protein_coding	Cdkl1	-2.52309	2.40377e-09	4.91051e-08
								ENSMUSG00000014846.12	chr8	protein_coding	Tppp3	-2.78613	2.57979e-09	5.26306e-08
								ENSMUSG00000029392.12	chr5	protein_coding	Rilpl1	-1.73701	2.60074e-09	5.29871e-08
								ENSMUSG00000040938.16	chr11	protein_coding	Slc16a11	-1.67601	2.61227e-09	5.31509e-08
								ENSMUSG00000038068.15	chr13	protein_coding	Rnf144b	-1.7086	2.68732e-09	5.45325e-08
								ENSMUSG00000050410.15	chr17	protein_coding	Tcf19	1.27591	2.70357e-09	5.47895e-08
								ENSMUSG00000048038.8	chr2	protein_coding	Ccdc187	-3.24468	2.71893e-09	5.50276e-08
								ENSMUSG00000006678.6	chrX	protein_coding	Pola1	1.65217	2.73494e-09	5.52784e-08
								ENSMUSG00000078773.11	chr4	protein_coding	Rad54b	2.04394	2.99931e-09	6.05417e-08
								ENSMUSG00000027589.14	chr2	protein_coding	Pcmtd2	-1.00639	3.0545e-09	6.15742e-08
								ENSMUSG00000104713.4	chr5	protein_coding	Gbp6	3.99459	3.06988e-09	6.18026e-08
								ENSMUSG00000073400.6	chr17	protein_coding	Trim10	6.37683	3.12831e-09	6.28959e-08
								ENSMUSG00000040537.17	chr5	protein_coding	Adam22	-1.87835	3.21872e-09	6.46286e-08
								ENSMUSG00000027360.5	chr2	protein_coding	Hdc	2.53853	3.33641e-09	6.69035e-08
								ENSMUSG00000003038.15	chr4	protein_coding	Hmgn2	1.4978	3.3448e-09	6.69837e-08
								ENSMUSG00000023826.16	chr17	protein_coding	Prkn	-2.30042	3.34933e-09	6.69866e-08
								ENSMUSG00000001802.16	chr7	protein_coding	Lrp3	-1.78569	3.36448e-09	6.72015e-08
								ENSMUSG00000039081.10	chr14	protein_coding	Zfp503	-1.7005	3.38831e-09	6.75889e-08
								ENSMUSG00000022351.14	chr15	protein_coding	Sqle	1.06342	3.44152e-09	6.85609e-08
								ENSMUSG00000021061.15	chr12	protein_coding	Sptb	-1.97682	3.46165e-09	6.8872e-08
								ENSMUSG00000016427.7	chrX	protein_coding	Ndufa1	-1.33818	3.49413e-09	6.94276e-08
								ENSMUSG00000026426.10	chr1	protein_coding	Arl8a	-0.764921	3.52062e-09	6.9863e-08
								ENSMUSG00000040037.13	chr3	protein_coding	Negr1	-2.2661	3.53069e-09	6.99719e-08
								ENSMUSG00000027201.16	chr2	protein_coding	Myef2	1.71614	3.69385e-09	7.30167e-08
								ENSMUSG00000032375.15	chr9	protein_coding	Aph1b	-1.45791	3.6939e-09	7.30167e-08
								ENSMUSG00000020388.12	chr11	protein_coding	Pdlim4	-2.02225	3.73478e-09	7.37292e-08
								ENSMUSG00000074088.6	chr4	protein_coding	Snrnp40	1.10712	3.74611e-09	7.38573e-08
								ENSMUSG00000026365.15	chr1	protein_coding	Cfh	4.61514	3.75147e-09	7.38676e-08
								ENSMUSG00000032939.14	chr8	protein_coding	Nup93	1.50661	3.85612e-09	7.58305e-08
								ENSMUSG00000036599.10	chr5	protein_coding	Chst12	-1.64637	3.88417e-09	7.62837e-08
								ENSMUSG00000078521.2	chr4	protein_coding	Aunip	1.91833	3.89858e-09	7.64683e-08
								ENSMUSG00000070327.14	chr11	protein_coding	Rnf213	1.94644	4.00071e-09	7.83708e-08
								ENSMUSG00000078439.9	chr10	protein_coding	Smim24	-1.91529	4.02519e-09	7.87493e-08
								ENSMUSG00000068452.8	chr2	protein_coding	Duox2	1.96578	4.03215e-09	7.87845e-08
								ENSMUSG00000046152.16	chr8	protein_coding	Fut10	-1.45464	4.18184e-09	8.14718e-08
								ENSMUSG00000041073.10	chr11	protein_coding	Nacad	-2.80686	4.18571e-09	8.14718e-08
								ENSMUSG00000024791.10	chr19	protein_coding	Cdca5	1.42805	4.26576e-09	8.29242e-08
								ENSMUSG00000001948.10	chr9	protein_coding	Spa17	-1.57188	4.28872e-09	8.32644e-08
								ENSMUSG00000046688.14	chr3	protein_coding	Tifa	2.48182	4.34516e-09	8.4253e-08
								ENSMUSG00000028104.14	chr3	protein_coding	Polr3gl	-0.863122	4.38138e-09	8.48476e-08
								ENSMUSG00000006360.11	chr12	protein_coding	Crip1	-1.80132	4.41104e-09	8.52635e-08
								ENSMUSG00000004880.11	chr1	protein_coding	Lbr	1.47583	4.41403e-09	8.52635e-08
								ENSMUSG00000049265.7	chr5	protein_coding	Kcnk3	-2.00799	4.4852e-09	8.65287e-08
								ENSMUSG00000047907.11	chr2	protein_coding	Tshz2	-1.11405	4.51259e-09	8.69471e-08
								ENSMUSG00000021187.14	chr12	protein_coding	Tc2n	1.68921	4.60297e-09	8.85276e-08
								ENSMUSG00000019942.13	chr10	protein_coding	Cdk1	1.90094	4.6089e-09	8.85276e-08
								ENSMUSG00000020297.10	chr11	protein_coding	Nsg2	-1.60046	4.61202e-09	8.85276e-08
								ENSMUSG00000020806.15	chr11	protein_coding	Rhbdf2	0.907393	4.62979e-09	8.8757e-08
								ENSMUSG00000038644.14	chr7	protein_coding	Pold1	1.14726	4.64616e-09	8.89591e-08
								ENSMUSG00000026622.15	chr1	protein_coding	Nek2	1.95396	4.73604e-09	9.05664e-08
								ENSMUSG00000037572.17	chr14	protein_coding	Wdhd1	1.65914	4.84919e-09	9.26141e-08
								ENSMUSG00000003273.14	chr7	protein_coding	Car11	-3.18107	4.965e-09	9.47073e-08
								ENSMUSG00000051413.17	chr2	protein_coding	Plagl2	1.481	5.04825e-09	9.61752e-08
								ENSMUSG00000061086.12	chr11	protein_coding	Myl4	-2.51859	5.12084e-09	9.74365e-08
								ENSMUSG00000027671.14	chr3	protein_coding	Actl6a	1.26478	5.24336e-09	9.96434e-08
								ENSMUSG00000005045.16	chr4	protein_coding	Chd5	-2.03992	5.29359e-09	1.00473e-07
								ENSMUSG00000099564.2	chr9	protein_coding	Gm28729	-3.56019	5.33779e-09	1.01186e-07
								ENSMUSG00000028044.6	chr3	protein_coding	Cks1b	1.81713	5.35496e-09	1.01385e-07
								ENSMUSG00000031781.14	chr8	protein_coding	Ciapin1	0.727762	5.42194e-09	1.02526e-07
								ENSMUSG00000050107.2	chr11	protein_coding	Haspin	1.4407	5.60366e-09	1.05831e-07
								ENSMUSG00000017499.15	chr11	protein_coding	Cdc6	1.58543	5.65587e-09	1.06465e-07
								ENSMUSG00000020620.14	chr11	protein_coding	Abca8b	-2.1064	5.65813e-09	1.06465e-07
								ENSMUSG00000027752.15	chr3	protein_coding	Exosc8	1.57597	5.68665e-09	1.06842e-07
								ENSMUSG00000051278.12	chr3	protein_coding	Zgrf1	1.66802	5.69215e-09	1.06842e-07
								ENSMUSG00000057346.12	chr15	protein_coding	Apol9a	1.29324	5.81166e-09	1.08951e-07
								ENSMUSG00000042333.16	chr4	protein_coding	Tnfrsf14	1.3863	5.83883e-09	1.09326e-07
								ENSMUSG00000033294.11	chr5	protein_coding	Noc4l	1.96135	6.02932e-09	1.12754e-07
								ENSMUSG00000023336.6	chr8	protein_coding	Wfdc1	-2.60445	6.10739e-09	1.14074e-07
								ENSMUSG00000027002.13	chr2	protein_coding	Nckap1	0.593338	6.44936e-09	1.20314e-07
								ENSMUSG00000058258.14	chr13	protein_coding	Idi1	1.41934	6.57326e-09	1.22476e-07
								ENSMUSG00000049230.8	chr3	protein_coding	Gm9833	2.06104	7.04111e-09	1.31033e-07
								ENSMUSG00000024078.7	chr17	protein_coding	Ttc27	1.44333	7.29406e-09	1.35575e-07
								ENSMUSG00000022394.14	chr15	protein_coding	L3mbtl2	1.03931	7.32597e-09	1.36003e-07
								ENSMUSG00000062542.11	chr7	protein_coding	Syt9	-2.87452	7.42036e-09	1.37588e-07
								ENSMUSG00000035024.16	chr9	protein_coding	Ncapd3	1.63766	7.44884e-09	1.37948e-07
								ENSMUSG00000047904.6	chr11	protein_coding	Sstr2	-2.78297	7.50334e-09	1.38789e-07
								ENSMUSG00000026791.14	chr2	protein_coding	Slc2a8	-0.941454	7.57339e-09	1.39748e-07
								ENSMUSG00000057315.14	chr5	protein_coding	Arhgap24	-1.99592	7.57974e-09	1.39748e-07
								ENSMUSG00000029554.15	chr5	protein_coding	Mad1l1	1.38058	7.58265e-09	1.39748e-07
								ENSMUSG00000028873.16	chr4	protein_coding	Cdca8	1.96695	7.68699e-09	1.41476e-07
								ENSMUSG00000031821.11	chr8	protein_coding	Gins2	1.73249	7.69497e-09	1.41476e-07
								ENSMUSG00000037364.12	chr5	protein_coding	Srrt	1.23666	7.75784e-09	1.42461e-07
								ENSMUSG00000032549.7	chr9	protein_coding	Rab6b	-1.81264	7.78695e-09	1.42823e-07
								ENSMUSG00000025089.15	chr19	protein_coding	Gfra1	-2.60133	8.11243e-09	1.48614e-07
								ENSMUSG00000055022.14	chr15	protein_coding	Cntn1	-1.86614	8.39724e-09	1.53647e-07
								ENSMUSG00000004127.12	chr3	protein_coding	Trmt10a	1.99802	8.54874e-09	1.56232e-07
								ENSMUSG00000047990.6	chr9	protein_coding	C2cd4a	1.92695	8.6648e-09	1.58164e-07
								ENSMUSG00000057406.16	chr5	protein_coding	Nsd2	1.09486	8.6768e-09	1.58194e-07
								ENSMUSG00000029636.11	chr5	protein_coding	Wasf3	-1.77536	8.89505e-09	1.61808e-07
								ENSMUSG00000039607.16	chr9	protein_coding	Rbms3	-2.11599	8.91342e-09	1.61927e-07
								ENSMUSG00000079547.4	chr17	protein_coding	H2-DMb1	3.60227	9.16315e-09	1.66266e-07
								ENSMUSG00000060166.6	chr16	protein_coding	Zdhhc8	-1.02519	9.26887e-09	1.67984e-07
								ENSMUSG00000038738.15	chr7	protein_coding	Shank1	-3.13309	9.47548e-09	1.71525e-07
								ENSMUSG00000030917.13	chr7	protein_coding	Tmem159	-0.610436	9.62887e-09	1.74096e-07
								ENSMUSG00000020492.11	chr11	protein_coding	Ska2	1.29907	9.68534e-09	1.74754e-07
								ENSMUSG00000015652.9	chr5	protein_coding	Steap1	1.70928	9.68822e-09	1.74754e-07
								ENSMUSG00000026674.9	chr1	protein_coding	Ddr2	-1.40354	9.7365e-09	1.75418e-07
								ENSMUSG00000020464.15	chr11	protein_coding	Pnpt1	1.20825	9.94121e-09	1.78895e-07
								ENSMUSG00000034910.5	chr9	protein_coding	Pygo1	-1.94357	1.00435e-08	1.80522e-07
								ENSMUSG00000029088.16	chr5	protein_coding	Kcnip4	-2.15426	1.01725e-08	1.82626e-07
								ENSMUSG00000019214.14	chr17	protein_coding	Chtf18	1.54902	1.02245e-08	1.83343e-07
								ENSMUSG00000002265.17	chr7	protein_coding	Peg3	-1.50647	1.02712e-08	1.83966e-07
								ENSMUSG00000070476.10	chr2	protein_coding	Fam217b	-1.6406	1.03335e-08	1.84863e-07
								ENSMUSG00000022587.14	chr15	protein_coding	Ly6e	2.13398	1.04495e-08	1.86721e-07
								ENSMUSG00000028004.12	chr3	protein_coding	Npy2r	-3.15942	1.05145e-08	1.87662e-07
								ENSMUSG00000032783.9	chr15	protein_coding	Troap	2.02476	1.06093e-08	1.89134e-07
								ENSMUSG00000030255.13	chr6	protein_coding	Sspn	-2.23895	1.07119e-08	1.9074e-07
								ENSMUSG00000004356.8	chr10	protein_coding	Utp20	1.11712	1.07395e-08	1.91008e-07
								ENSMUSG00000030058.17	chr6	protein_coding	Copg1	0.789002	1.08707e-08	1.93116e-07
								ENSMUSG00000000628.10	chr6	protein_coding	Hk2	1.60063	1.09321e-08	1.93982e-07
								ENSMUSG00000090841.2	chr10	protein_coding	Myl6	-1.02958	1.12218e-08	1.9889e-07
								ENSMUSG00000075590.4	chr15	protein_coding	Nrbp2	-1.01577	1.12768e-08	1.99634e-07
								ENSMUSG00000030020.13	chr6	protein_coding	Prickle2	-1.61097	1.13859e-08	2.01331e-07
								ENSMUSG00000036109.17	chrX	protein_coding	Mbnl3	1.7452	1.19718e-08	2.11446e-07
								ENSMUSG00000024613.16	chr18	protein_coding	Tcof1	1.5777	1.20446e-08	2.12486e-07
								ENSMUSG00000004631.15	chr6	protein_coding	Sgce	-1.44858	1.22198e-08	2.15329e-07
								ENSMUSG00000007589.9	chr14	protein_coding	Tinf2	0.928634	1.23329e-08	2.17071e-07
								ENSMUSG00000030742.7	chr7	protein_coding	Lat	3.99964	1.24058e-08	2.17984e-07
								ENSMUSG00000024754.13	chr19	protein_coding	Cemip2	0.803831	1.24133e-08	2.17984e-07
								ENSMUSG00000073771.11	chr4	protein_coding	Btbd19	2.05788	1.25149e-08	2.19514e-07
								ENSMUSG00000039055.4	chr11	protein_coding	Eme1	1.98283	1.25965e-08	2.20693e-07
								ENSMUSG00000028139.5	chr3	protein_coding	Riiad1	-4.01679	1.26638e-08	2.21616e-07
								ENSMUSG00000070436.12	chr7	protein_coding	Serpinh1	-1.30425	1.27787e-08	2.23371e-07
								ENSMUSG00000032115.14	chr9	protein_coding	Hyou1	1.43688	1.28508e-08	2.24374e-07
								ENSMUSG00000049336.16	chr11	protein_coding	Tenm2	-3.18378	1.34864e-08	2.35203e-07
								ENSMUSG00000015947.10	chr3	protein_coding	Fcgr1	2.76085	1.37282e-08	2.39146e-07
								ENSMUSG00000041926.15	chr1	protein_coding	Rnpep	1.06943	1.41145e-08	2.45596e-07
								ENSMUSG00000073600.5	chr18	protein_coding	Prob1	-2.44915	1.42154e-08	2.4707e-07
								ENSMUSG00000044162.12	chr6	protein_coding	Tnip3	3.94831	1.44e-08	2.49824e-07
								ENSMUSG00000029298.15	chr5	protein_coding	Gbp9	2.97836	1.4408e-08	2.49824e-07
								ENSMUSG00000031381.16	chrX	protein_coding	Piga	0.843438	1.4423e-08	2.49824e-07
								ENSMUSG00000072980.3	chr2	protein_coding	Oip5	1.57038	1.44685e-08	2.50328e-07
								ENSMUSG00000071076.6	chr8	protein_coding	Jund	-0.773629	1.46194e-08	2.52652e-07
								ENSMUSG00000009281.6	chr6	protein_coding	Rarres2	-2.01988	1.49873e-08	2.58717e-07
								ENSMUSG00000031799.10	chr8	protein_coding	Tpm4	1.05793	1.51935e-08	2.61981e-07
								ENSMUSG00000041777.12	chr2	protein_coding	Cir1	-0.867252	1.56526e-08	2.69592e-07
								ENSMUSG00000026443.3	chr1	protein_coding	Lrrn2	-2.39117	1.57075e-08	2.70234e-07
								ENSMUSG00000032902.1	chr3	protein_coding	Slc16a1	-1.39544	1.57797e-08	2.7117e-07
								ENSMUSG00000027562.12	chr3	protein_coding	Car2	-1.86277	1.57981e-08	2.7118e-07
								ENSMUSG00000022940.17	chr16	protein_coding	Pigp	-1.0726	1.59714e-08	2.73846e-07
								ENSMUSG00000035704.17	chr7	protein_coding	Alg8	1.57779	1.6029e-08	2.74526e-07
								ENSMUSG00000033075.17	chr15	protein_coding	Senp1	0.848559	1.60686e-08	2.74896e-07
								ENSMUSG00000022364.14	chr15	protein_coding	Tbc1d31	1.22943	1.61037e-08	2.75188e-07
								ENSMUSG00000038967.13	chr11	protein_coding	Pdk2	-2.45515	1.63707e-08	2.79437e-07
								ENSMUSG00000079227.10	chr9	protein_coding	Ccr5	2.75604	1.64092e-08	2.79782e-07
								ENSMUSG00000086158.2	chr9	protein_coding	Ccpg1os	-1.53182	1.66165e-08	2.82999e-07
								ENSMUSG00000024304.14	chr18	protein_coding	Cdh2	-2.05101	1.67561e-08	2.85059e-07
								ENSMUSG00000038047.18	chr4	protein_coding	Haus6	1.50754	1.67992e-08	2.85475e-07
								ENSMUSG00000039231.18	chrX	protein_coding	Suv39h1	1.43723	1.68966e-08	2.86607e-07
								ENSMUSG00000056531.11	chr5	protein_coding	Ccdc18	1.77883	1.69034e-08	2.86607e-07
								ENSMUSG00000021714.15	chr13	protein_coding	Cenpk	1.14118	1.71522e-08	2.90503e-07
								ENSMUSG00000027210.20	chr2	protein_coding	Meis2	-1.45812	1.71899e-08	2.90817e-07
								ENSMUSG00000021750.16	chr14	protein_coding	Fam107a	-2.53634	1.73284e-08	2.92836e-07
								ENSMUSG00000041986.16	chr9	protein_coding	Elmod1	-4.69222	1.73891e-08	2.93482e-07
								ENSMUSG00000021962.9	chr14	protein_coding	Dcp1a	0.978154	1.74051e-08	2.93482e-07
								ENSMUSG00000019088.13	chrX	protein_coding	Dnase1l1	-0.993045	1.78503e-08	3.00658e-07
								ENSMUSG00000027641.13	chr2	protein_coding	Rbl1	0.829451	1.78897e-08	3.00988e-07
								ENSMUSG00000022711.16	chr16	protein_coding	Pmm2	0.761755	1.83613e-08	3.08583e-07
								ENSMUSG00000028402.18	chr4	protein_coding	Mpdz	-1.66483	1.85918e-08	3.12114e-07
								ENSMUSG00000002395.14	chr8	protein_coding	Use1	-0.724289	1.8854e-08	3.16167e-07
								ENSMUSG00000028631.7	chr4	protein_coding	Kcnq4	-1.90334	1.89388e-08	3.17241e-07
								ENSMUSG00000097328.7	chr11	protein_coding	Tnfsf12	-1.38406	1.90604e-08	3.18928e-07
								ENSMUSG00000029379.10	chr5	protein_coding	Cxcl3	8.17292	1.92995e-08	3.22575e-07
								ENSMUSG00000039347.7	chr6	protein_coding	Atp6v0e2	-1.64495	1.96015e-08	3.27264e-07
								ENSMUSG00000030401.16	chr7	protein_coding	Rtn2	-2.3753	1.99659e-08	3.32983e-07
								ENSMUSG00000006782.16	chr11	protein_coding	Cnp	0.978198	2.00675e-08	3.34312e-07
								ENSMUSG00000020649.11	chr12	protein_coding	Rrm2	1.78395	2.02926e-08	3.37694e-07
								ENSMUSG00000032113.16	chr9	protein_coding	Chek1	1.57573	2.06049e-08	3.42516e-07
								ENSMUSG00000039396.11	chr8	protein_coding	Neil3	1.88119	2.06543e-08	3.42965e-07
								ENSMUSG00000034187.18	chr11	protein_coding	Nsf	1.22533	2.08931e-08	3.46554e-07
								ENSMUSG00000003778.14	chr18	protein_coding	Brd8	0.920074	2.09556e-08	3.47212e-07
								ENSMUSG00000039661.14	chr8	protein_coding	Dusp26	-2.64315	2.11512e-08	3.50072e-07
								ENSMUSG00000096878.2	chr5	protein_coding	Gm21083	-6.5905	2.14717e-08	3.54993e-07
								ENSMUSG00000056899.10	chr12	protein_coding	Immp2l	-1.66649	2.15586e-08	3.56044e-07
								ENSMUSG00000063445.14	chr16	protein_coding	Nmral1	1.55296	2.16069e-08	3.56455e-07
								ENSMUSG00000066894.14	chr5	protein_coding	Vsig10	-0.873293	2.16357e-08	3.56545e-07
								ENSMUSG00000020739.11	chr11	protein_coding	Nup85	1.64683	2.16746e-08	3.568e-07
								ENSMUSG00000059689.15	chr6	protein_coding	Zfp637	-0.627495	2.17847e-08	3.58126e-07
								ENSMUSG00000047810.9	chr19	protein_coding	Ccdc88b	3.25019	2.1802e-08	3.58126e-07
								ENSMUSG00000048307.8	chr15	protein_coding	Ankrd46	-0.585159	2.23433e-08	3.66622e-07
								ENSMUSG00000030659.14	chr7	protein_coding	Nucb2	2.23821	2.24662e-08	3.68244e-07
								ENSMUSG00000031613.9	chr8	protein_coding	Hpgd	-2.31728	2.26695e-08	3.71134e-07
								ENSMUSG00000024675.19	chr19	protein_coding	Ms4a4c	4.1364	2.26912e-08	3.71134e-07
								ENSMUSG00000020974.6	chr12	protein_coding	Pole2	1.65847	2.28065e-08	3.72619e-07
								ENSMUSG00000044876.15	chr7	protein_coding	Zfp444	-1.15284	2.29146e-08	3.73985e-07
								ENSMUSG00000027313.3	chr2	protein_coding	Chac1	2.40011	2.32805e-08	3.79551e-07
								ENSMUSG00000037060.3	chr7	protein_coding	Cavin3	-1.50153	2.35469e-08	3.83485e-07
								ENSMUSG00000023033.14	chr15	protein_coding	Scn8a	3.14685	2.37859e-08	3.86965e-07
								ENSMUSG00000038241.16	chr2	protein_coding	Cep250	0.998921	2.39426e-08	3.89099e-07
								ENSMUSG00000033006.10	chr15	protein_coding	Sox10	-2.69503	2.44426e-08	3.96802e-07
								ENSMUSG00000001334.9	chr4	protein_coding	Fndc5	-3.88388	2.45242e-08	3.97703e-07
								ENSMUSG00000039298.16	chr4	protein_coding	Cdk5rap2	1.46681	2.45987e-08	3.98488e-07
								ENSMUSG00000046718.8	chr8	protein_coding	Bst2	1.97043	2.47411e-08	4.00371e-07
								ENSMUSG00000026429.9	chr1	protein_coding	Ube2t	1.45815	2.48665e-08	4.01973e-07
								ENSMUSG00000016921.14	chr2	protein_coding	Srsf6	1.02471	2.52582e-08	4.07874e-07
								ENSMUSG00000027639.16	chr2	protein_coding	Samhd1	1.54756	2.52975e-08	4.08076e-07
								ENSMUSG00000054321.7	chr18	protein_coding	Taf4b	2.21858	2.53334e-08	4.08224e-07
								ENSMUSG00000042826.13	chr11	protein_coding	Fgf11	-2.58979	2.57321e-08	4.1421e-07
								ENSMUSG00000027353.14	chr2	protein_coding	Mcm8	1.39181	2.58472e-08	4.15625e-07
								ENSMUSG00000003657.9	chr8	protein_coding	Calb2	-2.59555	2.60937e-08	4.19147e-07
								ENSMUSG00000040850.17	chr11	protein_coding	Psme4	0.880661	2.81608e-08	4.51876e-07
								ENSMUSG00000049532.11	chr14	protein_coding	Sall2	-1.67535	2.8377e-08	4.54867e-07
								ENSMUSG00000107283.3	chr5	protein_coding	Mpv17	-0.736087	2.85762e-08	4.57579e-07
								ENSMUSG00000073755.4	chr4	protein_coding	5730409E04Rik	-1.64791	2.87245e-08	4.59472e-07
								ENSMUSG00000002870.8	chr6	protein_coding	Mcm2	1.64291	2.87898e-08	4.60034e-07
								ENSMUSG00000023045.13	chr15	protein_coding	Soat2	1.81135	2.90468e-08	4.63655e-07
								ENSMUSG00000026012.2	chr1	protein_coding	Cd28	3.62915	2.91556e-08	4.64906e-07
								ENSMUSG00000062563.15	chr12	protein_coding	Cys1	-2.37045	2.93088e-08	4.6682e-07
								ENSMUSG00000051439.7	chr18	protein_coding	Cd14	2.30214	2.93369e-08	4.6682e-07
								ENSMUSG00000040813.16	chr9	protein_coding	Tex264	-0.85943	2.95752e-08	4.70122e-07
								ENSMUSG00000023122.6	chr17	protein_coding	Sult1c2	-2.29139	2.9759e-08	4.72551e-07
								ENSMUSG00000010936.11	chr8	protein_coding	Vac14	1.03225	3.00379e-08	4.76485e-07
								ENSMUSG00000034881.8	chr10	protein_coding	Tbxa2r	-2.15559	3.01701e-08	4.78085e-07
								ENSMUSG00000041592.16	chr11	protein_coding	Sdk2	-2.37019	3.05681e-08	4.83889e-07
								ENSMUSG00000025287.15	chrX	protein_coding	Acot9	0.975643	3.08645e-08	4.88075e-07
								ENSMUSG00000025574.13	chr11	protein_coding	Tk1	1.27052	3.12516e-08	4.93684e-07
								ENSMUSG00000020415.16	chr11	protein_coding	Pttg1	-0.771094	3.14808e-08	4.96791e-07
								ENSMUSG00000036403.15	chr5	protein_coding	Cep135	1.83585	3.1703e-08	4.99781e-07
								ENSMUSG00000046743.6	chr3	protein_coding	Fat4	-1.96174	3.19366e-08	5.02669e-07
								ENSMUSG00000074476.6	chr9	protein_coding	Spc24	1.52047	3.19521e-08	5.02669e-07
								ENSMUSG00000045027.7	chr17	protein_coding	Prss22	6.28134	3.20161e-08	5.03157e-07
								ENSMUSG00000073418.4	chr17	protein_coding	C4b	2.20077	3.26514e-08	5.12614e-07
								ENSMUSG00000022142.8	chr15	protein_coding	Nup155	1.38014	3.27843e-08	5.14001e-07
								ENSMUSG00000024349.10	chr18	protein_coding	Tmem173	3.99284	3.28071e-08	5.14001e-07
								ENSMUSG00000028461.12	chr4	protein_coding	Ccdc107	-1.65832	3.2922e-08	5.15272e-07
								ENSMUSG00000048481.15	chr7	protein_coding	Mypop	-2.02794	3.29929e-08	5.15853e-07
								ENSMUSG00000031534.15	chr8	protein_coding	Smim19	-0.821869	3.31787e-08	5.18216e-07
								ENSMUSG00000055653.13	chrX	protein_coding	Gpc3	-1.76999	3.3212e-08	5.18216e-07
								ENSMUSG00000028017.7	chr3	protein_coding	Egf	-2.64744	3.37465e-08	5.26017e-07
								ENSMUSG00000024411.11	chr18	protein_coding	Aqp4	3.64218	3.38047e-08	5.26388e-07
								ENSMUSG00000021958.5	chr14	protein_coding	Pinx1	0.883296	3.39832e-08	5.28628e-07
								ENSMUSG00000026986.14	chr2	protein_coding	Hnmt	-2.45913	3.47002e-08	5.39128e-07
								ENSMUSG00000029467.15	chr5	protein_coding	Atp2a2	0.866216	3.47289e-08	5.39128e-07
								ENSMUSG00000055305.15	chr7	protein_coding	Zfp93	-1.10772	3.60379e-08	5.5888e-07
								ENSMUSG00000036112.15	chr10	protein_coding	Metap2	0.999793	3.70489e-08	5.73975e-07
								ENSMUSG00000032607.12	chr9	protein_coding	Amt	-2.2862	3.71355e-08	5.74733e-07
								ENSMUSG00000004347.17	chr6	protein_coding	Pde1c	-1.59409	3.74428e-08	5.78902e-07
								ENSMUSG00000020476.14	chr11	protein_coding	Dbnl	0.788528	3.82577e-08	5.90903e-07
								ENSMUSG00000015217.11	chrX	protein_coding	Hmgb3	1.08771	3.8532e-08	5.94538e-07
								ENSMUSG00000041117.8	chr7	protein_coding	Ccdc8	-1.73394	3.90285e-08	6.01591e-07
								ENSMUSG00000028328.13	chr4	protein_coding	Tmod1	-2.74514	3.95752e-08	6.09402e-07
								ENSMUSG00000042675.15	chr7	protein_coding	Ypel3	-2.6346	4.05447e-08	6.23702e-07
								ENSMUSG00000026170.6	chr1	protein_coding	Cyp27a1	-1.87595	4.17477e-08	6.41561e-07
								ENSMUSG00000031134.16	chrX	protein_coding	Rbmx	1.26505	4.18769e-08	6.42899e-07
								ENSMUSG00000028062.15	chr3	protein_coding	Lamtor2	-0.821217	4.24414e-08	6.50481e-07
								ENSMUSG00000039108.14	chr2	protein_coding	Lsm14b	-0.873365	4.2456e-08	6.50481e-07
								ENSMUSG00000041147.10	chr5	protein_coding	Brca2	1.9525	4.32041e-08	6.61251e-07
								ENSMUSG00000006920.14	chr11	protein_coding	Ezh1	-0.802042	4.32456e-08	6.61251e-07
								ENSMUSG00000034773.16	chr11	protein_coding	BC030867	1.74754	4.37283e-08	6.67961e-07
								ENSMUSG00000070802.5	chr7	protein_coding	Pnmal2	-1.56011	4.4045e-08	6.72126e-07
								ENSMUSG00000039747.11	chr5	protein_coding	Orai2	0.774531	4.44714e-08	6.77955e-07
								ENSMUSG00000020227.10	chr10	protein_coding	Irak3	1.06658	4.54088e-08	6.91555e-07
								ENSMUSG00000051236.13	chr10	protein_coding	Msrb3	-1.76396	4.8109e-08	7.31947e-07
								ENSMUSG00000068246.6	chr15	protein_coding	Apol9b	1.9914	4.85679e-08	7.38193e-07
								ENSMUSG00000009291.13	chr10	protein_coding	Pttg1ip	-1.12534	4.8754e-08	7.40285e-07
								ENSMUSG00000059839.9	chr13	protein_coding	Zfp874b	-1.02198	4.90219e-08	7.43613e-07
								ENSMUSG00000032527.13	chr9	protein_coding	Pccb	-1.01194	4.95936e-08	7.51537e-07
								ENSMUSG00000027188.8	chr2	protein_coding	Pamr1	-1.45003	4.98903e-08	7.55283e-07
								ENSMUSG00000060288.13	chr4	protein_coding	Ppih	1.28707	5.19326e-08	7.84645e-07
								ENSMUSG00000035351.16	chr10	protein_coding	Nup37	1.33517	5.28914e-08	7.98341e-07
								ENSMUSG00000047989.11	chr18	protein_coding	Ino80c	1.00416	5.42177e-08	8.16744e-07
								ENSMUSG00000031028.14	chr7	protein_coding	Tub	-1.86021	5.47107e-08	8.23015e-07
								ENSMUSG00000054612.4	chr7	protein_coding	Mgmt	-1.2178	5.47418e-08	8.23015e-07
								ENSMUSG00000032186.15	chr9	protein_coding	Tmod2	-1.26427	5.52991e-08	8.30575e-07
								ENSMUSG00000045107.5	chr14	protein_coding	Saysd1	-0.97369	5.56254e-08	8.34654e-07
								ENSMUSG00000021982.14	chr14	protein_coding	Cdadc1	-0.637654	5.62509e-08	8.43211e-07
								ENSMUSG00000021068.17	chr12	protein_coding	Nin	1.23283	5.73132e-08	8.58292e-07
								ENSMUSG00000092035.8	chr6	protein_coding	Peg10	-2.0708	5.79864e-08	8.67522e-07
								ENSMUSG00000000290.13	chr10	protein_coding	Itgb2	3.01082	5.83817e-08	8.72581e-07
								ENSMUSG00000004360.9	chr10	protein_coding	9330159F19Rik	-2.35668	5.89412e-08	8.7922e-07
								ENSMUSG00000035285.6	chr7	protein_coding	Nat14	-1.48176	5.99858e-08	8.93929e-07
								ENSMUSG00000069565.12	chr10	protein_coding	Dazap1	0.945396	6.01379e-08	8.95322e-07
								ENSMUSG00000041420.18	chr7	protein_coding	Meis3	-2.45712	6.09474e-08	9.06489e-07
								ENSMUSG00000062168.12	chrX	protein_coding	Ppef1	8.02109	6.11395e-08	9.08461e-07
								ENSMUSG00000055491.14	chr19	protein_coding	Pprc1	1.67472	6.19134e-08	9.18977e-07
								ENSMUSG00000049916.12	chr16	protein_coding	2610318N02Rik	2.14683	6.20138e-08	9.18977e-07
								ENSMUSG00000025350.15	chr10	protein_coding	Rdh5	-2.30299	6.20279e-08	9.18977e-07
								ENSMUSG00000022146.12	chr15	protein_coding	Osmr	2.27188	6.23501e-08	9.22853e-07
								ENSMUSG00000034382.14	chr17	protein_coding	AI661453	0.901799	6.39709e-08	9.45926e-07
								ENSMUSG00000031812.16	chr8	protein_coding	Map1lc3b	-0.703053	6.48392e-08	9.57838e-07
								ENSMUSG00000000902.13	chr10	protein_coding	Smarcb1	0.781237	6.59448e-08	9.72731e-07
								ENSMUSG00000034674.18	chr10	protein_coding	Tdg	0.917893	6.59749e-08	9.72731e-07
								ENSMUSG00000035504.16	chr10	protein_coding	Reep6	-2.13825	6.65749e-08	9.8063e-07
								ENSMUSG00000018379.17	chr11	protein_coding	Srsf1	1.07281	6.69619e-08	9.8538e-07
								ENSMUSG00000022583.12	chr15	protein_coding	Ly6f	7.0708	6.78833e-08	9.97286e-07
								ENSMUSG00000025289.15	chrX	protein_coding	Prdx4	1.2597	6.79017e-08	9.97286e-07
								ENSMUSG00000040483.15	chr11	protein_coding	Xaf1	1.91622	6.79909e-08	9.97636e-07
								ENSMUSG00000027331.15	chr2	protein_coding	Knstrn	1.4154	6.8319e-08	1.00149e-06
								ENSMUSG00000044703.5	chr14	protein_coding	Phf11a	4.93826	6.84455e-08	1.00238e-06
								ENSMUSG00000060780.2	chr6	protein_coding	Lrrtm1	-5.78079	6.88735e-08	1.00768e-06
								ENSMUSG00000024079.4	chr17	protein_coding	Eif2ak2	1.00059	6.91365e-08	1.01056e-06
								ENSMUSG00000056498.13	chr3	protein_coding	Tmem154	2.36802	6.93164e-08	1.01222e-06
								ENSMUSG00000021087.18	chr12	protein_coding	Rtn1	-2.00577	7.08174e-08	1.03315e-06
								ENSMUSG00000019689.4	chr6	protein_coding	Fmc1	-0.656235	7.13769e-08	1.04032e-06
								ENSMUSG00000038797.13	chr7	protein_coding	Zscan2	-1.26781	7.29167e-08	1.06175e-06
								ENSMUSG00000071176.10	chr8	protein_coding	Arhgef10	-1.14975	7.3552e-08	1.06998e-06
								ENSMUSG00000025925.14	chr1	protein_coding	Terf1	1.24893	7.38413e-08	1.07301e-06
								ENSMUSG00000069793.12	chr11	protein_coding	Slfn9	1.77298	7.48191e-08	1.08427e-06
								ENSMUSG00000064363.1	chrM	protein_coding	mt-Nd4	-1.47418	7.48979e-08	1.08439e-06
								ENSMUSG00000037849.8	chr1	protein_coding	Ifi206	3.81903	7.57544e-08	1.09575e-06
								ENSMUSG00000034435.6	chr12	protein_coding	Tmem30b	-0.780015	7.6007e-08	1.09836e-06
								ENSMUSG00000035638.14	chr16	protein_coding	Muc20	4.889	7.72717e-08	1.11558e-06
								ENSMUSG00000026208.9	chr1	protein_coding	Des	-2.14077	7.86548e-08	1.13447e-06
								ENSMUSG00000079555.2	chr5	protein_coding	Haus3	1.17399	7.8785e-08	1.13528e-06
								ENSMUSG00000031749.12	chr8	protein_coding	St3gal2	-1.40043	7.92017e-08	1.14021e-06
								ENSMUSG00000050555.9	chr9	protein_coding	Hyls1	1.1416	7.94179e-08	1.14224e-06
								ENSMUSG00000021177.16	chr12	protein_coding	Tdp1	0.941208	7.96801e-08	1.14493e-06
								ENSMUSG00000073008.11	chrX	protein_coding	Gpr174	7.31183	7.99666e-08	1.14797e-06
								ENSMUSG00000042035.11	chr3	protein_coding	Igsf3	-0.638937	8.01392e-08	1.14937e-06
								ENSMUSG00000029177.9	chr5	protein_coding	Cenpa	1.97377	8.04691e-08	1.15193e-06
								ENSMUSG00000042050.8	chr12	protein_coding	Wdr60	-0.744132	8.13666e-08	1.16369e-06
								ENSMUSG00000044080.9	chr3	protein_coding	S100a1	-0.956106	8.23184e-08	1.1762e-06
								ENSMUSG00000024302.16	chr18	protein_coding	Dtna	-2.1578	8.28905e-08	1.18326e-06
								ENSMUSG00000053835.17	chr17	protein_coding	H2-T24	2.25958	8.35814e-08	1.19201e-06
								ENSMUSG00000027901.12	chr3	protein_coding	Dennd2d	1.11648	8.59774e-08	1.22504e-06
								ENSMUSG00000018672.15	chr11	protein_coding	Copz2	-1.3279	9.04007e-08	1.28643e-06
								ENSMUSG00000029223.12	chr5	protein_coding	Uchl1	-1.56619	9.04549e-08	1.28643e-06
								ENSMUSG00000038301.15	chr6	protein_coding	Snx10	2.31023	9.16522e-08	1.30225e-06
								ENSMUSG00000032625.14	chr6	protein_coding	Thsd7a	-1.7573	9.23801e-08	1.31137e-06
								ENSMUSG00000050244.9	chr13	protein_coding	Heatr1	1.63476	9.24889e-08	1.31169e-06
								ENSMUSG00000032593.5	chr9	protein_coding	Amigo3	1.51014	9.28412e-08	1.31547e-06
								ENSMUSG00000078949.2	chr2	protein_coding	R3hdml	4.08607	9.37738e-08	1.32745e-06
								ENSMUSG00000060586.11	chr17	protein_coding	H2-Eb1	3.03021	9.80772e-08	1.38708e-06
								ENSMUSG00000055184.4	chr1	protein_coding	Fam72a	2.3091	9.85026e-08	1.3918e-06
								ENSMUSG00000059146.12	chr7	protein_coding	Ntrk3	-1.78438	9.96953e-08	1.40735e-06
								ENSMUSG00000037894.13	chr3	protein_coding	H2az1	1.38952	1.00148e-07	1.41244e-06
								ENSMUSG00000019960.8	chr10	protein_coding	Dusp6	1.29036	1.01012e-07	1.4233e-06
								ENSMUSG00000069808.13	chr11	protein_coding	Fam57a	1.32965	1.01581e-07	1.43001e-06
								ENSMUSG00000032066.9	chr9	protein_coding	Bco2	-1.8621	1.01729e-07	1.43077e-06
								ENSMUSG00000055322.15	chr1	protein_coding	Tns1	-2.14297	1.02164e-07	1.43556e-06
								ENSMUSG00000026864.13	chr2	protein_coding	Hspa5	1.28139	1.02519e-07	1.43922e-06
								ENSMUSG00000037470.14	chr1	protein_coding	Uggt1	1.2206	1.04229e-07	1.4619e-06
								ENSMUSG00000072720.9	chr5	protein_coding	Myo18b	-3.72083	1.06423e-07	1.49128e-06
								ENSMUSG00000031386.14	chrX	protein_coding	Hcfc1	1.16604	1.08529e-07	1.51941e-06
								ENSMUSG00000061947.10	chr12	protein_coding	Serpina10	5.32362	1.09377e-07	1.52988e-06
								ENSMUSG00000017716.15	chr11	protein_coding	Birc5	1.78218	1.09795e-07	1.53431e-06
								ENSMUSG00000038286.11	chr13	protein_coding	Bphl	-1.20194	1.10333e-07	1.54042e-06
								ENSMUSG00000038486.9	chr3	protein_coding	Sv2a	-1.86368	1.13399e-07	1.58168e-06
								ENSMUSG00000033327.18	chr17	protein_coding	Tnxb	-1.46361	1.13495e-07	1.58168e-06
								ENSMUSG00000022177.9	chr14	protein_coding	Haus4	1.04219	1.14437e-07	1.59335e-06
								ENSMUSG00000024593.15	chr18	protein_coding	Megf10	-3.49071	1.14625e-07	1.59451e-06
								ENSMUSG00000032116.18	chr9	protein_coding	Stt3a	0.826987	1.1478e-07	1.59521e-06
								ENSMUSG00000036052.14	chr4	protein_coding	Dnajb5	-1.60891	1.15118e-07	1.59741e-06
								ENSMUSG00000052584.10	chr14	protein_coding	Serp2	-2.98137	1.15201e-07	1.59741e-06
								ENSMUSG00000020473.13	chr11	protein_coding	Aebp1	-0.989797	1.15253e-07	1.59741e-06
								ENSMUSG00000018899.16	chr11	protein_coding	Irf1	0.994467	1.1563e-07	1.6012e-06
								ENSMUSG00000028980.14	chr4	protein_coding	H6pd	1.57032	1.1764e-07	1.62755e-06
								ENSMUSG00000020102.15	chr10	protein_coding	Slc16a7	-2.22003	1.1851e-07	1.6381e-06
								ENSMUSG00000032652.13	chr6	protein_coding	Crebl2	-1.27632	1.20795e-07	1.66817e-06
								ENSMUSG00000031371.14	chrX	protein_coding	Haus7	1.23797	1.21844e-07	1.68113e-06
								ENSMUSG00000035356.17	chr16	protein_coding	Nfkbiz	1.51344	1.22214e-07	1.68473e-06
								ENSMUSG00000027342.14	chr2	protein_coding	Pcna	1.01513	1.22454e-07	1.6865e-06
								ENSMUSG00000019737.14	chr7	protein_coding	Syne4	3.47975	1.25139e-07	1.72192e-06
								ENSMUSG00000026587.15	chr1	protein_coding	Astn1	-1.55816	1.25937e-07	1.73135e-06
								ENSMUSG00000039485.8	chr10	protein_coding	Tspyl4	-1.4068	1.26816e-07	1.74187e-06
								ENSMUSG00000027994.14	chr3	protein_coding	Mcub	1.94643	1.27135e-07	1.74468e-06
								ENSMUSG00000026924.17	chr2	protein_coding	Sec16a	0.594939	1.27772e-07	1.75184e-06
								ENSMUSG00000054717.7	chr8	protein_coding	Hmgb2	1.37483	1.31238e-07	1.79774e-06
								ENSMUSG00000034245.10	chr6	protein_coding	Hdac11	-1.55668	1.32309e-07	1.81079e-06
								ENSMUSG00000021947.11	chr14	protein_coding	Cryl1	-1.0897	1.32962e-07	1.8181e-06
								ENSMUSG00000052271.7	chr5	protein_coding	Bhlha15	2.36768	1.33544e-07	1.82282e-06
								ENSMUSG00000025492.6	chr7	protein_coding	Ifitm3	2.14959	1.33546e-07	1.82282e-06
								ENSMUSG00000002718.14	chr2	protein_coding	Cse1l	1.48761	1.34177e-07	1.82979e-06
								ENSMUSG00000001415.10	chr3	protein_coding	Smg5	0.888649	1.34352e-07	1.83055e-06
								ENSMUSG00000073413.9	chr17	protein_coding	Ly6g6d	-1.81141	1.353e-07	1.84182e-06
								ENSMUSG00000030247.9	chr6	protein_coding	Kcnj8	-1.64102	1.35596e-07	1.84421e-06
								ENSMUSG00000052920.16	chr19	protein_coding	Prkg1	-2.11774	1.36411e-07	1.85364e-06
								ENSMUSG00000078963.3	chr18	protein_coding	Hsbp1l1	-2.57902	1.36555e-07	1.85394e-06
								ENSMUSG00000005233.16	chr2	protein_coding	Spc25	1.33686	1.38664e-07	1.87923e-06
								ENSMUSG00000002325.15	chr14	protein_coding	Irf9	1.42538	1.42162e-07	1.92322e-06
								ENSMUSG00000021464.14	chr13	protein_coding	Ror2	-1.01918	1.42857e-07	1.93091e-06
								ENSMUSG00000029427.11	chr5	protein_coding	Zcchc8	0.598096	1.43863e-07	1.94279e-06
								ENSMUSG00000032300.7	chr9	protein_coding	1700017B05Rik	1.0956	1.46892e-07	1.98193e-06
								ENSMUSG00000044068.7	chr11	protein_coding	Zrsr1	-1.39455	1.50566e-07	2.02971e-06
								ENSMUSG00000026489.13	chr1	protein_coding	Coq8a	-2.14356	1.50896e-07	2.03237e-06
								ENSMUSG00000032714.6	chr10	protein_coding	Syde1	-1.10431	1.51299e-07	2.036e-06
								ENSMUSG00000060548.13	chr14	protein_coding	Tnfrsf19	-2.21971	1.55453e-07	2.09006e-06
								ENSMUSG00000028896.13	chr4	protein_coding	Rcc1	1.24549	1.56113e-07	2.09708e-06
								ENSMUSG00000046159.16	chr13	protein_coding	Chrm3	-1.68593	1.58351e-07	2.12527e-06
								ENSMUSG00000022354.4	chr15	protein_coding	Ndufb9	-0.892387	1.59125e-07	2.13378e-06
								ENSMUSG00000016349.10	chr2	protein_coding	Eef1a2	-3.09948	1.61344e-07	2.16155e-06
								ENSMUSG00000051223.14	chr1	protein_coding	Bzw1	0.866036	1.61479e-07	2.16155e-06
								ENSMUSG00000074923.10	chr2	protein_coding	Pak6	2.06852	1.62378e-07	2.17168e-06
								ENSMUSG00000039103.12	chr3	protein_coding	Nexn	-1.87751	1.65477e-07	2.2112e-06
								ENSMUSG00000021595.18	chr13	protein_coding	Nsun2	1.29865	1.66551e-07	2.22359e-06
								ENSMUSG00000010760.5	chr7	protein_coding	Phlda2	1.60249	1.70556e-07	2.27507e-06
								ENSMUSG00000079557.11	chr17	protein_coding	2024-03-02	-1.04208	1.71097e-07	2.2803e-06
								ENSMUSG00000021281.15	chr12	protein_coding	Tnfaip2	2.0367	1.71813e-07	2.28784e-06
								ENSMUSG00000024952.13	chr19	protein_coding	Rps6ka4	0.85491	1.72151e-07	2.29035e-06
								ENSMUSG00000031171.11	chrX	protein_coding	Ftsj1	1.08265	1.74964e-07	2.3245e-06
								ENSMUSG00000031137.17	chrX	protein_coding	Fgf13	-1.78963	1.75023e-07	2.3245e-06
								ENSMUSG00000044447.5	chr14	protein_coding	Dock5	0.84202	1.75267e-07	2.32572e-06
								ENSMUSG00000023966.8	chr17	protein_coding	Rsph9	-1.72186	1.783e-07	2.35981e-06
								ENSMUSG00000037474.13	chr1	protein_coding	Dtl	1.18803	1.78538e-07	2.36092e-06
								ENSMUSG00000061762.12	chr6	protein_coding	Tac1	3.32008	1.7893e-07	2.36404e-06
								ENSMUSG00000029430.13	chr5	protein_coding	Ran	1.17374	1.79802e-07	2.37351e-06
								ENSMUSG00000099974.1	chr9	protein_coding	Bcl2a1d	3.3347	1.81656e-07	2.39591e-06
								ENSMUSG00000039763.10	chr16	protein_coding	Dnajc28	-2.44528	1.83206e-07	2.41218e-06
								ENSMUSG00000024575.16	chr18	protein_coding	Pde6a	-4.09312	1.85523e-07	2.44059e-06
								ENSMUSG00000041891.16	chr18	protein_coding	Lman1	1.14151	1.86442e-07	2.45057e-06
								ENSMUSG00000038587.10	chr10	protein_coding	Akap12	-1.33164	1.87639e-07	2.46417e-06
								ENSMUSG00000026180.8	chr1	protein_coding	Cxcr2	7.25914	1.88153e-07	2.46881e-06
								ENSMUSG00000028693.15	chr4	protein_coding	Nasp	0.990557	1.88884e-07	2.47627e-06
								ENSMUSG00000016018.4	chr13	protein_coding	Mtrex	0.991179	1.89602e-07	2.48354e-06
								ENSMUSG00000032181.7	chr9	protein_coding	Scg3	-1.84808	1.8978e-07	2.48375e-06
								ENSMUSG00000028587.18	chr4	protein_coding	Orc1	1.35924	1.90343e-07	2.48898e-06
								ENSMUSG00000029512.11	chr5	protein_coding	Ulk1	-0.597352	1.92432e-07	2.51414e-06
								ENSMUSG00000022586.11	chr15	protein_coding	Ly6i	6.36457	1.94243e-07	2.53563e-06
								ENSMUSG00000105096.1	chr5	protein_coding	Gbp10	7.02603	1.95149e-07	2.54528e-06
								ENSMUSG00000012428.9	chr5	protein_coding	Steap4	3.36834	1.97229e-07	2.57021e-06
								ENSMUSG00000069893.10	chr11	protein_coding	9930111J21Rik1	2.98251	1.97964e-07	2.57758e-06
								ENSMUSG00000005899.14	chr16	protein_coding	Smpd4	1.19055	2.02549e-07	2.63503e-06
								ENSMUSG00000001525.10	chr17	protein_coding	Tubb5	1.54677	2.03907e-07	2.65044e-06
								ENSMUSG00000049115.15	chr13	protein_coding	Agtr1a	-2.14715	2.04564e-07	2.65672e-06
								ENSMUSG00000042498.16	chrX	protein_coding	Radx	-2.08218	2.05413e-07	2.66547e-06
								ENSMUSG00000064368.1	chrM	protein_coding	mt-Nd6	-1.55514	2.08749e-07	2.70417e-06
								ENSMUSG00000029104.15	chr5	protein_coding	Htt	0.830563	2.13535e-07	2.75919e-06
								ENSMUSG00000034488.14	chr13	protein_coding	Edil3	-1.85442	2.13539e-07	2.75919e-06
								ENSMUSG00000064345.1	chrM	protein_coding	mt-Nd2	-1.21407	2.16383e-07	2.79121e-06
								ENSMUSG00000026779.6	chr2	protein_coding	Mastl	1.6886	2.1675e-07	2.79359e-06
								ENSMUSG00000038685.18	chr2	protein_coding	Rtel1	1.53816	2.17707e-07	2.80355e-06
								ENSMUSG00000043510.12	chr5	protein_coding	Hscb	-0.843622	2.18541e-07	2.81191e-06
								ENSMUSG00000032782.19	chr11	protein_coding	Cntrob	0.869283	2.18803e-07	2.81292e-06
								ENSMUSG00000035385.5	chr11	protein_coding	Ccl2	3.65025	2.28201e-07	2.9288e-06
								ENSMUSG00000025969.15	chr1	protein_coding	Nrp2	-1.23159	2.28746e-07	2.92978e-06
								ENSMUSG00000118537.1	chr13	protein_coding	Shld3	1.11586	2.28792e-07	2.92978e-06
								ENSMUSG00000024517.17	chr18	protein_coding	Grp	-4.44399	2.28853e-07	2.92978e-06
								ENSMUSG00000050930.5	chr8	protein_coding	Map10	-1.41642	2.32448e-07	2.97331e-06
								ENSMUSG00000032015.16	chr9	protein_coding	Pou2f3	-2.93037	2.33244e-07	2.981e-06
								ENSMUSG00000057561.10	chr18	protein_coding	Eif1a	1.22142	2.3861e-07	3.04683e-06
								ENSMUSG00000024424.15	chr18	protein_coding	Ttc39c	-2.96525	2.38795e-07	3.04683e-06
								ENSMUSG00000028532.14	chr4	protein_coding	Cachd1	-1.01011	2.39403e-07	3.05204e-06
								ENSMUSG00000035283.5	chr19	protein_coding	Adrb1	-2.70947	2.40441e-07	3.06271e-06
								ENSMUSG00000040549.16	chr2	protein_coding	Ckap5	1.15235	2.4091e-07	3.06613e-06
								ENSMUSG00000002477.5	chr18	protein_coding	Snrpd1	1.03393	2.42834e-07	3.08804e-06
								ENSMUSG00000049811.17	chr11	protein_coding	Fam161a	-2.93069	2.43281e-07	3.09115e-06
								ENSMUSG00000029757.16	chr6	protein_coding	Dync1i1	2.08036	2.43905e-07	3.09633e-06
								ENSMUSG00000064360.1	chrM	protein_coding	mt-Nd3	-1.54468	2.52513e-07	3.20046e-06
								ENSMUSG00000079470.8	chr1	protein_coding	Utp14b	-0.971399	2.53799e-07	3.21408e-06
								ENSMUSG00000045273.8	chr13	protein_coding	Cenph	1.58776	2.59548e-07	3.28325e-06
								ENSMUSG00000037669.15	chr12	protein_coding	Ldah	0.79228	2.59691e-07	3.28325e-06
								ENSMUSG00000006517.5	chr8	protein_coding	Mvd	0.945811	2.61068e-07	3.29793e-06
								ENSMUSG00000029594.12	chr5	protein_coding	Rbm19	1.56175	2.61827e-07	3.30479e-06
								ENSMUSG00000028933.11	chr5	protein_coding	Xrcc2	1.48816	2.62758e-07	3.31379e-06
								ENSMUSG00000060843.11	chr10	protein_coding	Ctnna3	-3.00853	2.63965e-07	3.32626e-06
								ENSMUSG00000054619.7	chr15	protein_coding	Mettl7a1	-2.48301	2.64794e-07	3.3324e-06
								ENSMUSG00000002129.11	chr11	protein_coding	Sf3a1	0.912103	2.65098e-07	3.3324e-06
								ENSMUSG00000027330.16	chr2	protein_coding	Cdc25b	1.44564	2.65107e-07	3.3324e-06
								ENSMUSG00000036503.13	chr3	protein_coding	Rnf13	-0.636382	2.65477e-07	3.3343e-06
								ENSMUSG00000029826.14	chr6	protein_coding	Zc3hav1	0.629459	2.66595e-07	3.34559e-06
								ENSMUSG00000036181.2	chr13	protein_coding	H1f2	-2.2218	2.66923e-07	3.34695e-06
								ENSMUSG00000028583.14	chr4	protein_coding	Pdpn	1.82442	2.68254e-07	3.36088e-06
								ENSMUSG00000043015.15	chr1	protein_coding	Nemp2	0.906781	2.69481e-07	3.37348e-06
								ENSMUSG00000042845.7	chr2	protein_coding	Wfdc12	6.50322	2.72587e-07	3.40958e-06
								ENSMUSG00000046058.7	chr7	protein_coding	Eid2	-1.46895	2.74063e-07	3.42329e-06
								ENSMUSG00000002341.8	chr8	protein_coding	Ncan	-3.1467	2.74133e-07	3.42329e-06
								ENSMUSG00000063564.13	chr11	protein_coding	Col23a1	-1.97153	2.75127e-07	3.4329e-06
								ENSMUSG00000021493.15	chr13	protein_coding	Pdlim7	-1.40263	2.75908e-07	3.43983e-06
								ENSMUSG00000003948.17	chr11	protein_coding	Mmd	-2.40561	2.76774e-07	3.44781e-06
								ENSMUSG00000049097.9	chr3	protein_coding	Ankrd34a	-2.90104	2.78237e-07	3.46321e-06
								ENSMUSG00000039382.12	chrX	protein_coding	Wdr45	-1.1478	2.78588e-07	3.46476e-06
								ENSMUSG00000020929.14	chr11	protein_coding	Eftud2	1.27908	2.80596e-07	3.48688e-06
								ENSMUSG00000021998.16	chr14	protein_coding	Lcp1	2.37383	2.81204e-07	3.49012e-06
								ENSMUSG00000020019.4	chr10	protein_coding	Ntn4	-2.88898	2.81314e-07	3.49012e-06
								ENSMUSG00000048330.14	chr7	protein_coding	Ric3	-1.76174	2.83166e-07	3.51024e-06
								ENSMUSG00000038583.13	chr10	protein_coding	Pln	-2.89168	2.84505e-07	3.52398e-06
								ENSMUSG00000028145.9	chr3	protein_coding	Them4	-0.815769	2.85502e-07	3.53346e-06
								ENSMUSG00000027959.14	chr3	protein_coding	Sass6	1.48531	2.86696e-07	3.54444e-06
								ENSMUSG00000041133.11	chrX	protein_coding	Smc1a	0.834775	2.86853e-07	3.54444e-06
								ENSMUSG00000024526.9	chr18	protein_coding	Cidea	-4.06243	2.92876e-07	3.61593e-06
								ENSMUSG00000023039.17	chr15	protein_coding	Krt7	1.26887	2.97651e-07	3.67191e-06
								ENSMUSG00000096145.2	chr7	protein_coding	Vkorc1	-1.45961	3.01435e-07	3.71558e-06
								ENSMUSG00000020328.10	chr11	protein_coding	Nudcd2	1.04744	3.04038e-07	3.74465e-06
								ENSMUSG00000042419.8	chr17	protein_coding	Nfkbil1	-0.650748	3.06172e-07	3.76789e-06
								ENSMUSG00000047330.8	chr1	protein_coding	Kcne4	-1.30705	3.06895e-07	3.77245e-06
								ENSMUSG00000035929.11	chr17	protein_coding	H2-Q4	1.89597	3.08829e-07	3.79142e-06
								ENSMUSG00000042354.7	chr14	protein_coding	Gnl3	1.75087	3.10472e-07	3.80853e-06
								ENSMUSG00000090877.3	chr17	protein_coding	Hspa1b	-2.39334	3.12365e-07	3.82867e-06
								ENSMUSG00000006435.16	chr19	protein_coding	Neurl1a	-1.82253	3.14104e-07	3.84689e-06
								ENSMUSG00000068227.9	chr15	protein_coding	Il2rb	2.44233	3.14802e-07	3.85235e-06
								ENSMUSG00000026784.14	chr2	protein_coding	Pdss1	0.918983	3.16366e-07	3.86838e-06
								ENSMUSG00000005667.8	chr6	protein_coding	Mthfd2	1.79359	3.16896e-07	3.87177e-06
								ENSMUSG00000025978.14	chr1	protein_coding	Rftn2	-1.94706	3.18227e-07	3.88491e-06
								ENSMUSG00000045045.7	chr19	protein_coding	Lrfn4	1.1806	3.22326e-07	3.93181e-06
								ENSMUSG00000024670.17	chr19	protein_coding	Cd6	4.13479	3.33337e-07	4.06288e-06
								ENSMUSG00000023047.11	chr15	protein_coding	Amhr2	-3.07108	3.33625e-07	4.06314e-06
								ENSMUSG00000001305.5	chr1	protein_coding	Rrp15	1.58477	3.33922e-07	4.06352e-06
								ENSMUSG00000021427.10	chr13	protein_coding	Ssr1	1.04623	3.34784e-07	4.07076e-06
								ENSMUSG00000030144.4	chr6	protein_coding	Clec4d	5.66719	3.36032e-07	4.08268e-06
								ENSMUSG00000039419.17	chr6	protein_coding	Cntnap2	-2.52215	3.37503e-07	4.09729e-06
								ENSMUSG00000039879.9	chr10	protein_coding	Heca	-0.993053	3.37797e-07	4.0976e-06
								ENSMUSG00000022450.6	chr15	protein_coding	Ndufa6	-0.875161	3.38374e-07	4.10134e-06
								ENSMUSG00000040749.11	chrX	protein_coding	Siah1b	1.47036	3.40934e-07	4.12909e-06
								ENSMUSG00000024610.15	chr18	protein_coding	Cd74	3.29192	3.44836e-07	4.17303e-06
								ENSMUSG00000030187.15	chr6	protein_coding	Klra2	2.52211	3.54518e-07	4.2868e-06
								ENSMUSG00000037376.14	chr2	protein_coding	Trmt6	1.39612	3.58422e-07	4.33058e-06
								ENSMUSG00000038437.11	chr11	protein_coding	Mllt6	-0.73473	3.59071e-07	4.33499e-06
								ENSMUSG00000040557.14	chr5	protein_coding	Mettl27	-1.3601	3.60861e-07	4.35315e-06
								ENSMUSG00000028039.11	chr3	protein_coding	Efna3	-4.21031	3.62235e-07	4.36628e-06
								ENSMUSG00000051329.13	chr2	protein_coding	Nup160	1.48478	3.63789e-07	4.38154e-06
								ENSMUSG00000028771.13	chr5	protein_coding	Ptpn12	0.738418	3.64204e-07	4.38309e-06
								ENSMUSG00000005534.10	chr8	protein_coding	Insr	-1.29726	3.70693e-07	4.45766e-06
								ENSMUSG00000024498.16	chr18	protein_coding	Tcerg1	1.2125	3.74244e-07	4.49683e-06
								ENSMUSG00000067367.9	chr5	protein_coding	Lyar	1.45276	3.75486e-07	4.50819e-06
								ENSMUSG00000031885.14	chr8	protein_coding	Cbfb	1.08099	3.76538e-07	4.51727e-06
								ENSMUSG00000029363.14	chr5	protein_coding	Rfc5	1.25181	3.8377e-07	4.60042e-06
								ENSMUSG00000002699.13	chr11	protein_coding	Lcp2	2.82055	3.87236e-07	4.63832e-06
								ENSMUSG00000010755.17	chr7	protein_coding	Cars	1.13725	3.90943e-07	4.67906e-06
								ENSMUSG00000020390.12	chr11	protein_coding	Ube2b	-0.765367	3.93911e-07	4.71088e-06
								ENSMUSG00000024727.9	chr19	protein_coding	Trpm6	-2.63041	3.94387e-07	4.71288e-06
								ENSMUSG00000023345.17	chr9	protein_coding	Poc1a	1.16423	3.95425e-07	4.72159e-06
								ENSMUSG00000070737.10	chr4	protein_coding	Tmem35b	-1.06397	3.9918e-07	4.7627e-06
								ENSMUSG00000031994.13	chr9	protein_coding	Adamts8	-2.08539	4.02844e-07	4.80013e-06
								ENSMUSG00000071708.11	chrX	protein_coding	Sms	1.20082	4.02946e-07	4.80013e-06
								ENSMUSG00000003279.17	chr17	protein_coding	Dlgap1	-1.99978	4.10598e-07	4.88747e-06
								ENSMUSG00000040370.13	chr6	protein_coding	Etfrf1	-0.858373	4.14489e-07	4.92993e-06
								ENSMUSG00000025408.15	chr10	protein_coding	Ddit3	-1.31017	4.16544e-07	4.95052e-06
								ENSMUSG00000020034.7	chr10	protein_coding	Tcp11l2	-0.803053	4.18184e-07	4.96614e-06
								ENSMUSG00000025236.11	chr9	protein_coding	Adpgk	1.24744	4.27681e-07	5.07497e-06
								ENSMUSG00000048537.16	chr9	protein_coding	Phldb1	-0.804854	4.31439e-07	5.11558e-06
								ENSMUSG00000067931.6	chr17	protein_coding	Zfp948	1.07774	4.31776e-07	5.11561e-06
								ENSMUSG00000032717.14	chr17	protein_coding	Mdfi	2.02074	4.33852e-07	5.13621e-06
								ENSMUSG00000027490.17	chr2	protein_coding	E2f1	1.0268	4.37209e-07	5.17061e-06
								ENSMUSG00000040250.14	chr6	protein_coding	Ints13	0.897283	4.37435e-07	5.17061e-06
								ENSMUSG00000034157.12	chr12	protein_coding	Cipc	-1.67241	4.38833e-07	5.18312e-06
								ENSMUSG00000032525.15	chr9	protein_coding	Nktr	0.944462	4.45042e-07	5.25239e-06
								ENSMUSG00000033732.10	chr8	protein_coding	Sf3b3	1.24802	4.45679e-07	5.25584e-06
								ENSMUSG00000035370.9	chr10	protein_coding	Gm49322	2.655	4.4934e-07	5.29179e-06
								ENSMUSG00000022789.15	chr16	protein_coding	Dnm1l	0.711207	4.49421e-07	5.29179e-06
								ENSMUSG00000021645.16	chr13	protein_coding	Smn1	1.19112	4.52469e-07	5.32357e-06
								ENSMUSG00000037736.20	chr5	protein_coding	Limch1	-2.55646	4.52842e-07	5.32386e-06
								ENSMUSG00000031385.14	chrX	protein_coding	Plxnb3	-2.48075	4.53681e-07	5.32962e-06
								ENSMUSG00000078153.3	chr11	protein_coding	Psme2b	1.01114	4.6026e-07	5.40275e-06
								ENSMUSG00000073293.4	chrX	protein_coding	Nudt10	-3.06867	4.61762e-07	5.4162e-06
								ENSMUSG00000026536.9	chr1	protein_coding	Ifi211	2.33405	4.64887e-07	5.44868e-06
								ENSMUSG00000027890.17	chr3	protein_coding	Gstm4	-1.24579	4.72442e-07	5.53204e-06
								ENSMUSG00000033970.15	chr5	protein_coding	Rfc3	1.1494	4.72724e-07	5.53204e-06
								ENSMUSG00000006675.10	chr9	protein_coding	P4htm	-1.99167	4.85885e-07	5.68169e-06
								ENSMUSG00000056666.13	chr6	protein_coding	Retsat	-1.68229	4.8759e-07	5.69726e-06
								ENSMUSG00000041828.15	chr11	protein_coding	Abca8a	-1.94558	4.96551e-07	5.79752e-06
								ENSMUSG00000024732.7	chr19	protein_coding	Ccdc86	1.4386	4.97126e-07	5.7998e-06
								ENSMUSG00000023852.14	chr17	protein_coding	Chd1	0.771562	4.99127e-07	5.8187e-06
								ENSMUSG00000028071.12	chr3	protein_coding	Sh2d2a	3.47424	5.02671e-07	5.85554e-06
								ENSMUSG00000066235.7	chr9	protein_coding	Pomgnt2	-0.983721	5.06606e-07	5.89688e-06
								ENSMUSG00000024339.12	chr17	protein_coding	Tap2	0.974314	5.07378e-07	5.90137e-06
								ENSMUSG00000022678.16	chr16	protein_coding	Nde1	1.30361	5.10486e-07	5.93299e-06
								ENSMUSG00000028614.14	chr4	protein_coding	Ndc1	1.6131	5.11961e-07	5.9456e-06
								ENSMUSG00000027602.9	chr2	protein_coding	Map1lc3a	-1.92485	5.12735e-07	5.95007e-06
								ENSMUSG00000025134.2	chr11	protein_coding	Alyref	1.11959	5.24205e-07	6.07854e-06
								ENSMUSG00000025212.17	chr19	protein_coding	Sfxn3	-1.65555	5.26058e-07	6.0954e-06
								ENSMUSG00000032118.16	chr9	protein_coding	Fez1	-1.37293	5.27051e-07	6.10228e-06
								ENSMUSG00000013629.16	chr5	protein_coding	Cad	2.23129	5.27513e-07	6.10299e-06
								ENSMUSG00000027828.12	chr3	protein_coding	Ssr3	0.901492	5.28213e-07	6.10646e-06
								ENSMUSG00000052212.6	chr7	protein_coding	Cd177	2.72614	5.32651e-07	6.15083e-06
								ENSMUSG00000039542.16	chr9	protein_coding	Ncam1	-1.61078	5.32857e-07	6.15083e-06
								ENSMUSG00000039110.15	chr11	protein_coding	Mycbpap	-2.09672	5.34785e-07	6.16842e-06
								ENSMUSG00000037202.6	chr10	protein_coding	Prf1	4.26284	5.46946e-07	6.30201e-06
								ENSMUSG00000020290.14	chr11	protein_coding	Xpo1	0.880152	5.47192e-07	6.30201e-06
								ENSMUSG00000020576.10	chr12	protein_coding	Nbas	0.905164	5.47854e-07	6.30486e-06
								ENSMUSG00000025337.10	chr5	protein_coding	Sbds	-0.845426	5.52312e-07	6.35138e-06
								ENSMUSG00000024669.8	chr19	protein_coding	Cd5	4.736	5.61007e-07	6.44651e-06
								ENSMUSG00000040675.17	chr10	protein_coding	Mthfd1l	1.63547	5.64554e-07	6.48239e-06
								ENSMUSG00000023707.13	chr5	protein_coding	Ogfod2	-0.727685	5.67705e-07	6.51367e-06
								ENSMUSG00000069670.8	chr10	protein_coding	Nkain2	-2.49906	5.70931e-07	6.54576e-06
								ENSMUSG00000037287.15	chr9	protein_coding	Tbcel	-0.914704	5.75383e-07	6.5916e-06
								ENSMUSG00000005732.14	chr16	protein_coding	Ranbp1	1.25949	5.75793e-07	6.5916e-06
								ENSMUSG00000020519.5	chr11	protein_coding	Sap30l	-0.875377	5.7834e-07	6.61579e-06
								ENSMUSG00000064215.13	chr12	protein_coding	Ifi27	-1.34864	5.81193e-07	6.64345e-06
								ENSMUSG00000021707.5	chr13	protein_coding	Dhfr	0.808484	5.8744e-07	6.70983e-06
								ENSMUSG00000023484.14	chr15	protein_coding	Prph	-1.72301	5.94239e-07	6.78242e-06
								ENSMUSG00000063663.11	chrX	protein_coding	Brwd3	0.789817	6.09364e-07	6.94984e-06
								ENSMUSG00000020900.15	chr11	protein_coding	Myh10	-1.14272	6.1294e-07	6.98406e-06
								ENSMUSG00000025154.15	chr19	protein_coding	Arhgap19	1.75762	6.13279e-07	6.98406e-06
								ENSMUSG00000069135.11	chr17	protein_coding	Fgfr1op	1.31439	6.15806e-07	7.00761e-06
								ENSMUSG00000059208.15	chr17	protein_coding	Hnrnpm	0.839572	6.16817e-07	7.01388e-06
								ENSMUSG00000037991.9	chr16	protein_coding	Rmi2	1.67852	6.1854e-07	7.02824e-06
								ENSMUSG00000021032.13	chr12	protein_coding	Ngb	-3.21754	6.1984e-07	7.03541e-06
								ENSMUSG00000023832.14	chr17	protein_coding	Acat2	1.49503	6.28212e-07	7.12223e-06
								ENSMUSG00000022102.13	chr14	protein_coding	Dok2	2.90993	6.35614e-07	7.20079e-06
								ENSMUSG00000030435.16	chr7	protein_coding	U2af2	1.02063	6.38528e-07	7.22844e-06
								ENSMUSG00000020589.17	chr12	protein_coding	Fam49a	-2.1515	6.41057e-07	7.25169e-06
								ENSMUSG00000058355.8	chr8	protein_coding	Abce1	1.10583	6.41917e-07	7.25604e-06
								ENSMUSG00000021508.11	chr13	protein_coding	Cxcl14	-2.96738	6.44819e-07	7.28344e-06
								ENSMUSG00000026047.13	chr1	protein_coding	Poglut2	1.05944	6.48338e-07	7.31778e-06
								ENSMUSG00000006442.10	chr4	protein_coding	Srm	1.76842	6.58856e-07	7.431e-06
								ENSMUSG00000029464.10	chr5	protein_coding	Gpn3	0.940746	6.61478e-07	7.45506e-06
								ENSMUSG00000028756.12	chr4	protein_coding	Pink1	-1.72813	6.63622e-07	7.47371e-06
								ENSMUSG00000004044.9	chr11	protein_coding	Cavin1	-1.61544	6.686e-07	7.52422e-06
								ENSMUSG00000058624.13	chr19	protein_coding	Gda	1.19917	6.70443e-07	7.53939e-06
								ENSMUSG00000036435.13	chr5	protein_coding	Exoc1	0.662964	6.71884e-07	7.55004e-06
								ENSMUSG00000044783.16	chr1	protein_coding	Hjurp	0.982934	6.74031e-07	7.56859e-06
								ENSMUSG00000074797.11	chr2	protein_coding	Itpa	0.592231	6.77599e-07	7.60306e-06
								ENSMUSG00000017418.14	chr2	protein_coding	Arl5b	0.883595	6.85164e-07	7.6823e-06
								ENSMUSG00000022389.15	chr15	protein_coding	Tef	-1.57161	6.85896e-07	7.68486e-06
								ENSMUSG00000071646.9	chr19	protein_coding	Mta2	0.683782	7.0651e-07	7.91001e-06
								ENSMUSG00000019762.4	chr10	protein_coding	Iyd	-3.73103	7.1242e-07	7.97033e-06
								ENSMUSG00000091586.2	chr17	protein_coding	Cyp4f17	-1.33367	7.1933e-07	8.04174e-06
								ENSMUSG00000047591.5	chr15	protein_coding	Mafa	-2.80189	7.22788e-07	8.07448e-06
								ENSMUSG00000049907.8	chr5	protein_coding	Rasl11b	-2.0362	7.24287e-07	8.08531e-06
								ENSMUSG00000002803.14	chr12	protein_coding	Btbd6	-0.663107	7.25445e-07	8.09232e-06
								ENSMUSG00000074796.10	chr2	protein_coding	Slc4a11	3.25971	7.33695e-07	8.17239e-06
								ENSMUSG00000020640.10	chr12	protein_coding	Itsn2	0.705856	7.4077e-07	8.24518e-06
								ENSMUSG00000040940.18	chr7	protein_coding	Arhgef1	0.861128	7.46157e-07	8.2991e-06
								ENSMUSG00000023051.11	chr15	protein_coding	Tarbp2	0.986806	7.47543e-07	8.30778e-06
								ENSMUSG00000026285.7	chr1	protein_coding	Pdcd1	4.92572	7.48027e-07	8.30778e-06
								ENSMUSG00000022724.15	chr16	protein_coding	Riox2	0.77577	7.548e-07	8.37691e-06
								ENSMUSG00000022525.13	chr16	protein_coding	Plaat1	-2.56206	7.57821e-07	8.40432e-06
								ENSMUSG00000031303.8	chrX	protein_coding	Map3k15	1.65077	7.59566e-07	8.41756e-06
								ENSMUSG00000073490.11	chr1	protein_coding	Ifi207	1.93984	7.61408e-07	8.43185e-06
								ENSMUSG00000014355.10	chr2	protein_coding	Anapc1	0.940073	7.65408e-07	8.47e-06
								ENSMUSG00000059554.12	chr10	protein_coding	Ccdc28a	-0.987548	7.67872e-07	8.4911e-06
								ENSMUSG00000022820.4	chr16	protein_coding	Ndufb4	-0.690981	7.70567e-07	8.51473e-06
								ENSMUSG00000028600.15	chr4	protein_coding	Podn	-1.16583	7.73435e-07	8.54025e-06
								ENSMUSG00000051675.13	chr4	protein_coding	Trim32	-0.791122	7.75507e-07	8.55693e-06
								ENSMUSG00000040354.14	chr10	protein_coding	Mars	1.13945	7.77394e-07	8.57156e-06
								ENSMUSG00000018474.18	chr11	protein_coding	Chd3	-0.750633	7.79784e-07	8.5917e-06
								ENSMUSG00000056966.7	chr5	protein_coding	Gjc3	-2.69466	7.82095e-07	8.61095e-06
								ENSMUSG00000021238.11	chr12	protein_coding	Aldh6a1	-1.61501	7.88337e-07	8.67342e-06
								ENSMUSG00000049482.16	chr8	protein_coding	Ctu2	1.02934	7.98692e-07	8.77468e-06
								ENSMUSG00000025795.8	chr10	protein_coding	Rassf3	-1.02536	8.13819e-07	8.93445e-06
								ENSMUSG00000033166.11	chr14	protein_coding	Dis3	1.57689	8.17398e-07	8.96728e-06
								ENSMUSG00000032058.14	chr9	protein_coding	Ppp2r1b	1.20345	8.27553e-07	9.07195e-06
								ENSMUSG00000054115.11	chr15	protein_coding	Skp2	1.68337	8.28127e-07	9.07195e-06
								ENSMUSG00000033152.13	chr6	protein_coding	Podxl2	-1.97121	8.3082e-07	9.08998e-06
								ENSMUSG00000055538.7	chr14	protein_coding	Zcchc24	-1.25286	8.31716e-07	9.09168e-06
								ENSMUSG00000027801.7	chr3	protein_coding	Tm4sf4	-1.44007	8.3543e-07	9.12575e-06
								ENSMUSG00000025375.15	chr11	protein_coding	Aatk	-1.47517	8.39287e-07	9.16131e-06
								ENSMUSG00000041219.14	chr2	protein_coding	Arhgap11a	1.40721	8.42869e-07	9.19384e-06
								ENSMUSG00000042903.8	chrX	protein_coding	Foxo4	-0.945374	8.46364e-07	9.22537e-06
								ENSMUSG00000039958.17	chr6	protein_coding	Etfbkmt	-0.650869	8.50211e-07	9.26069e-06
								ENSMUSG00000047879.17	chr18	protein_coding	Usp14	1.13629	8.51147e-07	9.26427e-06
								ENSMUSG00000030929.17	chr7	protein_coding	Eri2	1.44817	8.53222e-07	9.28023e-06
								ENSMUSG00000071337.11	chr6	protein_coding	Tia1	0.875976	8.7139e-07	9.46435e-06
								ENSMUSG00000004187.11	chr15	protein_coding	Kifc2	-1.85395	8.75651e-07	9.50387e-06
								ENSMUSG00000031527.7	chr8	protein_coding	Eri1	0.912842	8.76772e-07	9.50764e-06
								ENSMUSG00000031803.8	chr8	protein_coding	B3gnt3	0.634212	8.77245e-07	9.50764e-06
								ENSMUSG00000029070.9	chr4	protein_coding	Mxra8	-1.29042	8.93395e-07	9.67133e-06
								ENSMUSG00000020952.10	chr12	protein_coding	Scfd1	0.834612	8.93616e-07	9.67133e-06
								ENSMUSG00000062937.7	chr4	protein_coding	Mtap	1.66257	8.94635e-07	9.67431e-06
								ENSMUSG00000019158.9	chr7	protein_coding	Tmem160	-0.814717	8.95159e-07	9.67431e-06
								ENSMUSG00000058013.11	chr5	protein_coding	2024-09-11	0.977413	9.03054e-07	9.75273e-06
								ENSMUSG00000093930.2	chr13	protein_coding	Hmgcs1	0.719814	9.07634e-07	9.79526e-06
								ENSMUSG00000037679.9	chr12	protein_coding	Inf2	2.21757	9.28429e-07	1.00126e-05
								ENSMUSG00000030894.5	chr7	protein_coding	Tpp1	-0.706903	9.29466e-07	1.00167e-05
								ENSMUSG00000020932.14	chr11	protein_coding	Gfap	-2.01005	9.37239e-07	1.00933e-05
								ENSMUSG00000048826.7	chr17	protein_coding	Dact2	-0.592746	9.38788e-07	1.01029e-05
								ENSMUSG00000090291.3	chr19	protein_coding	Lrrc10b	-3.90411	9.50721e-07	1.02169e-05
								ENSMUSG00000043913.14	chr5	protein_coding	Ccdc60	-2.70279	9.52836e-07	1.02317e-05
								ENSMUSG00000030486.9	chr7	protein_coding	Zfp108	-1.48354	9.53435e-07	1.02317e-05
								ENSMUSG00000037993.8	chr8	protein_coding	Dhx38	0.819749	9.60015e-07	1.0295e-05
								ENSMUSG00000037390.12	chr5	protein_coding	Muc3	-2.29318	9.65974e-07	1.03517e-05
								ENSMUSG00000022439.9	chr15	protein_coding	Parvg	3.23037	9.75427e-07	1.04456e-05
								ENSMUSG00000049119.14	chr4	protein_coding	Fam110b	-1.88419	9.77216e-07	1.04574e-05
								ENSMUSG00000021175.15	chr12	protein_coding	Cdca7l	1.49271	9.93415e-07	1.06233e-05
								ENSMUSG00000042613.9	chr3	protein_coding	Pbxip1	-0.975261	9.98019e-07	1.06651e-05
								ENSMUSG00000076441.9	chr2	protein_coding	Ass1	1.85071	1.00229e-06	1.07032e-05
								ENSMUSG00000053063.11	chr6	protein_coding	Clec12a	4.49635	1.00476e-06	1.07222e-05
								ENSMUSG00000026678.10	chr1	protein_coding	Rgs5	-3.47288	1.00632e-06	1.07312e-05
								ENSMUSG00000022191.16	chr15	protein_coding	Drosha	0.718412	1.01348e-06	1.08001e-05
								ENSMUSG00000001281.10	chr15	protein_coding	Itgb7	2.61765	1.02047e-06	1.0867e-05
								ENSMUSG00000044313.13	chr3	protein_coding	Mab21l3	4.66795	1.02807e-06	1.09403e-05
								ENSMUSG00000054520.15	chr5	protein_coding	Sh3bp2	0.985471	1.03325e-06	1.09878e-05
								ENSMUSG00000030079.15	chr6	protein_coding	Ruvbl1	1.3884	1.03458e-06	1.09942e-05
								ENSMUSG00000072889.9	chr5	protein_coding	Nfxl1	1.08018	1.03595e-06	1.10011e-05
								ENSMUSG00000053293.9	chr5	protein_coding	Pom121	1.10233	1.04059e-06	1.10274e-05
								ENSMUSG00000023960.13	chr17	protein_coding	Enpp5	-0.80691	1.0406e-06	1.10274e-05
								ENSMUSG00000034022.8	chr15	protein_coding	Cpsf1	1.22789	1.04768e-06	1.10948e-05
								ENSMUSG00000057110.15	chr2	protein_coding	Cntrl	1.06464	1.05094e-06	1.11216e-05
								ENSMUSG00000042496.18	chr9	protein_coding	Prdm10	0.605513	1.05367e-06	1.11427e-05
								ENSMUSG00000002881.14	chr1	protein_coding	Nab1	1.0459	1.05495e-06	1.11485e-05
								ENSMUSG00000079017.3	chr12	protein_coding	Ifi27l2a	2.40719	1.0568e-06	1.11604e-05
								ENSMUSG00000094248.1	chr13	protein_coding	Hist1h2ao	2.04091	1.06148e-06	1.12021e-05
								ENSMUSG00000052593.16	chr12	protein_coding	Adam17	0.59854	1.06282e-06	1.12047e-05
								ENSMUSG00000002221.11	chr5	protein_coding	Paxip1	0.999259	1.0632e-06	1.12047e-05
								ENSMUSG00000023272.4	chr15	protein_coding	Creld2	1.41575	1.06926e-06	1.12608e-05
								ENSMUSG00000030077.11	chr6	protein_coding	Chl1	-0.986182	1.07018e-06	1.12628e-05
								ENSMUSG00000035941.15	chr9	protein_coding	Ibtk	0.764211	1.08332e-06	1.13932e-05
								ENSMUSG00000006342.15	chr10	protein_coding	Susd2	-1.96762	1.0876e-06	1.14302e-05
								ENSMUSG00000022995.16	chr1	protein_coding	Enah	-2.04882	1.0898e-06	1.14456e-05
								ENSMUSG00000052752.15	chr17	protein_coding	Traf7	0.588239	1.09466e-06	1.14887e-05
								ENSMUSG00000063160.12	chr7	protein_coding	Numbl	-1.04852	1.09668e-06	1.1502e-05
								ENSMUSG00000037103.8	chr8	protein_coding	Dcaf15	0.620465	1.10416e-06	1.15725e-05
								ENSMUSG00000033706.13	chr6	protein_coding	Smyd5	1.63984	1.10737e-06	1.15981e-05
								ENSMUSG00000055170.4	chr10	protein_coding	Ifng	6.40235	1.11277e-06	1.16467e-05
								ENSMUSG00000035811.10	chr5	protein_coding	Ugt2b35	-1.3703	1.12285e-06	1.17441e-05
								ENSMUSG00000039115.13	chr9	protein_coding	Itga9	-1.40414	1.13339e-06	1.18463e-05
								ENSMUSG00000009687.14	chr7	protein_coding	Fxyd5	1.71103	1.13531e-06	1.18582e-05
								ENSMUSG00000047261.9	chr16	protein_coding	Gap43	-1.5918	1.14515e-06	1.19528e-05
								ENSMUSG00000021286.8	chr12	protein_coding	Zfyve21	-1.27121	1.15344e-06	1.20311e-05
								ENSMUSG00000021311.9	chr13	protein_coding	Mtr	1.65033	1.16505e-06	1.21356e-05
								ENSMUSG00000026926.14	chr2	protein_coding	Pmpca	0.648651	1.16765e-06	1.21488e-05
								ENSMUSG00000020994.5	chr12	protein_coding	Pnn	0.883539	1.16791e-06	1.21488e-05
								ENSMUSG00000044167.6	chr3	protein_coding	Foxo1	-0.971784	1.17728e-06	1.2238e-05
								ENSMUSG00000049871.14	chr16	protein_coding	Nlrc3	3.13709	1.17966e-06	1.22488e-05
								ENSMUSG00000063903.5	chr7	protein_coding	Klk1	-2.24923	1.17993e-06	1.22488e-05
								ENSMUSG00000035042.2	chr11	protein_coding	Ccl5	2.65998	1.23461e-06	1.28077e-05
								ENSMUSG00000062257.13	chr9	protein_coding	Opcml	-2.74189	1.2454e-06	1.29109e-05
								ENSMUSG00000049521.2	chr15	protein_coding	Cdc42ep1	0.857502	1.25944e-06	1.30476e-05
								ENSMUSG00000069041.8	chr3	protein_coding	Slc25a31	6.08057	1.2633e-06	1.30786e-05
								ENSMUSG00000037286.15	chr9	protein_coding	Stag1	1.09347	1.2759e-06	1.32001e-05
								ENSMUSG00000024049.15	chr17	protein_coding	Myom1	-2.77529	1.27906e-06	1.32117e-05
								ENSMUSG00000031697.12	chr8	protein_coding	Orc6	1.29799	1.27961e-06	1.32117e-05
								ENSMUSG00000026037.14	chr1	protein_coding	Orc2	1.29972	1.28233e-06	1.32308e-05
								ENSMUSG00000021831.9	chr14	protein_coding	Ero1l	0.983607	1.29245e-06	1.33262e-05
								ENSMUSG00000032344.17	chr9	protein_coding	Cgas	1.11858	1.30453e-06	1.34417e-05
								ENSMUSG00000026049.11	chr1	protein_coding	Tex30	1.51203	1.30941e-06	1.34744e-05
								ENSMUSG00000047562.3	chr9	protein_coding	Mmp10	4.77024	1.30947e-06	1.34744e-05
								ENSMUSG00000053004.9	chr6	protein_coding	Hrh1	-0.929763	1.3387e-06	1.37658e-05
								ENSMUSG00000032126.16	chr9	protein_coding	Hmbs	0.865028	1.34781e-06	1.38502e-05
								ENSMUSG00000036990.13	chr8	protein_coding	Otud4	1.05162	1.35056e-06	1.38692e-05
								ENSMUSG00000026068.11	chr1	protein_coding	Il18rap	3.74861	1.37369e-06	1.40971e-05
								ENSMUSG00000009894.15	chr11	protein_coding	Snap47	-1.04291	1.39681e-06	1.43248e-05
								ENSMUSG00000018570.17	chr11	protein_coding	2810408A11Rik	-1.8311	1.41876e-06	1.45335e-05
								ENSMUSG00000001604.14	chr4	protein_coding	Tcea3	-1.51156	1.41906e-06	1.45335e-05
								ENSMUSG00000027774.16	chr3	protein_coding	Gfm1	0.88517	1.4362e-06	1.46893e-05
								ENSMUSG00000038319.14	chr5	protein_coding	Kcnh2	-1.30486	1.43809e-06	1.46919e-05
								ENSMUSG00000078451.5	chr10	protein_coding	Ppil6	-2.46969	1.43839e-06	1.46919e-05
								ENSMUSG00000029452.18	chr5	protein_coding	Tmem116	-2.85772	1.44495e-06	1.47491e-05
								ENSMUSG00000059173.19	chr2	protein_coding	Pde1a	-1.01637	1.44666e-06	1.47567e-05
								ENSMUSG00000022119.15	chr14	protein_coding	Rbm26	0.704372	1.44791e-06	1.47596e-05
								ENSMUSG00000029703.10	chr5	protein_coding	Lrwd1	0.924353	1.44953e-06	1.47662e-05
								ENSMUSG00000048699.4	chr15	protein_coding	Krt90	5.62723	1.45142e-06	1.47756e-05
								ENSMUSG00000032123.5	chr9	protein_coding	Dpagt1	0.73906	1.45513e-06	1.48035e-05
								ENSMUSG00000039759.10	chr4	protein_coding	Thap3	-0.982617	1.46593e-06	1.49035e-05
								ENSMUSG00000038665.15	chr6	protein_coding	Dgki	-2.34646	1.47009e-06	1.49358e-05
								ENSMUSG00000053044.8	chr6	protein_coding	Cd8b1	4.75934	1.47265e-06	1.49374e-05
								ENSMUSG00000058793.14	chr2	protein_coding	Cds2	-1.2086	1.47342e-06	1.49374e-05
								ENSMUSG00000024963.12	chr19	protein_coding	Dnajc4	-0.783831	1.47405e-06	1.49374e-05
								ENSMUSG00000038393.14	chr3	protein_coding	Txnip	-1.55833	1.47416e-06	1.49374e-05
								ENSMUSG00000021639.17	chr13	protein_coding	Gtf2h2	0.801902	1.48263e-06	1.50133e-05
								ENSMUSG00000021494.9	chr13	protein_coding	Ddx41	0.723075	1.49288e-06	1.5107e-05
								ENSMUSG00000000711.3	chr10	protein_coding	Rab5b	-0.674446	1.50078e-06	1.51668e-05
								ENSMUSG00000036218.16	chr15	protein_coding	Pdzrn4	-3.4591	1.52646e-06	1.54161e-05
								ENSMUSG00000028701.4	chr4	protein_coding	Lurap1	-1.24102	1.53398e-06	1.54818e-05
								ENSMUSG00000027405.16	chr2	protein_coding	Nop56	1.28618	1.53944e-06	1.5519e-05
								ENSMUSG00000068923.14	chr3	protein_coding	Syt11	-1.12173	1.5397e-06	1.5519e-05
								ENSMUSG00000018654.17	chr11	protein_coding	Ikzf1	2.86956	1.5523e-06	1.56357e-05
								ENSMUSG00000028789.16	chr4	protein_coding	Azin2	-1.44152	1.55337e-06	1.56361e-05
								ENSMUSG00000001665.11	chr10	protein_coding	Gstt3	-0.958609	1.55882e-06	1.56807e-05
								ENSMUSG00000002814.15	chr11	protein_coding	Top3a	0.72859	1.56456e-06	1.57281e-05
								ENSMUSG00000018168.8	chr11	protein_coding	Ikzf3	2.77567	1.56616e-06	1.57337e-05
								ENSMUSG00000047344.9	chrX	protein_coding	Lancl3	-3.46861	1.57125e-06	1.57745e-05
								ENSMUSG00000047496.6	chr1	protein_coding	Rnf152	-1.65649	1.57887e-06	1.58406e-05
								ENSMUSG00000030795.18	chr7	protein_coding	Fus	1.05575	1.5844e-06	1.58856e-05
								ENSMUSG00000027184.14	chr2	protein_coding	Caprin1	0.732071	1.58826e-06	1.59138e-05
								ENSMUSG00000027966.20	chr3	protein_coding	Col11a1	-3.10665	1.59157e-06	1.59366e-05
								ENSMUSG00000020120.15	chr11	protein_coding	Plek	2.06009	1.62699e-06	1.62806e-05
								ENSMUSG00000047371.7	chr7	protein_coding	Zfp768	-0.771016	1.63268e-06	1.63268e-05
								ENSMUSG00000021597.16	chr13	protein_coding	Slf1	0.99657	1.64122e-06	1.64015e-05
								ENSMUSG00000031070.15	chr7	protein_coding	Mrgprf	-1.9249	1.64287e-06	1.64072e-05
								ENSMUSG00000020814.13	chr11	protein_coding	Mxra7	-1.51704	1.64869e-06	1.64546e-05
								ENSMUSG00000042225.3	chrX	protein_coding	Ammecr1	0.950786	1.65008e-06	1.64577e-05
								ENSMUSG00000053158.10	chr7	protein_coding	Fes	2.04675	1.65292e-06	1.64752e-05
								ENSMUSG00000009185.2	chr11	protein_coding	Ccl8	2.48395	1.66277e-06	1.65626e-05
								ENSMUSG00000031403.14	chrX	protein_coding	Dkc1	1.28167	1.66681e-06	1.6592e-05
								ENSMUSG00000038274.13	chr19	protein_coding	Fau	-0.913142	1.67056e-06	1.66184e-05
								ENSMUSG00000022490.7	chr15	protein_coding	Ppp1r1a	-2.20873	1.68018e-06	1.66924e-05
								ENSMUSG00000042834.15	chr18	protein_coding	Nrep	-2.92968	1.69433e-06	1.68191e-05
								ENSMUSG00000042426.6	chr13	protein_coding	Dhx29	0.974245	1.69514e-06	1.68191e-05
								ENSMUSG00000044067.7	chr12	protein_coding	Gpr22	-2.24664	1.70332e-06	1.68893e-05
								ENSMUSG00000043592.15	chr17	protein_coding	Unc5cl	1.63937	1.71396e-06	1.69838e-05
								ENSMUSG00000058135.12	chr3	protein_coding	Gstm1	-1.67653	1.73235e-06	1.71549e-05
								ENSMUSG00000022055.7	chr14	protein_coding	Nefl	-2.82795	1.7654e-06	1.74709e-05
								ENSMUSG00000028737.15	chr4	protein_coding	Aldh4a1	-1.03496	1.77022e-06	1.75048e-05
								ENSMUSG00000033762.8	chr15	protein_coding	Recql4	1.51947	1.77123e-06	1.75048e-05
								ENSMUSG00000041731.13	chr19	protein_coding	Pgm5	-2.03679	1.77227e-06	1.75048e-05
								ENSMUSG00000014444.17	chr8	protein_coding	Piezo1	1.67772	1.77361e-06	1.75066e-05
								ENSMUSG00000021952.16	chr14	protein_coding	Xpo4	1.43025	1.77671e-06	1.75259e-05
								ENSMUSG00000009633.3	chr1	protein_coding	G0s2	-1.84989	1.78904e-06	1.76257e-05
								ENSMUSG00000038400.15	chr2	protein_coding	Pmepa1	1.04806	1.78914e-06	1.76257e-05
								ENSMUSG00000032498.9	chr9	protein_coding	Mlh1	0.729965	1.80448e-06	1.77654e-05
								ENSMUSG00000058392.13	chr17	protein_coding	Rrp1b	1.76561	1.80589e-06	1.77678e-05
								ENSMUSG00000028246.13	chr4	protein_coding	Faxc	-1.62106	1.80821e-06	1.77792e-05
								ENSMUSG00000031584.16	chr8	protein_coding	Gsr	1.15183	1.81752e-06	1.78592e-05
								ENSMUSG00000042284.10	chr13	protein_coding	Itga1	-1.38016	1.82517e-06	1.79155e-05
								ENSMUSG00000096215.8	chr16	protein_coding	Smim22	-1.35471	1.8256e-06	1.79155e-05
								ENSMUSG00000069892.9	chr11	protein_coding	9930111J21Rik2	2.36788	1.82981e-06	1.79453e-05
								ENSMUSG00000019990.15	chr10	protein_coding	Pde7b	-1.68584	1.83297e-06	1.79648e-05
								ENSMUSG00000027341.10	chr2	protein_coding	Tmem230	-0.784539	1.84075e-06	1.80294e-05
								ENSMUSG00000020048.13	chr10	protein_coding	Hsp90b1	1.17945	1.84314e-06	1.80412e-05
								ENSMUSG00000072772.3	chr6	protein_coding	Grcc10	-0.830721	1.84654e-06	1.80629e-05
								ENSMUSG00000001473.7	chr18	protein_coding	Tubb6	-1.18329	1.85387e-06	1.81115e-05
								ENSMUSG00000030245.10	chr6	protein_coding	Golt1b	0.769094	1.86177e-06	1.81769e-05
								ENSMUSG00000026281.15	chr1	protein_coding	Dtymk	0.848834	1.87976e-06	1.833e-05
								ENSMUSG00000089715.12	chr15	protein_coding	Cbx6	-1.26954	1.87985e-06	1.833e-05
								ENSMUSG00000026009.14	chr1	protein_coding	Icos	3.9534	1.90017e-06	1.85163e-05
								ENSMUSG00000039005.13	chr4	protein_coding	Tlr4	1.48205	1.90364e-06	1.85265e-05
								ENSMUSG00000017734.15	chr2	protein_coding	Dbndd2	-0.985384	1.95171e-06	1.89822e-05
								ENSMUSG00000025477.14	chr7	protein_coding	Inpp5a	-0.741461	1.96133e-06	1.90636e-05
								ENSMUSG00000022261.6	chr15	protein_coding	Sdc2	-1.25619	1.96668e-06	1.91035e-05
								ENSMUSG00000028444.17	chr4	protein_coding	Cntfr	-1.95083	1.9734e-06	1.91565e-05
								ENSMUSG00000041319.14	chr17	protein_coding	Thoc6	1.20298	1.97592e-06	1.91688e-05
								ENSMUSG00000032002.10	chr9	protein_coding	Dcun1d5	0.899351	1.98048e-06	1.92009e-05
								ENSMUSG00000039682.12	chr5	protein_coding	Lap3	1.85775	1.9923e-06	1.93031e-05
								ENSMUSG00000027371.10	chr2	protein_coding	Fahd2a	-1.12277	2.00242e-06	1.93834e-05
								ENSMUSG00000019845.8	chr10	protein_coding	Tube1	1.38314	2.00312e-06	1.93834e-05
								ENSMUSG00000051726.6	chr12	protein_coding	Kcnf1	-2.37613	2.00862e-06	1.94156e-05
								ENSMUSG00000026817.14	chr2	protein_coding	Ak1	-2.77134	2.00899e-06	1.94156e-05
								ENSMUSG00000020280.12	chr11	protein_coding	Pus10	0.925784	2.02524e-06	1.95602e-05
								ENSMUSG00000009079.16	chr11	protein_coding	Ewsr1	0.74275	2.03485e-06	1.96282e-05
								ENSMUSG00000031351.15	chrX	protein_coding	Zfp185	2.84286	2.03649e-06	1.96302e-05
								ENSMUSG00000037300.19	chr8	protein_coding	Ttc13	0.913043	2.03764e-06	1.96302e-05
								ENSMUSG00000078580.3	chr7	protein_coding	E430018J23Rik	-0.735363	2.04305e-06	1.96619e-05
								ENSMUSG00000020413.11	chr11	protein_coding	Hus1	1.60885	2.04407e-06	1.96619e-05
								ENSMUSG00000025044.16	chr8	protein_coding	Msr1	1.9234	2.04478e-06	1.96619e-05
								ENSMUSG00000026229.17	chr1	protein_coding	Psmd1	1.02771	2.06832e-06	1.98631e-05
								ENSMUSG00000044702.13	chr7	protein_coding	Palb2	1.5105	2.07102e-06	1.98766e-05
								ENSMUSG00000020706.13	chr11	protein_coding	Ftsj3	1.36748	2.07261e-06	1.98794e-05
								ENSMUSG00000049339.16	chr1	protein_coding	Retreg2	-0.793592	2.10119e-06	2.01281e-05
								ENSMUSG00000027309.18	chr2	protein_coding	4930402H24Rik	-1.30136	2.10773e-06	2.0177e-05
								ENSMUSG00000020652.17	chr12	protein_coding	Cenpo	1.01113	2.10894e-06	2.0177e-05
								ENSMUSG00000022853.7	chr16	protein_coding	Ehhadh	-1.47565	2.11828e-06	2.02538e-05
								ENSMUSG00000051022.7	chr5	protein_coding	Hs3st1	2.148	2.14253e-06	2.04728e-05
								ENSMUSG00000032502.8	chr9	protein_coding	Stac	-2.53253	2.14829e-06	2.05149e-05
								ENSMUSG00000000915.15	chr5	protein_coding	Hip1r	1.04741	2.15426e-06	2.05591e-05
								ENSMUSG00000038949.8	chr1	protein_coding	Cnst	-0.957228	2.16318e-06	2.06258e-05
								ENSMUSG00000051396.15	chr2	protein_coding	Gm45902	1.30698	2.16395e-06	2.06258e-05
								ENSMUSG00000020284.16	chr10	protein_coding	Cfap410	-1.15205	2.16748e-06	2.06465e-05
								ENSMUSG00000027018.11	chr2	protein_coding	Hat1	1.48099	2.17361e-06	2.0692e-05
								ENSMUSG00000051457.7	chr7	protein_coding	Spn	3.09847	2.18436e-06	2.07814e-05
								ENSMUSG00000028884.14	chr4	protein_coding	Rpa2	1.06563	2.19223e-06	2.08433e-05
								ENSMUSG00000025962.15	chr1	protein_coding	Fastkd2	1.30455	2.20284e-06	2.09311e-05
								ENSMUSG00000030752.8	chr7	protein_coding	Kdm8	1.28399	2.21152e-06	2.10005e-05
								ENSMUSG00000027132.3	chr2	protein_coding	Katnbl1	0.991591	2.22144e-06	2.10815e-05
								ENSMUSG00000105867.2	chr5	protein_coding	Gm42517	4.78281	2.2489e-06	2.13289e-05
								ENSMUSG00000024493.9	chr18	protein_coding	Lars	1.34668	2.25364e-06	2.13606e-05
								ENSMUSG00000001998.15	chr2	protein_coding	Ap4e1	0.85168	2.26745e-06	2.14781e-05
								ENSMUSG00000027248.13	chr2	protein_coding	Pdia3	1.05868	2.3036e-06	2.1807e-05
								ENSMUSG00000035864.14	chr10	protein_coding	Syt1	-1.5965	2.31596e-06	2.19105e-05
								ENSMUSG00000047898.7	chr9	protein_coding	Ccr4	2.79051	2.32633e-06	2.19949e-05
								ENSMUSG00000048668.16	chr6	protein_coding	Rhno1	1.00357	2.33274e-06	2.20419e-05
								ENSMUSG00000041020.14	chrX	protein_coding	Map7d2	-1.65186	2.34537e-06	2.21475e-05
								ENSMUSG00000035473.10	chr17	protein_coding	Galm	-1.68631	2.34809e-06	2.21595e-05
								ENSMUSG00000024981.6	chr19	protein_coding	Acsl5	0.80428	2.38527e-06	2.24964e-05
								ENSMUSG00000039533.8	chr5	protein_coding	Mmd2	-2.36359	2.3909e-06	2.25356e-05
								ENSMUSG00000024384.4	chr18	protein_coding	Iws1	0.902142	2.40886e-06	2.26908e-05
								ENSMUSG00000033065.14	chr15	protein_coding	Pfkm	-1.99942	2.41456e-06	2.26978e-05
								ENSMUSG00000048440.16	chr17	protein_coding	Cyp4f16	-0.947033	2.4147e-06	2.26978e-05
								ENSMUSG00000048388.3	chr2	protein_coding	Fam171b	-1.27528	2.41479e-06	2.26978e-05
								ENSMUSG00000052135.8	chr4	protein_coding	Foxo6	-2.36462	2.41555e-06	2.26978e-05
								ENSMUSG00000043067.15	chr9	protein_coding	Dpy19l1	1.48531	2.4345e-06	2.28599e-05
								ENSMUSG00000028454.16	chr4	protein_coding	Pigo	0.690349	2.43579e-06	2.28599e-05
								ENSMUSG00000056076.13	chr5	protein_coding	Eif3b	1.03681	2.45463e-06	2.30225e-05
								ENSMUSG00000018378.13	chr11	protein_coding	Cuedc1	-1.52074	2.46715e-06	2.31258e-05
								ENSMUSG00000067813.3	chr1	protein_coding	Xkr9	1.07038	2.48254e-06	2.32557e-05
								ENSMUSG00000025364.13	chr10	protein_coding	Pa2g4	1.22065	2.49453e-06	2.33394e-05
								ENSMUSG00000033192.5	chr8	protein_coding	Lpcat2	1.67231	2.50022e-06	2.33783e-05
								ENSMUSG00000040118.15	chr5	protein_coding	Cacna2d1	-1.82395	2.50315e-06	2.33913e-05
								ENSMUSG00000028445.7	chr4	protein_coding	Enho	-1.78362	2.50587e-06	2.34025e-05
								ENSMUSG00000069763.3	chr11	protein_coding	Tmem100	-1.75668	2.50854e-06	2.3413e-05
								ENSMUSG00000017002.14	chr2	protein_coding	Slpi	5.42531	2.51503e-06	2.34588e-05
								ENSMUSG00000020267.6	chr11	protein_coding	Hint1	-0.636643	2.51652e-06	2.34588e-05
								ENSMUSG00000031342.17	chrX	protein_coding	Gpm6b	-1.39295	2.58247e-06	2.40589e-05
								ENSMUSG00000045679.14	chr12	protein_coding	Pqlc3	1.13444	2.58422e-06	2.40606e-05
								ENSMUSG00000031167.16	chrX	protein_coding	Rbm3	1.34991	2.59451e-06	2.41416e-05
								ENSMUSG00000038086.4	chr9	protein_coding	Hspb2	-2.69259	2.62687e-06	2.44278e-05
								ENSMUSG00000001870.16	chr17	protein_coding	Ltbp1	-1.23685	2.64897e-06	2.46183e-05
								ENSMUSG00000028541.14	chr4	protein_coding	B4galt2	-1.39549	2.65559e-06	2.46648e-05
								ENSMUSG00000025731.16	chr17	protein_coding	Mettl26	-1.61764	2.67359e-06	2.48169e-05
								ENSMUSG00000051735.7	chr7	protein_coding	Rinl	2.34536	2.69599e-06	2.50096e-05
								ENSMUSG00000004612.9	chr7	protein_coding	Nkg7	2.97903	2.71198e-06	2.51426e-05
								ENSMUSG00000030008.9	chr6	protein_coding	Pradc1	0.945403	2.72989e-06	2.52933e-05
								ENSMUSG00000024422.14	chr17	protein_coding	Dhx16	1.0136	2.75366e-06	2.54981e-05
								ENSMUSG00000023064.4	chr14	protein_coding	Sncg	-1.79566	2.75684e-06	2.55121e-05
								ENSMUSG00000030062.7	chr6	protein_coding	Rpn1	0.935054	2.77635e-06	2.56771e-05
								ENSMUSG00000043372.12	chr11	protein_coding	Hexim2	-1.31159	2.77847e-06	2.56811e-05
								ENSMUSG00000071647.5	chr19	protein_coding	Eml3	0.613086	2.78661e-06	2.57407e-05
								ENSMUSG00000074971.4	chr2	protein_coding	Fibin	-2.35931	2.79167e-06	2.57719e-05
								ENSMUSG00000030094.8	chr6	protein_coding	Xpc	-0.636153	2.8082e-06	2.59088e-05
								ENSMUSG00000048856.9	chr12	protein_coding	Slc25a47	-1.45488	2.82224e-06	2.60069e-05
								ENSMUSG00000026785.14	chr2	protein_coding	Pkn3	0.905259	2.8562e-06	2.62984e-05
								ENSMUSG00000090100.7	chr2	protein_coding	Ttbk2	-0.99344	2.85732e-06	2.62984e-05
								ENSMUSG00000020549.14	chr11	protein_coding	Elac2	1.01328	2.87173e-06	2.64151e-05
								ENSMUSG00000031862.11	chr8	protein_coding	Atp13a1	0.783334	2.87492e-06	2.64284e-05
								ENSMUSG00000034667.8	chr10	protein_coding	Xpot	1.15866	2.87726e-06	2.64341e-05
								ENSMUSG00000030521.11	chr7	protein_coding	Mphosph10	1.03182	2.88688e-06	2.6502e-05
								ENSMUSG00000038578.15	chr4	protein_coding	Susd1	1.3402	2.88812e-06	2.6502e-05
								ENSMUSG00000031349.4	chrX	protein_coding	Nsdhl	0.639512	2.9029e-06	2.66056e-05
								ENSMUSG00000043531.16	chr19	protein_coding	Sorcs1	-1.97198	2.91403e-06	2.66915e-05
								ENSMUSG00000043091.9	chr15	protein_coding	Tuba1c	1.19859	2.92055e-06	2.67352e-05
								ENSMUSG00000054203.7	chr1	protein_coding	Ifi205	2.51604	2.93081e-06	2.6813e-05
								ENSMUSG00000043673.11	chr12	protein_coding	Kcns3	-2.00265	3.00278e-06	2.7455e-05
								ENSMUSG00000040260.8	chr17	protein_coding	Daam2	-1.16757	3.01046e-06	2.75087e-05
								ENSMUSG00000040463.16	chr11	protein_coding	Mybbp1a	1.8345	3.01259e-06	2.75089e-05
								ENSMUSG00000031851.14	chr8	protein_coding	Ntpcr	-0.664436	3.01479e-06	2.75089e-05
								ENSMUSG00000050587.14	chr2	protein_coding	Lrrc4c	-2.27656	3.01589e-06	2.75089e-05
								ENSMUSG00000034028.16	chr18	protein_coding	Cd226	3.54992	3.02631e-06	2.75875e-05
								ENSMUSG00000073599.10	chr18	protein_coding	Ecscr	2.19165	3.03055e-06	2.76097e-05
								ENSMUSG00000024747.3	chr19	protein_coding	Aldh1a7	-2.14892	3.06544e-06	2.79054e-05
								ENSMUSG00000039239.14	chr1	protein_coding	Tgfb2	-1.69282	3.06666e-06	2.79054e-05
								ENSMUSG00000019055.15	chr4	protein_coding	Plod1	-1.08711	3.07141e-06	2.79319e-05
								ENSMUSG00000068205.14	chr2	protein_coding	Macrod2	-1.31405	3.07602e-06	2.79572e-05
								ENSMUSG00000051184.7	chr7	protein_coding	Zfp524	-1.16352	3.08497e-06	2.80219e-05
								ENSMUSG00000012520.10	chr5	protein_coding	Phox2b	-1.66467	3.09188e-06	2.80679e-05
								ENSMUSG00000026773.19	chr2	protein_coding	Pfkfb3	2.08903	3.11243e-06	2.82376e-05
								ENSMUSG00000039842.15	chr8	protein_coding	Mcph1	1.05469	3.11946e-06	2.82846e-05
								ENSMUSG00000084957.3	chr19	protein_coding	Bbip1	0.618004	3.13273e-06	2.83881e-05
								ENSMUSG00000032324.11	chr9	protein_coding	Tspan3	-1.29435	3.14761e-06	2.8506e-05
								ENSMUSG00000056598.16	chr11	protein_coding	Drc3	-2.44995	3.16604e-06	2.86559e-05
								ENSMUSG00000027014.14	chr2	protein_coding	Cwc22	0.908241	3.17729e-06	2.87406e-05
								ENSMUSG00000034349.14	chr3	protein_coding	Smc4	1.20583	3.20481e-06	2.89724e-05
								ENSMUSG00000052353.13	chr7	protein_coding	Cemip	2.22534	3.24562e-06	2.93119e-05
								ENSMUSG00000055730.16	chr8	protein_coding	Ces2a	-3.87184	3.2462e-06	2.93119e-05
								ENSMUSG00000020143.15	chr11	protein_coding	Dock2	2.8071	3.28446e-06	2.96397e-05
								ENSMUSG00000031442.21	chr8	protein_coding	Mcf2l	1.56077	3.32112e-06	2.99224e-05
								ENSMUSG00000050315.14	chr3	protein_coding	Synpo2	-2.34428	3.32166e-06	2.99224e-05
								ENSMUSG00000052549.4	chrX	protein_coding	Arl13a	6.22997	3.32857e-06	2.99669e-05
								ENSMUSG00000020668.10	chr12	protein_coding	Kif3c	-1.37253	3.33485e-06	3.00058e-05
								ENSMUSG00000003808.18	chr8	protein_coding	Farsa	1.16898	3.36354e-06	3.02461e-05
								ENSMUSG00000002845.14	chr16	protein_coding	Tmem39a	1.14397	3.37918e-06	3.03688e-05
								ENSMUSG00000066687.5	chr9	protein_coding	Zbtb16	-2.46336	3.41253e-06	3.06505e-05
								ENSMUSG00000073421.6	chr17	protein_coding	H2-Ab1	2.72925	3.42096e-06	3.06955e-05
								ENSMUSG00000022306.9	chr15	protein_coding	Zfpm2	-1.88216	3.42157e-06	3.06955e-05
								ENSMUSG00000047443.14	chr1	protein_coding	Erfe	2.39667	3.43211e-06	3.07721e-05
								ENSMUSG00000056698.11	chr6	protein_coding	Elmod3	-1.11133	3.45898e-06	3.09947e-05
								ENSMUSG00000021116.10	chr12	protein_coding	Eif2s1	1.00877	3.47438e-06	3.11145e-05
								ENSMUSG00000000982.5	chr11	protein_coding	Ccl3	6.27001	3.4783e-06	3.11313e-05
								ENSMUSG00000028212.16	chr4	protein_coding	Ccne2	1.23685	3.48512e-06	3.11741e-05
								ENSMUSG00000003617.16	chr3	protein_coding	Cp	2.11283	3.49392e-06	3.12244e-05
								ENSMUSG00000079197.10	chr14	protein_coding	Psme2	0.839699	3.49485e-06	3.12244e-05
								ENSMUSG00000037337.11	chr7	protein_coding	Map4k1	2.24583	3.51077e-06	3.13484e-05
								ENSMUSG00000035373.2	chr11	protein_coding	Ccl7	3.56003	3.51537e-06	3.13711e-05
								ENSMUSG00000021484.8	chr13	protein_coding	Lman2	0.674509	3.55837e-06	3.17363e-05
								ENSMUSG00000034438.16	chr5	protein_coding	Gbp8	2.39536	3.56631e-06	3.17885e-05
								ENSMUSG00000064307.13	chr7	protein_coding	Lrrc51	-1.4412	3.58899e-06	3.1972e-05
								ENSMUSG00000067825.11	chr6	protein_coding	Pex26	1.0159	3.59244e-06	3.1984e-05
								ENSMUSG00000037640.15	chr7	protein_coding	Zfp60	-0.593879	3.61576e-06	3.21729e-05
								ENSMUSG00000037851.13	chr13	protein_coding	Iars	1.27372	3.64291e-06	3.23811e-05
								ENSMUSG00000023041.7	chr15	protein_coding	Krt6b	5.05972	3.64341e-06	3.23811e-05
								ENSMUSG00000033906.5	chrX	protein_coding	Zdhhc15	1.258	3.65149e-06	3.24341e-05
								ENSMUSG00000048521.8	chr9	protein_coding	Cxcr6	3.65264	3.66033e-06	3.24937e-05
								ENSMUSG00000020086.6	chr10	protein_coding	Macroh2a2	-1.56102	3.68649e-06	3.27068e-05
								ENSMUSG00000073802.5	chr4	protein_coding	Cdkn2b	-1.82337	3.69853e-06	3.27946e-05
								ENSMUSG00000038602.7	chr10	protein_coding	Slc35f1	-2.23246	3.70756e-06	3.28366e-05
								ENSMUSG00000035049.4	chr19	protein_coding	Rrp12	1.3924	3.70757e-06	3.28366e-05
								ENSMUSG00000039934.12	chr5	protein_coding	Gsap	2.16059	3.7123e-06	3.28595e-05
								ENSMUSG00000048271.14	chr5	protein_coding	Rbm33	0.654254	3.72566e-06	3.29586e-05
								ENSMUSG00000020325.10	chr10	protein_coding	Fstl3	-1.36851	3.73231e-06	3.29983e-05
								ENSMUSG00000059854.8	chr8	protein_coding	Hydin	3.00966	3.73579e-06	3.30099e-05
								ENSMUSG00000041126.16	chr11	protein_coding	H2az2	-0.737137	3.74988e-06	3.31123e-05
								ENSMUSG00000039233.12	chr13	protein_coding	Tbce	0.77011	3.75172e-06	3.31123e-05
								ENSMUSG00000028577.13	chr4	protein_coding	Plaa	1.16891	3.81034e-06	3.36103e-05
								ENSMUSG00000025358.16	chr10	protein_coding	Cdk2	0.937106	3.81308e-06	3.3615e-05
								ENSMUSG00000024472.9	chr18	protein_coding	Dcp2	1.3867	3.82834e-06	3.373e-05
								ENSMUSG00000028195.4	chr3	protein_coding	Ccn1	1.78184	3.83897e-06	3.38042e-05
								ENSMUSG00000026932.14	chr2	protein_coding	Nacc2	-0.886511	3.84163e-06	3.38081e-05
								ENSMUSG00000101818.1	chrX	protein_coding	Gm28269	-3.16398	3.87047e-06	3.40344e-05
								ENSMUSG00000024500.20	chr18	protein_coding	Ppp2r2b	-2.24685	3.8718e-06	3.40344e-05
								ENSMUSG00000036931.15	chr7	protein_coding	Nfkbid	2.13494	3.89663e-06	3.4233e-05
								ENSMUSG00000027167.11	chr2	protein_coding	Elp4	0.586932	3.92395e-06	3.44333e-05
								ENSMUSG00000043518.7	chrX	protein_coding	Rai2	-2.45602	3.93819e-06	3.45383e-05
								ENSMUSG00000018909.15	chr7	protein_coding	Arrb1	-0.791596	3.9753e-06	3.48438e-05
								ENSMUSG00000029505.17	chr5	protein_coding	Ep400	0.973707	4.0008e-06	3.50472e-05
								ENSMUSG00000022270.16	chr15	protein_coding	Retreg1	-1.31745	4.00995e-06	3.5093e-05
								ENSMUSG00000022479.15	chr15	protein_coding	Vdr	-1.43902	4.01063e-06	3.5093e-05
								ENSMUSG00000017210.14	chr11	protein_coding	Med24	0.635278	4.01964e-06	3.51517e-05
								ENSMUSG00000041193.15	chr4	protein_coding	Pla2g5	2.93296	4.02981e-06	3.52205e-05
								ENSMUSG00000059005.13	chr2	protein_coding	Hnrnpa3	0.973907	4.03499e-06	3.52455e-05
								ENSMUSG00000059796.16	chr11	protein_coding	Eif4a1	1.01893	4.03787e-06	3.52505e-05
								ENSMUSG00000031568.16	chr8	protein_coding	Rwdd4a	0.874518	4.0494e-06	3.53108e-05
								ENSMUSG00000068794.7	chr6	protein_coding	Col28a1	-1.16075	4.1254e-06	3.5953e-05
								ENSMUSG00000038642.10	chr3	protein_coding	Ctss	-0.912866	4.14498e-06	3.6103e-05
								ENSMUSG00000030352.15	chr6	protein_coding	Tspan9	-1.43949	4.16705e-06	3.62745e-05
								ENSMUSG00000028741.13	chr4	protein_coding	Mrto4	1.43659	4.18302e-06	3.63927e-05
								ENSMUSG00000116673.1	chr16	protein_coding	A630089N07Rik	1.00739	4.18966e-06	3.64297e-05
								ENSMUSG00000019539.11	chr7	protein_coding	Rcn3	-1.18388	4.19459e-06	3.64519e-05
								ENSMUSG00000022971.18	chr16	protein_coding	Ifnar2	0.927901	4.19929e-06	3.64719e-05
								ENSMUSG00000068742.11	chr2	protein_coding	Cry2	-1.7457	4.21749e-06	3.66018e-05
								ENSMUSG00000070871.10	chr1	protein_coding	Ccnyl1	0.875882	4.21904e-06	3.66018e-05
								ENSMUSG00000013921.15	chr7	protein_coding	Clip3	-1.39693	4.23913e-06	3.67552e-05
								ENSMUSG00000028514.15	chr4	protein_coding	Usp24	0.670758	4.26023e-06	3.69171e-05
								ENSMUSG00000025474.9	chr7	protein_coding	Tubgcp2	1.33922	4.26577e-06	3.69273e-05
								ENSMUSG00000033429.10	chr7	protein_coding	Mcee	-1.12143	4.2677e-06	3.69273e-05
								ENSMUSG00000022378.14	chr15	protein_coding	Fam49b	1.0466	4.26866e-06	3.69273e-05
								ENSMUSG00000003868.14	chr7	protein_coding	Ruvbl2	1.1774	4.27306e-06	3.69444e-05
								ENSMUSG00000049044.16	chr2	protein_coding	Rapgef4	-3.31474	4.30544e-06	3.72033e-05
								ENSMUSG00000021514.18	chr13	protein_coding	Zfp369	-0.821002	4.32194e-06	3.73248e-05
								ENSMUSG00000025155.15	chr11	protein_coding	Dus1l	0.898396	4.33072e-06	3.73621e-05
								ENSMUSG00000032258.15	chr9	protein_coding	Lca5	1.26989	4.33116e-06	3.73621e-05
								ENSMUSG00000030161.8	chr6	protein_coding	Gabarapl1	-1.26812	4.33862e-06	3.74053e-05
								ENSMUSG00000031714.9	chr8	protein_coding	Gab1	-1.59784	4.37863e-06	3.77102e-05
								ENSMUSG00000002565.16	chr12	protein_coding	Scin	-1.98563	4.37893e-06	3.77102e-05
								ENSMUSG00000053783.5	chr11	protein_coding	1700016K19Rik	-1.8147	4.39344e-06	3.78138e-05
								ENSMUSG00000052131.7	chr6	protein_coding	Akr1b7	-3.16551	4.40027e-06	3.78512e-05
								ENSMUSG00000036158.12	chr15	protein_coding	Prickle1	-1.25733	4.41446e-06	3.79519e-05
								ENSMUSG00000075706.10	chr10	protein_coding	Gpx4	-1.15941	4.4241e-06	3.80134e-05
								ENSMUSG00000045268.13	chr4	protein_coding	Zfp691	-0.668344	4.45342e-06	3.82437e-05
								ENSMUSG00000066595.9	chr1	protein_coding	Flvcr1	1.27423	4.46239e-06	3.82993e-05
								ENSMUSG00000027428.9	chr2	protein_coding	Rbbp9	-0.754661	4.4819e-06	3.84451e-05
								ENSMUSG00000003814.8	chr8	protein_coding	Calr	1.02943	4.48784e-06	3.84744e-05
								ENSMUSG00000029191.16	chr5	protein_coding	Rfc1	0.76043	4.5334e-06	3.88431e-05
								ENSMUSG00000028266.17	chr3	protein_coding	Lmo4	-1.23257	4.54134e-06	3.88894e-05
								ENSMUSG00000025192.13	chr19	protein_coding	Entpd7	0.978548	4.58753e-06	3.9252e-05
								ENSMUSG00000067629.13	chr17	protein_coding	Syngap1	-1.09975	4.58884e-06	3.9252e-05
								ENSMUSG00000051331.16	chr6	protein_coding	Cacna1c	-1.6722	4.60526e-06	3.93705e-05
								ENSMUSG00000030228.18	chr6	protein_coding	Pik3c2g	3.58571	4.63721e-06	3.96214e-05
								ENSMUSG00000032024.10	chr9	protein_coding	Clmp	-1.55523	4.64472e-06	3.96633e-05
								ENSMUSG00000044986.10	chr15	protein_coding	Tst	-1.60007	4.66142e-06	3.97837e-05
								ENSMUSG00000025964.15	chr1	protein_coding	Adam23	-1.86569	4.66629e-06	3.9803e-05
								ENSMUSG00000073295.4	chrX	protein_coding	Nudt11	-2.94326	4.6758e-06	3.98619e-05
								ENSMUSG00000025269.16	chrX	protein_coding	Apex2	0.765799	4.70985e-06	4.01297e-05
								ENSMUSG00000057378.15	chr2	protein_coding	Ryr3	-1.79182	4.79174e-06	4.08047e-05
								ENSMUSG00000027217.13	chr2	protein_coding	Tspan18	-2.1234	4.79535e-06	4.08126e-05
								ENSMUSG00000032292.8	chr9	protein_coding	Nr2e3	-5.20924	4.79987e-06	4.08283e-05
								ENSMUSG00000041355.13	chr3	protein_coding	Ssr2	0.88454	4.80633e-06	4.08605e-05
								ENSMUSG00000029287.14	chr5	protein_coding	Tgfbr3	-0.939771	4.81035e-06	4.08719e-05
								ENSMUSG00000043964.14	chr7	protein_coding	Orai3	-0.957678	4.84621e-06	4.11537e-05
								ENSMUSG00000030220.13	chr6	protein_coding	Arhgdib	2.31185	4.86583e-06	4.12744e-05
								ENSMUSG00000032454.9	chr9	protein_coding	Rbp2	-2.45428	4.87829e-06	4.13571e-05
								ENSMUSG00000021592.18	chr13	protein_coding	Arsk	-0.781194	4.88254e-06	4.13701e-05
								ENSMUSG00000067377.12	chrX	protein_coding	Tspan6	-2.45053	4.91467e-06	4.16193e-05
								ENSMUSG00000054414.4	chr3	protein_coding	Slc30a7	0.588824	4.9655e-06	4.20264e-05
								ENSMUSG00000052997.15	chr7	protein_coding	Uba2	0.927571	4.99696e-06	4.22537e-05
								ENSMUSG00000031669.10	chr8	protein_coding	Gins3	1.16134	4.9979e-06	4.22537e-05
								ENSMUSG00000018861.8	chr11	protein_coding	Fdxr	-1.08049	5.02819e-06	4.24862e-05
								ENSMUSG00000020407.13	chr11	protein_coding	Upp1	3.10318	5.03539e-06	4.25235e-05
								ENSMUSG00000020077.14	chr10	protein_coding	Srgn	2.3511	5.0516e-06	4.26133e-05
								ENSMUSG00000002012.13	chrX	protein_coding	Pnck	-1.69681	5.09435e-06	4.29502e-05
								ENSMUSG00000032911.6	chr9	protein_coding	Cspg4	-2.33391	5.11269e-06	4.3081e-05
								ENSMUSG00000032423.12	chr9	protein_coding	Syncrip	1.11807	5.11929e-06	4.31128e-05
								ENSMUSG00000059772.12	chr7	protein_coding	Slx1b	-0.971965	5.13832e-06	4.32492e-05
								ENSMUSG00000048616.4	chr11	protein_coding	Nog	-2.50225	5.15772e-06	4.33885e-05
								ENSMUSG00000058126.7	chr14	protein_coding	Tpm3-rs7	0.822054	5.17192e-06	4.3484e-05
								ENSMUSG00000021313.16	chr13	protein_coding	Ryr2	-1.95848	5.19289e-06	4.36363e-05
								ENSMUSG00000030946.13	chr7	protein_coding	Lhpp	-1.49158	5.19991e-06	4.36712e-05
								ENSMUSG00000029202.12	chr5	protein_coding	Pds5a	0.656926	5.20896e-06	4.37232e-05
								ENSMUSG00000019850.11	chr10	protein_coding	Tnfaip3	1.99949	5.22954e-06	4.38718e-05
								ENSMUSG00000022553.16	chr15	protein_coding	Maf1	-0.718947	5.23346e-06	4.38806e-05
								ENSMUSG00000031928.15	chr9	protein_coding	Mre11a	1.05908	5.26962e-06	4.41594e-05
								ENSMUSG00000062908.12	chr3	protein_coding	Acadm	-1.34381	5.33045e-06	4.46203e-05
								ENSMUSG00000037343.8	chr15	protein_coding	Taf2	0.793463	5.34545e-06	4.47212e-05
								ENSMUSG00000030304.11	chr6	protein_coding	Ergic2	0.975275	5.36753e-06	4.48813e-05
								ENSMUSG00000015176.11	chr19	protein_coding	Nolc1	1.24124	5.42825e-06	4.53642e-05
								ENSMUSG00000058756.13	chr11	protein_coding	Thra	-1.37037	5.43863e-06	4.54261e-05
								ENSMUSG00000035878.13	chr9	protein_coding	Hykk	-2.25693	5.44413e-06	4.54472e-05
								ENSMUSG00000000420.15	chr18	protein_coding	Galnt1	0.779636	5.44999e-06	4.54712e-05
								ENSMUSG00000024097.11	chr17	protein_coding	Srsf7	0.927958	5.46818e-06	4.5598e-05
								ENSMUSG00000030751.18	chr7	protein_coding	Psma1	0.923513	5.47554e-06	4.56322e-05
								ENSMUSG00000034520.14	chr11	protein_coding	Gjc1	-1.48777	5.47825e-06	4.56322e-05
								ENSMUSG00000006998.16	chr16	protein_coding	Psmd2	0.898244	5.54259e-06	4.61429e-05
								ENSMUSG00000064370.1	chrM	protein_coding	mt-Cytb	-1.18512	5.54806e-06	4.61632e-05
								ENSMUSG00000038299.16	chr18	protein_coding	Wdr36	0.952474	5.55238e-06	4.6174e-05
								ENSMUSG00000031557.16	chr8	protein_coding	Plekha2	0.875777	5.57613e-06	4.63463e-05
								ENSMUSG00000003518.13	chr11	protein_coding	Dusp3	-0.862468	5.5812e-06	4.63631e-05
								ENSMUSG00000028664.14	chr4	protein_coding	Ephb2	0.80707	5.58675e-06	4.6384e-05
								ENSMUSG00000028018.15	chr3	protein_coding	Gstcd	1.17861	5.59125e-06	4.63961e-05
								ENSMUSG00000035762.11	chr13	protein_coding	Tmem161b	0.81713	5.59517e-06	4.64034e-05
								ENSMUSG00000022323.11	chr15	protein_coding	Rida	-1.20811	5.61418e-06	4.65358e-05
								ENSMUSG00000000538.18	chr11	protein_coding	Tom1l2	-1.26411	5.61898e-06	4.65503e-05
								ENSMUSG00000063200.4	chr13	protein_coding	Nol7	0.743964	5.64948e-06	4.67775e-05
								ENSMUSG00000039116.7	chr10	protein_coding	Adgrg6	-2.11736	5.666e-06	4.68889e-05
								ENSMUSG00000022464.14	chr15	protein_coding	Slc38a4	-3.29434	5.73499e-06	4.74341e-05
								ENSMUSG00000028782.14	chr4	protein_coding	Adgrb2	-1.89512	5.74791e-06	4.75153e-05
								ENSMUSG00000050732.9	chr6	protein_coding	Vamp8	-0.726135	5.75365e-06	4.75369e-05
								ENSMUSG00000045983.16	chr16	protein_coding	Eif4g1	0.711187	5.75894e-06	4.75405e-05
								ENSMUSG00000036120.10	chr8	protein_coding	Rfxank	-0.893526	5.76032e-06	4.75405e-05
								ENSMUSG00000017221.14	chr11	protein_coding	Psmd3	0.958674	5.86263e-06	4.83326e-05
								ENSMUSG00000042293.8	chr9	protein_coding	Gm5617	-1.91155	5.89497e-06	4.85631e-05
								ENSMUSG00000047417.18	chr10	protein_coding	Rexo1	0.737039	5.89695e-06	4.85631e-05
								ENSMUSG00000049288.4	chr3	protein_coding	Lix1l	-1.26177	5.90156e-06	4.85749e-05
								ENSMUSG00000022257.4	chr15	protein_coding	Laptm4b	-0.728294	5.90513e-06	4.8578e-05
								ENSMUSG00000026249.10	chr1	protein_coding	Serpine2	-1.3656	5.93211e-06	4.87611e-05
								ENSMUSG00000040187.15	chr6	protein_coding	Arntl2	2.25264	5.96291e-06	4.89742e-05
								ENSMUSG00000011267.8	chr7	protein_coding	Zfp296	2.12021	5.9803e-06	4.90906e-05
								ENSMUSG00000064202.15	chr19	protein_coding	4430402I18Rik	-2.32297	6.01803e-06	4.93737e-05
								ENSMUSG00000047394.9	chr15	protein_coding	Odf3b	-4.78338	6.03121e-06	4.94287e-05
								ENSMUSG00000015149.14	chr7	protein_coding	Sirt2	-0.626088	6.08567e-06	4.98215e-05
								ENSMUSG00000038866.15	chr1	protein_coding	Zcchc2	0.841071	6.09118e-06	4.98399e-05
								ENSMUSG00000039158.11	chr4	protein_coding	Akna	1.81989	6.10473e-06	4.9924e-05
								ENSMUSG00000001403.13	chr2	protein_coding	Ube2c	1.71241	6.13588e-06	5.01519e-05
								ENSMUSG00000056043.5	chr7	protein_coding	Rgs9bp	-2.38375	6.14534e-06	5.02023e-05
								ENSMUSG00000054309.9	chr12	protein_coding	Cpsf3	0.760074	6.22543e-06	5.08115e-05
								ENSMUSG00000031353.13	chrX	protein_coding	Rbbp7	0.920321	6.22657e-06	5.08115e-05
								ENSMUSG00000031990.15	chr9	protein_coding	Jam3	-1.79089	6.24556e-06	5.09392e-05
								ENSMUSG00000027803.14	chr3	protein_coding	Wwtr1	-1.53926	6.25547e-06	5.09928e-05
								ENSMUSG00000028024.14	chr3	protein_coding	Enpep	-3.43055	6.26248e-06	5.10227e-05
								ENSMUSG00000028793.15	chr4	protein_coding	Rnf19b	0.870691	6.27826e-06	5.11239e-05
								ENSMUSG00000023927.15	chr17	protein_coding	Satb1	-1.95517	6.28462e-06	5.11484e-05
								ENSMUSG00000000794.9	chr3	protein_coding	Kcnn3	-2.05638	6.32806e-06	5.14745e-05
								ENSMUSG00000063882.12	chr4	protein_coding	Uqcrh	-0.866273	6.33917e-06	5.15374e-05
								ENSMUSG00000035109.14	chr2	protein_coding	Shc4	-1.61235	6.35731e-06	5.16574e-05
								ENSMUSG00000071172.13	chr17	protein_coding	Srsf3	0.809113	6.36145e-06	5.16635e-05
								ENSMUSG00000018678.13	chr11	protein_coding	Sp2	0.623178	6.3763e-06	5.17566e-05
								ENSMUSG00000042589.18	chr5	protein_coding	Cux2	-1.83747	6.38626e-06	5.18098e-05
								ENSMUSG00000044056.3	chr11	protein_coding	Efcab9	-3.2802	6.42324e-06	5.20822e-05
								ENSMUSG00000030222.13	chr6	protein_coding	Rerg	-1.28878	6.43918e-06	5.21837e-05
								ENSMUSG00000033061.15	chr1	protein_coding	Resp18	-1.28505	6.44635e-06	5.22141e-05
								ENSMUSG00000034883.9	chr12	protein_coding	Lrr1	1.56922	6.45051e-06	5.22201e-05
								ENSMUSG00000054342.8	chr7	protein_coding	Kcnn4	0.819416	6.46766e-06	5.23311e-05
								ENSMUSG00000053519.17	chr11	protein_coding	Kcnip1	-3.7559	6.55598e-06	5.30176e-05
								ENSMUSG00000031601.16	chr8	protein_coding	Cnot7	0.804454	6.5599e-06	5.30212e-05
								ENSMUSG00000007827.10	chr6	protein_coding	Ankrd26	1.08533	6.59987e-06	5.33161e-05
								ENSMUSG00000006221.7	chr4	protein_coding	Hspb7	-2.19274	6.6044e-06	5.33244e-05
								ENSMUSG00000003410.8	chr9	protein_coding	Elavl3	-2.09911	6.65041e-06	5.36675e-05
								ENSMUSG00000027111.16	chr2	protein_coding	Itga6	1.10855	6.69109e-06	5.39673e-05
								ENSMUSG00000026781.17	chr2	protein_coding	Acbd5	-0.790876	6.72853e-06	5.42406e-05
								ENSMUSG00000020075.8	chr10	protein_coding	Ddx21	1.36612	6.73936e-06	5.42992e-05
								ENSMUSG00000041556.8	chr4	protein_coding	Fbxo2	-1.34152	6.75167e-06	5.43696e-05
								ENSMUSG00000005374.13	chr5	protein_coding	Tbl2	0.77303	6.78773e-06	5.46025e-05
								ENSMUSG00000034308.13	chr8	protein_coding	Sdr42e1	-1.99505	6.78774e-06	5.46025e-05
								ENSMUSG00000036989.16	chr7	protein_coding	Trim3	-0.734358	6.7925e-06	5.4612e-05
								ENSMUSG00000047843.16	chr5	protein_coding	Bri3	-1.13096	6.80575e-06	5.46897e-05
								ENSMUSG00000033307.7	chr10	protein_coding	Mif	1.26482	6.82879e-06	5.4846e-05
								ENSMUSG00000110185.2	chr18	protein_coding	Igip	-0.781585	6.87764e-06	5.52093e-05
								ENSMUSG00000018750.14	chr11	protein_coding	Zbtb4	-1.44	6.8849e-06	5.52385e-05
								ENSMUSG00000051185.9	chr1	protein_coding	Fam174a	-0.918659	6.93111e-06	5.558e-05
								ENSMUSG00000033355.6	chr16	protein_coding	Rtp4	2.03724	6.98376e-06	5.59728e-05
								ENSMUSG00000022454.17	chr15	protein_coding	Nell2	-1.84338	7.10512e-06	5.6892e-05
								ENSMUSG00000074886.11	chr13	protein_coding	Grk6	1.28555	7.1059e-06	5.6892e-05
								ENSMUSG00000025817.12	chr2	protein_coding	Nudt5	1.04817	7.12946e-06	5.70507e-05
								ENSMUSG00000034108.6	chr19	protein_coding	Ccs	-1.56863	7.16014e-06	5.72661e-05
								ENSMUSG00000025175.12	chr11	protein_coding	Fn3k	-2.95396	7.19629e-06	5.75251e-05
								ENSMUSG00000036390.8	chr6	protein_coding	Gadd45a	-1.78097	7.20651e-06	5.75766e-05
								ENSMUSG00000034601.17	chr12	protein_coding	2700049A03Rik	0.779613	7.27535e-06	5.80658e-05
								ENSMUSG00000031904.5	chr8	protein_coding	Slc7a6	1.17042	7.30639e-06	5.8283e-05
								ENSMUSG00000039043.5	chr7	protein_coding	Arpin	0.673992	7.32219e-06	5.83786e-05
								ENSMUSG00000034088.15	chr1	protein_coding	Hdlbp	0.784936	7.35921e-06	5.86431e-05
								ENSMUSG00000061136.15	chr2	protein_coding	Prpf40a	0.773283	7.39315e-06	5.88828e-05
								ENSMUSG00000047604.3	chr19	protein_coding	Frat2	-1.6734	7.42705e-06	5.91219e-05
								ENSMUSG00000027130.15	chr2	protein_coding	Slc12a6	-0.960998	7.46345e-06	5.93807e-05
								ENSMUSG00000040746.15	chr11	protein_coding	Rnf167	-1.83694	7.47397e-06	5.94334e-05
								ENSMUSG00000025626.16	chrX	protein_coding	Phf6	0.631121	7.49447e-06	5.95655e-05
								ENSMUSG00000024158.17	chr17	protein_coding	Hagh	-1.30854	7.50895e-06	5.96494e-05
								ENSMUSG00000033569.17	chr1	protein_coding	Adgrb3	-2.27396	7.71036e-06	6.12175e-05
								ENSMUSG00000074918.4	chr2	protein_coding	Inafm2	-0.850389	7.7364e-06	6.13923e-05
								ENSMUSG00000063529.3	chr13	protein_coding	Stmnd1	-3.58593	7.81884e-06	6.19821e-05
								ENSMUSG00000026469.14	chr1	protein_coding	Xpr1	-0.956484	7.88749e-06	6.24938e-05
								ENSMUSG00000032409.15	chr9	protein_coding	Atr	1.72216	7.90583e-06	6.26066e-05
								ENSMUSG00000021546.18	chr13	protein_coding	Hnrnpk	0.675234	7.92433e-06	6.27206e-05
								ENSMUSG00000020116.7	chr11	protein_coding	Pno1	1.0341	7.98464e-06	6.31652e-05
								ENSMUSG00000038368.16	chr4	protein_coding	Focad	1.34559	8.00359e-06	6.32823e-05
								ENSMUSG00000035726.8	chr14	protein_coding	Supt16	0.929268	8.03737e-06	6.35165e-05
								ENSMUSG00000026238.14	chr1	protein_coding	Ptma	1.07424	8.08659e-06	6.38723e-05
								ENSMUSG00000035969.15	chr4	protein_coding	Rusc2	-1.37991	8.17187e-06	6.45126e-05
								ENSMUSG00000024248.14	chr17	protein_coding	Cox7a2l	-0.745286	8.18128e-06	6.45422e-05
								ENSMUSG00000001349.5	chr9	protein_coding	Cnn1	-2.02109	8.22764e-06	6.48521e-05
								ENSMUSG00000028859.14	chr4	protein_coding	Csf3r	3.82475	8.23599e-06	6.48845e-05
								ENSMUSG00000045064.5	chr12	protein_coding	Zc2hc1c	-2.21921	8.25061e-06	6.49661e-05
								ENSMUSG00000053318.7	chr1	protein_coding	Slamf8	3.19849	8.26613e-06	6.50547e-05
								ENSMUSG00000042385.14	chr13	protein_coding	Gzmk	6.40127	8.31803e-06	6.54294e-05
								ENSMUSG00000025260.10	chrX	protein_coding	Hsd17b10	-0.591889	8.3276e-06	6.5471e-05
								ENSMUSG00000015806.12	chr5	protein_coding	Qdpr	-1.22927	8.36156e-06	6.57041e-05
								ENSMUSG00000014859.9	chr8	protein_coding	E2f4	0.854033	8.3745e-06	6.5772e-05
								ENSMUSG00000018415.14	chr11	protein_coding	Gid4	-0.784987	8.3824e-06	6.58002e-05
								ENSMUSG00000020720.13	chr11	protein_coding	Psmd12	1.01324	8.4202e-06	6.60628e-05
								ENSMUSG00000062203.15	chr16	protein_coding	Gspt1	1.02884	8.47878e-06	6.64883e-05
								ENSMUSG00000028426.10	chr4	protein_coding	Rad23b	0.829397	8.49635e-06	6.65918e-05
								ENSMUSG00000026471.14	chr1	protein_coding	Mr1	-1.09027	8.5667e-06	6.70759e-05
								ENSMUSG00000031101.6	chrX	protein_coding	Sash3	2.77979	8.57002e-06	6.70759e-05
								ENSMUSG00000038777.19	chr3	protein_coding	Sema6c	-2.17729	8.5713e-06	6.70759e-05
								ENSMUSG00000019303.14	chr11	protein_coding	Psmc3ip	1.29979	8.59176e-06	6.72015e-05
								ENSMUSG00000024736.15	chr19	protein_coding	Tmem132a	1.16038	8.59958e-06	6.72283e-05
								ENSMUSG00000046865.7	chr7	protein_coding	Fbl	1.05353	8.67838e-06	6.77749e-05
								ENSMUSG00000028364.15	chr4	protein_coding	Tnc	-1.06979	8.7697e-06	6.8453e-05
								ENSMUSG00000022325.14	chr15	protein_coding	Pop1	1.34385	8.80469e-06	6.8658e-05
								ENSMUSG00000016526.8	chr1	protein_coding	Dyrk3	1.57896	8.80497e-06	6.8658e-05
								ENSMUSG00000041459.15	chr4	protein_coding	Tardbp	0.875483	8.81807e-06	6.87251e-05
								ENSMUSG00000040383.16	chr2	protein_coding	Aqr	0.941882	8.89672e-06	6.93027e-05
								ENSMUSG00000061111.8	chr11	protein_coding	Mcrip1	-0.820528	8.91076e-06	6.93766e-05
								ENSMUSG00000028107.14	chr3	protein_coding	Tars2	0.831655	8.93033e-06	6.94936e-05
								ENSMUSG00000034032.15	chr2	protein_coding	Rpap1	0.892541	8.94364e-06	6.95617e-05
								ENSMUSG00000022856.9	chr16	protein_coding	Tmem41a	-0.862146	8.98721e-06	6.98293e-05
								ENSMUSG00000002346.16	chr8	protein_coding	Slc25a42	-1.51336	9.02917e-06	7.01197e-05
								ENSMUSG00000025491.14	chr7	protein_coding	Ifitm1	0.93781	9.04703e-06	7.02226e-05
								ENSMUSG00000022952.17	chr16	protein_coding	Runx1	0.926648	9.10126e-06	7.05828e-05
								ENSMUSG00000051790.15	chr11	protein_coding	Nlgn2	-1.14048	9.10269e-06	7.05828e-05
								ENSMUSG00000045316.5	chr17	protein_coding	Fahd1	-1.55329	9.1269e-06	7.07346e-05
								ENSMUSG00000096916.7	chr7	protein_coding	Zfp850	0.92022	9.16668e-06	7.10069e-05
								ENSMUSG00000035933.5	chr12	protein_coding	Cog5	0.63405	9.1883e-06	7.11383e-05
								ENSMUSG00000031843.2	chr8	protein_coding	Mphosph6	0.912022	9.19683e-06	7.11682e-05
								ENSMUSG00000028484.16	chr4	protein_coding	Psip1	0.947626	9.2244e-06	7.13454e-05
								ENSMUSG00000070495.11	chr2	protein_coding	Ctcfl	-4.07833	9.24537e-06	7.14713e-05
								ENSMUSG00000001632.16	chr6	protein_coding	Brpf1	0.613072	9.26087e-06	7.15549e-05
								ENSMUSG00000032374.14	chr9	protein_coding	Plod2	-1.42579	9.27566e-06	7.16329e-05
								ENSMUSG00000030707.15	chr7	protein_coding	Coro1a	2.56062	9.29356e-06	7.17348e-05
								ENSMUSG00000001729.14	chr12	protein_coding	Akt1	0.883371	9.30611e-06	7.17953e-05
								ENSMUSG00000027495.4	chr2	protein_coding	Fam210b	-0.679483	9.31555e-06	7.18319e-05
								ENSMUSG00000024037.13	chr17	protein_coding	Wdr4	1.32103	9.36217e-06	7.21549e-05
								ENSMUSG00000013622.15	chr5	protein_coding	Atraid	-0.729811	9.37067e-06	7.2184e-05
								ENSMUSG00000049184.6	chr8	protein_coding	Purg	-1.08291	9.38616e-06	7.22668e-05
								ENSMUSG00000032346.7	chr9	protein_coding	Ooep	-3.47753	9.39511e-06	7.22992e-05
								ENSMUSG00000022040.8	chr14	protein_coding	Ephx2	-2.07462	9.42581e-06	7.24989e-05
								ENSMUSG00000037007.17	chr5	protein_coding	Zfp113	-0.659863	9.44307e-06	7.25951e-05
								ENSMUSG00000044149.7	chrX	protein_coding	Nkrf	1.21992	9.45785e-06	7.26721e-05
								ENSMUSG00000028932.7	chr5	protein_coding	Psmc2	0.921414	9.49426e-06	7.29152e-05
								ENSMUSG00000021877.12	chr14	protein_coding	Arf4	0.656252	9.49954e-06	7.2919e-05
								ENSMUSG00000020638.8	chr12	protein_coding	Cmpk2	1.28589	9.51199e-06	7.29779e-05
								ENSMUSG00000064367.1	chrM	protein_coding	mt-Nd5	-1.22271	9.53476e-06	7.31158e-05
								ENSMUSG00000025481.12	chr7	protein_coding	Urah	0.92873	9.55151e-06	7.32074e-05
								ENSMUSG00000060131.11	chr2	protein_coding	Atp8b4	4.23702	9.59542e-06	7.35071e-05
								ENSMUSG00000060073.9	chr12	protein_coding	Psma3	0.817847	9.63338e-06	7.37608e-05
								ENSMUSG00000011254.16	chr11	protein_coding	Thg1l	1.21607	9.65087e-06	7.38577e-05
								ENSMUSG00000028161.17	chr3	protein_coding	Ppp3ca	-0.638529	9.6802e-06	7.4045e-05
								ENSMUSG00000033396.13	chr2	protein_coding	Spg11	0.636176	9.69096e-06	7.40902e-05
								ENSMUSG00000021276.10	chr12	protein_coding	Cinp	0.973166	9.70057e-06	7.41265e-05
								ENSMUSG00000050944.14	chr11	protein_coding	Efcab5	1.51604	9.8207e-06	7.50069e-05
								ENSMUSG00000030447.15	chr7	protein_coding	Cyfip1	0.617934	9.83527e-06	7.50431e-05
								ENSMUSG00000028676.17	chr4	protein_coding	Srsf10	0.610787	9.86179e-06	7.52079e-05
								ENSMUSG00000020432.12	chr11	protein_coding	Tcn2	-1.68871	9.8726e-06	7.52189e-05
								ENSMUSG00000026174.9	chr1	protein_coding	Cnot9	0.722407	9.8731e-06	7.52189e-05
								ENSMUSG00000053702.16	chr2	protein_coding	Nebl	-1.88627	9.87802e-06	7.52189e-05
								ENSMUSG00000046449.15	chrX	protein_coding	Nexmif	-1.94764	9.92654e-06	7.55506e-05
								ENSMUSG00000019699.16	chr1	protein_coding	Akt3	2.5256	9.96979e-06	7.5842e-05
								ENSMUSG00000041747.3	chr13	protein_coding	Utp15	1.34008	9.98099e-06	7.58894e-05
								ENSMUSG00000035095.11	chr14	protein_coding	Fam167a	-1.97366	1.00428e-05	7.62836e-05
								ENSMUSG00000026480.12	chr1	protein_coding	Ncf2	1.56813	1.00531e-05	7.63236e-05
								ENSMUSG00000028618.11	chr4	protein_coding	Tmem59	-1.34682	1.01166e-05	7.67673e-05
								ENSMUSG00000014303.13	chr16	protein_coding	Glis2	-1.18803	1.01432e-05	7.68929e-05
								ENSMUSG00000061119.7	chr7	protein_coding	Prcp	-1.25952	1.0167e-05	7.70351e-05
								ENSMUSG00000031145.15	chrX	protein_coding	Prickle3	-0.718198	1.02089e-05	7.73139e-05
								ENSMUSG00000037712.16	chr14	protein_coding	Fermt2	-1.68827	1.0258e-05	7.76472e-05
								ENSMUSG00000017314.12	chr11	protein_coding	Mpp2	-1.83155	1.02872e-05	7.78295e-05
								ENSMUSG00000027823.9	chr3	protein_coding	Gmps	0.884877	1.03095e-05	7.79596e-05
								ENSMUSG00000028066.15	chr3	protein_coding	Pmf1	1.15614	1.03454e-05	7.81923e-05
								ENSMUSG00000027067.16	chr2	protein_coding	Ssrp1	0.93676	1.03632e-05	7.82887e-05
								ENSMUSG00000060639.5	chr13	protein_coding	H4c9	0.796146	1.04321e-05	7.8735e-05
								ENSMUSG00000042345.15	chr17	protein_coding	Ubash3a	4.32949	1.04364e-05	7.8735e-05
								ENSMUSG00000022026.7	chr14	protein_coding	Olfm4	7.62438	1.04378e-05	7.8735e-05
								ENSMUSG00000091625.8	chr6	protein_coding	Lsm5	1.11065	1.06106e-05	7.99987e-05
								ENSMUSG00000021451.16	chr13	protein_coding	Sema4d	1.29112	1.06362e-05	8.01522e-05
								ENSMUSG00000037533.20	chr11	protein_coding	Rapgef6	0.829114	1.06695e-05	8.03638e-05
								ENSMUSG00000038774.9	chr10	protein_coding	Ascc3	1.07582	1.06992e-05	8.05474e-05
								ENSMUSG00000037965.14	chr16	protein_coding	Zc3h7a	0.807243	1.07089e-05	8.05586e-05
								ENSMUSG00000041084.8	chr3	protein_coding	Ostc	0.880299	1.07112e-05	8.05586e-05
								ENSMUSG00000016541.10	chr15	protein_coding	Atxn10	0.597063	1.07256e-05	8.06271e-05
								ENSMUSG00000022557.11	chr15	protein_coding	Bop1	1.02537	1.07392e-05	8.06891e-05
								ENSMUSG00000044041.4	chr11	protein_coding	Krt13	4.56502	1.08033e-05	8.11308e-05
								ENSMUSG00000030216.12	chr6	protein_coding	Wbp11	0.69961	1.08341e-05	8.1322e-05
								ENSMUSG00000030243.16	chr6	protein_coding	Recql	0.909218	1.09057e-05	8.18197e-05
								ENSMUSG00000024800.8	chr19	protein_coding	Rpp30	1.3515	1.09694e-05	8.22569e-05
								ENSMUSG00000063810.7	chr6	protein_coding	Alms1	1.17427	1.09785e-05	8.22849e-05
								ENSMUSG00000038893.12	chr11	protein_coding	Fam117a	-1.61662	1.10161e-05	8.25259e-05
								ENSMUSG00000033209.17	chr5	protein_coding	Ttc28	-1.30393	1.10416e-05	8.26764e-05
								ENSMUSG00000058886.9	chr7	protein_coding	Deaf1	-0.925733	1.11283e-05	8.32851e-05
								ENSMUSG00000028557.10	chr4	protein_coding	Rnf11	-0.745459	1.11538e-05	8.34345e-05
								ENSMUSG00000055912.8	chr6	protein_coding	Tmem150a	-1.36927	1.1292e-05	8.43856e-05
								ENSMUSG00000058388.14	chr3	protein_coding	Phtf1	0.647385	1.13726e-05	8.49053e-05
								ENSMUSG00000057229.11	chr7	protein_coding	Dmac2	-0.620952	1.13962e-05	8.50393e-05
								ENSMUSG00000037992.16	chr11	protein_coding	Rara	-0.637328	1.142e-05	8.51755e-05
								ENSMUSG00000031960.14	chr8	protein_coding	Aars	0.814854	1.14662e-05	8.54784e-05
								ENSMUSG00000027253.15	chr2	protein_coding	Lrp4	-0.830532	1.15037e-05	8.56742e-05
								ENSMUSG00000109324.2	chr7	protein_coding	Prmt1	1.30193	1.15162e-05	8.57255e-05
								ENSMUSG00000024661.7	chr19	protein_coding	Fth1	-1.83769	1.15341e-05	8.58171e-05
								ENSMUSG00000018012.11	chr11	protein_coding	Rac3	1.5264	1.15656e-05	8.6009e-05
								ENSMUSG00000019139.10	chr8	protein_coding	Isyna1	1.55076	1.1613e-05	8.63194e-05
								ENSMUSG00000044788.10	chr11	protein_coding	Fads6	-1.93337	1.16236e-05	8.63566e-05
								ENSMUSG00000040327.16	chr17	protein_coding	Cul9	-1.28622	1.16512e-05	8.65191e-05
								ENSMUSG00000002222.14	chr6	protein_coding	Rmnd5a	-1.22352	1.17144e-05	8.69267e-05
								ENSMUSG00000033405.4	chr14	protein_coding	Nudt15	1.25955	1.17231e-05	8.69267e-05
								ENSMUSG00000027273.13	chr2	protein_coding	Snap25	-1.29328	1.17975e-05	8.74355e-05
								ENSMUSG00000016940.18	chr11	protein_coding	Kctd2	-0.698429	1.1896e-05	8.81229e-05
								ENSMUSG00000002043.17	chr7	protein_coding	Trappc6a	-1.03395	1.19294e-05	8.83277e-05
								ENSMUSG00000034647.15	chr17	protein_coding	Ankrd12	-0.788097	1.1946e-05	8.84072e-05
								ENSMUSG00000040726.10	chr14	protein_coding	Hesx1	2.70736	1.1987e-05	8.86676e-05
								ENSMUSG00000049691.8	chr5	protein_coding	Nkx3-2	-2.0348	1.20649e-05	8.91671e-05
[truncated: 3,565 more rows]
