# Supplementary material for: Hypusination in intestinal epithelial cells protects mice from infectious colitis
Source: Gut Microbes. 2024 Dec 14;16(1):2438828. doi: 10.1080/19490976.2024.2438828 (PMC11649231; doi:10.1080/19490976.2024.2438828)
Supplement: Supplemental Material [file KGMI_A_2438828_SM2431.zip › SuppTable3_Prot data.xlsx]

## Sheet: Comparisons - norm
									DhpsDepi vs. Dhpsfl/fl							Dhpsfl/fl + C. rodentium vs. Dhpsfl/fl							DhpsDepi + C. rodentium vs. DhpsDepi							DhpsDepi + C. rodentium vs. Dhpsfl/fl + C. rodentium
protein	majority_protein_ids	fasta_headers	accessions	protein_names	percent_sample_missing_Dhpsfl/fl	percent_sample_missing_DhpsDepi	percent_sample_missing_Dhpsfl/fl + C. rodentium	percent_sample_missing_DhpsDepi + C. rodentium	Log2(Fold Change)	P value	Adjust. P value	Issue	Missing %	Log2(Fold Change)_inf	Significant	Log2(Fold Change)	P value	Adjust. P value	Issue	Missing %	Log2(Fold Change)_inf	Significant	Log2(Fold Change)	P value	Adjust. P value	Issue	Missing %	Log2(Fold Change)_inf	Significant	Log2(Fold Change)	P value	Adjust. P value	Issue	Missing %	Log2(Fold Change)_inf	Significant
P52840;P52843	P52840	sp|P52840|ST1A1_MOUSE Sulfotransferase 1A1 OS=Mus musculus OX=10090 GN=Sult1a1 PE=1 SV=1	P52840	ST1A1_MOUSE	0	0	0	0	-2.05513	0.00366257	0.110098		0.474074	-2.05513	FALSE	0.237806	0.696383	0.864211		0.207407	0.237806	FALSE	-0.992981	0.098465	0.232156		0.7	-0.992981	FALSE	-3.28591	3.31337e-05	0.0017337		0.46	-3.28591	TRUE
Q8C196	Q8C196	sp|Q8C196|CPSM_MOUSE Carbamoyl-phosphate synthase [ammonia], mitochondrial OS=Mus musculus OX=10090 GN=Cps1 PE=1 SV=2	Q8C196	CPSM_MOUSE	50	80	40	60	-3.22029	0.0930082	0.368629		0.814815	-3.22029	FALSE	0.303102	0.778681	0.90315		0.592593	0.303102	FALSE	0.474292	0.776544	0.87452		0.933333	0.474292	FALSE	-3.0491	0.0921485	0.244394		0.733333	-3.0491	FALSE
P97450	P97450	sp|P97450|ATP5J_MOUSE ATP synthase-coupling factor 6, mitochondrial OS=Mus musculus OX=10090 GN=Atp5pf PE=1 SV=1	P97450	ATP5J_MOUSE	25	20	60	40	-0.244081	0.454571	0.71479		0.555556	-0.244081	FALSE	2.14805	0.000411383	0.0168611		0.555556	2.14805	TRUE	-0.348014	0.29499	0.485332		0.7	-0.348014	FALSE	-2.74015	7.75429e-05	0.00262784		0.7	-2.74015	TRUE
Q8VCT4;P23953	Q8VCT4	sp|Q8VCT4|EST1D_MOUSE Carboxylesterase 1D OS=Mus musculus OX=10090 GN=Ces1d PE=1 SV=1	Q8VCT4	EST1D_MOUSE	0	0	0	0	-1.256	0.00360473	0.110098		0.252525	-1.256	FALSE	0.00200215	0.99569	0.997153		0.181818	0.00200215	FALSE	-1.24798	0.00246296	0.0170719		0.454545	-1.24798	TRUE	-2.50598	2.64575e-06	0.000411639		0.390909	-2.50598	TRUE
P15947;P15945;P00757;Q61759;P15946;P00756	P15947	sp|P15947|KLK1_MOUSE Kallikrein-1 OS=Mus musculus OX=10090 GN=Klk1 PE=1 SV=3	P15947	KLK1_MOUSE	0	0	0	0	-1.43315	0.00138923	0.0738972		0.277778	-1.43315	FALSE	-0.201788	0.589951	0.806363		0.0952381	-0.201788	FALSE	-0.988766	0.0118721	0.0541533		0.457143	-0.988766	FALSE	-2.22013	1.14025e-05	0.000870587		0.292857	-2.22013	TRUE
P17717	P17717	sp|P17717|UDB17_MOUSE UDP-glucuronosyltransferase 2B17 OS=Mus musculus OX=10090 GN=Ugt2b17 PE=1 SV=1	P17717	UDB17_MOUSE	0	20	0	40	-1.51707	0.0178838	0.18621		0.685185	-1.51707	FALSE	0.924431	0.103698	0.317141		0.333333	0.924431	FALSE	0.262723	0.668082	0.794244		0.816667	0.262723	FALSE	-2.17878	0.0024745	0.0223291		0.5	-2.17878	TRUE
P11725	P11725	sp|P11725|OTC_MOUSE Ornithine transcarbamylase, mitochondrial OS=Mus musculus OX=10090 GN=Otc PE=1 SV=1	P11725	OTC_MOUSE	0	0	0	0	-0.765011	0.038357	0.255903		0.309524	-0.765011	FALSE	0.0573144	0.867209	0.939602		0.174603	0.0573144	FALSE	-1.25728	0.00126374	0.0106961		0.621429	-1.25728	TRUE	-2.07961	9.25958e-06	0.00080994		0.5	-2.07961	TRUE
Q8VCC2	Q8VCC2	sp|Q8VCC2|EST1_MOUSE Liver carboxylesterase 1 OS=Mus musculus OX=10090 GN=Ces1 PE=1 SV=1	Q8VCC2	EST1_MOUSE	0	0	0	0	-0.508858	0.210012	0.515105		0.237374	-0.508858	FALSE	-0.136929	0.729425	0.882559		0.20202	-0.136929	FALSE	-1.65564	0.000407019	0.00461036		0.436364	-1.65564	TRUE	-2.02757	5.71819e-05	0.00218006		0.404545	-2.02757	TRUE
Q91WU0	Q91WU0	sp|Q91WU0|EST1F_MOUSE Carboxylesterase 1F OS=Mus musculus OX=10090 GN=Ces1f PE=1 SV=1	Q91WU0	EST1F_MOUSE	0	0	0	0	-0.592815	0.097745	0.373253		0.271242	-0.592815	FALSE	-0.143728	0.674625	0.856841		0.245098	-0.143728	FALSE	-1.5011	0.000261652	0.00349673		0.502941	-1.5011	TRUE	-1.95019	1.81931e-05	0.00120628		0.479412	-1.95019	TRUE
Q9D964	Q9D964	sp|Q9D964|GATM_MOUSE Glycine amidinotransferase, mitochondrial OS=Mus musculus OX=10090 GN=Gatm PE=1 SV=1	Q9D964	GATM_MOUSE	75	80	0	80	0.421375	0.652152	0.849283		0.925926	0.421375	FALSE	1.74658	0.0598842	0.230201		0.592593	1.74658	FALSE	-0.612538	0.51857	0.684611		0.933333	-0.612538	FALSE	-1.93774	0.044677	0.151912		0.633333	-1.93774	FALSE
Q9D816;Q64458;P56656;P56655;P56657;Q91W64	Q9D816	sp|Q9D816|CP255_MOUSE Cytochrome P450 2C55 OS=Mus musculus OX=10090 GN=Cyp2c55 PE=1 SV=1	Q9D816	CP255_MOUSE	0	0	0	0	-0.504652	0.341414	0.632004		0.176768	-0.504652	FALSE	0.0570778	0.912987	0.961739		0.159933	0.0570778	FALSE	-1.31733	0.0157989	0.0660347		0.271212	-1.31733	FALSE	-1.87906	0.00147918	0.0157024		0.256061	-1.87906	TRUE
Q9NYQ2	Q9NYQ2	sp|Q9NYQ2|HAOX2_MOUSE 2-Hydroxyacid oxidase 2 OS=Mus musculus OX=10090 GN=Hao2 PE=1 SV=1	Q9NYQ2	HAOX2_MOUSE	0	0	0	0	0.0164737	0.948787	0.982121		0.164251	0.0164737	FALSE	-0.323773	0.218737	0.481095		0.217391	-0.323773	FALSE	-2.19848	1.38923e-07	2.82198e-05		0.347826	-2.19848	TRUE	-1.85823	1.14864e-06	0.000379315		0.395652	-1.85823	TRUE
Q61823	Q61823	sp|Q61823|PDCD4_MOUSE Programmed cell death protein 4 OS=Mus musculus OX=10090 GN=Pdcd4 PE=1 SV=1	Q61823	PDCD4_MOUSE	0	0	0	0	-1.14802	0.00659692	0.123129		0.513889	-1.14802	FALSE	0.421214	0.26576	0.537367		0.263889	0.421214	FALSE	-0.235164	0.504068	0.673934		0.6625	-0.235164	FALSE	-1.8044	9.74747e-05	0.00297298		0.4375	-1.8044	TRUE
P17563;Q63836	P17563;Q63836	sp|P17563|SBP1_MOUSE Methanethiol oxidase OS=Mus musculus OX=10090 GN=Selenbp1 PE=1 SV=2;sp|Q63836|SBP2_MOUSE Selenium-binding protein 2 OS=Mus musculus OX=10090 GN=Selenbp2 PE=1 SV=2	P17563;Q63836	SBP1_MOUSE;SBP2_MOUSE	0	0	0	0	-1.10337	0.0385471	0.255903		0.288889	-1.10337	FALSE	-0.318077	0.523169	0.756687		0.196296	-0.318077	FALSE	-0.990352	0.0474611	0.141225		0.483333	-0.990352	FALSE	-1.77565	0.00150817	0.0157531		0.4	-1.77565	TRUE
P26339	P26339	sp|P26339|CMGA_MOUSE Chromogranin-A OS=Mus musculus OX=10090 GN=Chga PE=1 SV=1	P26339	CMGA_MOUSE	0	0	0	0	-0.736686	0.0822195	0.356667		0.388889	-0.736686	FALSE	0.207996	0.606652	0.817041		0.268519	0.207996	FALSE	-0.788349	0.0516604	0.149956		0.533333	-0.788349	FALSE	-1.73303	0.000315807	0.0062955		0.425	-1.73303	TRUE
Q9D939	Q9D939	sp|Q9D939|ST1C2_MOUSE Sulfotransferase 1C2 OS=Mus musculus OX=10090 GN=Sult1c2 PE=1 SV=1	Q9D939	ST1C2_MOUSE	0	0	0	20	-1.40653	0.0207156	0.193852		0.580247	-1.40653	FALSE	0.149754	0.785445	0.904179		0.382716	0.149754	FALSE	-0.134457	0.806853	0.891077		0.722222	-0.134457	FALSE	-1.69075	0.00733358	0.0447349		0.544444	-1.69075	TRUE
O35381;Q64G17	O35381;Q64G17	sp|O35381|AN32A_MOUSE Acidic leucine-rich nuclear phosphoprotein 32 family member A OS=Mus musculus OX=10090 GN=Anp32a PE=1 SV=1;sp|Q64G17|AN32C_MOUSE Putative acidic leucine-rich nuclear phosphoprotein 32 family member C OS=Mus musculus OX=10090 GN=Anp32c	O35381;Q64G17	AN32A_MOUSE;AN32C_MOUSE	0	0	0	0	-0.697921	0.168558	0.474596		0.472222	-0.697921	FALSE	-0.152111	0.756876	0.894047		0.361111	-0.152111	FALSE	-1.08013	0.0313305	0.107626		0.625	-1.08013	FALSE	-1.62594	0.00276503	0.0236891		0.525	-1.62594	TRUE
Q9CQ19	Q9CQ19	sp|Q9CQ19|MYL9_MOUSE Myosin regulatory light polypeptide 9 OS=Mus musculus OX=10090 GN=Myl9 PE=1 SV=3	Q9CQ19	MYL9_MOUSE	0	0	0	0	0.0331939	0.919062	0.969588		0.0555556	0.0331939	FALSE	0.251583	0.445679	0.699298		0	0.251583	FALSE	-1.4	0.000331571	0.004098		0.275	-1.4	TRUE	-1.61839	8.19068e-05	0.00263545		0.225	-1.61839	TRUE
P30933	P30933	sp|P30933|SVS5_MOUSE Seminal vesicle secretory protein 5 OS=Mus musculus OX=10090 GN=Svs5 PE=2 SV=1	P30933	SVS5_MOUSE	50	60	20	0	1.91757	0.0520639	0.295365		0.703704	1.91757	FALSE	1.71874	0.0458108	0.195972		0.5	1.71874	FALSE	-1.80644	0.0328101	0.111122		0.583333	-1.80644	FALSE	-1.60761	0.0208415	0.0922593		0.4	-1.60761	FALSE
A2AFS3	A2AFS3	sp|A2AFS3|ELAP1_MOUSE Endosome/lysosome-associated apoptosis and autophagy regulator 1 OS=Mus musculus OX=10090 GN=Elapor1 PE=1 SV=1	A2AFS3	ELAP1_MOUSE	0	0	0	0	-0.640583	0.0701663	0.334504		0.244444	-0.640583	FALSE	0.0119142	0.971552	0.988553		0.188889	0.0119142	FALSE	-0.947313	0.00797079	0.0410253		0.45	-0.947313	TRUE	-1.59981	0.000115342	0.00332765		0.4	-1.59981	TRUE
P54869	P54869	sp|P54869|HMCS2_MOUSE Hydroxymethylglutaryl-CoA synthase, mitochondrial OS=Mus musculus OX=10090 GN=Hmgcs2 PE=1 SV=2	P54869	HMCS2_MOUSE	0	0	0	0	-0.804382	0.0679504	0.332299		0.175627	-0.804382	FALSE	0.167914	0.687149	0.86254		0.12724	0.167914	FALSE	-0.609394	0.134808	0.285594		0.269355	-0.609394	FALSE	-1.58169	0.000941234	0.0119119		0.225806	-1.58169	TRUE
Q8QZR3	Q8QZR3	sp|Q8QZR3|EST2A_MOUSE Pyrethroid hydrolase Ces2a OS=Mus musculus OX=10090 GN=Ces2a PE=1 SV=1	Q8QZR3	EST2A_MOUSE	0	0	0	0	-1.16418	0.0127327	0.162893		0.377778	-1.16418	FALSE	-1.05906	0.0212414	0.132019		0.362963	-1.05906	FALSE	-1.47211	0.00177097	0.0134904		0.626667	-1.47211	TRUE	-1.57723	0.00101988	0.012295		0.613333	-1.57723	TRUE
Q8C102	Q8C102	sp|Q8C102|GALT5_MOUSE Polypeptide N-acetylgalactosaminyltransferase 5 OS=Mus musculus OX=10090 GN=Galnt5 PE=2 SV=2	Q8C102	GALT5_MOUSE	0	0	0	0	-0.609107	0.028136	0.219735		0.574074	-0.609107	FALSE	0.332961	0.203966	0.464435		0.425926	0.332961	FALSE	-0.604574	0.021849	0.0843395		0.7	-0.604574	FALSE	-1.54664	9.29439e-06	0.00080994		0.566667	-1.54664	TRUE
Q64FW2	Q64FW2	sp|Q64FW2|RETST_MOUSE All-trans-retinol 13,14-reductase OS=Mus musculus OX=10090 GN=Retsat PE=1 SV=3	Q64FW2	RETST_MOUSE	0	0	0	0	-1.06364	0.00443673	0.114253		0.428571	-1.06364	FALSE	0.148753	0.646713	0.838956		0.349206	0.148753	FALSE	-0.256441	0.405885	0.590607		0.585714	-0.256441	FALSE	-1.46884	0.000192914	0.0047071		0.514286	-1.46884	TRUE
Q99PG0	Q99PG0	sp|Q99PG0|AAAD_MOUSE Arylacetamide deacetylase OS=Mus musculus OX=10090 GN=Aadac PE=1 SV=3	Q99PG0	AAAD_MOUSE	0	0	0	0	0.165303	0.248497	0.556868		0.171717	0.165303	FALSE	-0.155737	0.275738	0.545541		0.222222	-0.155737	FALSE	-1.76327	7.80086e-10	6.39591e-07		0.409091	-1.76327	TRUE	-1.44223	1.22854e-08	1.87717e-05		0.454545	-1.44223	TRUE
Q5JCT0	Q5JCT0	sp|Q5JCT0|GCNT3_MOUSE Beta-1,3-galactosyl-O-glycosyl-glycoprotein beta-1,6-N-acetylglucosaminyltransferase 3 OS=Mus musculus OX=10090 GN=Gcnt3 PE=2 SV=2	Q5JCT0	GCNT3_MOUSE	0	0	0	0	-0.895902	0.00598589	0.12263		0.3125	-0.895902	FALSE	0.114095	0.689543	0.863729		0.208333	0.114095	FALSE	-0.414984	0.13697	0.288934		0.43125	-0.414984	FALSE	-1.42498	7.43177e-05	0.0025864		0.3375	-1.42498	TRUE
P53996	P53996	sp|P53996|CNBP_MOUSE CCHC-type zinc finger nucleic acid binding protein OS=Mus musculus OX=10090 GN=Cnbp PE=1 SV=2	P53996	CNBP_MOUSE	25	20	0	0	-0.788381	0.0817462	0.356667		0.5	-0.788381	FALSE	0.0697359	0.86414	0.938731		0.319444	0.0697359	FALSE	-0.563819	0.148471	0.304847		0.5875	-0.563819	FALSE	-1.42194	0.00123177	0.0139808		0.425	-1.42194	TRUE
Q3USF0	Q3USF0	sp|Q3USF0|B3GN6_MOUSE Acetylgalactosaminyl-O-glycosyl-glycoprotein beta-1,3-N-acetylglucosaminyltransferase OS=Mus musculus OX=10090 GN=B3gnt6 PE=2 SV=2	Q3USF0	B3GN6_MOUSE	0	0	0	0	-0.548885	0.136828	0.431249		0.592593	-0.548885	FALSE	0.630662	0.0910089	0.293962		0.351852	0.630662	FALSE	-0.216965	0.519865	0.68543		0.666667	-0.216965	FALSE	-1.39651	0.00071022	0.0102662		0.45	-1.39651	TRUE
Q63886;P70691	Q63886;P70691	sp|Q63886|UD11_MOUSE UDP-glucuronosyltransferase 1A1 OS=Mus musculus OX=10090 GN=Ugt1a1 PE=1 SV=2;sp|P70691|UD12_MOUSE UDP-glucuronosyltransferase 1-2 OS=Mus musculus OX=10090 GN=Ugt1a2 PE=1 SV=1	Q63886;P70691	UD11_MOUSE;UD12_MOUSE	0	0	0	0	-0.891704	0.0142142	0.168601		0.282051	-0.891704	FALSE	0.287432	0.385529	0.649477		0.119658	0.287432	FALSE	-0.205236	0.50875	0.676926		0.392308	-0.205236	FALSE	-1.38437	0.000371095	0.00677749		0.246154	-1.38437	TRUE
Q2KHK6;Q99NB5	Q2KHK6	sp|Q2KHK6|GSDC2_MOUSE Gasdermin-C2 OS=Mus musculus OX=10090 GN=Gsdmc2 PE=2 SV=2	Q2KHK6	GSDC2_MOUSE	0	0	0	0	-0.335748	0.506184	0.752698		0.212121	-0.335748	FALSE	-0.929872	0.0796911	0.271576		0.29798	-0.929872	FALSE	-1.97411	0.00128611	0.0107956		0.495455	-1.97411	TRUE	-1.37999	0.0140588	0.0707355		0.572727	-1.37999	FALSE
Q8VE47	Q8VE47	sp|Q8VE47|UBA5_MOUSE Ubiquitin-like modifier-activating enzyme 5 OS=Mus musculus OX=10090 GN=Uba5 PE=1 SV=2	Q8VE47	UBA5_MOUSE	0	0	40	80	-0.015413	0.971442	0.986594		0.333333	-0.015413	FALSE	-1.32043	0.0217689	0.133764		0.555556	-1.32043	FALSE	-2.66795	0.00361069	0.0228662		0.633333	-2.66795	TRUE	-1.36293	0.0912116	0.243395		0.833333	-1.36293	FALSE
P15626;Q8R5I6	P15626	sp|P15626|GSTM2_MOUSE Glutathione S-transferase Mu 2 OS=Mus musculus OX=10090 GN=Gstm2 PE=1 SV=2	P15626	GSTM2_MOUSE	0	0	0	20	-0.846815	0.241685	0.552202		0.481481	-0.846815	FALSE	-0.660344	0.355804	0.620203		0.481481	-0.660344	FALSE	-1.16945	0.197694	0.370235		0.75	-1.16945	FALSE	-1.35592	0.139827	0.323791		0.75	-1.35592	FALSE
Q60953	Q60953	sp|Q60953|PML_MOUSE Protein PML OS=Mus musculus OX=10090 GN=Pml PE=1 SV=3	Q60953	PML_MOUSE	0	0	0	0	-0.743691	0.0251385	0.210029		0.522222	-0.743691	FALSE	0.27613	0.370392	0.635767		0.355556	0.27613	FALSE	-0.329429	0.260834	0.445994		0.64	-0.329429	FALSE	-1.34925	0.000240437	0.00532493		0.49	-1.34925	TRUE
P85094	P85094	sp|P85094|ISC2A_MOUSE Isochorismatase domain-containing protein 2A OS=Mus musculus OX=10090 GN=Isoc2a PE=1 SV=1	P85094	ISC2A_MOUSE	0	0	0	0	-0.629687	0.0913581	0.365353		0.322222	-0.629687	FALSE	-0.11847	0.739018	0.886877		0.177778	-0.11847	FALSE	-0.836898	0.0225085	0.08616		0.45	-0.836898	FALSE	-1.34812	0.000953245	0.0119156		0.32	-1.34812	TRUE
Q9CZS1;Q9JHW9	Q9CZS1	sp|Q9CZS1|AL1B1_MOUSE Aldehyde dehydrogenase X, mitochondrial OS=Mus musculus OX=10090 GN=Aldh1b1 PE=1 SV=1	Q9CZS1	AL1B1_MOUSE	0	0	0	0	-0.629721	0.00661942	0.123129		0.2	-0.629721	FALSE	0.0528434	0.795181	0.906686		0.148889	0.0528434	FALSE	-0.66473	0.0030577	0.0201662		0.302	-0.66473	TRUE	-1.34729	3.35872e-06	0.000465641		0.256	-1.34729	TRUE
Q9DCC7	Q9DCC7	sp|Q9DCC7|ISC2B_MOUSE Isochorismatase domain-containing protein 2B OS=Mus musculus OX=10090 GN=Isoc2b PE=1 SV=1	Q9DCC7	ISC2B_MOUSE	0	0	0	60	-1.1128	0.00254628	0.096504		0.361111	-1.1128	FALSE	-0.397515	0.200018	0.458545		0.194444	-0.397515	FALSE	-0.62631	0.112371	0.253063		0.7	-0.62631	FALSE	-1.3416	0.00320841	0.0256841		0.55	-1.3416	TRUE
Q8VHC3	Q8VHC3	sp|Q8VHC3|SELM_MOUSE Selenoprotein M OS=Mus musculus OX=10090 GN=Selenom PE=1 SV=3	Q8VHC3	SELM_MOUSE	0	0	0	40	-0.580151	0.0770246	0.350133		0.25	-0.580151	FALSE	-0.467811	0.145499	0.385328		0.25	-0.467811	FALSE	-1.22466	0.00255289	0.0174409		0.525	-1.22466	TRUE	-1.33699	0.00133787	0.014781		0.525	-1.33699	TRUE
P10649	P10649	sp|P10649|GSTM1_MOUSE Glutathione S-transferase Mu 1 OS=Mus musculus OX=10090 GN=Gstm1 PE=1 SV=2	P10649	GSTM1_MOUSE	0	0	0	0	-0.329112	0.415818	0.686665		0.293651	-0.329112	FALSE	-0.365958	0.366834	0.632523		0.309524	-0.365958	FALSE	-1.35404	0.00236124	0.0166159		0.471429	-1.35404	TRUE	-1.31719	0.00289493	0.0244586		0.485714	-1.31719	TRUE
Q8BNU0	Q8BNU0	sp|Q8BNU0|ARMC6_MOUSE Armadillo repeat-containing protein 6 OS=Mus musculus OX=10090 GN=Armc6 PE=1 SV=1	Q8BNU0	ARMC6_MOUSE	0	0	0	0	-0.631487	0.360432	0.648777		0.296296	-0.631487	FALSE	-1.68218	0.0238836	0.142424		0.333333	-1.68218	FALSE	-2.35745	0.00198934	0.014605		0.333333	-2.35745	TRUE	-1.30676	0.0560665	0.177771		0.366667	-1.30676	FALSE
Q91Y97	Q91Y97	sp|Q91Y97|ALDOB_MOUSE Fructose-bisphosphate aldolase B OS=Mus musculus OX=10090 GN=Aldob PE=1 SV=3	Q91Y97	ALDOB_MOUSE	0	0	0	20	-0.54473	0.166028	0.47079		0.320988	-0.54473	FALSE	-0.252735	0.508845	0.748098		0.246914	-0.252735	FALSE	-1.00344	0.0175386	0.0715395		0.633333	-1.00344	FALSE	-1.29543	0.00371529	0.0278938		0.566667	-1.29543	TRUE
P26150;O35469;P26149;Q61767;Q61694;P24815	P26150;O35469	sp|P26150|3BHS3_MOUSE 3 beta-hydroxysteroid dehydrogenase/Delta 5-->4-isomerase type 3 OS=Mus musculus OX=10090 GN=Hsd3b3 PE=1 SV=3;sp|O35469|3BHS6_MOUSE 3 beta-hydroxysteroid dehydrogenase/Delta 5-->4-isomerase type 6 OS=Mus musculus OX=10090 GN=Hsd3b6 PE	P26150;O35469	3BHS3_MOUSE;3BHS6_MOUSE	0	0	0	0	-0.295921	0.117123	0.400358		0.222222	-0.295921	FALSE	-0.0742587	0.682416	0.860252		0.187135	-0.0742587	FALSE	-1.06164	1.35792e-05	0.00045468		0.315789	-1.06164	TRUE	-1.2833	1.49239e-06	0.000379315		0.284211	-1.2833	TRUE
Q8CHG3	Q8CHG3	sp|Q8CHG3|GCC2_MOUSE GRIP and coiled-coil domain-containing protein 2 OS=Mus musculus OX=10090 GN=Gcc2 PE=1 SV=3	Q8CHG3	GCC2_MOUSE	0	0	0	0	-0.445176	0.0381255	0.255903		0.574074	-0.445176	FALSE	0.585283	0.00917574	0.0825812		0.342593	0.585283	FALSE	-0.248872	0.197641	0.370235		0.65	-0.248872	FALSE	-1.27933	4.81385e-06	0.000543786		0.441667	-1.27933	TRUE
Q9D7Z6	Q9D7Z6	sp|Q9D7Z6|CLCA1_MOUSE Calcium-activated chloride channel regulator 1 OS=Mus musculus OX=10090 GN=Clca1 PE=1 SV=2	Q9D7Z6	CLCA1_MOUSE	0	0	0	0	-0.92561	0.0745841	0.344724		0.131783	-0.92561	FALSE	-2.15685	0.000453622	0.0174362		0.245478	-2.15685	TRUE	-2.50514	6.09405e-05	0.00126317		0.377907	-2.50514	TRUE	-1.2739	0.0135321	0.0685597		0.480233	-1.2739	FALSE
Q9CR21	Q9CR21	sp|Q9CR21|ACPM_MOUSE Acyl carrier protein, mitochondrial OS=Mus musculus OX=10090 GN=Ndufab1 PE=1 SV=1	Q9CR21	ACPM_MOUSE	50	40	20	60	-1.27537	0.117854	0.401653		0.611111	-1.27537	FALSE	-0.519868	0.468764	0.716815		0.444444	-0.519868	FALSE	-0.515358	0.494681	0.666447		0.7	-0.515358	FALSE	-1.27086	0.103323	0.265043		0.55	-1.27086	FALSE
P70277	P70277	sp|P70277|SIA7B_MOUSE Alpha-N-acetylgalactosaminide alpha-2,6-sialyltransferase 2 OS=Mus musculus OX=10090 GN=St6galnac2 PE=1 SV=2	P70277	SIA7B_MOUSE	0	0	0	20	-0.412574	0.155643	0.460051		0.277778	-0.412574	FALSE	0.0239363	0.931851	0.968908		0.222222	0.0239363	FALSE	-0.834342	0.00891342	0.0448458		0.4	-0.834342	TRUE	-1.27085	0.000395077	0.00696523		0.35	-1.27085	TRUE
O70475	O70475	sp|O70475|UGDH_MOUSE UDP-glucose 6-dehydrogenase OS=Mus musculus OX=10090 GN=Ugdh PE=1 SV=1	O70475	UGDH_MOUSE	0	0	0	0	-0.720591	0.0707347	0.33563		0.229885	-0.720591	FALSE	0.0992776	0.792348	0.905461		0.168582	0.0992776	FALSE	-0.442492	0.224482	0.403063		0.344828	-0.442492	FALSE	-1.26236	0.0025488	0.022403		0.289655	-1.26236	TRUE
Q60829	Q60829	sp|Q60829|PPR1B_MOUSE Protein phosphatase 1 regulatory subunit 1B OS=Mus musculus OX=10090 GN=Ppp1r1b PE=1 SV=2	Q60829	PPR1B_MOUSE	0	0	0	20	-0.73341	0.168582	0.474596		0.31746	-0.73341	FALSE	0.00719559	0.988836	0.9954		0.285714	0.00719559	FALSE	-0.506264	0.333256	0.524437		0.514286	-0.506264	FALSE	-1.24687	0.0270729	0.109078		0.485714	-1.24687	FALSE
Q09200	Q09200	sp|Q09200|B4GN1_MOUSE Beta-1,4 N-acetylgalactosaminyltransferase 1 OS=Mus musculus OX=10090 GN=B4galnt1 PE=1 SV=1	Q09200	B4GN1_MOUSE	0	0	0	0	-0.633143	0.0148891	0.168601		0.285714	-0.633143	FALSE	0.230841	0.331953	0.598937		0.174603	0.230841	FALSE	-0.374105	0.105361	0.242698		0.392857	-0.374105	FALSE	-1.23809	4.18084e-05	0.0018779		0.292857	-1.23809	TRUE
P99028	P99028	sp|P99028|QCR6_MOUSE Cytochrome b-c1 complex subunit 6, mitochondrial OS=Mus musculus OX=10090 GN=Uqcrh PE=1 SV=2	P99028	QCR6_MOUSE	0	0	0	0	-0.471012	0.32368	0.618505		0.37037	-0.471012	FALSE	0.364308	0.442237	0.697876		0.240741	0.364308	FALSE	-0.399936	0.372614	0.56347		0.416667	-0.399936	FALSE	-1.23526	0.0124502	0.0647949		0.3	-1.23526	FALSE
O08638;Q02566	O08638	sp|O08638|MYH11_MOUSE Myosin-11 OS=Mus musculus OX=10090 GN=Myh11 PE=1 SV=1	O08638	MYH11_MOUSE	0	0	0	0	-0.0234634	0.920388	0.970424		0.22619	-0.0234634	FALSE	0.626214	0.0160449	0.114504		0.179233	0.626214	FALSE	-0.582115	0.017317	0.0708253		0.281548	-0.582115	FALSE	-1.23179	4.53406e-05	0.00192068		0.239286	-1.23179	TRUE
P29758	P29758	sp|P29758|OAT_MOUSE Ornithine aminotransferase, mitochondrial OS=Mus musculus OX=10090 GN=Oat PE=1 SV=1	P29758	OAT_MOUSE	0	0	0	0	-0.64605	0.00549631	0.120759		0.20915	-0.64605	FALSE	0.135992	0.505646	0.74484		0.163399	0.135992	FALSE	-0.436406	0.034763	0.115178		0.255882	-0.436406	FALSE	-1.21845	1.03669e-05	0.000832083		0.214706	-1.21845	TRUE
P48771	P48771	sp|P48771|CX7A2_MOUSE Cytochrome c oxidase subunit 7A2, mitochondrial OS=Mus musculus OX=10090 GN=Cox7a2 PE=1 SV=2	P48771	CX7A2_MOUSE	0	0	0	0	-0.935918	0.140079	0.434549		0.444444	-0.935918	FALSE	0.204126	0.738716	0.886877		0.25	0.204126	FALSE	-0.0686207	0.905172	0.950818		0.5	-0.0686207	FALSE	-1.20866	0.0497517	0.163692		0.325	-1.20866	FALSE
Q8R164	Q8R164	sp|Q8R164|BPHL_MOUSE Valacyclovir hydrolase OS=Mus musculus OX=10090 GN=Bphl PE=1 SV=1	Q8R164	BPHL_MOUSE	0	0	0	0	-0.10745	0.561177	0.793915		0.212963	-0.10745	FALSE	-0.266762	0.160781	0.408599		0.222222	-0.266762	FALSE	-1.36387	8.59845e-07	7.77954e-05		0.358333	-1.36387	TRUE	-1.20456	3.83242e-06	0.000487037		0.366667	-1.20456	TRUE
Q922W5	Q922W5	sp|Q922W5|P5CR1_MOUSE Pyrroline-5-carboxylate reductase 1, mitochondrial OS=Mus musculus OX=10090 GN=Pycr1 PE=1 SV=1	Q922W5	P5CR1_MOUSE	0	20	0	60	-0.91837	0.0107978	0.15591		0.472222	-0.91837	FALSE	-0.262564	0.375795	0.639971		0.305556	-0.262564	FALSE	-0.548742	0.163231	0.325928		0.775	-0.548742	FALSE	-1.20455	0.00597997	0.0385601		0.625	-1.20455	TRUE
Q99LP8	Q99LP8	sp|Q99LP8|YIPF2_MOUSE Protein YIPF2 OS=Mus musculus OX=10090 GN=Yipf2 PE=2 SV=1	Q99LP8	YIPF2_MOUSE	0	0	20	40	-0.419003	0.4213	0.690477		0.444444	-0.419003	FALSE	0.121191	0.823123	0.918518		0.388889	0.121191	FALSE	-0.658103	0.25281	0.43718		0.6	-0.658103	FALSE	-1.1983	0.0584176	0.181874		0.55	-1.1983	FALSE
Q9D0F9	Q9D0F9	sp|Q9D0F9|PGM1_MOUSE Phosphoglucomutase-1 OS=Mus musculus OX=10090 GN=Pgm1 PE=1 SV=4	Q9D0F9	PGM1_MOUSE	0	0	0	0	-0.687155	0.0915622	0.365353		0.466667	-0.687155	FALSE	-0.0687134	0.859359	0.936893		0.377778	-0.0687134	FALSE	-0.573512	0.131378	0.281313		0.65	-0.573512	FALSE	-1.19195	0.00469573	0.0321842		0.57	-1.19195	TRUE
Q3UZZ6	Q3UZZ6	sp|Q3UZZ6|ST1D1_MOUSE Sulfotransferase 1 family member D1 OS=Mus musculus OX=10090 GN=Sult1d1 PE=1 SV=1	Q3UZZ6	ST1D1_MOUSE	0	0	0	0	-0.779805	0.0836222	0.357232		0.373737	-0.779805	FALSE	0.552727	0.208725	0.469363		0.252525	0.552727	FALSE	0.148699	0.713036	0.831466		0.427273	0.148699	FALSE	-1.18383	0.00926801	0.0535368		0.318182	-1.18383	FALSE
Q8BH60	Q8BH60	sp|Q8BH60|GOPC_MOUSE Golgi-associated PDZ and coiled-coil motif-containing protein OS=Mus musculus OX=10090 GN=Gopc PE=1 SV=1	Q8BH60	GOPC_MOUSE	0	20	0	0	-0.914204	0.0806596	0.356667		0.761905	-0.914204	FALSE	1.31186	0.0128989	0.100313		0.444444	1.31186	FALSE	1.04381	0.039823	0.126134		0.657143	1.04381	FALSE	-1.18225	0.0165157	0.0787078		0.371429	-1.18225	FALSE
P61922	P61922	sp|P61922|GABT_MOUSE 4-aminobutyrate aminotransferase, mitochondrial OS=Mus musculus OX=10090 GN=Abat PE=1 SV=1	P61922	GABT_MOUSE	0	0	0	0	-0.565449	0.130653	0.420319		0.283525	-0.565449	FALSE	-0.874174	0.02589	0.146004		0.287356	-0.874174	FALSE	-1.48661	0.000459299	0.00507059		0.465517	-1.48661	TRUE	-1.17788	0.00301208	0.0250543		0.468966	-1.17788	TRUE
Q99JG3	Q99JG3	sp|Q99JG3|ANX13_MOUSE Annexin A13 OS=Mus musculus OX=10090 GN=Anxa13 PE=1 SV=3	Q99JG3	ANX13_MOUSE	0	0	0	20	-0.865224	0.0958703	0.369655		0.5	-0.865224	FALSE	-0.0263831	0.957353	0.982457		0.361111	-0.0263831	FALSE	-0.319681	0.520174	0.685541		0.65	-0.319681	FALSE	-1.15852	0.0314284	0.119671		0.525	-1.15852	FALSE
Q922B1	Q922B1	sp|Q922B1|MACD1_MOUSE ADP-ribose glycohydrolase MACROD1 OS=Mus musculus OX=10090 GN=Macrod1 PE=1 SV=2	Q922B1	MACD1_MOUSE	0	0	0	40	-1.0121	0.00712462	0.125559		0.407407	-1.0121	FALSE	0.0817781	0.800728	0.90823		0.222222	0.0817781	FALSE	-0.0488697	0.889709	0.944579		0.633333	-0.0488697	FALSE	-1.14274	0.00567284	0.0371291		0.466667	-1.14274	TRUE
Q9D8T4	Q9D8T4	sp|Q9D8T4|TV23B_MOUSE Golgi apparatus membrane protein TVP23 homolog B OS=Mus musculus OX=10090 GN=Tvp23b PE=1 SV=1	Q9D8T4	TV23B_MOUSE	0	0	0	0	-0.484562	0.0399205	0.256439		0.266667	-0.484562	FALSE	0.201128	0.365229	0.631332		0.111111	0.201128	FALSE	-0.454664	0.0407538	0.127754		0.4	-0.454664	FALSE	-1.14035	4.92398e-05	0.00197607		0.26	-1.14035	TRUE
Q3UNX5	Q3UNX5	sp|Q3UNX5|ACSM3_MOUSE Acyl-coenzyme A synthetase ACSM3, mitochondrial OS=Mus musculus OX=10090 GN=Acsm3 PE=1 SV=2	Q3UNX5	ACSM3_MOUSE	0	0	0	0	-0.552401	0.0372391	0.255903		0.27381	-0.552401	FALSE	-0.426198	0.0981694	0.308227		0.238095	-0.426198	FALSE	-1.01062	0.00048162	0.00524105		0.478571	-1.01062	TRUE	-1.13682	0.000161717	0.00417997		0.446429	-1.13682	TRUE
P00329	P00329	sp|P00329|ADH1_MOUSE Alcohol dehydrogenase 1 OS=Mus musculus OX=10090 GN=Adh1 PE=1 SV=2	P00329	ADH1_MOUSE	0	0	0	0	-0.97635	0.17039	0.476374		0.308081	-0.97635	FALSE	-0.382814	0.580667	0.796907		0.247475	-0.382814	FALSE	-0.542114	0.409711	0.594346		0.372727	-0.542114	FALSE	-1.13565	0.0959064	0.251517		0.318182	-1.13565	FALSE
Q921U8	Q921U8	sp|Q921U8|SMTN_MOUSE Smoothelin OS=Mus musculus OX=10090 GN=Smtn PE=1 SV=2	Q921U8	SMTN_MOUSE	0	20	0	0	0.394679	0.401724	0.676547		0.650794	0.394679	FALSE	0.924807	0.050824	0.205532		0.492063	0.924807	FALSE	-0.603102	0.185355	0.356102		0.671429	-0.603102	FALSE	-1.13323	0.0148612	0.0738061		0.528571	-1.13323	FALSE
Q3TC72	Q3TC72	sp|Q3TC72|FAHD2_MOUSE Fumarylacetoacetate hydrolase domain-containing protein 2A OS=Mus musculus OX=10090 GN=Fahd2 PE=1 SV=1	Q3TC72	FAHD2_MOUSE	0	0	0	20	0.0581946	0.881046	0.954188		0.333333	0.0581946	FALSE	-0.0701657	0.856844	0.93516		0.37037	-0.0701657	FALSE	-1.24209	0.00578055	0.032761		0.466667	-1.24209	TRUE	-1.11373	0.0112654	0.0607058		0.5	-1.11373	FALSE
Q61696;P17879	Q61696;P17879	sp|Q61696|HS71A_MOUSE Heat shock 70 kDa protein 1A OS=Mus musculus OX=10090 GN=Hspa1a PE=1 SV=2;sp|P17879|HS71B_MOUSE Heat shock 70 kDa protein 1B OS=Mus musculus OX=10090 GN=Hspa1b PE=1 SV=3	Q61696;P17879	HS71A_MOUSE;HS71B_MOUSE	0	0	0	0	-0.376915	0.330137	0.623203		0.530864	-0.376915	FALSE	0.391844	0.311961	0.576135		0.395062	0.391844	FALSE	-0.343234	0.346388	0.53851		0.666667	-0.343234	FALSE	-1.11199	0.00661241	0.0415832		0.544444	-1.11199	TRUE
P62838;P61079;P61080;Q6ZWY6	P62838;P61079	sp|P62838|UB2D2_MOUSE Ubiquitin-conjugating enzyme E2 D2 OS=Mus musculus OX=10090 GN=Ube2d2 PE=1 SV=1;sp|P61079|UB2D3_MOUSE Ubiquitin-conjugating enzyme E2 D3 OS=Mus musculus OX=10090 GN=Ube2d3 PE=1 SV=1	P62838;P61079	UB2D2_MOUSE;UB2D3_MOUSE	0	0	0	0	0.787417	0.0918202	0.365353		0.472222	0.787417	FALSE	1.16631	0.0175558	0.119645		0.361111	1.16631	FALSE	-0.727422	0.0979413	0.232058		0.525	-0.727422	FALSE	-1.10632	0.0169931	0.0803551		0.425	-1.10632	FALSE
P16014	P16014	sp|P16014|SCG1_MOUSE Secretogranin-1 OS=Mus musculus OX=10090 GN=Chgb PE=1 SV=2	P16014	SCG1_MOUSE	0	0	0	0	-0.199106	0.464501	0.72187		0.293333	-0.199106	FALSE	0.207938	0.445299	0.699298		0.262222	0.207938	FALSE	-0.697611	0.0137492	0.0600198		0.344	-0.697611	FALSE	-1.10466	0.000499566	0.00821452		0.316	-1.10466	TRUE
Q8VCW8	Q8VCW8	sp|Q8VCW8|ACSF2_MOUSE Medium-chain acyl-CoA ligase ACSF2, mitochondrial OS=Mus musculus OX=10090 GN=Acsf2 PE=1 SV=1	Q8VCW8	ACSF2_MOUSE	0	0	0	0	-0.383244	0.178269	0.485876		0.211329	-0.383244	FALSE	-0.160608	0.562757	0.782596		0.204793	-0.160608	FALSE	-0.880126	0.00364491	0.0228662		0.260784	-0.880126	TRUE	-1.10276	0.000618794	0.00934001		0.254902	-1.10276	TRUE
Q91WT9	Q91WT9	sp|Q91WT9|CBS_MOUSE Cystathionine beta-synthase OS=Mus musculus OX=10090 GN=Cbs PE=1 SV=3	Q91WT9	CBS_MOUSE	0	0	0	0	-0.822684	0.0261244	0.213502		0.5	-0.822684	FALSE	0.40331	0.245121	0.510742		0.277778	0.40331	FALSE	0.125829	0.694576	0.817193		0.5375	0.125829	FALSE	-1.10017	0.00322361	0.0257267		0.3375	-1.10017	TRUE
Q78IS1	Q78IS1	sp|Q78IS1|TMED3_MOUSE Transmembrane emp24 domain-containing protein 3 OS=Mus musculus OX=10090 GN=Tmed3 PE=1 SV=1	Q78IS1	TMED3_MOUSE	0	0	0	0	-0.19939	0.414819	0.686665		0.222222	-0.19939	FALSE	0.0463444	0.848061	0.931756		0.17284	0.0463444	FALSE	-0.853408	0.00171728	0.0132806		0.322222	-0.853408	TRUE	-1.09914	0.000190986	0.00469765		0.277778	-1.09914	TRUE
Q8VCC1	Q8VCC1	sp|Q8VCC1|PGDH_MOUSE 15-hydroxyprostaglandin dehydrogenase [NAD(+)] OS=Mus musculus OX=10090 GN=Hpgd PE=1 SV=1	Q8VCC1	PGDH_MOUSE	0	20	0	20	-0.739003	0.335401	0.626964		0.527778	-0.739003	FALSE	-0.194155	0.786111	0.904179		0.388889	-0.194155	FALSE	-0.545985	0.473	0.650761		0.725	-0.545985	FALSE	-1.09083	0.143599	0.329553		0.6	-1.09083	FALSE
Q922S4	Q922S4	sp|Q922S4|PDE2A_MOUSE cGMP-dependent 3,5-cyclic phosphodiesterase OS=Mus musculus OX=10090 GN=Pde2a PE=1 SV=4	Q922S4	PDE2A_MOUSE	0	0	0	0	-0.583644	0.0842344	0.357232		0.575758	-0.583644	FALSE	0.263585	0.416747	0.675533		0.474747	0.263585	FALSE	-0.242802	0.427297	0.6126		0.654545	-0.242802	FALSE	-1.09003	0.00230704	0.0216507		0.563636	-1.09003	TRUE
Q9DD20	Q9DD20	sp|Q9DD20|MET7B_MOUSE Thiol S-methyltransferase METTL7B OS=Mus musculus OX=10090 GN=Mettl7b PE=1 SV=2	Q9DD20	MET7B_MOUSE	0	0	0	0	-0.277438	0.333975	0.626964		0.24183	-0.277438	FALSE	-0.0445823	0.874693	0.94386		0.261438	-0.0445823	FALSE	-0.856536	0.00517809	0.03011		0.3	-0.856536	TRUE	-1.08939	0.000841975	0.0110901		0.317647	-1.08939	TRUE
Q9D8C2	Q9D8C2	sp|Q9D8C2|TSN13_MOUSE Tetraspanin-13 OS=Mus musculus OX=10090 GN=Tspan13 PE=1 SV=1	Q9D8C2	TSN13_MOUSE	0	20	0	20	-0.291101	0.569964	0.798952		0.277778	-0.291101	FALSE	0.151636	0.754027	0.893694		0.166667	0.151636	FALSE	-0.646466	0.218055	0.395507		0.45	-0.646466	FALSE	-1.0892	0.038744	0.138048		0.35	-1.0892	FALSE
Q3UL36	Q3UL36	sp|Q3UL36|ARGL1_MOUSE Arginine and glutamate-rich protein 1 OS=Mus musculus OX=10090 GN=Arglu1 PE=1 SV=2	Q3UL36	ARGL1_MOUSE	0	0	0	0	-0.0324334	0.9312	0.975527		0.222222	-0.0324334	FALSE	0.164948	0.66161	0.849561		0.185185	0.164948	FALSE	-0.891537	0.0217732	0.0842986		0.266667	-0.891537	FALSE	-1.08892	0.00693219	0.0427135		0.233333	-1.08892	TRUE
Q91V76	Q91V76	sp|Q91V76|CK054_MOUSE Ester hydrolase C11orf54 homolog OS=Mus musculus OX=10090 PE=1 SV=1	Q91V76	CK054_MOUSE	0	0	0	0	-0.369122	0.343765	0.634		0.31746	-0.369122	FALSE	-0.0763415	0.842484	0.927834		0.349206	-0.0763415	FALSE	-0.794895	0.0412112	0.12879		0.485714	-0.794895	FALSE	-1.08768	0.00801368	0.0480191		0.514286	-1.08768	TRUE
Q9D1I5	Q9D1I5	sp|Q9D1I5|MCEE_MOUSE Methylmalonyl-CoA epimerase, mitochondrial OS=Mus musculus OX=10090 GN=Mcee PE=1 SV=1	Q9D1I5	MCEE_MOUSE	0	0	0	0	-0.245982	0.555749	0.793516		0.277778	-0.245982	FALSE	-0.122699	0.767841	0.898048		0.277778	-0.122699	FALSE	-0.963658	0.0243073	0.0908692		0.475	-0.963658	FALSE	-1.08694	0.0128107	0.0658899		0.475	-1.08694	FALSE
Q8R0Y8	Q8R0Y8	sp|Q8R0Y8|S2542_MOUSE Mitochondrial coenzyme A transporter SLC25A42 OS=Mus musculus OX=10090 GN=Slc25a42 PE=1 SV=1	Q8R0Y8	S2542_MOUSE	0	0	0	20	-0.607017	0.154904	0.460051		0.333333	-0.607017	FALSE	-0.426962	0.308145	0.574786		0.259259	-0.426962	FALSE	-0.904479	0.041801	0.130135		0.5	-0.904479	FALSE	-1.08453	0.0177212	0.0825183		0.433333	-1.08453	FALSE
Q9D0J8	Q9D0J8	sp|Q9D0J8|PTMS_MOUSE Parathymosin OS=Mus musculus OX=10090 GN=Ptms PE=1 SV=3	Q9D0J8	PTMS_MOUSE	0	20	20	60	-0.73497	0.330717	0.623203		0.555556	-0.73497	FALSE	-0.245796	0.739503	0.886877		0.481481	-0.245796	FALSE	-0.594107	0.515131	0.682069		0.766667	-0.594107	FALSE	-1.08328	0.246732	0.464939		0.7	-1.08328	FALSE
Q9WVJ3	Q9WVJ3	sp|Q9WVJ3|CBPQ_MOUSE Carboxypeptidase Q OS=Mus musculus OX=10090 GN=Cpq PE=1 SV=1	Q9WVJ3	CBPQ_MOUSE	0	0	0	0	-0.65171	0.091093	0.365353		0.277778	-0.65171	FALSE	-0.337079	0.365158	0.631332		0.203704	-0.337079	FALSE	-0.767634	0.0394507	0.125739		0.4	-0.767634	FALSE	-1.08227	0.00620927	0.0396242		0.333333	-1.08227	TRUE
Q9Z2H5	Q9Z2H5	sp|Q9Z2H5|E41L1_MOUSE Band 4.1-like protein 1 OS=Mus musculus OX=10090 GN=Epb41l1 PE=1 SV=2	Q9Z2H5	E41L1_MOUSE	0	0	0	40	-1.13953	0.01451	0.168601		0.472222	-1.13953	FALSE	-0.900106	0.0443093	0.192812		0.361111	-0.900106	FALSE	-0.838116	0.0792697	0.199946		0.775	-0.838116	FALSE	-1.07754	0.0293221	0.114619		0.675	-1.07754	FALSE
Q9EPJ9	Q9EPJ9	sp|Q9EPJ9|ARFG1_MOUSE ADP-ribosylation factor GTPase-activating protein 1 OS=Mus musculus OX=10090 GN=Arfgap1 PE=1 SV=2	Q9EPJ9	ARFG1_MOUSE	0	20	0	20	-0.178459	0.641108	0.840625		0.527778	-0.178459	FALSE	0.344007	0.349875	0.616174		0.388889	0.344007	FALSE	-0.554681	0.16181	0.324515		0.65	-0.554681	FALSE	-1.07715	0.00954625	0.0542039		0.525	-1.07715	FALSE
Q91WM1	Q91WM1	sp|Q91WM1|STRBP_MOUSE Spermatid perinuclear RNA-binding protein OS=Mus musculus OX=10090 GN=Strbp PE=1 SV=1	Q91WM1	STRBP_MOUSE	0	40	0	20	0.107267	0.842124	0.940395		0.444444	0.107267	FALSE	1.06826	0.0396283	0.182942		0.277778	1.06826	FALSE	-0.11573	0.829875	0.905014		0.45	-0.11573	FALSE	-1.07672	0.0383365	0.137628		0.3	-1.07672	FALSE
Q61699	Q61699	sp|Q61699|HS105_MOUSE Heat shock protein 105 kDa OS=Mus musculus OX=10090 GN=Hsph1 PE=1 SV=2	Q61699	HS105_MOUSE	0	0	0	0	-0.0135951	0.962642	0.984206		0.555556	-0.0135951	FALSE	1.04053	0.00239331	0.0429831		0.305556	1.04053	TRUE	-0.0132822	0.961289	0.979943		0.45	-0.0132822	FALSE	-1.0674	0.00124192	0.0140291		0.225	-1.0674	TRUE
P97872	P97872	sp|P97872|FMO5_MOUSE Flavin-containing monooxygenase 5 OS=Mus musculus OX=10090 GN=Fmo5 PE=1 SV=4	P97872	FMO5_MOUSE	0	0	0	0	-0.591317	0.035874	0.25044		0.305556	-0.591317	FALSE	-0.0947765	0.716956	0.874286		0.222222	-0.0947765	FALSE	-0.56699	0.0332466	0.11206		0.4875	-0.56699	FALSE	-1.06353	0.000519758	0.00834349		0.4125	-1.06353	TRUE
P31786	P31786	sp|P31786|ACBP_MOUSE Acyl-CoA-binding protein OS=Mus musculus OX=10090 GN=Dbi PE=1 SV=2	P31786	ACBP_MOUSE	0	0	0	20	-0.8524	0.0709988	0.335832		0.222222	-0.8524	FALSE	-0.559478	0.220527	0.483629		0.25	-0.559478	FALSE	-0.760073	0.103388	0.23956		0.45	-0.760073	FALSE	-1.053	0.0300733	0.115812		0.475	-1.053	FALSE
Q61400	Q61400	sp|Q61400|CEAMA_MOUSE Carcinoembryonic antigen-related cell adhesion molecule 10 OS=Mus musculus OX=10090 GN=Ceacam10 PE=1 SV=1	Q61400	CEAMA_MOUSE	75	60	40	20	0.140391	0.920844	0.970455		0.814815	0.140391	FALSE	0.156512	0.906479	0.959634		0.740741	0.156512	FALSE	-1.03199	0.322764	0.513289		0.7	-1.03199	FALSE	-1.04811	0.261074	0.480212		0.633333	-1.04811	FALSE
Q8VCZ6	Q8VCZ6	sp|Q8VCZ6|SGSM3_MOUSE Small G protein signaling modulator 3 OS=Mus musculus OX=10090 GN=Sgsm3 PE=1 SV=1	Q8VCZ6	SGSM3_MOUSE	0	0	0	0	-0.486094	0.0197803	0.191983		0.25	-0.486094	FALSE	0.430427	0.0355744	0.172912		0.0833333	0.430427	FALSE	-0.128544	0.475741	0.652672		0.275	-0.128544	FALSE	-1.04506	2.67666e-05	0.00160075		0.125	-1.04506	TRUE
P63158	P63158	sp|P63158|HMGB1_MOUSE High mobility group protein B1 OS=Mus musculus OX=10090 GN=Hmgb1 PE=1 SV=2	P63158	HMGB1_MOUSE	0	0	0	0	-0.447337	0.280868	0.581688		0.232323	-0.447337	FALSE	-0.161832	0.691406	0.863729		0.232323	-0.161832	FALSE	-0.759555	0.0622255	0.170658		0.318182	-0.759555	FALSE	-1.04506	0.0142415	0.0712073		0.318182	-1.04506	FALSE
P27784	P27784	sp|P27784|CCL6_MOUSE C-C motif chemokine 6 OS=Mus musculus OX=10090 GN=Ccl6 PE=1 SV=1	P27784	CCL6_MOUSE	0	20	0	80	-1.02077	0.029063	0.223652		0.277778	-1.02077	FALSE	-0.459449	0.254861	0.521886		0.277778	-0.459449	FALSE	-0.47688	0.46923	0.646943		0.6	-0.47688	FALSE	-1.0382	0.125575	0.301993		0.6	-1.0382	FALSE
P18419	P18419	sp|P18419|SVS4_MOUSE Seminal vesicle secretory protein 4 OS=Mus musculus OX=10090 GN=Svs4 PE=1 SV=2	P18419	SVS4_MOUSE	50	40	0	0	1.28443	0.370519	0.658894		0.644444	1.28443	FALSE	0.822675	0.527491	0.760923		0.555556	0.822675	FALSE	-1.49483	0.201588	0.375452		0.54	-1.49483	FALSE	-1.03307	0.301596	0.518527		0.46	-1.03307	FALSE
P10518	P10518	sp|P10518|HEM2_MOUSE Delta-aminolevulinic acid dehydratase OS=Mus musculus OX=10090 GN=Alad PE=1 SV=1	P10518	HEM2_MOUSE	25	40	80	80	-0.241168	0.0395636	0.255903		0.611111	-0.241168	FALSE	0.315461	0.0421645	0.188899		0.722222	0.315461	FALSE	-0.475316	0.0121405	0.0548844		0.75	-0.475316	FALSE	-1.03195	0.00235583	0.0219734		0.85	-1.03195	TRUE
Q7TMR0	Q7TMR0	sp|Q7TMR0|PCP_MOUSE Lysosomal Pro-X carboxypeptidase OS=Mus musculus OX=10090 GN=Prcp PE=1 SV=2	Q7TMR0	PCP_MOUSE	0	0	0	0	0.0457689	0.850609	0.943186		0.349206	0.0457689	FALSE	-0.206708	0.400437	0.659352		0.412698	-0.206708	FALSE	-1.26356	4.96241e-05	0.00108003		0.514286	-1.26356	TRUE	-1.01108	0.000431924	0.00735959		0.571429	-1.01108	TRUE
Q64442	Q64442	sp|Q64442|DHSO_MOUSE Sorbitol dehydrogenase OS=Mus musculus OX=10090 GN=Sord PE=1 SV=3	Q64442	DHSO_MOUSE	25	0	0	60	-1.35443	1.72308e-05	0.013061		0.361111	-1.35443	TRUE	-0.791831	0.00144354	0.0329192		0.305556	-0.791831	TRUE	-0.444888	0.0629762	0.171789		0.675	-0.444888	FALSE	-1.00748	0.000667828	0.00979266		0.625	-1.00748	TRUE
P70414	P70414	sp|P70414|NAC1_MOUSE Sodium/calcium exchanger 1 OS=Mus musculus OX=10090 GN=Slc8a1 PE=1 SV=1	P70414	NAC1_MOUSE	50	40	80	20	0.912068	0.522657	0.76628		0.666667	0.912068	FALSE	-0.492356	0.793959	0.905974		0.777778	-0.492356	FALSE	-2.40386	0.0763744	0.194902		0.6	-2.40386	FALSE	-0.999438	0.565973	0.747124		0.7	-0.999438	FALSE
A3KMP2	A3KMP2	sp|A3KMP2|TTC38_MOUSE Tetratricopeptide repeat protein 38 OS=Mus musculus OX=10090 GN=Ttc38 PE=1 SV=2	A3KMP2	TTC38_MOUSE	0	0	0	0	-0.667849	0.127705	0.415007		0.388889	-0.667849	FALSE	-0.153683	0.715791	0.873288		0.222222	-0.153683	FALSE	-0.484016	0.234212	0.415635		0.45	-0.484016	FALSE	-0.998182	0.0219285	0.0954305		0.3	-0.998182	FALSE
Q8R0F8	Q8R0F8	sp|Q8R0F8|FAHD1_MOUSE Acylpyruvase FAHD1, mitochondrial OS=Mus musculus OX=10090 GN=Fahd1 PE=1 SV=2	Q8R0F8	FAHD1_MOUSE	0	0	0	0	-0.233551	0.445658	0.707909		0.166667	-0.233551	FALSE	-0.763834	0.0216883	0.1337		0.277778	-0.763834	FALSE	-1.52217	7.16768e-05	0.00141818		0.416667	-1.52217	TRUE	-0.991889	0.00304142	0.0250543		0.516667	-0.991889	TRUE
Q60604	Q60604	sp|Q60604|SCIN_MOUSE Scinderin OS=Mus musculus OX=10090 GN=Scin PE=1 SV=3	Q60604	SCIN_MOUSE	0	0	0	0	-0.969359	0.0386655	0.255903		0.201646	-0.969359	FALSE	-1.19132	0.0138704	0.104389		0.242798	-1.19132	FALSE	-1.21248	0.00885455	0.0446686		0.362963	-1.21248	TRUE	-0.990518	0.026718	0.10822		0.4	-0.990518	FALSE
Q5SWT3	Q5SWT3	sp|Q5SWT3|S2535_MOUSE Solute carrier family 25 member 35 OS=Mus musculus OX=10090 GN=Slc25a35 PE=1 SV=2	Q5SWT3	S2535_MOUSE	0	0	0	0	-0.194409	0.165434	0.47079		0.244444	-0.194409	FALSE	-0.00978048	0.942493	0.974325		0.25	-0.00978048	FALSE	-0.803274	1.21507e-05	0.000430501		0.345	-0.803274	TRUE	-0.987903	1.07144e-06	0.000379315		0.35	-0.987903	TRUE
Q6PDN3	Q6PDN3	sp|Q6PDN3|MYLK_MOUSE Myosin light chain kinase, smooth muscle OS=Mus musculus OX=10090 GN=Mylk PE=1 SV=3	Q6PDN3	MYLK_MOUSE	0	0	0	0	-0.0995599	0.692746	0.873809		0.333333	-0.0995599	FALSE	0.622155	0.0236779	0.141647		0.246914	0.622155	FALSE	-0.262828	0.277047	0.464592		0.344444	-0.262828	FALSE	-0.984543	0.00073432	0.0102986		0.266667	-0.984543	TRUE
Q99L20	Q99L20	sp|Q99L20|GSTT3_MOUSE Glutathione S-transferase theta-3 OS=Mus musculus OX=10090 GN=Gstt3 PE=1 SV=1	Q99L20	GSTT3_MOUSE	0	0	0	0	-0.440787	0.219846	0.52777		0.428571	-0.440787	FALSE	-0.0356062	0.918992	0.964465		0.365079	-0.0356062	FALSE	-0.579057	0.0946453	0.226474		0.571429	-0.579057	FALSE	-0.984238	0.00839825	0.049834		0.514286	-0.984238	TRUE
Q8BW75	Q8BW75	sp|Q8BW75|AOFB_MOUSE Amine oxidase [flavin-containing] B OS=Mus musculus OX=10090 GN=Maob PE=1 SV=4	Q8BW75	AOFB_MOUSE	0	0	0	0	-0.481793	0.100953	0.375571		0.180556	-0.481793	FALSE	-0.688335	0.0246564	0.143566		0.243056	-0.688335	FALSE	-1.18967	0.000363015	0.0042841		0.34375	-1.18967	TRUE	-0.983128	0.00180649	0.017897		0.4	-0.983128	TRUE
Q91WJ8	Q91WJ8	sp|Q91WJ8|FUBP1_MOUSE Far upstream element-binding protein 1 OS=Mus musculus OX=10090 GN=Fubp1 PE=1 SV=1	Q91WJ8	FUBP1_MOUSE	0	0	0	0	0.221157	0.542949	0.783335		0.388889	0.221157	FALSE	0.48423	0.192987	0.449561		0.444444	0.48423	FALSE	-0.719502	0.0484463	0.143316		0.5	-0.719502	FALSE	-0.982576	0.0102709	0.0569278		0.55	-0.982576	FALSE
Q9EQ20	Q9EQ20	sp|Q9EQ20|MMSA_MOUSE Methylmalonate-semialdehyde dehydrogenase [acylating], mitochondrial OS=Mus musculus OX=10090 GN=Aldh6a1 PE=1 SV=1	Q9EQ20	MMSA_MOUSE	0	0	0	0	-0.486857	0.0211624	0.194438		0.375661	-0.486857	FALSE	-0.170412	0.381832	0.647342		0.333333	-0.170412	FALSE	-0.654479	0.00227367	0.0161866		0.495238	-0.654479	TRUE	-0.970924	6.77229e-05	0.0024018		0.457143	-0.970924	TRUE
Q9WVL0	Q9WVL0	sp|Q9WVL0|MAAI_MOUSE Maleylacetoacetate isomerase OS=Mus musculus OX=10090 GN=Gstz1 PE=1 SV=1	Q9WVL0	MAAI_MOUSE	0	0	0	0	-0.239642	0.339363	0.630355		0.222222	-0.239642	FALSE	-0.0367361	0.88177	0.945138		0.185185	-0.0367361	FALSE	-0.764197	0.00449552	0.0269798		0.333333	-0.764197	TRUE	-0.967103	0.000736095	0.0102986		0.3	-0.967103	TRUE
P97805	P97805	sp|P97805|FAM3D_MOUSE Protein FAM3D OS=Mus musculus OX=10090 GN=Fam3d PE=2 SV=2	P97805	FAM3D_MOUSE	0	0	0	0	-0.088594	0.734599	0.894712		0.358025	-0.088594	FALSE	0.337943	0.207446	0.468715		0.345679	0.337943	FALSE	-0.534263	0.0431316	0.133423		0.416667	-0.534263	FALSE	-0.9608	0.00122494	0.0139808		0.405556	-0.9608	TRUE
O88312	O88312	sp|O88312|AGR2_MOUSE Anterior gradient protein 2 homolog OS=Mus musculus OX=10090 GN=Agr2 PE=1 SV=1	O88312	AGR2_MOUSE	0	0	0	0	-0.119988	0.729126	0.892723		0.157706	-0.119988	FALSE	-0.637846	0.0803089	0.272458		0.222222	-0.637846	FALSE	-1.47476	0.00034723	0.0041654		0.235484	-1.47476	TRUE	-0.956899	0.00926065	0.0535368		0.293548	-0.956899	FALSE
Q6P9S7	Q6P9S7	sp|Q6P9S7|GLT10_MOUSE Polypeptide N-acetylgalactosaminyltransferase 10 OS=Mus musculus OX=10090 GN=Galnt10 PE=2 SV=1	Q6P9S7	GLT10_MOUSE	0	0	0	0	-0.374365	0.0932803	0.368739		0.407407	-0.374365	FALSE	0.0731691	0.730988	0.88295		0.361111	0.0731691	FALSE	-0.508368	0.0208554	0.0817842		0.558333	-0.508368	FALSE	-0.955902	0.000210439	0.00497551		0.516667	-0.955902	TRUE
Q922Q9	Q922Q9	sp|Q922Q9|CHID1_MOUSE Chitinase domain-containing protein 1 OS=Mus musculus OX=10090 GN=Chid1 PE=1 SV=1	Q922Q9	CHID1_MOUSE	0	0	0	20	-0.292149	0.20869	0.515105		0.0740741	-0.292149	FALSE	-0.274993	0.23517	0.500189		0.148148	-0.274993	FALSE	-0.936707	0.000847344	0.00787152		0.366667	-0.936707	TRUE	-0.953863	0.000729318	0.0102986		0.433333	-0.953863	TRUE
Q62393	Q62393	sp|Q62393|TPD52_MOUSE Tumor protein D52 OS=Mus musculus OX=10090 GN=Tpd52 PE=1 SV=2	Q62393	TPD52_MOUSE	0	0	0	0	-0.436587	0.113618	0.394327		0.214286	-0.436587	FALSE	0.150898	0.570046	0.78777		0.206349	0.150898	FALSE	-0.364612	0.157385	0.317165		0.314286	-0.364612	FALSE	-0.952096	0.00146119	0.0156923		0.307143	-0.952096	TRUE
Q9JHI5	Q9JHI5	sp|Q9JHI5|IVD_MOUSE Isovaleryl-CoA dehydrogenase, mitochondrial OS=Mus musculus OX=10090 GN=Ivd PE=1 SV=1	Q9JHI5	IVD_MOUSE	0	0	0	0	-0.495639	0.00660193	0.123129		0.280702	-0.495639	FALSE	-0.101116	0.530118	0.76234		0.216374	-0.101116	FALSE	-0.557468	0.0018986	0.0142293		0.415789	-0.557468	TRUE	-0.95199	1.15717e-05	0.000870587		0.357895	-0.95199	TRUE
Q9D0I4	Q9D0I4	sp|Q9D0I4|STX17_MOUSE Syntaxin-17 OS=Mus musculus OX=10090 GN=Stx17 PE=1 SV=1	Q9D0I4	STX17_MOUSE	25	0	0	40	0.490733	0.194162	0.502302		0.555556	0.490733	FALSE	1.10589	0.0092006	0.0825812		0.518519	1.10589	FALSE	-0.334641	0.366807	0.557923		0.5	-0.334641	FALSE	-0.949803	0.0207179	0.0918454		0.466667	-0.949803	FALSE
Q8R086	Q8R086	sp|Q8R086|SUOX_MOUSE Sulfite oxidase, mitochondrial OS=Mus musculus OX=10090 GN=Suox PE=1 SV=2	Q8R086	SUOX_MOUSE	0	0	0	0	-0.461777	0.0562765	0.303073		0.358025	-0.461777	FALSE	-0.0916264	0.687276	0.86254		0.333333	-0.0916264	FALSE	-0.578439	0.0149345	0.063644		0.488889	-0.578439	FALSE	-0.94859	0.000417338	0.00723227		0.466667	-0.94859	TRUE
Q99K01	Q99K01	sp|Q99K01|PDXD1_MOUSE Pyridoxal-dependent decarboxylase domain-containing protein 1 OS=Mus musculus OX=10090 GN=Pdxdc1 PE=1 SV=2	Q99K01	PDXD1_MOUSE	0	0	0	0	-0.334052	0.0727475	0.339862		0.197133	-0.334052	FALSE	0.345941	0.0641085	0.239127		0.18638	0.345941	FALSE	-0.267366	0.122146	0.267885		0.23871	-0.267366	FALSE	-0.947359	3.46741e-05	0.0017337		0.229032	-0.947359	TRUE
Q9D281	Q9D281	sp|Q9D281|NXP20_MOUSE Protein Noxp20 OS=Mus musculus OX=10090 GN=Fam114a1 PE=1 SV=1	Q9D281	NXP20_MOUSE	0	0	0	0	-0.421007	0.0829435	0.356667		0.481481	-0.421007	FALSE	0.498084	0.0440743	0.192255		0.351852	0.498084	FALSE	-0.0276592	0.898718	0.949842		0.45	-0.0276592	FALSE	-0.94675	0.000485721	0.0081255		0.333333	-0.94675	TRUE
Q99J39	Q99J39	sp|Q99J39|DCMC_MOUSE Malonyl-CoA decarboxylase, mitochondrial OS=Mus musculus OX=10090 GN=Mlycd PE=1 SV=1	Q99J39	DCMC_MOUSE	0	0	0	0	-0.0397568	0.879771	0.954071		0.361111	-0.0397568	FALSE	-0.332031	0.21829	0.48046		0.402778	-0.332031	FALSE	-1.2362	0.000137169	0.00215441		0.5375	-1.2362	TRUE	-0.943923	0.00149678	0.0157024		0.575	-0.943923	TRUE
Q8BLF1	Q8BLF1	sp|Q8BLF1|NCEH1_MOUSE Neutral cholesterol ester hydrolase 1 OS=Mus musculus OX=10090 GN=Nceh1 PE=1 SV=1	Q8BLF1	NCEH1_MOUSE	0	0	0	0	-0.24196	0.478547	0.732956		0.285714	-0.24196	FALSE	-0.182338	0.591958	0.808061		0.301587	-0.182338	FALSE	-0.88219	0.0131745	0.0582848		0.364286	-0.88219	FALSE	-0.941812	0.0089624	0.0519683		0.378571	-0.941812	FALSE
Q8VDM6	Q8VDM6	sp|Q8VDM6|HNRL1_MOUSE Heterogeneous nuclear ribonucleoprotein U-like protein 1 OS=Mus musculus OX=10090 GN=Hnrnpul1 PE=1 SV=1	Q8VDM6	HNRL1_MOUSE	0	0	0	0	-0.38588	0.0724318	0.339862		0.428571	-0.38588	FALSE	-0.0349575	0.86338	0.938242		0.269841	-0.0349575	FALSE	-0.586776	0.00707398	0.0378148		0.6	-0.586776	TRUE	-0.937699	0.000164503	0.00421624		0.457143	-0.937699	TRUE
Q91WS2	Q91WS2	sp|Q91WS2|NLRP6_MOUSE NACHT, LRR and PYD domains-containing protein 6 OS=Mus musculus OX=10090 GN=Nlrp6 PE=1 SV=3	Q91WS2	NLRP6_MOUSE	0	0	0	20	-0.949074	0.000906985	0.0632271		0.472222	-0.949074	FALSE	0.184879	0.427988	0.684645		0.194444	0.184879	FALSE	0.196647	0.399879	0.585221		0.7	0.196647	FALSE	-0.937306	0.00100356	0.0122786		0.45	-0.937306	TRUE
Q9D1J3	Q9D1J3	sp|Q9D1J3|SARNP_MOUSE SAP domain-containing ribonucleoprotein OS=Mus musculus OX=10090 GN=Sarnp PE=1 SV=3	Q9D1J3	SARNP_MOUSE	0	0	0	0	0.292971	0.431178	0.696945		0.380952	0.292971	FALSE	0.605084	0.115489	0.338521		0.301587	0.605084	FALSE	-0.618073	0.090343	0.219693		0.385714	-0.618073	FALSE	-0.930186	0.0156756	0.0757096		0.314286	-0.930186	FALSE
Q64176	Q64176	sp|Q64176|EST1E_MOUSE Carboxylesterase 1E OS=Mus musculus OX=10090 GN=Ces1e PE=1 SV=1	Q64176	EST1E_MOUSE	0	0	0	40	-0.229716	0.237732	0.549393		0.296296	-0.229716	FALSE	0.000232716	0.999019	0.999019		0.185185	0.000232716	FALSE	-0.695051	0.00439347	0.0265087		0.566667	-0.695051	TRUE	-0.925	0.00051822	0.00834349		0.466667	-0.925	TRUE
Q9WUK2	Q9WUK2	sp|Q9WUK2|IF4H_MOUSE Eukaryotic translation initiation factor 4H OS=Mus musculus OX=10090 GN=Eif4h PE=1 SV=3	Q9WUK2	IF4H_MOUSE	0	0	0	0	-0.192244	0.511075	0.755524		0.444444	-0.192244	FALSE	0.448574	0.13709	0.374294		0.296296	0.448574	FALSE	-0.275517	0.322389	0.51296		0.483333	-0.275517	FALSE	-0.916335	0.00393069	0.0288444		0.35	-0.916335	TRUE
Q8C7H1	Q8C7H1	sp|Q8C7H1|MMAA_MOUSE Methylmalonic aciduria type A homolog, mitochondrial OS=Mus musculus OX=10090 GN=Mmaa PE=1 SV=1	Q8C7H1	MMAA_MOUSE	0	0	0	40	0.159889	0.269002	0.570359		0.333333	0.159889	FALSE	0.530367	0.00208431	0.0402658		0.37037	0.530367	TRUE	-0.545811	0.00310631	0.0203086		0.5	-0.545811	TRUE	-0.916288	3.91507e-05	0.00183707		0.533333	-0.916288	TRUE
Q99LX0	Q99LX0	sp|Q99LX0|PARK7_MOUSE Parkinson disease protein 7 homolog OS=Mus musculus OX=10090 GN=Park7 PE=1 SV=1	Q99LX0	PARK7_MOUSE	0	0	0	0	-0.355926	0.244019	0.552532		0.277778	-0.355926	FALSE	-0.147841	0.62179	0.824875		0.277778	-0.147841	FALSE	-0.704596	0.0223664	0.0857616		0.39	-0.704596	FALSE	-0.91268	0.00487749	0.0332061		0.39	-0.91268	TRUE
Q00899;Q3TTC2;P22227	Q00899;Q3TTC2	sp|Q00899|TYY1_MOUSE Transcriptional repressor protein YY1 OS=Mus musculus OX=10090 GN=Yy1 PE=1 SV=1;sp|Q3TTC2|TYY2_MOUSE Transcription factor YY2 OS=Mus musculus OX=10090 GN=Yy2 PE=2 SV=1	Q00899;Q3TTC2	TYY1_MOUSE;TYY2_MOUSE	0	0	0	20	-0.313801	0.151338	0.454313		0.388889	-0.313801	FALSE	0.161723	0.447133	0.700131		0.388889	0.161723	FALSE	-0.436741	0.0531056	0.152798		0.5	-0.436741	FALSE	-0.912265	0.000590722	0.00905377		0.5	-0.912265	TRUE
P61957;Q9Z172	P61957;Q9Z172	sp|P61957|SUMO2_MOUSE Small ubiquitin-related modifier 2 OS=Mus musculus OX=10090 GN=Sumo2 PE=1 SV=1;sp|Q9Z172|SUMO3_MOUSE Small ubiquitin-related modifier 3 OS=Mus musculus OX=10090 GN=Sumo3 PE=1 SV=1	P61957;Q9Z172	SUMO2_MOUSE;SUMO3_MOUSE	0	0	0	0	-0.685722	0.0272924	0.217193		0.111111	-0.685722	FALSE	0.11285	0.693047	0.863729		0.111111	0.11285	FALSE	-0.109349	0.685023	0.809593		0.366667	-0.109349	FALSE	-0.907922	0.00369062	0.0278938		0.366667	-0.907922	TRUE
Q5SW46	Q5SW46	sp|Q5SW46|PERL_MOUSE Lactoperoxidase OS=Mus musculus OX=10090 GN=Lpo PE=1 SV=1	Q5SW46	PERL_MOUSE	0	0	0	0	0.319963	0.279367	0.57937		0.266667	0.319963	FALSE	0.0509934	0.860434	0.937391		0.244444	0.0509934	FALSE	-1.17208	0.000559274	0.00581607		0.42	-1.17208	TRUE	-0.903115	0.00429623	0.0304025		0.4	-0.903115	TRUE
P55264	P55264	sp|P55264|ADK_MOUSE Adenosine kinase OS=Mus musculus OX=10090 GN=Adk PE=1 SV=2	P55264	ADK_MOUSE	0	0	0	0	-0.286464	0.39034	0.66873		0.333333	-0.286464	FALSE	0.367055	0.274818	0.544739		0.349206	0.367055	FALSE	-0.248896	0.427712	0.612712		0.428571	-0.248896	FALSE	-0.902415	0.00982002	0.0550571		0.442857	-0.902415	FALSE
Q9JMD3	Q9JMD3	sp|Q9JMD3|STA10_MOUSE START domain-containing protein 10 OS=Mus musculus OX=10090 GN=Stard10 PE=1 SV=1	Q9JMD3	STA10_MOUSE	0	0	0	0	-0.639373	0.0437684	0.267552		0.361111	-0.639373	FALSE	0.181185	0.542089	0.768039		0.277778	0.181185	FALSE	-0.0814991	0.770058	0.870224		0.55	-0.0814991	FALSE	-0.902057	0.00491485	0.033386		0.475	-0.902057	TRUE
P10630	P10630	sp|P10630|IF4A2_MOUSE Eukaryotic initiation factor 4A-II OS=Mus musculus OX=10090 GN=Eif4a2 PE=1 SV=2	P10630	IF4A2_MOUSE	0	0	0	0	-0.394138	0.199408	0.508072		0.311111	-0.394138	FALSE	0.239707	0.427012	0.684166		0.2	0.239707	FALSE	-0.26545	0.352766	0.543584		0.44	-0.26545	FALSE	-0.899294	0.00539555	0.0356477		0.34	-0.899294	TRUE
P55050	P55050	sp|P55050|FABPI_MOUSE Fatty acid-binding protein, intestinal OS=Mus musculus OX=10090 GN=Fabp2 PE=1 SV=2	P55050	FABPI_MOUSE	0	0	0	0	-0.666278	0.106898	0.385949		0.37037	-0.666278	FALSE	-0.40832	0.309852	0.57482		0.37037	-0.40832	FALSE	-0.636208	0.102857	0.239075		0.5	-0.636208	FALSE	-0.894166	0.0275022	0.110226		0.5	-0.894166	FALSE
Q9Z2D8	Q9Z2D8	sp|Q9Z2D8|MBD3_MOUSE Methyl-CpG-binding domain protein 3 OS=Mus musculus OX=10090 GN=Mbd3 PE=1 SV=1	Q9Z2D8	MBD3_MOUSE	50	20	0	40	0.755605	0.0108499	0.15591		0.666667	0.755605	FALSE	1.34007	0.000190322	0.0125489		0.555556	1.34007	TRUE	-0.306781	0.181273	0.350469		0.65	-0.306781	FALSE	-0.891248	0.00140816	0.0153939		0.55	-0.891248	TRUE
Q71KT5	Q71KT5	sp|Q71KT5|ERG24_MOUSE Delta(14)-sterol reductase TM7SF2 OS=Mus musculus OX=10090 GN=Tm7sf2 PE=1 SV=2	Q71KT5	ERG24_MOUSE	25	20	0	20	-0.133631	0.706278	0.88073		0.444444	-0.133631	FALSE	0.427535	0.220874	0.48404		0.277778	0.427535	FALSE	-0.326038	0.329153	0.520426		0.5	-0.326038	FALSE	-0.887204	0.012899	0.0661208		0.35	-0.887204	FALSE
P34914	P34914	sp|P34914|HYES_MOUSE Bifunctional epoxide hydrolase 2 OS=Mus musculus OX=10090 GN=Ephx2 PE=1 SV=2	P34914	HYES_MOUSE	25	40	20	80	0.208107	0.672696	0.860908		0.444444	0.208107	FALSE	0.0750563	0.869871	0.940577		0.407407	0.0750563	FALSE	-1.01963	0.170618	0.336059		0.7	-1.01963	FALSE	-0.886579	0.212647	0.423333		0.666667	-0.886579	FALSE
Q9WUZ9	Q9WUZ9	sp|Q9WUZ9|ENTP5_MOUSE Ectonucleoside triphosphate diphosphohydrolase 5 OS=Mus musculus OX=10090 GN=Entpd5 PE=1 SV=1	Q9WUZ9	ENTP5_MOUSE	0	0	0	0	-0.321773	0.167537	0.473413		0.233333	-0.321773	FALSE	-0.219689	0.337757	0.603664		0.227778	-0.219689	FALSE	-0.782399	0.00196846	0.0145227		0.285	-0.782399	TRUE	-0.884483	0.000729459	0.0102986		0.28	-0.884483	TRUE
P15379	P15379	sp|P15379|CD44_MOUSE CD44 antigen OS=Mus musculus OX=10090 GN=Cd44 PE=1 SV=3	P15379	CD44_MOUSE	0	0	0	0	-0.382841	0.0907878	0.365353		0.166667	-0.382841	FALSE	0.210815	0.335383	0.601398		0	0.210815	FALSE	-0.288847	0.168635	0.333008		0.35	-0.288847	FALSE	-0.882503	0.00049747	0.00821452		0.2	-0.882503	TRUE
Q99JX3	Q99JX3	sp|Q99JX3|GORS2_MOUSE Golgi reassembly-stacking protein 2 OS=Mus musculus OX=10090 GN=Gorasp2 PE=1 SV=3	Q99JX3	GORS2_MOUSE	0	0	0	0	-0.107146	0.590451	0.81264		0.388889	-0.107146	FALSE	0.450148	0.0354973	0.172814		0.333333	0.450148	FALSE	-0.32316	0.0989007	0.232703		0.416667	-0.32316	FALSE	-0.880453	0.000237006	0.00532406		0.366667	-0.880453	TRUE
Q9Z1P6	Q9Z1P6	sp|Q9Z1P6|NDUA7_MOUSE NADH dehydrogenase [ubiquinone] 1 alpha subcomplex subunit 7 OS=Mus musculus OX=10090 GN=Ndufa7 PE=1 SV=3	Q9Z1P6	NDUA7_MOUSE	0	0	0	0	0.0772366	0.643871	0.84284		0.320988	0.0772366	FALSE	0.194737	0.252728	0.52003		0.296296	0.194737	FALSE	-0.762436	0.000178044	0.00260817		0.366667	-0.762436	TRUE	-0.879936	4.20087e-05	0.0018779		0.344444	-0.879936	TRUE
Q91WD0	Q91WD0	sp|Q91WD0|GP108_MOUSE Protein GPR108 OS=Mus musculus OX=10090 GN=Gpr108 PE=1 SV=1	Q91WD0	GP108_MOUSE	0	0	0	0	-0.152996	0.508234	0.753443		0.259259	-0.152996	FALSE	0.577033	0.0219234	0.134025		0.222222	0.577033	FALSE	-0.149563	0.492967	0.665031		0.366667	-0.149563	FALSE	-0.879592	0.000885069	0.0113901		0.333333	-0.879592	TRUE
Q924D0	Q924D0	sp|Q924D0|RT4I1_MOUSE Reticulon-4-interacting protein 1, mitochondrial OS=Mus musculus OX=10090 GN=Rtn4ip1 PE=1 SV=2	Q924D0	RT4I1_MOUSE	0	0	0	0	-0.145574	0.510751	0.755413		0.37037	-0.145574	FALSE	-0.164618	0.457972	0.707605		0.314815	-0.164618	FALSE	-0.89766	0.000510472	0.00540073		0.533333	-0.89766	TRUE	-0.878616	0.000615777	0.00934001		0.483333	-0.878616	TRUE
P63254	P63254	sp|P63254|CRIP1_MOUSE Cysteine-rich protein 1 OS=Mus musculus OX=10090 GN=Crip1 PE=1 SV=2	P63254	CRIP1_MOUSE	0	0	0	0	-0.354043	0.221267	0.529923		0.037037	-0.354043	FALSE	-0.35232	0.223412	0.487297		0.037037	-0.35232	FALSE	-0.871561	0.00454629	0.0271619		0.1	-0.871561	TRUE	-0.873284	0.00448526	0.0313045		0.1	-0.873284	TRUE
Q8C7U7	Q8C7U7	sp|Q8C7U7|GALT6_MOUSE Polypeptide N-acetylgalactosaminyltransferase 6 OS=Mus musculus OX=10090 GN=Galnt6 PE=2 SV=1	Q8C7U7	GALT6_MOUSE	0	0	0	0	-0.337061	0.0147768	0.168601		0.185185	-0.337061	FALSE	-0.0947205	0.451054	0.702282		0.177778	-0.0947205	FALSE	-0.630544	6.53448e-05	0.00130991		0.313333	-0.630544	TRUE	-0.872884	1.70585e-06	0.00040022		0.306667	-0.872884	TRUE
Q80Y55	Q80Y55	sp|Q80Y55|BSDC1_MOUSE BSD domain-containing protein 1 OS=Mus musculus OX=10090 GN=Bsdc1 PE=1 SV=1	Q80Y55	BSDC1_MOUSE	100	80	0	60			0	oneConditionMissing	0.944444	1000	TRUE			0	oneConditionMissing	0.555556	1000	TRUE	0.553143	0.0944063	0.226323		0.85	0.553143	FALSE	-0.872109	0.00508219	0.0340674		0.5	-0.872109	TRUE
P43241;Q07424	P43241	sp|P43241|CDX2_MOUSE Homeobox protein CDX-2 OS=Mus musculus OX=10090 GN=Cdx2 PE=1 SV=1	P43241	CDX2_MOUSE	0	0	0	60	-0.920061	0.000384444	0.0448321		0.37037	-0.920061	TRUE	0.12518	0.520046	0.752846		0.259259	0.12518	FALSE	0.174938	0.472039	0.650227		0.7	0.174938	FALSE	-0.870302	0.00306847	0.0250543		0.6	-0.870302	TRUE
Q8K370	Q8K370	sp|Q8K370|ACD10_MOUSE Acyl-CoA dehydrogenase family member 10 OS=Mus musculus OX=10090 GN=Acad10 PE=1 SV=1	Q8K370	ACD10_MOUSE	0	0	0	0	0.382534	0.16438	0.470538		0.333333	0.382534	FALSE	0.0655238	0.805659	0.909274		0.47619	0.0655238	FALSE	-1.18655	0.000229405	0.00314864		0.385714	-1.18655	TRUE	-0.869537	0.00306351	0.0250543		0.514286	-0.869537	TRUE
Q62313;Q62314	Q62313;Q62314	sp|Q62313|TGON1_MOUSE Trans-Golgi network integral membrane protein 1 OS=Mus musculus OX=10090 GN=Tgoln1 PE=1 SV=1;sp|Q62314|TGON2_MOUSE Trans-Golgi network integral membrane protein 2 OS=Mus musculus OX=10090 GN=Tgoln2 PE=1 SV=1	Q62313;Q62314	TGON1_MOUSE;TGON2_MOUSE	0	0	0	0	-0.404012	0.059225	0.308011		0.197531	-0.404012	FALSE	0.104284	0.605971	0.816486		0.246914	0.104284	FALSE	-0.359973	0.0728605	0.189911		0.366667	-0.359973	FALSE	-0.868269	0.000312393	0.00627186		0.411111	-0.868269	TRUE
Q8R088	Q8R088	sp|Q8R088|GLP3L_MOUSE Golgi phosphoprotein 3-like OS=Mus musculus OX=10090 GN=Golph3l PE=1 SV=1	Q8R088	GLP3L_MOUSE	0	0	0	0	-0.413529	0.112017	0.392078		0.3	-0.413529	FALSE	0.517415	0.0518202	0.206532		0.222222	0.517415	FALSE	0.0628293	0.789269	0.880917		0.29	0.0628293	FALSE	-0.868114	0.00189438	0.0184596		0.22	-0.868114	TRUE
Q80V03	Q80V03	sp|Q80V03|ADCK5_MOUSE Uncharacterized aarF domain-containing protein kinase 5 OS=Mus musculus OX=10090 GN=Adck5 PE=2 SV=2	Q80V03	ADCK5_MOUSE	0	0	0	20	-0.238466	0.391792	0.669216		0.305556	-0.238466	FALSE	-0.248093	0.373479	0.637816		0.333333	-0.248093	FALSE	-0.877689	0.00578452	0.032761		0.55	-0.877689	TRUE	-0.868062	0.00620996	0.0396242		0.575	-0.868062	TRUE
Q9CRY7	Q9CRY7	sp|Q9CRY7|GDPD1_MOUSE Lysophospholipase D GDPD1 OS=Mus musculus OX=10090 GN=Gdpd1 PE=1 SV=1	Q9CRY7	GDPD1_MOUSE	0	0	0	0	-0.314185	0.15302	0.457552		0.222222	-0.314185	FALSE	-0.31488	0.152174	0.395496		0.255556	-0.31488	FALSE	-0.868586	0.000502771	0.00536593		0.43	-0.868586	TRUE	-0.867891	0.000506338	0.00821452		0.46	-0.867891	TRUE
A2ADY9	A2ADY9	sp|A2ADY9|DDI2_MOUSE Protein DDI1 homolog 2 OS=Mus musculus OX=10090 GN=Ddi2 PE=1 SV=1	A2ADY9	DDI2_MOUSE	0	0	0	0	0.585105	0.0571888	0.305034		0.305556	0.585105	FALSE	0.852037	0.00897636	0.081581		0.333333	0.852037	FALSE	-0.595799	0.0418552	0.130135		0.375	-0.595799	FALSE	-0.862731	0.00570456	0.0372568		0.4	-0.862731	TRUE
Q6ZQM8;Q62452	Q6ZQM8	sp|Q6ZQM8|UD17_MOUSE UDP-glucuronosyltransferase 1A7 OS=Mus musculus OX=10090 GN=Ugt1a7 PE=1 SV=1	Q6ZQM8	UD17_MOUSE	0	0	0	0	-0.194486	0.504056	0.752384		0.193416	-0.194486	FALSE	0.0303866	0.91624	0.963495		0.160494	0.0303866	FALSE	-0.637638	0.0309781	0.106897		0.214815	-0.637638	FALSE	-0.86251	0.00572321	0.0372987		0.185185	-0.86251	TRUE
O54962	O54962	sp|O54962|BAF_MOUSE Barrier-to-autointegration factor OS=Mus musculus OX=10090 GN=Banf1 PE=1 SV=1	O54962	BAF_MOUSE	0	20	0	0	-0.581821	0.267458	0.568676		0.4	-0.581821	FALSE	0.130273	0.789155	0.904576		0.222222	0.130273	FALSE	-0.14821	0.761046	0.864296		0.38	-0.14821	FALSE	-0.860304	0.0769378	0.216676		0.22	-0.860304	FALSE
F2Z472	F2Z472	sp|F2Z472|SVS3A_MOUSE Seminal vesicle secretory protein 3A OS=Mus musculus OX=10090 GN=Svs3a PE=1 SV=1	F2Z472	SVS3A_MOUSE	25	60	0	0	1.72969	0.290941	0.591832		0.711111	1.72969	FALSE	1.08901	0.401288	0.66001		0.577778	1.08901	FALSE	-1.50037	0.316269	0.507729		0.6	-1.50037	FALSE	-0.859688	0.442963	0.655207		0.48	-0.859688	FALSE
O54692	O54692	sp|O54692|ZW10_MOUSE Centromere/kinetochore protein zw10 homolog OS=Mus musculus OX=10090 GN=Zw10 PE=1 SV=3	O54692	ZW10_MOUSE	0	0	0	40	0.22381	0.41646	0.687		0.488889	0.22381	FALSE	0.238091	0.388158	0.651001		0.511111	0.238091	FALSE	-0.845209	0.0121371	0.0548844		0.66	-0.845209	FALSE	-0.859489	0.0110427	0.0599591		0.68	-0.859489	FALSE
P62274	P62274	sp|P62274|RS29_MOUSE 40S ribosomal protein S29 OS=Mus musculus OX=10090 GN=Rps29 PE=1 SV=2	P62274	RS29_MOUSE	0	0	0	0	0.942318	0.0452669	0.274498		0.407407	0.942318	FALSE	0.678945	0.136458	0.373873		0.37037	0.678945	FALSE	-1.11851	0.014903	0.063644		0.4	-1.11851	FALSE	-0.855137	0.0528525	0.171121		0.366667	-0.855137	FALSE
Q99KP3	Q99KP3	sp|Q99KP3|CRYL1_MOUSE Lambda-crystallin homolog OS=Mus musculus OX=10090 GN=Cryl1 PE=1 SV=3	Q99KP3	CRYL1_MOUSE	0	0	0	0	-0.638578	0.138315	0.43413		0.444444	-0.638578	FALSE	-0.184059	0.65828	0.847027		0.333333	-0.184059	FALSE	-0.399037	0.315895	0.507397		0.64	-0.399037	FALSE	-0.853556	0.042293	0.146584		0.54	-0.853556	FALSE
P14152	P14152	sp|P14152|MDHC_MOUSE Malate dehydrogenase, cytoplasmic OS=Mus musculus OX=10090 GN=Mdh1 PE=1 SV=3	P14152	MDHC_MOUSE	0	0	0	0	-0.394756	0.221899	0.531017		0.30719	-0.394756	FALSE	-0.1176	0.709517	0.870653		0.222222	-0.1176	FALSE	-0.57611	0.0672476	0.179403		0.335294	-0.57611	FALSE	-0.853266	0.0105191	0.0578077		0.258824	-0.853266	FALSE
Q9D6J5	Q9D6J5	sp|Q9D6J5|NDUB8_MOUSE NADH dehydrogenase [ubiquinone] 1 beta subcomplex subunit 8, mitochondrial OS=Mus musculus OX=10090 GN=Ndufb8 PE=1 SV=1	Q9D6J5	NDUB8_MOUSE	0	0	0	0	-0.305142	0.205259	0.514602		0.194444	-0.305142	FALSE	-0.0924349	0.693978	0.863729		0.222222	-0.0924349	FALSE	-0.640284	0.00999111	0.048865		0.3	-0.640284	TRUE	-0.852992	0.00134725	0.014781		0.325	-0.852992	TRUE
Q9DBZ5	Q9DBZ5	sp|Q9DBZ5|EIF3K_MOUSE Eukaryotic translation initiation factor 3 subunit K OS=Mus musculus OX=10090 GN=Eif3k PE=1 SV=1	Q9DBZ5	EIF3K_MOUSE	0	0	0	20	0.28877	0.527778	0.770078		0.444444	0.28877	FALSE	0.800442	0.0942928	0.299466		0.444444	0.800442	FALSE	-0.338445	0.4605	0.639829		0.54	-0.338445	FALSE	-0.850118	0.0773594	0.217462		0.54	-0.850118	FALSE
Q9D1Q4	Q9D1Q4	sp|Q9D1Q4|DPM3_MOUSE Dolichol-phosphate mannosyltransferase subunit 3 OS=Mus musculus OX=10090 GN=Dpm3 PE=1 SV=1	Q9D1Q4	DPM3_MOUSE	0	20	40	80	-0.194512	0.646809	0.845312		0.444444	-0.194512	FALSE	-0.11095	0.807868	0.909274		0.5	-0.11095	FALSE	-0.766094	0.269772	0.455652		0.7	-0.766094	FALSE	-0.849656	0.238682	0.456986		0.75	-0.849656	FALSE
Q8C165	Q8C165	sp|Q8C165|P20D1_MOUSE N-fatty-acyl-amino acid synthase/hydrolase PM20D1 OS=Mus musculus OX=10090 GN=Pm20d1 PE=1 SV=1	Q8C165	P20D1_MOUSE	0	0	0	0	0.0947881	0.706826	0.88073		0.222222	0.0947881	FALSE	-0.590745	0.0304578	0.158049		0.296296	-0.590745	FALSE	-1.5335	8.75627e-06	0.000355738		0.4	-1.5335	TRUE	-0.847969	0.00243072	0.0223291		0.466667	-0.847969	TRUE
Q9JKL4	Q9JKL4	sp|Q9JKL4|NDUF3_MOUSE NADH dehydrogenase [ubiquinone] 1 alpha subcomplex assembly factor 3 OS=Mus musculus OX=10090 GN=Ndufaf3 PE=1 SV=1	Q9JKL4	NDUF3_MOUSE	0	0	0	20	-0.168981	0.634781	0.837535		0.481481	-0.168981	FALSE	0.482496	0.187288	0.443099		0.333333	0.482496	FALSE	-0.195164	0.583793	0.736875		0.633333	-0.195164	FALSE	-0.846641	0.0289839	0.114175		0.5	-0.846641	FALSE
P36536	P36536	sp|P36536|SAR1A_MOUSE GTP-binding protein SAR1a OS=Mus musculus OX=10090 GN=Sar1a PE=1 SV=1	P36536	SAR1A_MOUSE	0	0	0	0	-0.198723	0.636634	0.837801		0.377778	-0.198723	FALSE	0.282416	0.503634	0.744198		0.288889	0.282416	FALSE	-0.365402	0.361911	0.552754		0.5	-0.365402	FALSE	-0.846541	0.0457175	0.154246		0.42	-0.846541	FALSE
Q2TPA8	Q2TPA8	sp|Q2TPA8|HSDL2_MOUSE Hydroxysteroid dehydrogenase-like protein 2 OS=Mus musculus OX=10090 GN=Hsdl2 PE=1 SV=1	Q2TPA8	HSDL2_MOUSE	0	0	0	0	-0.698678	0.0611536	0.313736		0.296296	-0.698678	FALSE	-0.354317	0.320949	0.587116		0.259259	-0.354317	FALSE	-0.501066	0.144477	0.300467		0.45	-0.501066	FALSE	-0.845427	0.0201891	0.0900245		0.416667	-0.845427	FALSE
B9EKI3	B9EKI3	sp|B9EKI3|TMF1_MOUSE TATA element modulatory factor OS=Mus musculus OX=10090 GN=Tmf1 PE=1 SV=2	B9EKI3	TMF1_MOUSE	0	0	0	0	-0.0356752	0.898286	0.959764		0.37037	-0.0356752	FALSE	0.181544	0.518266	0.752466		0.333333	0.181544	FALSE	-0.618819	0.0302985	0.105268		0.5	-0.618819	FALSE	-0.836038	0.00559059	0.0366695		0.466667	-0.836038	TRUE
O35143	O35143	sp|O35143|ATIF1_MOUSE ATPase inhibitor, mitochondrial OS=Mus musculus OX=10090 GN=Atp5if1 PE=1 SV=2	O35143	ATIF1_MOUSE	0	0	0	0	-0.685832	0.0956501	0.369655		0.288889	-0.685832	FALSE	-0.841104	0.0455378	0.195355		0.266667	-0.841104	FALSE	-0.986972	0.0159983	0.0665545		0.46	-0.986972	FALSE	-0.8317	0.0371345	0.134673		0.44	-0.8317	FALSE
Q9D7A8	Q9D7A8	sp|Q9D7A8|ARMC1_MOUSE Armadillo repeat-containing protein 1 OS=Mus musculus OX=10090 GN=Armc1 PE=1 SV=1	Q9D7A8	ARMC1_MOUSE	0	0	0	0	-0.21826	0.402356	0.676547		0.222222	-0.21826	FALSE	0.102208	0.692219	0.863729		0.0740741	0.102208	FALSE	-0.510671	0.0493153	0.145182		0.333333	-0.510671	FALSE	-0.831139	0.00335243	0.026084		0.2	-0.831139	TRUE
Q62425	Q62425	sp|Q62425|NDUA4_MOUSE Cytochrome c oxidase subunit NDUFA4 OS=Mus musculus OX=10090 GN=Ndufa4 PE=1 SV=2	Q62425	NDUA4_MOUSE	0	0	0	0	-0.30828	0.0787016	0.353516		0.222222	-0.30828	FALSE	0.3093	0.077814	0.267889		0.180556	0.3093	FALSE	-0.212317	0.188334	0.359782		0.2125	-0.212317	FALSE	-0.829897	7.54721e-05	0.0025864		0.175	-0.829897	TRUE
Q921X9	Q921X9	sp|Q921X9|PDIA5_MOUSE Protein disulfide-isomerase A5 OS=Mus musculus OX=10090 GN=Pdia5 PE=1 SV=1	Q921X9	PDIA5_MOUSE	0	0	0	0	-0.371334	0.0470478	0.279323		0.235556	-0.371334	FALSE	-0.18597	0.295675	0.564369		0.235556	-0.18597	FALSE	-0.64303	0.00122261	0.010523		0.336	-0.64303	TRUE	-0.828394	0.000125765	0.00348862		0.336	-0.828394	TRUE
Q9CZ42	Q9CZ42	sp|Q9CZ42|NNRD_MOUSE ATP-dependent (S)-NAD(P)H-hydrate dehydratase OS=Mus musculus OX=10090 GN=Naxd PE=1 SV=1	Q9CZ42	NNRD_MOUSE	0	0	0	0	-0.40414	0.0661305	0.331373		0.277778	-0.40414	FALSE	-0.103918	0.61775	0.82339		0.3	-0.103918	FALSE	-0.527579	0.0150645	0.0638408		0.4	-0.527579	FALSE	-0.8278	0.000624709	0.00934001		0.42	-0.8278	TRUE
Q920F6	Q920F6	sp|Q920F6|SMC1B_MOUSE Structural maintenance of chromosomes protein 1B OS=Mus musculus OX=10090 GN=Smc1b PE=1 SV=1	Q920F6	SMC1B_MOUSE	75	20	20	0	-0.141858	0.8826	0.954366		0.555556	-0.141858	FALSE	-0.272691	0.77688	0.902097		0.666667	-0.272691	FALSE	-0.958622	0.138987	0.291662		0.45	-0.958622	FALSE	-0.827789	0.194537	0.398481		0.55	-0.827789	FALSE
Q99JF8	Q99JF8	sp|Q99JF8|PSIP1_MOUSE PC4 and SFRS1-interacting protein OS=Mus musculus OX=10090 GN=Psip1 PE=1 SV=1	Q99JF8	PSIP1_MOUSE	0	0	0	0	0.668708	0.0103193	0.151885		0.377778	0.668708	FALSE	0.811893	0.00285673	0.0473063		0.422222	0.811893	TRUE	-0.684192	0.00619988	0.0340993		0.38	-0.684192	TRUE	-0.827377	0.0015844	0.0162708		0.42	-0.827377	TRUE
P08032	P08032	sp|P08032|SPTA1_MOUSE Spectrin alpha chain, erythrocytic 1 OS=Mus musculus OX=10090 GN=Spta1 PE=1 SV=3	P08032	SPTA1_MOUSE	0	0	40	40	-1.18328	0.00909185	0.141532		0.444444	-1.18328	FALSE	-0.0187858	0.965652	0.986136		0.555556	-0.0187858	FALSE	0.337724	0.425139	0.610185		0.5	0.337724	FALSE	-0.826774	0.0970948	0.25311		0.6	-0.826774	FALSE
Q64435	Q64435	sp|Q64435|UD16_MOUSE UDP-glucuronosyltransferase 1-6 OS=Mus musculus OX=10090 GN=Ugt1a6 PE=1 SV=1	Q64435	UD16_MOUSE	0	0	0	0	-0.486207	0.0383093	0.255903		0.134921	-0.486207	FALSE	-0.109069	0.617852	0.82339		0.111111	-0.109069	FALSE	-0.443892	0.0439698	0.135356		0.178571	-0.443892	FALSE	-0.821029	0.0010107	0.0122786		0.157143	-0.821029	TRUE
Q7TSC1	Q7TSC1	sp|Q7TSC1|PRC2A_MOUSE Protein PRRC2A OS=Mus musculus OX=10090 GN=Prrc2a PE=1 SV=1	Q7TSC1	PRC2A_MOUSE	0	20	0	20	0.116365	0.736345	0.895547		0.444444	0.116365	FALSE	0.705485	0.0466352	0.197824		0.166667	0.705485	FALSE	-0.230857	0.506923	0.67686		0.5	-0.230857	FALSE	-0.819977	0.0239574	0.10177		0.25	-0.819977	FALSE
Q91W90	Q91W90	sp|Q91W90|TXND5_MOUSE Thioredoxin domain-containing protein 5 OS=Mus musculus OX=10090 GN=Txndc5 PE=1 SV=2	Q91W90	TXND5_MOUSE	0	0	0	0	-0.34206	0.154518	0.460051		0.135135	-0.34206	FALSE	-0.127204	0.585345	0.801876		0.147147	-0.127204	FALSE	-0.604906	0.013126	0.0582848		0.208108	-0.604906	FALSE	-0.819761	0.00170313	0.0172005		0.218919	-0.819761	TRUE
Q9WVC8	Q9WVC8	sp|Q9WVC8|S26A3_MOUSE Chloride anion exchanger OS=Mus musculus OX=10090 GN=Slc26a3 PE=1 SV=1	Q9WVC8	S26A3_MOUSE	0	0	0	0	-1.33037	0.0589107	0.308011		0.355556	-1.33037	FALSE	-1.17447	0.0912538	0.294126		0.255556	-1.17447	FALSE	-0.663822	0.296412	0.486358		0.51	-0.663822	FALSE	-0.819724	0.201494	0.408616		0.42	-0.819724	FALSE
B9EKR1	B9EKR1	sp|B9EKR1|PTPRZ_MOUSE Receptor-type tyrosine-protein phosphatase zeta OS=Mus musculus OX=10090 GN=Ptprz1 PE=1 SV=1	B9EKR1	PTPRZ_MOUSE	0	0	20	60	0.744291	0.140828	0.434549		0.222222	0.744291	FALSE	-0.414156	0.420006	0.677956		0.444444	-0.414156	FALSE	-1.97488	0.00618457	0.0340993		0.5	-1.97488	TRUE	-0.816431	0.204638	0.413457		0.7	-0.816431	FALSE
P01631	P01631	sp|P01631|KV2A7_MOUSE Ig kappa chain V-II region 26-10 OS=Mus musculus OX=10090 PE=1 SV=1	P01631	KV2A7_MOUSE	0	0	0	0	-0.810902	0.00484481	0.116221		0.259259	-0.810902	FALSE	-0.405659	0.1194	0.345768		0.296296	-0.405659	FALSE	-0.410394	0.0966693	0.229759		0.3	-0.410394	FALSE	-0.815637	0.00308044	0.0250543		0.333333	-0.815637	TRUE
Q8BH64	Q8BH64	sp|Q8BH64|EHD2_MOUSE EH domain-containing protein 2 OS=Mus musculus OX=10090 GN=Ehd2 PE=1 SV=1	Q8BH64	EHD2_MOUSE	0	0	0	0	0.0581523	0.821355	0.935166		0.230159	0.0581523	FALSE	0.334315	0.206273	0.467942		0.242063	0.334315	FALSE	-0.535899	0.040186	0.126888		0.325	-0.535899	FALSE	-0.812061	0.00392857	0.0288444		0.335714	-0.812061	TRUE
Q80VA0	Q80VA0	sp|Q80VA0|GALT7_MOUSE N-acetylgalactosaminyltransferase 7 OS=Mus musculus OX=10090 GN=Galnt7 PE=1 SV=2	Q80VA0	GALT7_MOUSE	0	0	0	0	-0.43839	0.0278694	0.21948		0.204134	-0.43839	FALSE	0.056884	0.756424	0.894047		0.157623	0.056884	FALSE	-0.314782	0.083476	0.207576		0.274419	-0.314782	FALSE	-0.810056	0.000247293	0.00532493		0.232558	-0.810056	TRUE
Q9QY81	Q9QY81	sp|Q9QY81|PO210_MOUSE Nuclear pore membrane glycoprotein 210 OS=Mus musculus OX=10090 GN=Nup210 PE=1 SV=2	Q9QY81	PO210_MOUSE	0	0	0	0	0.0153304	0.964382	0.984514		0.37037	0.0153304	FALSE	0.17894	0.603868	0.814974		0.246914	0.17894	FALSE	-0.644572	0.0610506	0.168956		0.433333	-0.644572	FALSE	-0.808182	0.0226893	0.0977433		0.322222	-0.808182	FALSE
O08832	O08832	sp|O08832|GALT4_MOUSE Polypeptide N-acetylgalactosaminyltransferase 4 OS=Mus musculus OX=10090 GN=Galnt4 PE=1 SV=1	O08832	GALT4_MOUSE	0	0	0	0	-0.0935724	0.64049	0.840314		0.231111	-0.0935724	FALSE	0.0182898	0.927006	0.966682		0.226667	0.0182898	FALSE	-0.696078	0.00188896	0.0142293		0.332	-0.696078	TRUE	-0.80794	0.000554346	0.00867054		0.328	-0.80794	TRUE
Q9JK42	Q9JK42	sp|Q9JK42|PDK2_MOUSE [Pyruvate dehydrogenase (acetyl-transferring)] kinase isozyme 2, mitochondrial OS=Mus musculus OX=10090 GN=Pdk2 PE=1 SV=2	Q9JK42	PDK2_MOUSE	0	0	20	40	-0.9367	0.10867	0.389005		0.518519	-0.9367	FALSE	-0.20764	0.721851	0.87796		0.444444	-0.20764	FALSE	-0.0776092	0.897249	0.948947		0.6	-0.0776092	FALSE	-0.80667	0.214424	0.42412		0.533333	-0.80667	FALSE
Q91ZA3	Q91ZA3	sp|Q91ZA3|PCCA_MOUSE Propionyl-CoA carboxylase alpha chain, mitochondrial OS=Mus musculus OX=10090 GN=Pcca PE=1 SV=2	Q91ZA3	PCCA_MOUSE	0	0	0	0	-0.237825	0.200748	0.509771		0.252778	-0.237825	FALSE	-0.572767	0.00568954	0.0639125		0.313889	-0.572767	FALSE	-1.14085	5.90152e-06	0.000272453		0.4025	-1.14085	TRUE	-0.805908	0.000229357	0.00523713		0.4575	-0.805908	TRUE
Q9D8W7	Q9D8W7	sp|Q9D8W7|OCAD2_MOUSE OCIA domain-containing protein 2 OS=Mus musculus OX=10090 GN=Ociad2 PE=1 SV=1	Q9D8W7	OCAD2_MOUSE	0	0	0	0	0.159149	0.605952	0.82277		0.136752	0.159149	FALSE	-0.0163611	0.957515	0.982457		0.145299	-0.0163611	FALSE	-0.980426	0.00362365	0.0228662		0.2	-0.980426	TRUE	-0.804916	0.0127549	0.0657135		0.207692	-0.804916	FALSE
Q9DCM2	Q9DCM2	sp|Q9DCM2|GSTK1_MOUSE Glutathione S-transferase kappa 1 OS=Mus musculus OX=10090 GN=Gstk1 PE=1 SV=3	Q9DCM2	GSTK1_MOUSE	0	0	0	0	-0.145049	0.354335	0.64255		0.0555556	-0.145049	FALSE	-0.215554	0.175954	0.427797		0.0802469	-0.215554	FALSE	-0.875403	1.96662e-05	0.000565309		0.116667	-0.875403	TRUE	-0.804898	4.83086e-05	0.00197254		0.138889	-0.804898	TRUE
B1AR13	B1AR13	sp|B1AR13|CISD3_MOUSE CDGSH iron-sulfur domain-containing protein 3, mitochondrial OS=Mus musculus OX=10090 GN=Cisd3 PE=1 SV=1	B1AR13	CISD3_MOUSE	0	0	0	0	0.292318	0.309271	0.606791		0.152778	0.292318	FALSE	-0.143321	0.613384	0.821366		0.277778	-0.143321	FALSE	-1.23763	0.000270476	0.00358322		0.225	-1.23763	TRUE	-0.801994	0.00789934	0.0475207		0.3375	-0.801994	TRUE
Q8R4N0	Q8R4N0	sp|Q8R4N0|CLYBL_MOUSE Citramalyl-CoA lyase, mitochondrial OS=Mus musculus OX=10090 GN=Clybl PE=1 SV=2	Q8R4N0	CLYBL_MOUSE	0	0	0	0	-0.176951	0.254014	0.561834		0.31746	-0.176951	FALSE	-0.173678	0.262523	0.532354		0.277778	-0.173678	FALSE	-0.795578	4.5613e-05	0.00100712		0.421429	-0.795578	TRUE	-0.798851	4.36898e-05	0.0018779		0.385714	-0.798851	TRUE
Q8CIB5	Q8CIB5	sp|Q8CIB5|FERM2_MOUSE Fermitin family homolog 2 OS=Mus musculus OX=10090 GN=Fermt2 PE=1 SV=1	Q8CIB5	FERM2_MOUSE	0	0	0	0	0.398504	0.169525	0.475046		0.292929	0.398504	FALSE	0.313519	0.274018	0.544739		0.292929	0.313519	FALSE	-0.883115	0.00402143	0.0245557		0.377273	-0.883115	TRUE	-0.79813	0.00784675	0.0473913		0.377273	-0.79813	TRUE
Q68FL4	Q68FL4	sp|Q68FL4|SAHH3_MOUSE Putative adenosylhomocysteinase 3 OS=Mus musculus OX=10090 GN=Ahcyl2 PE=1 SV=1	Q68FL4	SAHH3_MOUSE	0	0	0	0	-0.737205	0.090835	0.365353		0.222222	-0.737205	FALSE	-0.249802	0.548187	0.772634		0.148148	-0.249802	FALSE	-0.310266	0.45737	0.637223		0.433333	-0.310266	FALSE	-0.79767	0.0695785	0.201917		0.366667	-0.79767	FALSE
Q8R1F6	Q8R1F6	sp|Q8R1F6|HID1_MOUSE Protein HID1 OS=Mus musculus OX=10090 GN=Hid1 PE=1 SV=1	Q8R1F6	HID1_MOUSE	0	0	0	0	-0.094441	0.778733	0.915517		0.348148	-0.094441	FALSE	0.00713666	0.983038	0.993616		0.42963	0.00713666	FALSE	-0.695869	0.0409937	0.128242		0.44	-0.695869	FALSE	-0.797446	0.0216711	0.0946946		0.513333	-0.797446	FALSE
Q8VCN5	Q8VCN5	sp|Q8VCN5|CGL_MOUSE Cystathionine gamma-lyase OS=Mus musculus OX=10090 GN=Cth PE=1 SV=1	Q8VCN5	CGL_MOUSE	0	0	0	0	-0.53062	0.291259	0.591832		0.428571	-0.53062	FALSE	-0.402772	0.419374	0.677656		0.412698	-0.402772	FALSE	-0.667347	0.16513	0.328643		0.614286	-0.667347	FALSE	-0.795196	0.102552	0.263509		0.6	-0.795196	FALSE
Q91YT0	Q91YT0	sp|Q91YT0|NDUV1_MOUSE NADH dehydrogenase [ubiquinone] flavoprotein 1, mitochondrial OS=Mus musculus OX=10090 GN=Ndufv1 PE=1 SV=1	Q91YT0	NDUV1_MOUSE	0	0	0	0	-0.144229	0.39169	0.669216		0.154122	-0.144229	FALSE	-0.255609	0.138873	0.376954		0.193548	-0.255609	FALSE	-0.904043	3.11494e-05	0.000775948		0.267742	-0.904043	TRUE	-0.792663	0.000120561	0.00343655		0.303226	-0.792663	TRUE
P52503	P52503	sp|P52503|NDUS6_MOUSE NADH dehydrogenase [ubiquinone] iron-sulfur protein 6, mitochondrial OS=Mus musculus OX=10090 GN=Ndufs6 PE=1 SV=2	P52503	NDUS6_MOUSE	0	0	0	0	0.146772	0.494083	0.743823		0.282828	0.146772	FALSE	0.0742007	0.728008	0.881808		0.282828	0.0742007	FALSE	-0.864909	0.000536969	0.00562745		0.3	-0.864909	TRUE	-0.792338	0.00112815	0.0132851		0.3	-0.792338	TRUE
Q99KR7;Q9QZH3	Q99KR7	sp|Q99KR7|PPIF_MOUSE Peptidyl-prolyl cis-trans isomerase F, mitochondrial OS=Mus musculus OX=10090 GN=Ppif PE=1 SV=1	Q99KR7	PPIF_MOUSE	0	0	0	0	-0.502296	0.0472029	0.279488		0.203704	-0.502296	FALSE	0.0795853	0.736706	0.885273		0.111111	0.0795853	FALSE	-0.210418	0.352004	0.543584		0.283333	-0.210418	FALSE	-0.7923	0.00253655	0.022403		0.2	-0.7923	TRUE
Q8BTM8	Q8BTM8	sp|Q8BTM8|FLNA_MOUSE Filamin-A OS=Mus musculus OX=10090 GN=Flna PE=1 SV=5	Q8BTM8	FLNA_MOUSE	0	0	0	0	0.318582	0.218041	0.525518		0.229314	0.318582	FALSE	0.719862	0.0108804	0.0916671		0.201734	0.719862	FALSE	-0.388312	0.117227	0.260344		0.265957	-0.388312	FALSE	-0.789593	0.00412475	0.0297009		0.241135	-0.789593	TRUE
Q91VU1	Q91VU1	sp|Q91VU1|YIPF1_MOUSE Protein YIPF1 OS=Mus musculus OX=10090 GN=Yipf1 PE=2 SV=1	Q91VU1	YIPF1_MOUSE	0	0	0	0	-0.36373	0.0404607	0.258812		0.407407	-0.36373	FALSE	0.301453	0.0828159	0.277363		0.259259	0.301453	FALSE	-0.124339	0.428871	0.613146		0.5	-0.124339	FALSE	-0.789522	0.000115649	0.00332765		0.366667	-0.789522	TRUE
E9PVX6	E9PVX6	sp|E9PVX6|KI67_MOUSE Proliferation marker protein Ki-67 OS=Mus musculus OX=10090 GN=Mki67 PE=1 SV=1	E9PVX6	KI67_MOUSE	0	0	0	0	-0.0603835	0.802272	0.927369		0.751634	-0.0603835	FALSE	1.61364	5.87783e-06	0.00220312		0.457516	1.61364	TRUE	0.885854	0.00124201	0.0105635		0.629412	0.885854	TRUE	-0.788173	0.00303853	0.0250543		0.364706	-0.788173	TRUE
Q61133	Q61133	sp|Q61133|GSTT2_MOUSE Glutathione S-transferase theta-2 OS=Mus musculus OX=10090 GN=Gstt2 PE=1 SV=4	Q61133	GSTT2_MOUSE	0	0	0	20	-0.144894	0.631363	0.836667		0.259259	-0.144894	FALSE	0.140357	0.642	0.83789		0.185185	0.140357	FALSE	-0.497635	0.114201	0.255486		0.433333	-0.497635	FALSE	-0.782885	0.0190154	0.0861264		0.366667	-0.782885	FALSE
Q8BWT1	Q8BWT1	sp|Q8BWT1|THIM_MOUSE 3-ketoacyl-CoA thiolase, mitochondrial OS=Mus musculus OX=10090 GN=Acaa2 PE=1 SV=3	Q8BWT1	THIM_MOUSE	0	0	0	0	-0.36562	0.0243072	0.207852		0.164251	-0.36562	FALSE	-0.223202	0.14715	0.387418		0.157005	-0.223202	FALSE	-0.639391	0.000317512	0.00399777		0.230435	-0.639391	TRUE	-0.78181	4.3715e-05	0.0018779		0.223913	-0.78181	TRUE
E9QAT4	E9QAT4	sp|E9QAT4|SC16A_MOUSE Protein transport protein Sec16A OS=Mus musculus OX=10090 GN=Sec16a PE=1 SV=1	E9QAT4	SC16A_MOUSE	0	0	0	0	-0.23836	0.161678	0.46731		0.383838	-0.23836	FALSE	0.279227	0.10517	0.319352		0.30303	0.279227	FALSE	-0.263085	0.105379	0.242698		0.463636	-0.263085	FALSE	-0.780671	0.000127161	0.00348862		0.390909	-0.780671	TRUE
Q8K3G9	Q8K3G9	sp|Q8K3G9|DP13B_MOUSE DCC-interacting protein 13-beta OS=Mus musculus OX=10090 GN=Appl2 PE=1 SV=1	Q8K3G9	DP13B_MOUSE	0	0	0	0	-0.0447528	0.813024	0.930967		0.481481	-0.0447528	FALSE	0.0722862	0.702863	0.867284		0.481481	0.0722862	FALSE	-0.661553	0.00183686	0.0139227		0.583333	-0.661553	TRUE	-0.778592	0.000475089	0.00800565		0.583333	-0.778592	TRUE
P11103	P11103	sp|P11103|PARP1_MOUSE Poly [ADP-ribose] polymerase 1 OS=Mus musculus OX=10090 GN=Parp1 PE=1 SV=3	P11103	PARP1_MOUSE	0	0	0	0	0.3022	0.404138	0.677136		0.416667	0.3022	FALSE	0.659064	0.0807999	0.273817		0.305556	0.659064	FALSE	-0.42148	0.223448	0.402154		0.425	-0.42148	FALSE	-0.778344	0.0331852	0.124496		0.325	-0.778344	FALSE
P52196	P52196	sp|P52196|THTR_MOUSE Thiosulfate sulfurtransferase OS=Mus musculus OX=10090 GN=Tst PE=1 SV=3	P52196	THTR_MOUSE	0	0	0	0	-0.142784	0.250888	0.559961		0.146465	-0.142784	FALSE	-0.265664	0.0420724	0.188766		0.176768	-0.265664	FALSE	-0.901112	8.68081e-07	7.77954e-05		0.209091	-0.901112	TRUE	-0.778233	5.02251e-06	0.000547095		0.236364	-0.778233	TRUE
Q9CR16	Q9CR16	sp|Q9CR16|PPID_MOUSE Peptidyl-prolyl cis-trans isomerase D OS=Mus musculus OX=10090 GN=Ppid PE=1 SV=3	Q9CR16	PPID_MOUSE	25	0	0	20	-0.857931	0.238961	0.550137		0.416667	-0.857931	FALSE	-0.106976	0.880053	0.944182		0.361111	-0.106976	FALSE	-0.0258701	0.968297	0.98478		0.475	-0.0258701	FALSE	-0.776824	0.245369	0.46339		0.425	-0.776824	FALSE
Q8K1C0	Q8K1C0	sp|Q8K1C0|ANGE2_MOUSE Protein angel homolog 2 OS=Mus musculus OX=10090 GN=Angel2 PE=1 SV=1	Q8K1C0	ANGE2_MOUSE	0	0	0	0	0.717067	0.126147	0.414214		0.416667	0.717067	FALSE	0.473139	0.302123	0.569273		0.444444	0.473139	FALSE	-1.02051	0.0273193	0.0979316		0.475	-1.02051	FALSE	-0.776583	0.0825447	0.226404		0.5	-0.776583	FALSE
Q09199	Q09199	sp|Q09199|B4GN2_MOUSE Beta-1,4 N-acetylgalactosaminyltransferase 2 OS=Mus musculus OX=10090 GN=B4galnt2 PE=2 SV=1	Q09199	B4GN2_MOUSE	0	0	0	0	-0.525597	0.00592759	0.122436		0.205882	-0.525597	FALSE	-0.0800714	0.632638	0.831526		0.179739	-0.0800714	FALSE	-0.326692	0.0519069	0.150289		0.258824	-0.326692	FALSE	-0.772218	0.000161051	0.00417997		0.235294	-0.772218	TRUE
P27641	P27641	sp|P27641|XRCC5_MOUSE X-ray repair cross-complementing protein 5 OS=Mus musculus OX=10090 GN=Xrcc5 PE=1 SV=4	P27641	XRCC5_MOUSE	0	0	0	0	0.117122	0.745356	0.901803		0.333333	0.117122	FALSE	0.36533	0.318469	0.585404		0.407407	0.36533	FALSE	-0.523458	0.137676	0.289635		0.433333	-0.523458	FALSE	-0.771666	0.0354036	0.130569		0.5	-0.771666	FALSE
Q9CQ62	Q9CQ62	sp|Q9CQ62|DECR_MOUSE 2,4-dienoyl-CoA reductase [(3E)-enoyl-CoA-producing], mitochondrial OS=Mus musculus OX=10090 GN=Decr1 PE=1 SV=1	Q9CQ62	DECR_MOUSE	0	0	0	0	-0.120187	0.348514	0.637254		0.216931	-0.120187	FALSE	-0.21704	0.100964	0.312473		0.243386	-0.21704	FALSE	-0.868175	2.16688e-06	0.000137288		0.280952	-0.868175	TRUE	-0.771322	8.62079e-06	0.00079677		0.304762	-0.771322	TRUE
Q9DCS2	Q9DCS2	sp|Q9DCS2|MTL26_MOUSE Methyltransferase-like 26 OS=Mus musculus OX=10090 GN=Mettl26 PE=1 SV=1	Q9DCS2	MTL26_MOUSE	0	0	0	0	-0.685963	0.0123337	0.162235		0.466667	-0.685963	FALSE	0.390433	0.126426	0.358996		0.177778	0.390433	FALSE	0.305224	0.1996	0.373117		0.44	0.305224	FALSE	-0.771172	0.00403707	0.0292509		0.18	-0.771172	TRUE
Q8VDF2	Q8VDF2	sp|Q8VDF2|UHRF1_MOUSE E3 ubiquitin-protein ligase UHRF1 OS=Mus musculus OX=10090 GN=Uhrf1 PE=1 SV=2	Q8VDF2	UHRF1_MOUSE	0	0	0	0	0.589014	0.168178	0.474596		0.37037	0.589014	FALSE	1.11037	0.015503	0.111424		0.333333	1.11037	FALSE	-0.247857	0.527845	0.692356		0.233333	-0.247857	FALSE	-0.769216	0.0632617	0.190097		0.2	-0.769216	FALSE
Q9WVA2;Q4FZG7	Q9WVA2;Q4FZG7	sp|Q9WVA2|TIM8A_MOUSE Mitochondrial import inner membrane translocase subunit Tim8 A OS=Mus musculus OX=10090 GN=Timm8a1 PE=1 SV=1;sp|Q4FZG7|TI8AB_MOUSE Putative mitochondrial import inner membrane translocase subunit Tim8 A-B OS=Mus musculus OX=10090 GN=T	Q9WVA2;Q4FZG7	TIM8A_MOUSE;TI8AB_MOUSE	25	0	20	40	-0.237801	0.587591	0.810544		0.388889	-0.237801	FALSE	0.104301	0.819062	0.916684		0.444444	0.104301	FALSE	-0.413226	0.352525	0.543584		0.45	-0.413226	FALSE	-0.755327	0.117833	0.288436		0.5	-0.755327	FALSE
P26645	P26645	sp|P26645|MARCS_MOUSE Myristoylated alanine-rich C-kinase substrate OS=Mus musculus OX=10090 GN=Marcks PE=1 SV=2	P26645	MARCS_MOUSE	0	0	0	0	0.0712218	0.783307	0.91869		0.142857	0.0712218	FALSE	0.486028	0.0753466	0.262976		0.222222	0.486028	FALSE	-0.338861	0.178079	0.34561		0.257143	-0.338861	FALSE	-0.753668	0.00670702	0.0420049		0.328571	-0.753668	TRUE
Q9CQA3	Q9CQA3	sp|Q9CQA3|SDHB_MOUSE Succinate dehydrogenase [ubiquinone] iron-sulfur subunit, mitochondrial OS=Mus musculus OX=10090 GN=Sdhb PE=1 SV=1	Q9CQA3	SDHB_MOUSE	0	0	0	0	0.111965	0.20945	0.515105		0.195556	0.111965	FALSE	-0.00175276	0.983892	0.993616		0.164444	-0.00175276	FALSE	-0.867293	1.85707e-08	6.71586e-06		0.208	-0.867293	TRUE	-0.753576	1.18172e-07	0.000120142		0.18	-0.753576	TRUE
P50431	P50431	sp|P50431|GLYC_MOUSE Serine hydroxymethyltransferase, cytosolic OS=Mus musculus OX=10090 GN=Shmt1 PE=1 SV=3	P50431	GLYC_MOUSE	0	0	0	0	-0.252813	0.505843	0.752559		0.277778	-0.252813	FALSE	-0.361557	0.345086	0.612784		0.361111	-0.361557	FALSE	-0.860217	0.0265097	0.0959322		0.45	-0.860217	FALSE	-0.751473	0.0483563	0.160138		0.525	-0.751473	FALSE
O88668	O88668	sp|O88668|CREG1_MOUSE Protein CREG1 OS=Mus musculus OX=10090 GN=Creg1 PE=1 SV=1	O88668	CREG1_MOUSE	0	0	20	20	0.137321	0.632569	0.837166		0.333333	0.137321	FALSE	-0.181848	0.549198	0.773313		0.333333	-0.181848	FALSE	-1.0705	0.00427874	0.0259074		0.5	-1.0705	TRUE	-0.751333	0.0362141	0.133033		0.5	-0.751333	FALSE
Q9R0M8	Q9R0M8	sp|Q9R0M8|S35A2_MOUSE UDP-galactose translocator OS=Mus musculus OX=10090 GN=Slc35a2 PE=1 SV=1	Q9R0M8	S35A2_MOUSE	0	0	0	0	-0.469077	0.0195541	0.191157		0.311111	-0.469077	FALSE	0.105209	0.566426	0.785538		0.311111	0.105209	FALSE	-0.175133	0.317035	0.508156		0.32	-0.175133	FALSE	-0.749419	0.00048753	0.0081255		0.32	-0.749419	TRUE
Q80XN0	Q80XN0	sp|Q80XN0|BDH_MOUSE D-beta-hydroxybutyrate dehydrogenase, mitochondrial OS=Mus musculus OX=10090 GN=Bdh1 PE=1 SV=2	Q80XN0	BDH_MOUSE	0	0	0	0	0.0432356	0.76409	0.909231		0.152263	0.0432356	FALSE	-0.0464676	0.747095	0.889301		0.218107	-0.0464676	FALSE	-0.83757	1.47543e-05	0.000473225		0.233333	-0.83757	TRUE	-0.747867	4.99761e-05	0.00197957		0.292593	-0.747867	TRUE
Q8BXA1	Q8BXA1	sp|Q8BXA1|GOLI4_MOUSE Golgi integral membrane protein 4 OS=Mus musculus OX=10090 GN=Golim4 PE=1 SV=1	Q8BXA1	GOLI4_MOUSE	0	0	0	0	-0.339758	0.0824708	0.356667		0.190476	-0.339758	FALSE	-0.140281	0.454208	0.70523		0.238095	-0.140281	FALSE	-0.547583	0.00619838	0.0340993		0.4	-0.547583	TRUE	-0.74706	0.00058299	0.00903132		0.442857	-0.74706	TRUE
P62983	P62983	sp|P62983|RS27A_MOUSE Ubiquitin-40S ribosomal protein S27a OS=Mus musculus OX=10090 GN=Rps27a PE=1 SV=2	P62983	RS27A_MOUSE	0	0	0	0	-0.117235	0.827402	0.936191		0.333333	-0.117235	FALSE	-0.25813	0.593351	0.808244		0.148148	-0.25813	FALSE	-0.887908	0.0835809	0.207576		0.4	-0.887908	FALSE	-0.747014	0.0916884	0.244236		0.233333	-0.747014	FALSE
Q9D8B4	Q9D8B4	sp|Q9D8B4|NDUAB_MOUSE NADH dehydrogenase [ubiquinone] 1 alpha subcomplex subunit 11 OS=Mus musculus OX=10090 GN=Ndufa11 PE=1 SV=2	Q9D8B4	NDUAB_MOUSE	0	0	0	0	-0.17901	0.522845	0.76628		0.155556	-0.17901	FALSE	-0.139709	0.617045	0.82339		0.0888889	-0.139709	FALSE	-0.704527	0.0154599	0.0648845		0.22	-0.704527	FALSE	-0.743828	0.0113675	0.0608262		0.16	-0.743828	FALSE
Q9D7T1	Q9D7T1	sp|Q9D7T1|REP15_MOUSE Rab15 effector protein OS=Mus musculus OX=10090 GN=Rep15 PE=2 SV=1	Q9D7T1	REP15_MOUSE	0	0	0	20	-0.453223	0.057749	0.306316		0.365079	-0.453223	FALSE	0.0509812	0.819511	0.916848		0.285714	0.0509812	FALSE	-0.239061	0.294008	0.48508		0.571429	-0.239061	FALSE	-0.743266	0.00440189	0.030966		0.5	-0.743266	TRUE
O88310;Q80ZA0	O88310;Q80ZA0	sp|O88310|ITL1A_MOUSE Intelectin-1a OS=Mus musculus OX=10090 GN=Itln1 PE=1 SV=1;sp|Q80ZA0|ITL1B_MOUSE Intelectin-1b OS=Mus musculus OX=10090 GN=Itln1b PE=1 SV=1	O88310;Q80ZA0	ITL1A_MOUSE;ITL1B_MOUSE	25	40	60	80	-0.680025	0.478418	0.732956		0.62963	-0.680025	FALSE	-0.750334	0.4839	0.727649		0.666667	-0.750334	FALSE	-0.812593	0.546164	0.707005		0.833333	-0.812593	FALSE	-0.742284	0.601407	0.769741		0.866667	-0.742284	FALSE
Q9JMG2	Q9JMG2	sp|Q9JMG2|C1GLC_MOUSE C1GALT1-specific chaperone 1 OS=Mus musculus OX=10090 GN=C1galt1c1 PE=2 SV=1	Q9JMG2	C1GLC_MOUSE	0	0	0	0	-0.41515	0.00491939	0.116221		0.222222	-0.41515	FALSE	0.181174	0.171108	0.421584		0.153846	0.181174	FALSE	-0.145878	0.238492	0.419579		0.292308	-0.145878	FALSE	-0.742201	1.56601e-05	0.00108553		0.230769	-0.742201	TRUE
O35855	O35855	sp|O35855|BCAT2_MOUSE Branched-chain-amino-acid aminotransferase, mitochondrial OS=Mus musculus OX=10090 GN=Bcat2 PE=1 SV=2	O35855	BCAT2_MOUSE	0	0	0	0	-0.353594	0.0149483	0.168601		0.152778	-0.353594	FALSE	-0.0526338	0.688291	0.862996		0.118056	-0.0526338	FALSE	-0.439143	0.00252122	0.0173412		0.20625	-0.439143	TRUE	-0.740103	2.02998e-05	0.00131733		0.175	-0.740103	TRUE
O88543	O88543	sp|O88543|CSN3_MOUSE COP9 signalosome complex subunit 3 OS=Mus musculus OX=10090 GN=Cops3 PE=1 SV=3	O88543	CSN3_MOUSE	0	0	0	0	0.150131	0.637521	0.838232		0.422222	0.150131	FALSE	0.625607	0.0634751	0.237679		0.355556	0.625607	FALSE	-0.26358	0.384648	0.572557		0.48	-0.26358	FALSE	-0.739057	0.0239794	0.10177		0.42	-0.739057	FALSE
P70695	P70695	sp|P70695|F16P2_MOUSE Fructose-1,6-bisphosphatase isozyme 2 OS=Mus musculus OX=10090 GN=Fbp2 PE=1 SV=2	P70695	F16P2_MOUSE	0	0	0	0	-0.528674	0.125009	0.413795		0.4	-0.528674	FALSE	0.0598435	0.856532	0.93516		0.311111	0.0598435	FALSE	-0.150209	0.631449	0.770415		0.51	-0.150209	FALSE	-0.738726	0.02935	0.114619		0.43	-0.738726	FALSE
P13634	P13634	sp|P13634|CAH1_MOUSE Carbonic anhydrase 1 OS=Mus musculus OX=10090 GN=Ca1 PE=1 SV=4	P13634	CAH1_MOUSE	0	0	0	0	-0.327874	0.467417	0.723338		0.0869565	-0.327874	FALSE	-0.11141	0.803428	0.908891		0.10628	-0.11141	FALSE	-0.518311	0.230378	0.412112		0.108696	-0.518311	FALSE	-0.734774	0.0966441	0.252367		0.126087	-0.734774	FALSE
Q9CR61	Q9CR61	sp|Q9CR61|NDUB7_MOUSE NADH dehydrogenase [ubiquinone] 1 beta subcomplex subunit 7 OS=Mus musculus OX=10090 GN=Ndufb7 PE=1 SV=3	Q9CR61	NDUB7_MOUSE	0	0	0	0	0.0154334	0.958543	0.982781		0.190476	0.0154334	FALSE	0.110624	0.710087	0.870883		0.238095	0.110624	FALSE	-0.639362	0.0346748	0.115092		0.228571	-0.639362	FALSE	-0.734553	0.0175348	0.0821522		0.271429	-0.734553	FALSE
Q05117	Q05117	sp|Q05117|PPA5_MOUSE Tartrate-resistant acid phosphatase type 5 OS=Mus musculus OX=10090 GN=Acp5 PE=1 SV=2	Q05117	PPA5_MOUSE	0	0	0	0	-0.28678	0.0669291	0.331454		0.296296	-0.28678	FALSE	-0.355401	0.027149	0.150261		0.296296	-0.355401	FALSE	-0.799949	3.2285e-05	0.000785796		0.5	-0.799949	TRUE	-0.731328	8.20878e-05	0.00263545		0.5	-0.731328	TRUE
Q61578	Q61578	sp|Q61578|ADRO_MOUSE NADPH:adrenodoxin oxidoreductase, mitochondrial OS=Mus musculus OX=10090 GN=Fdxr PE=1 SV=1	Q61578	ADRO_MOUSE	0	0	0	0	-0.223523	0.312447	0.611822		0.301587	-0.223523	FALSE	-0.269329	0.227102	0.490947		0.333333	-0.269329	FALSE	-0.774586	0.0015999	0.012727		0.514286	-0.774586	TRUE	-0.728781	0.00254724	0.022403		0.542857	-0.728781	TRUE
Q9Z2E3	Q9Z2E3	sp|Q9Z2E3|ERN2_MOUSE Serine/threonine-protein kinase/endoribonuclease IRE2 OS=Mus musculus OX=10090 GN=Ern2 PE=2 SV=2	Q9Z2E3	ERN2_MOUSE	0	0	0	0	-0.482886	0.0421912	0.261709		0.222222	-0.482886	FALSE	-0.106546	0.63123	0.830306		0.2	-0.106546	FALSE	-0.352225	0.106346	0.244371		0.32	-0.352225	FALSE	-0.728565	0.00288658	0.0244558		0.3	-0.728565	TRUE
Q61425	Q61425	sp|Q61425|HCDH_MOUSE Hydroxyacyl-coenzyme A dehydrogenase, mitochondrial OS=Mus musculus OX=10090 GN=Hadh PE=1 SV=2	Q61425	HCDH_MOUSE	0	0	0	0	0.0110464	0.943793	0.982121		0.144444	0.0110464	FALSE	-0.116323	0.461963	0.711867		0.202778	-0.116323	FALSE	-0.855658	2.96843e-05	0.000775948		0.2275	-0.855658	TRUE	-0.728289	0.000154293	0.00405685		0.28	-0.728289	TRUE
Q9DC16	Q9DC16	sp|Q9DC16|ERGI1_MOUSE Endoplasmic reticulum-Golgi intermediate compartment protein 1 OS=Mus musculus OX=10090 GN=Ergic1 PE=1 SV=1	Q9DC16	ERGI1_MOUSE	0	0	0	0	-0.257682	0.0248611	0.209969		0.0909091	-0.257682	FALSE	0.00952599	0.927798	0.966682		0.10101	0.00952599	FALSE	-0.459535	0.000276427	0.0036149		0.163636	-0.459535	TRUE	-0.726743	2.02504e-06	0.000411639		0.172727	-0.726743	TRUE
Q8R146	Q8R146	sp|Q8R146|APEH_MOUSE Acylamino-acid-releasing enzyme OS=Mus musculus OX=10090 GN=Apeh PE=1 SV=3	Q8R146	APEH_MOUSE	0	20	0	20	-0.571876	0.18158	0.490434		0.592593	-0.571876	FALSE	0.245789	0.533623	0.763433		0.333333	0.245789	FALSE	0.0926077	0.822756	0.9016		0.6	0.0926077	FALSE	-0.725057	0.0817786	0.224909		0.366667	-0.725057	FALSE
P0DN34	P0DN34	sp|P0DN34|NDUB1_MOUSE NADH dehydrogenase [ubiquinone] 1 beta subcomplex subunit 1 OS=Mus musculus OX=10090 GN=Ndufb1 PE=1 SV=1	P0DN34	NDUB1_MOUSE	0	0	0	0	-0.0538077	0.735426	0.895107		0.111111	-0.0538077	FALSE	0.2509	0.129278	0.362392		0.111111	0.2509	FALSE	-0.419228	0.0122915	0.0552394		0	-0.419228	FALSE	-0.723935	0.000187631	0.00467897		0	-0.723935	TRUE
P61965	P61965	sp|P61965|WDR5_MOUSE WD repeat-containing protein 5 OS=Mus musculus OX=10090 GN=Wdr5 PE=1 SV=1	P61965	WDR5_MOUSE	0	0	0	0	0.946373	0.00629896	0.123129		0.444444	0.946373	FALSE	0.672469	0.0395172	0.182942		0.518519	0.672469	FALSE	-0.993846	0.00300249	0.0198451		0.5	-0.993846	TRUE	-0.719941	0.0217414	0.094866		0.566667	-0.719941	FALSE
Q99NB1	Q99NB1	sp|Q99NB1|ACS2L_MOUSE Acetyl-coenzyme A synthetase 2-like, mitochondrial OS=Mus musculus OX=10090 GN=Acss1 PE=1 SV=1	Q99NB1	ACS2L_MOUSE	0	0	0	0	-0.357981	0.0519741	0.295365		0.344444	-0.357981	FALSE	-0.280092	0.119382	0.345768		0.340741	-0.280092	FALSE	-0.641876	0.00112539	0.00996655		0.456667	-0.641876	TRUE	-0.719765	0.000421818	0.00726741		0.453333	-0.719765	TRUE
Q9DBX6	Q9DBX6	sp|Q9DBX6|CP2S1_MOUSE Cytochrome P450 2S1 OS=Mus musculus OX=10090 GN=Cyp2s1 PE=1 SV=1	Q9DBX6	CP2S1_MOUSE	0	0	0	0	-0.243133	0.163957	0.470538		0.124183	-0.243133	FALSE	-0.335278	0.0618212	0.234673		0.0915033	-0.335278	FALSE	-0.808744	0.000115542	0.00195587		0.147059	-0.808744	TRUE	-0.716599	0.000364446	0.00669614		0.117647	-0.716599	TRUE
Q62087	Q62087	sp|Q62087|PON3_MOUSE Serum paraoxonase/lactonase 3 OS=Mus musculus OX=10090 GN=Pon3 PE=1 SV=2	Q62087	PON3_MOUSE	0	0	0	0	0.0818304	0.788324	0.921078		0.240741	0.0818304	FALSE	-0.165094	0.589443	0.806034		0.314815	-0.165094	FALSE	-0.960925	0.00392197	0.024052		0.35	-0.960925	TRUE	-0.714	0.0231129	0.0985935		0.416667	-0.714	FALSE
Q8CGN5	Q8CGN5	sp|Q8CGN5|PLIN1_MOUSE Perilipin-1 OS=Mus musculus OX=10090 GN=Plin1 PE=1 SV=2	Q8CGN5	PLIN1_MOUSE	50	80	40	80	-0.203255	0.864856	0.947384		0.833333	-0.203255	FALSE	-0.0125104	0.989719	0.995627		0.611111	-0.0125104	FALSE	-0.522556	0.669093	0.794825		0.9	-0.522556	FALSE	-0.713301	0.49426	0.694697		0.7	-0.713301	FALSE
Q91VW5	Q91VW5	sp|Q91VW5|GOGA4_MOUSE Golgin subfamily A member 4 OS=Mus musculus OX=10090 GN=Golga4 PE=1 SV=2	Q91VW5	GOGA4_MOUSE	0	0	0	0	-0.354187	0.0726577	0.339862		0.277778	-0.354187	FALSE	0.0912844	0.625998	0.827555		0.222222	0.0912844	FALSE	-0.266832	0.143739	0.299571		0.45	-0.266832	FALSE	-0.712303	0.000912065	0.0116882		0.4	-0.712303	TRUE
Q9CQJ1	Q9CQJ1	sp|Q9CQJ1|HIG2A_MOUSE HIG1 domain family member 2A OS=Mus musculus OX=10090 GN=Higd2a PE=3 SV=1	Q9CQJ1	HIG2A_MOUSE	0	0	0	40	-0.290186	0.251724	0.559961		0.111111	-0.290186	FALSE	-0.384175	0.136286	0.373873		0.222222	-0.384175	FALSE	-0.804931	0.0091869	0.0460403		0.35	-0.804931	TRUE	-0.710941	0.0182122	0.0836553		0.45	-0.710941	FALSE
Q5XJY4	Q5XJY4	sp|Q5XJY4|PARL_MOUSE Presenilins-associated rhomboid-like protein, mitochondrial OS=Mus musculus OX=10090 GN=Parl PE=1 SV=1	Q5XJY4	PARL_MOUSE	0	0	0	0	0.0878297	0.68717	0.869938		0.259259	0.0878297	FALSE	0.0877736	0.687359	0.86254		0.296296	0.0877736	FALSE	-0.709583	0.00310344	0.0203086		0.4	-0.709583	TRUE	-0.709527	0.00310522	0.0251886		0.433333	-0.709527	TRUE
Q8K2B3	Q8K2B3	sp|Q8K2B3|SDHA_MOUSE Succinate dehydrogenase [ubiquinone] flavoprotein subunit, mitochondrial OS=Mus musculus OX=10090 GN=Sdha PE=1 SV=1	Q8K2B3	SDHA_MOUSE	0	0	0	0	0.0570281	0.667712	0.858931		0.184486	0.0570281	FALSE	-0.288281	0.0427767	0.189396		0.224319	-0.288281	FALSE	-1.05134	3.69436e-07	5.09728e-05		0.266038	-1.05134	TRUE	-0.70603	3.83768e-05	0.00182889		0.301887	-0.70603	TRUE
Q923D4	Q923D4	sp|Q923D4|SF3B5_MOUSE Splicing factor 3B subunit 5 OS=Mus musculus OX=10090 GN=Sf3b5 PE=1 SV=1	Q923D4	SF3B5_MOUSE	25	0	60	40	-0.47912	0.227645	0.538451		0.388889	-0.47912	FALSE	0.403004	0.406271	0.665319		0.555556	0.403004	FALSE	0.176244	0.645237	0.778012		0.55	0.176244	FALSE	-0.705879	0.161355	0.355096		0.7	-0.705879	FALSE
Q9JK48	Q9JK48	sp|Q9JK48|SHLB1_MOUSE Endophilin-B1 OS=Mus musculus OX=10090 GN=Sh3glb1 PE=1 SV=1	Q9JK48	SHLB1_MOUSE	0	0	0	20	-0.0589508	0.907108	0.963345		0.481481	-0.0589508	FALSE	0.515644	0.316962	0.582987		0.407407	0.515644	FALSE	-0.131247	0.811549	0.894319		0.566667	-0.131247	FALSE	-0.705841	0.21333	0.423604		0.5	-0.705841	FALSE
Q9JII6	Q9JII6	sp|Q9JII6|AK1A1_MOUSE Aldo-keto reductase family 1 member A1 OS=Mus musculus OX=10090 GN=Akr1a1 PE=1 SV=3	Q9JII6	AK1A1_MOUSE	0	0	0	0	-0.459577	0.146801	0.445545		0.363636	-0.459577	FALSE	-0.175239	0.568264	0.787366		0.323232	-0.175239	FALSE	-0.419379	0.15931	0.320196		0.5	-0.419379	FALSE	-0.703716	0.0252374	0.104841		0.463636	-0.703716	FALSE
Q9R0P3	Q9R0P3	sp|Q9R0P3|ESTD_MOUSE S-formylglutathione hydrolase OS=Mus musculus OX=10090 GN=Esd PE=1 SV=1	Q9R0P3	ESTD_MOUSE	0	0	0	0	-0.411791	0.517906	0.763389		0.460317	-0.411791	FALSE	-0.495171	0.438308	0.694923		0.444444	-0.495171	FALSE	-0.785763	0.200136	0.373661		0.628571	-0.785763	FALSE	-0.702383	0.249517	0.467143		0.614286	-0.702383	FALSE
Q8VHX6	Q8VHX6	sp|Q8VHX6|FLNC_MOUSE Filamin-C OS=Mus musculus OX=10090 GN=Flnc PE=1 SV=3	Q8VHX6	FLNC_MOUSE	25	20	0	0	0.675211	0.0684142	0.332423		0.481481	0.675211	FALSE	0.568322	0.103831	0.317141		0.333333	0.568322	FALSE	-0.807932	0.0179538	0.0726495		0.5	-0.807932	FALSE	-0.701043	0.0270274	0.109078		0.366667	-0.701043	FALSE
Q7TMC8	Q7TMC8	sp|Q7TMC8|FCSK_MOUSE L-fucose kinase OS=Mus musculus OX=10090 GN=Fcsk PE=1 SV=1	Q7TMC8	FCSK_MOUSE	0	0	0	0	-0.325668	0.313424	0.612307		0.148148	-0.325668	FALSE	-0.158593	0.618867	0.82339		0.111111	-0.158593	FALSE	-0.533521	0.089971	0.219138		0.166667	-0.533521	FALSE	-0.700597	0.0310071	0.118511		0.133333	-0.700597	FALSE
Q8BR70	Q8BR70	sp|Q8BR70|YIPF6_MOUSE Protein YIPF6 OS=Mus musculus OX=10090 GN=Yipf6 PE=1 SV=1	Q8BR70	YIPF6_MOUSE	0	0	0	0	0.123787	0.563128	0.793915		0.222222	0.123787	FALSE	-0.0251529	0.90596	0.95942		0.333333	-0.0251529	FALSE	-0.849434	0.000627224	0.006348		0.375	-0.849434	TRUE	-0.700493	0.00291509	0.0245609		0.475	-0.700493	TRUE
O35153	O35153	sp|O35153|BET1L_MOUSE BET1-like protein OS=Mus musculus OX=10090 GN=Bet1l PE=3 SV=1	O35153	BET1L_MOUSE	0	20	20	20	-0.658387	0.101442	0.376926		0.518519	-0.658387	FALSE	-0.174872	0.645985	0.83873		0.481481	-0.174872	FALSE	-0.21656	0.570384	0.726269		0.666667	-0.21656	FALSE	-0.700075	0.0837017	0.22896		0.633333	-0.700075	FALSE
A2AKQ0	A2AKQ0	sp|A2AKQ0|S35D1_MOUSE UDP-glucuronic acid/UDP-N-acetylgalactosamine transporter OS=Mus musculus OX=10090 GN=Slc35d1 PE=2 SV=2	A2AKQ0	S35D1_MOUSE	0	0	20	20	1.39312	0.00749596	0.128042		0.25	1.39312	FALSE	-0.652462	0.183486	0.437167		0.527778	-0.652462	FALSE	-2.74371	3.08026e-05	0.000775948		0.475	-2.74371	TRUE	-0.698129	0.156672	0.348794		0.725	-0.698129	FALSE
Q99MN9	Q99MN9	sp|Q99MN9|PCCB_MOUSE Propionyl-CoA carboxylase beta chain, mitochondrial OS=Mus musculus OX=10090 GN=Pccb PE=1 SV=2	Q99MN9	PCCB_MOUSE	0	0	0	0	-0.131341	0.338668	0.629577		0.144444	-0.131341	FALSE	-0.375135	0.0128529	0.100313		0.214815	-0.375135	FALSE	-0.94189	1.83648e-06	0.000124515		0.216667	-0.94189	TRUE	-0.698096	5.3391e-05	0.0020613		0.28	-0.698096	TRUE
Q8QZS1	Q8QZS1	sp|Q8QZS1|HIBCH_MOUSE 3-hydroxyisobutyryl-CoA hydrolase, mitochondrial OS=Mus musculus OX=10090 GN=Hibch PE=1 SV=1	Q8QZS1	HIBCH_MOUSE	0	0	0	0	-0.330777	0.0156898	0.173958		0.32716	-0.330777	FALSE	-0.127851	0.309093	0.57482		0.283951	-0.127851	FALSE	-0.492555	0.000629175	0.006348		0.405556	-0.492555	TRUE	-0.695481	2.12728e-05	0.00132412		0.366667	-0.695481	TRUE
Q9ERR7	Q9ERR7	sp|Q9ERR7|SEP15_MOUSE Selenoprotein F OS=Mus musculus OX=10090 GN=Selenof PE=1 SV=3	Q9ERR7	SEP15_MOUSE	0	0	0	0	0.0405311	0.826247	0.936191		0.52381	0.0405311	FALSE	0.1405	0.450746	0.702282		0.539683	0.1405	FALSE	-0.59404	0.00340949	0.0219172		0.628571	-0.59404	TRUE	-0.694009	0.00103237	0.0123965		0.642857	-0.694009	TRUE
Q61686	Q61686	sp|Q61686|CBX5_MOUSE Chromobox protein homolog 5 OS=Mus musculus OX=10090 GN=Cbx5 PE=1 SV=1	Q61686	CBX5_MOUSE	0	0	0	0	-0.100519	0.77023	0.91187		0.472222	-0.100519	FALSE	0.756	0.0409087	0.184903		0.333333	0.756	FALSE	0.163169	0.616062	0.759361		0.55	0.163169	FALSE	-0.693351	0.0459571	0.154712		0.425	-0.693351	FALSE
P48758	P48758	sp|P48758|CBR1_MOUSE Carbonyl reductase [NADPH] 1 OS=Mus musculus OX=10090 GN=Cbr1 PE=1 SV=3	P48758	CBR1_MOUSE	0	0	0	0	-0.193882	0.466052	0.722787		0.28655	-0.193882	FALSE	-0.0341787	0.896852	0.953651		0.25731	-0.0341787	FALSE	-0.533419	0.0453722	0.138111		0.321053	-0.533419	FALSE	-0.693122	0.0125129	0.0647949		0.294737	-0.693122	FALSE
Q9D8S4	Q9D8S4	sp|Q9D8S4|ORN_MOUSE Oligoribonuclease, mitochondrial OS=Mus musculus OX=10090 GN=Rexo2 PE=1 SV=2	Q9D8S4	ORN_MOUSE	0	0	60	40	0.897795	0.00541918	0.120677		0.277778	0.897795	FALSE	0.0631789	0.85114	0.934313		0.611111	0.0631789	FALSE	-1.5259	0.000256072	0.00343723		0.4	-1.5259	TRUE	-0.691281	0.073504	0.209913		0.7	-0.691281	FALSE
Q8K354	Q8K354	sp|Q8K354|CBR3_MOUSE Carbonyl reductase [NADPH] 3 OS=Mus musculus OX=10090 GN=Cbr3 PE=1 SV=1	Q8K354	CBR3_MOUSE	0	0	0	0	0.0513902	0.822539	0.935461		0.333333	0.0513902	FALSE	-0.0552107	0.809616	0.910818		0.311111	-0.0552107	FALSE	-0.797684	0.00190067	0.0142293		0.44	-0.797684	TRUE	-0.691083	0.00532243	0.0353669		0.42	-0.691083	TRUE
P19157;P46425	P19157;P46425	sp|P19157|GSTP1_MOUSE Glutathione S-transferase P 1 OS=Mus musculus OX=10090 GN=Gstp1 PE=1 SV=2;sp|P46425|GSTP2_MOUSE Glutathione S-transferase P 2 OS=Mus musculus OX=10090 GN=Gstp2 PE=1 SV=2	P19157;P46425	GSTP1_MOUSE;GSTP2_MOUSE	0	0	0	0	-0.370884	0.29644	0.596026		0.222222	-0.370884	FALSE	-0.298796	0.397212	0.657029		0.235294	-0.298796	FALSE	-0.617302	0.0754823	0.193435		0.341176	-0.617302	FALSE	-0.689391	0.049878	0.163931		0.352941	-0.689391	FALSE
Q922H4	Q922H4	sp|Q922H4|GMPPA_MOUSE Mannose-1-phosphate guanyltransferase alpha OS=Mus musculus OX=10090 GN=Gmppa PE=1 SV=1	Q922H4	GMPPA_MOUSE	0	0	20	20	-0.224138	0.389408	0.66873		0.222222	-0.224138	FALSE	-0.064464	0.811829	0.911955		0.277778	-0.064464	FALSE	-0.52926	0.0555471	0.158179		0.35	-0.52926	FALSE	-0.688933	0.0221517	0.0957762		0.4	-0.688933	FALSE
P97371	P97371	sp|P97371|PSME1_MOUSE Proteasome activator complex subunit 1 OS=Mus musculus OX=10090 GN=Psme1 PE=1 SV=2	P97371	PSME1_MOUSE	0	0	0	0	-0.681678	0.0329562	0.239051		0.248677	-0.681678	FALSE	0.528144	0.0888077	0.290494		0.142857	0.528144	FALSE	0.52281	0.0753536	0.193435		0.252381	0.52281	FALSE	-0.687011	0.023991	0.10177		0.157143	-0.687011	FALSE
Q9D892	Q9D892	sp|Q9D892|ITPA_MOUSE Inosine triphosphate pyrophosphatase OS=Mus musculus OX=10090 GN=Itpa PE=1 SV=2	Q9D892	ITPA_MOUSE	0	0	0	0	0.387055	0.214075	0.519261		0.222222	0.387055	FALSE	0.0406768	0.893355	0.951837		0.244444	0.0406768	FALSE	-1.03261	0.00226818	0.0161854		0.34	-1.03261	TRUE	-0.686231	0.0275851	0.110413		0.36	-0.686231	FALSE
Q9D819	Q9D819	sp|Q9D819|IPYR_MOUSE Inorganic pyrophosphatase OS=Mus musculus OX=10090 GN=Ppa1 PE=1 SV=1	Q9D819	IPYR_MOUSE	0	0	0	0	-0.324338	0.432245	0.696945		0.326797	-0.324338	FALSE	0.0704249	0.863235	0.938242		0.261438	0.0704249	FALSE	-0.29097	0.45444	0.6343		0.447059	-0.29097	FALSE	-0.685733	0.0904011	0.242075		0.388235	-0.685733	FALSE
Q99MJ9	Q99MJ9	sp|Q99MJ9|DDX50_MOUSE ATP-dependent RNA helicase DDX50 OS=Mus musculus OX=10090 GN=Ddx50 PE=2 SV=1	Q99MJ9	DDX50_MOUSE	0	0	0	0	0.674436	0.00179753	0.0893458		0.444444	0.674436	FALSE	0.841447	0.000272485	0.0140076		0.277778	0.841447	TRUE	-0.517772	0.00759039	0.0395349		0.3	-0.517772	TRUE	-0.684784	0.000993064	0.0122131		0.15	-0.684784	TRUE
E9Q0S6;Q8CGB6;Q5SSZ5	E9Q0S6;Q8CGB6;Q5SSZ5	sp|E9Q0S6|TENS1_MOUSE Tensin-1 OS=Mus musculus OX=10090 GN=Tns1 PE=1 SV=1;sp|Q8CGB6|TENS2_MOUSE Tensin-2 OS=Mus musculus OX=10090 GN=Tns2 PE=1 SV=1;sp|Q5SSZ5|TENS3_MOUSE Tensin-3 OS=Mus musculus OX=10090 GN=Tns3 PE=1 SV=1	E9Q0S6;Q8CGB6;Q5SSZ5	TENS1_MOUSE;TENS2_MOUSE;TENS3_MOUSE	0	20	20	0	-0.0611819	0.819953	0.934975		0.444444	-0.0611819	FALSE	0.509526	0.075147	0.262885		0.388889	0.509526	FALSE	-0.114012	0.655757	0.785105		0.45	-0.114012	FALSE	-0.684719	0.0168587	0.0799672		0.4	-0.684719	FALSE
Q61420	Q61420	sp|Q61420|S35A1_MOUSE CMP-sialic acid transporter OS=Mus musculus OX=10090 GN=Slc35a1 PE=1 SV=2	Q61420	S35A1_MOUSE	0	0	0	0	-0.238713	0.169171	0.475046		0.0833333	-0.238713	FALSE	-0.0178287	0.915519	0.963205		0.138889	-0.0178287	FALSE	-0.462618	0.00955424	0.0473644		0.1	-0.462618	TRUE	-0.683502	0.000530752	0.00838567		0.15	-0.683502	TRUE
Q99JW4;Q91XD2	Q99JW4	sp|Q99JW4|LIMS1_MOUSE LIM and senescent cell antigen-like-containing domain protein 1 OS=Mus musculus OX=10090 GN=Lims1 PE=1 SV=3	Q99JW4	LIMS1_MOUSE	0	0	0	0	0.566438	0.247132	0.555452		0.351852	0.566438	FALSE	0.343111	0.476942	0.72292		0.407407	0.343111	FALSE	-0.906645	0.0588641	0.164522		0.433333	-0.906645	FALSE	-0.683318	0.144163	0.3306		0.483333	-0.683318	FALSE
Q921G7	Q921G7	sp|Q921G7|ETFD_MOUSE Electron transfer flavoprotein-ubiquinone oxidoreductase, mitochondrial OS=Mus musculus OX=10090 GN=Etfdh PE=1 SV=1	Q921G7	ETFD_MOUSE	0	0	0	0	-0.076604	0.609647	0.824465		0.168459	-0.076604	FALSE	-0.159031	0.296084	0.564439		0.179211	-0.159031	FALSE	-0.764576	5.87492e-05	0.00122609		0.23871	-0.764576	TRUE	-0.682149	0.000183064	0.00461442		0.248387	-0.682149	TRUE
Q9QY30	Q9QY30	sp|Q9QY30|ABCBB_MOUSE Bile salt export pump OS=Mus musculus OX=10090 GN=Abcb11 PE=1 SV=2	Q9QY30	ABCBB_MOUSE	0	0	0	0	-0.15617	0.474623	0.730115		0	-0.15617	FALSE	-0.334633	0.136921	0.374294		0	-0.334633	FALSE	-0.860224	0.000651442	0.00646562		0	-0.860224	TRUE	-0.681761	0.00399154	0.0291249		0	-0.681761	TRUE
Q8BUR4	Q8BUR4	sp|Q8BUR4|DOCK1_MOUSE Dedicator of cytokinesis protein 1 OS=Mus musculus OX=10090 GN=Dock1 PE=1 SV=3	Q8BUR4	DOCK1_MOUSE	0	0	40	20	-0.266638	0.26477	0.566636		0.444444	-0.266638	FALSE	0.301052	0.268563	0.540167		0.481481	0.301052	FALSE	-0.113564	0.627311	0.768564		0.566667	-0.113564	FALSE	-0.681254	0.0221698	0.0957762		0.6	-0.681254	FALSE
O08553;P97427	O08553	sp|O08553|DPYL2_MOUSE Dihydropyrimidinase-related protein 2 OS=Mus musculus OX=10090 GN=Dpysl2 PE=1 SV=2	O08553	DPYL2_MOUSE	0	0	0	0	-0.465665	0.141884	0.434977		0.305556	-0.465665	FALSE	-0.425641	0.176876	0.428447		0.25	-0.425641	FALSE	-0.639732	0.0391927	0.125178		0.525	-0.639732	FALSE	-0.679755	0.0297965	0.115476		0.475	-0.679755	FALSE
Q8CHT0	Q8CHT0	sp|Q8CHT0|AL4A1_MOUSE Delta-1-pyrroline-5-carboxylate dehydrogenase, mitochondrial OS=Mus musculus OX=10090 GN=Aldh4a1 PE=1 SV=3	Q8CHT0	AL4A1_MOUSE	0	0	0	0	-0.468761	0.0339419	0.242145		0.350427	-0.468761	FALSE	-0.153706	0.456033	0.706408		0.25641	-0.153706	FALSE	-0.364541	0.0734263	0.19073		0.469231	-0.364541	FALSE	-0.679596	0.00268878	0.023364		0.384615	-0.679596	TRUE
Q3THS6;Q91X83	Q3THS6	sp|Q3THS6|METK2_MOUSE S-adenosylmethionine synthase isoform type-2 OS=Mus musculus OX=10090 GN=Mat2a PE=1 SV=2	Q3THS6	METK2_MOUSE	0	0	0	0	-0.804012	0.0395416	0.255903		0.486111	-0.804012	FALSE	-0.408019	0.2705	0.541743		0.444444	-0.408019	FALSE	-0.282466	0.414036	0.599036		0.5875	-0.282466	FALSE	-0.678459	0.0618595	0.188295		0.55	-0.678459	FALSE
P17665	P17665	sp|P17665|COX7C_MOUSE Cytochrome c oxidase subunit 7C, mitochondrial OS=Mus musculus OX=10090 GN=Cox7c PE=1 SV=1	P17665	COX7C_MOUSE	0	0	0	0	-0.371179	0.0945162	0.368739		0.388889	-0.371179	FALSE	0.312582	0.153574	0.397094		0.111111	0.312582	FALSE	0.00570353	0.977176	0.98708		0.25	0.00570353	FALSE	-0.678058	0.00351138	0.0267742		0	-0.678058	TRUE
Q9JJ06	Q9JJ06	sp|Q9JJ06|C1GLT_MOUSE Glycoprotein-N-acetylgalactosamine 3-beta-galactosyltransferase 1 OS=Mus musculus OX=10090 GN=C1galt1 PE=1 SV=1	Q9JJ06	C1GLT_MOUSE	0	0	0	0	-0.386537	0.0192223	0.190188		0.285714	-0.386537	FALSE	0.342146	0.0347667	0.171495		0.222222	0.342146	FALSE	0.0533858	0.706254	0.827039		0.314286	0.0533858	FALSE	-0.675298	0.000208238	0.00496193		0.257143	-0.675298	TRUE
O09131;Q8K2Q2	O09131	sp|O09131|GSTO1_MOUSE Glutathione S-transferase omega-1 OS=Mus musculus OX=10090 GN=Gsto1 PE=1 SV=2	O09131	GSTO1_MOUSE	0	0	0	0	-0.358415	0.317176	0.61567		0.251852	-0.358415	FALSE	-0.252254	0.477665	0.723655		0.251852	-0.252254	FALSE	-0.569134	0.101827	0.238118		0.32	-0.569134	FALSE	-0.675295	0.0563529	0.17811		0.32	-0.675295	FALSE
O70400	O70400	sp|O70400|PDLI1_MOUSE PDZ and LIM domain protein 1 OS=Mus musculus OX=10090 GN=Pdlim1 PE=1 SV=4	O70400	PDLI1_MOUSE	0	0	0	0	-0.251995	0.253471	0.561834		0.308642	-0.251995	FALSE	-0.483936	0.0376051	0.177935		0.312757	-0.483936	FALSE	-0.903305	0.000410678	0.00461748		0.496296	-0.903305	TRUE	-0.671364	0.00433322	0.0305933		0.5	-0.671364	TRUE
P62737;P63268	P62737;P63268	sp|P62737|ACTA_MOUSE Actin, aortic smooth muscle OS=Mus musculus OX=10090 GN=Acta2 PE=1 SV=1;sp|P63268|ACTH_MOUSE Actin, gamma-enteric smooth muscle OS=Mus musculus OX=10090 GN=Actg2 PE=1 SV=1	P62737;P63268	ACTA_MOUSE;ACTH_MOUSE	0	0	0	0	0.374164	0.29396	0.5934		0.179211	0.374164	FALSE	0.517345	0.153413	0.397015		0.150538	0.517345	FALSE	-0.527988	0.124395	0.271123		0.2	-0.527988	FALSE	-0.67117	0.0562157	0.177861		0.174194	-0.67117	FALSE
Q9Z0H3	Q9Z0H3	sp|Q9Z0H3|SNF5_MOUSE SWI/SNF-related matrix-associated actin-dependent regulator of chromatin subfamily B member 1 OS=Mus musculus OX=10090 GN=Smarcb1 PE=1 SV=1	Q9Z0H3	SNF5_MOUSE	0	0	0	0	0.755147	0.0310335	0.23233		0.259259	0.755147	FALSE	0.51672	0.124275	0.354119		0.333333	0.51672	FALSE	-0.90877	0.00831306	0.0423334		0.366667	-0.90877	TRUE	-0.670344	0.0406174	0.142068		0.433333	-0.670344	FALSE
Q9DC70	Q9DC70	sp|Q9DC70|NDUS7_MOUSE NADH dehydrogenase [ubiquinone] iron-sulfur protein 7, mitochondrial OS=Mus musculus OX=10090 GN=Ndufs7 PE=1 SV=1	Q9DC70	NDUS7_MOUSE	0	0	0	0	-0.124965	0.361622	0.65032		0.0555556	-0.124965	FALSE	-0.13968	0.309548	0.57482		0.111111	-0.13968	FALSE	-0.684444	6.50165e-05	0.00130991		0.183333	-0.684444	TRUE	-0.669729	8.11511e-05	0.00263545		0.233333	-0.669729	TRUE
Q9Z0J0	Q9Z0J0	sp|Q9Z0J0|NPC2_MOUSE NPC intracellular cholesterol transporter 2 OS=Mus musculus OX=10090 GN=Npc2 PE=1 SV=1	Q9Z0J0	NPC2_MOUSE	0	0	0	0	-0.167242	0.454746	0.71479		0.135802	-0.167242	FALSE	-0.547576	0.0239017	0.142424		0.209877	-0.547576	FALSE	-1.04982	0.000128192	0.00205579		0.333333	-1.04982	TRUE	-0.669486	0.00529155	0.0352385		0.4	-0.669486	TRUE
Q8K0P3	Q8K0P3	sp|Q8K0P3|MEAK7_MOUSE MTOR-associated protein MEAK7 OS=Mus musculus OX=10090 GN=Meak7 PE=2 SV=1	Q8K0P3	MEAK7_MOUSE	0	0	40	80	-0.256258	0.325883	0.620263		0.388889	-0.256258	FALSE	-0.393143	0.194995	0.453257		0.5	-0.393143	FALSE	-0.805183	0.0766412	0.195256		0.65	-0.805183	FALSE	-0.668297	0.149884	0.34001		0.75	-0.668297	FALSE
Q9QYE6	Q9QYE6	sp|Q9QYE6|GOGA5_MOUSE Golgin subfamily A member 5 OS=Mus musculus OX=10090 GN=Golga5 PE=1 SV=2	Q9QYE6	GOGA5_MOUSE	0	0	0	0	-0.148838	0.137692	0.433073		0.305556	-0.148838	FALSE	0.23679	0.0247572	0.143848		0.282407	0.23679	FALSE	-0.280467	0.00682236	0.0367925		0.395833	-0.280467	TRUE	-0.666095	2.0676e-06	0.000411639		0.375	-0.666095	TRUE
Q9CXK4	Q9CXK4	sp|Q9CXK4|SWET1_MOUSE Sugar transporter SWEET1 OS=Mus musculus OX=10090 GN=Slc50a1 PE=2 SV=1	Q9CXK4	SWET1_MOUSE	0	20	0	40	-0.997491	0.117621	0.401608		0.444444	-0.997491	FALSE	0.0624694	0.913224	0.961739		0.185185	0.0624694	FALSE	0.396192	0.546887	0.707286		0.533333	0.396192	FALSE	-0.663768	0.298717	0.515605		0.3	-0.663768	FALSE
Q6ZWQ0	Q6ZWQ0	sp|Q6ZWQ0|SYNE2_MOUSE Nesprin-2 OS=Mus musculus OX=10090 GN=Syne2 PE=1 SV=2	Q6ZWQ0	SYNE2_MOUSE	0	0	0	0	-0.238803	0.254234	0.561834		0.266667	-0.238803	FALSE	-0.270211	0.199716	0.458545		0.333333	-0.270211	FALSE	-0.694861	0.00232657	0.0164479		0.493333	-0.694861	TRUE	-0.663453	0.00326611	0.0257407		0.553333	-0.663453	TRUE
Q9DBY8	Q9DBY8	sp|Q9DBY8|NVL_MOUSE Nuclear valosin-containing protein-like OS=Mus musculus OX=10090 GN=Nvl PE=1 SV=1	Q9DBY8	NVL_MOUSE	75	20	40	40	0.567116	0.256215	0.563461		0.666667	0.567116	FALSE	0.667456	0.201718	0.461049		0.611111	0.667456	FALSE	-0.560223	0.116958	0.259974		0.6	-0.560223	FALSE	-0.660563	0.08925	0.239817		0.55	-0.660563	FALSE
Q9CQK7	Q9CQK7	sp|Q9CQK7|RWDD1_MOUSE RWD domain-containing protein 1 OS=Mus musculus OX=10090 GN=Rwdd1 PE=1 SV=1	Q9CQK7	RWDD1_MOUSE	75	40	80	0	0.415399	0.370206	0.658894		0.666667	0.415399	FALSE	0.6881	0.238151	0.503704		0.888889	0.6881	FALSE	-0.38502	0.205608	0.37992		0.5	-0.38502	FALSE	-0.657721	0.157137	0.349576		0.7	-0.657721	FALSE
Q9JM95	Q9JM95	sp|Q9JM95|SIA7F_MOUSE Alpha-N-acetylgalactosaminide alpha-2,6-sialyltransferase 6 OS=Mus musculus OX=10090 GN=St6galnac6 PE=1 SV=1	Q9JM95	SIA7F_MOUSE	0	0	0	0	-0.0935221	0.600795	0.820545		0.0833333	-0.0935221	FALSE	0.126674	0.480184	0.72602		0.118056	0.126674	FALSE	-0.437275	0.0181558	0.0731757		0.175	-0.437275	FALSE	-0.657471	0.00119302	0.013731		0.20625	-0.657471	TRUE
Q9DBU0	Q9DBU0	sp|Q9DBU0|TM9S1_MOUSE Transmembrane 9 superfamily member 1 OS=Mus musculus OX=10090 GN=Tm9sf1 PE=2 SV=2	Q9DBU0	TM9S1_MOUSE	0	0	0	0	-0.607926	0.00288853	0.0994515		0.344444	-0.607926	FALSE	0.16695	0.344608	0.612299		0.244444	0.16695	FALSE	0.118637	0.473363	0.650874		0.37	0.118637	FALSE	-0.656239	0.00100855	0.0122786		0.28	-0.656239	TRUE
Q64GA5	Q64GA5	sp|Q64GA5|PA24C_MOUSE Cytosolic phospholipase A2 gamma OS=Mus musculus OX=10090 GN=Pla2g4c PE=1 SV=1	Q64GA5	PA24C_MOUSE	25	0	40	80	-1.90177	0.0768044	0.349656		0.444444	-1.90177	FALSE	-2.89059	0.0246614	0.143566		0.620915	-2.89059	FALSE	-1.64492	0.275366	0.462535		0.758824	-1.64492	FALSE	-0.656105	0.669477	0.813833		0.917647	-0.656105	FALSE
Q8BWQ1;Q80X89;Q6PDD0	Q8BWQ1;Q80X89;Q6PDD0	sp|Q8BWQ1|UD2A3_MOUSE UDP-glucuronosyltransferase 2A3 OS=Mus musculus OX=10090 GN=Ugt2a3 PE=1 SV=1;sp|Q80X89|UD2A1_MOUSE UDP-glucuronosyltransferase 2A1 OS=Mus musculus OX=10090 GN=Ugt2a1 PE=2 SV=1;sp|Q6PDD0|UD2A2_MOUSE UDP-glucuronosyltransferase 2A2 OS=M	Q8BWQ1;Q80X89;Q6PDD0	UD2A3_MOUSE;UD2A1_MOUSE;UD2A2_MOUSE	0	0	0	0	-0.0792924	0.671809	0.860908		0.0555556	-0.0792924	FALSE	-0.346111	0.0787885	0.270519		0.166667	-0.346111	FALSE	-0.922365	8.38961e-05	0.00158777		0.3	-0.922365	TRUE	-0.655547	0.00178231	0.0178817		0.4	-0.655547	TRUE
Q9DCJ5	Q9DCJ5	sp|Q9DCJ5|NDUA8_MOUSE NADH dehydrogenase [ubiquinone] 1 alpha subcomplex subunit 8 OS=Mus musculus OX=10090 GN=Ndufa8 PE=1 SV=3	Q9DCJ5	NDUA8_MOUSE	0	0	0	0	0.131031	0.371463	0.659025		0.150794	0.131031	FALSE	-0.218315	0.145594	0.385328		0.222222	-0.218315	FALSE	-1.00426	1.92064e-06	0.000124515		0.271429	-1.00426	TRUE	-0.654909	0.000198359	0.00480155		0.335714	-0.654909	TRUE
Q64191	Q64191	sp|Q64191|ASPG_MOUSE N(4)-(beta-N-acetylglucosaminyl)-L-asparaginase OS=Mus musculus OX=10090 GN=Aga PE=1 SV=1	Q64191	ASPG_MOUSE	0	0	0	0	-0.0350558	0.894748	0.957936		0.166667	-0.0350558	FALSE	-0.169075	0.526157	0.759922		0.111111	-0.169075	FALSE	-0.787085	0.00590938	0.0332212		0.3	-0.787085	TRUE	-0.653066	0.0178725	0.0829697		0.25	-0.653066	FALSE
Q8BX90	Q8BX90	sp|Q8BX90|FND3A_MOUSE Fibronectin type-III domain-containing protein 3A OS=Mus musculus OX=10090 GN=Fndc3a PE=1 SV=3	Q8BX90	FND3A_MOUSE	0	20	20	20	-0.0689519	0.838742	0.939215		0.688889	-0.0689519	FALSE	0.29774	0.386837	0.649974		0.6	0.29774	FALSE	-0.286146	0.405027	0.590204		0.78	-0.286146	FALSE	-0.652837	0.0724785	0.207567		0.7	-0.652837	FALSE
P28659	P28659	sp|P28659|CELF1_MOUSE CUGBP Elav-like family member 1 OS=Mus musculus OX=10090 GN=Celf1 PE=1 SV=2	P28659	CELF1_MOUSE	0	0	0	0	0.377478	0.187274	0.493322		0.361111	0.377478	FALSE	0.587881	0.0480947	0.200648		0.305556	0.587881	FALSE	-0.441402	0.10715	0.245936		0.425	-0.441402	FALSE	-0.651806	0.0230629	0.0985178		0.375	-0.651806	FALSE
P19536	P19536	sp|P19536|COX5B_MOUSE Cytochrome c oxidase subunit 5B, mitochondrial OS=Mus musculus OX=10090 GN=Cox5b PE=1 SV=1	P19536	COX5B_MOUSE	0	0	0	0	-0.268671	0.125845	0.414214		0.145299	-0.268671	FALSE	-0.0656583	0.697578	0.864631		0.205128	-0.0656583	FALSE	-0.446916	0.011923	0.0542251		0.238462	-0.446916	FALSE	-0.649929	0.000839442	0.0110901		0.292308	-0.649929	TRUE
Q9CRA5	Q9CRA5	sp|Q9CRA5|GOLP3_MOUSE Golgi phosphoprotein 3 OS=Mus musculus OX=10090 GN=Golph3 PE=1 SV=1	Q9CRA5	GOLP3_MOUSE	0	0	0	0	-0.204058	0.512318	0.756992		0.277778	-0.204058	FALSE	0.521641	0.106787	0.321953		0.240741	0.521641	FALSE	0.0761316	0.794167	0.884117		0.283333	0.0761316	FALSE	-0.649567	0.0386726	0.138048		0.25	-0.649567	FALSE
Q9CZB0	Q9CZB0	sp|Q9CZB0|C560_MOUSE Succinate dehydrogenase cytochrome b560 subunit, mitochondrial OS=Mus musculus OX=10090 GN=Sdhc PE=1 SV=1	Q9CZB0	C560_MOUSE	0	0	0	0	0.0979634	0.497797	0.746001		0.0987654	0.0979634	FALSE	-0.0824013	0.567615	0.786827		0.148148	-0.0824013	FALSE	-0.827079	1.63477e-05	0.000508281		0.155556	-0.827079	TRUE	-0.646714	0.000205912	0.00494512		0.2	-0.646714	TRUE
P11835	P11835	sp|P11835|ITB2_MOUSE Integrin beta-2 OS=Mus musculus OX=10090 GN=Itgb2 PE=1 SV=2	P11835	ITB2_MOUSE	100	40	80	40			0	oneConditionMissing	0.777778	1000	TRUE			0	oneConditionMissing	0.888889	1000	TRUE	0.229052	0.549807	0.710158		0.6	0.229052	FALSE	-0.645995	0.263201	0.48272		0.7	-0.645995	FALSE
Q91WG0	Q91WG0	sp|Q91WG0|EST2C_MOUSE Acylcarnitine hydrolase OS=Mus musculus OX=10090 GN=Ces2c PE=1 SV=1	Q91WG0	EST2C_MOUSE	0	0	0	0	-0.029427	0.914572	0.967052		0.222222	-0.029427	FALSE	-0.877038	0.0053669	0.062367		0.345238	-0.877038	FALSE	-1.49135	3.11206e-05	0.000775948		0.367857	-1.49135	TRUE	-0.643738	0.0230342	0.0985178		0.478571	-0.643738	FALSE
Q8R081	Q8R081	sp|Q8R081|HNRPL_MOUSE Heterogeneous nuclear ribonucleoprotein L OS=Mus musculus OX=10090 GN=Hnrnpl PE=1 SV=2	Q8R081	HNRPL_MOUSE	0	0	0	0	-0.0879	0.624537	0.832236		0.233618	-0.0879	FALSE	0.486248	0.0144652	0.106747		0.173789	0.486248	FALSE	-0.0686769	0.68466	0.80953		0.269231	-0.0686769	FALSE	-0.642825	0.00149241	0.0157024		0.215385	-0.642825	TRUE
P45878	P45878	sp|P45878|FKBP2_MOUSE Peptidyl-prolyl cis-trans isomerase FKBP2 OS=Mus musculus OX=10090 GN=Fkbp2 PE=1 SV=1	P45878	FKBP2_MOUSE	0	0	0	0	-0.078022	0.748956	0.903276		0.135802	-0.078022	FALSE	-0.0734433	0.763189	0.896496		0.185185	-0.0734433	FALSE	-0.636311	0.0129362	0.0576268		0.255556	-0.636311	FALSE	-0.640889	0.0124165	0.0647358		0.3	-0.640889	FALSE
Q9CQR4	Q9CQR4	sp|Q9CQR4|ACO13_MOUSE Acyl-coenzyme A thioesterase 13 OS=Mus musculus OX=10090 GN=Acot13 PE=1 SV=1	Q9CQR4	ACO13_MOUSE	0	0	0	0	-0.330166	0.0250521	0.210029		0.138889	-0.330166	FALSE	-0.129215	0.345487	0.612784		0.0833333	-0.129215	FALSE	-0.439307	0.00314244	0.0204559		0.225	-0.439307	TRUE	-0.640258	0.000125842	0.00348862		0.175	-0.640258	TRUE
Q9Z160	Q9Z160	sp|Q9Z160|COG1_MOUSE Conserved oligomeric Golgi complex subunit 1 OS=Mus musculus OX=10090 GN=Cog1 PE=1 SV=3	Q9Z160	COG1_MOUSE	0	0	0	0	-0.183128	0.288329	0.589751		0.432099	-0.183128	FALSE	0.160867	0.348876	0.615616		0.37037	0.160867	FALSE	-0.295568	0.0790262	0.199497		0.522222	-0.295568	FALSE	-0.639563	0.000989938	0.0122131		0.466667	-0.639563	TRUE
Q64339	Q64339	sp|Q64339|ISG15_MOUSE Ubiquitin-like protein ISG15 OS=Mus musculus OX=10090 GN=Isg15 PE=1 SV=4	Q64339	ISG15_MOUSE	0	0	40	20	-0.407532	0.39563	0.672394		0.166667	-0.407532	FALSE	-0.988448	0.0850729	0.282613		0.388889	-0.988448	FALSE	-1.21998	0.021682	0.0841594		0.4	-1.21998	FALSE	-0.639064	0.248328	0.466379		0.6	-0.639064	FALSE
Q07417	Q07417	sp|Q07417|ACADS_MOUSE Short-chain specific acyl-CoA dehydrogenase, mitochondrial OS=Mus musculus OX=10090 GN=Acads PE=1 SV=2	Q07417	ACADS_MOUSE	0	0	0	0	-0.047457	0.724523	0.891463		0.14966	-0.047457	FALSE	-0.12663	0.353152	0.618649		0.165533	-0.12663	FALSE	-0.715767	3.87532e-05	0.000908277		0.212245	-0.715767	TRUE	-0.636593	0.000128249	0.00348862		0.226531	-0.636593	TRUE
Q8BK67	Q8BK67	sp|Q8BK67|RCC2_MOUSE Protein RCC2 OS=Mus musculus OX=10090 GN=Rcc2 PE=1 SV=1	Q8BK67	RCC2_MOUSE	0	20	40	20	-0.353951	0.328869	0.622428		0.592593	-0.353951	FALSE	0.768991	0.0644103	0.239407		0.518519	0.768991	FALSE	0.487666	0.186854	0.357853		0.666667	0.487666	FALSE	-0.635276	0.117634	0.28818		0.6	-0.635276	FALSE
Q3ULD5	Q3ULD5	sp|Q3ULD5|MCCB_MOUSE Methylcrotonoyl-CoA carboxylase beta chain, mitochondrial OS=Mus musculus OX=10090 GN=Mccc2 PE=1 SV=1	Q3ULD5	MCCB_MOUSE	0	0	0	0	-0.178656	0.227669	0.538451		0.37963	-0.178656	FALSE	0.156899	0.286702	0.555279		0.287037	0.156899	FALSE	-0.299695	0.0408122	0.127806		0.391667	-0.299695	FALSE	-0.635251	0.000261118	0.00545486		0.308333	-0.635251	TRUE
P06339	P06339	sp|P06339|HA15_MOUSE H-2 class I histocompatibility antigen, D-37 alpha chain OS=Mus musculus OX=10090 GN=H2-T23 PE=1 SV=1	P06339	HA15_MOUSE	25	60	20	20	-0.385724	0.0840837	0.357232		0.666667	-0.385724	FALSE	-0.10167	0.555868	0.776934		0.444444	-0.10167	FALSE	-0.349764	0.0964418	0.229524		0.7	-0.349764	FALSE	-0.633818	0.00260195	0.0226741		0.5	-0.633818	TRUE
Q9D662	Q9D662	sp|Q9D662|SC23B_MOUSE Protein transport protein Sec23B OS=Mus musculus OX=10090 GN=Sec23b PE=1 SV=1	Q9D662	SC23B_MOUSE	0	0	0	0	-0.311777	0.18872	0.49584		0.27451	-0.311777	FALSE	0.425174	0.0799889	0.27198		0.222222	0.425174	FALSE	0.103203	0.635754	0.77177		0.341176	0.103203	FALSE	-0.633747	0.0095612	0.0542039		0.294118	-0.633747	FALSE
Q08091	Q08091	sp|Q08091|CNN1_MOUSE Calponin-1 OS=Mus musculus OX=10090 GN=Cnn1 PE=1 SV=1	Q08091	CNN1_MOUSE	0	0	0	0	0.221963	0.447788	0.709719		0.122222	0.221963	FALSE	0.302425	0.304982	0.571979		0.188889	0.302425	FALSE	-0.553053	0.0571726	0.161152		0.19	-0.553053	FALSE	-0.633514	0.0322524	0.122047		0.25	-0.633514	FALSE
Q9QXT0	Q9QXT0	sp|Q9QXT0|CNPY2_MOUSE Protein canopy homolog 2 OS=Mus musculus OX=10090 GN=Cnpy2 PE=1 SV=1	Q9QXT0	CNPY2_MOUSE	0	0	0	0	-0.368675	0.011073	0.158364		0.040404	-0.368675	FALSE	-0.289746	0.0379128	0.179111		0.040404	-0.289746	FALSE	-0.553908	0.000336308	0.00411538		0.145455	-0.553908	TRUE	-0.632837	9.36547e-05	0.00288532		0.145455	-0.632837	TRUE
Q60864	Q60864	sp|Q60864|STIP1_MOUSE Stress-induced-phosphoprotein 1 OS=Mus musculus OX=10090 GN=Stip1 PE=1 SV=1	Q60864	STIP1_MOUSE	0	0	0	0	-0.320818	0.342232	0.632327		0.375	-0.320818	FALSE	0.177379	0.595579	0.809261		0.319444	0.177379	FALSE	-0.134202	0.669627	0.79515		0.41875	-0.134202	FALSE	-0.632398	0.0581914	0.181476		0.36875	-0.632398	FALSE
Q8C0L8	Q8C0L8	sp|Q8C0L8|COG5_MOUSE Conserved oligomeric Golgi complex subunit 5 OS=Mus musculus OX=10090 GN=Cog5 PE=1 SV=3	Q8C0L8	COG5_MOUSE	0	0	0	0	-0.0642387	0.743464	0.900952		0.25	-0.0642387	FALSE	0.0908102	0.644226	0.83873		0.277778	0.0908102	FALSE	-0.475613	0.019391	0.0769328		0.375	-0.475613	FALSE	-0.630662	0.00341792	0.0265259		0.4	-0.630662	TRUE
Q8R0W0	Q8R0W0	sp|Q8R0W0|EPIPL_MOUSE Epiplakin OS=Mus musculus OX=10090 GN=Eppk1 PE=1 SV=2	Q8R0W0	EPIPL_MOUSE	0	0	0	0	0.0639791	0.707244	0.88073		0.202842	0.0639791	FALSE	0.0858976	0.614787	0.822677		0.19509	0.0858976	FALSE	-0.607333	0.00156065	0.0125802		0.290698	-0.607333	TRUE	-0.629252	0.00117536	0.0136827		0.283721	-0.629252	TRUE
Q9CQ75	Q9CQ75	sp|Q9CQ75|NDUA2_MOUSE NADH dehydrogenase [ubiquinone] 1 alpha subcomplex subunit 2 OS=Mus musculus OX=10090 GN=Ndufa2 PE=1 SV=3	Q9CQ75	NDUA2_MOUSE	0	0	0	0	-0.120107	0.165874	0.47079		0.138889	-0.120107	FALSE	-0.122484	0.158176	0.404509		0.0972222	-0.122484	FALSE	-0.630201	7.32273e-07	7.69392e-05		0.175	-0.630201	TRUE	-0.627824	7.67302e-07	0.000379315		0.1375	-0.627824	TRUE
Q8R1T4	Q8R1T4	sp|Q8R1T4|S35A3_MOUSE UDP-N-acetylglucosamine transporter OS=Mus musculus OX=10090 GN=Slc35a3 PE=2 SV=1	Q8R1T4	S35A3_MOUSE	0	0	0	0	-0.0414038	0.835191	0.939215		0.190476	-0.0414038	FALSE	-0.123272	0.537984	0.767412		0.190476	-0.123272	FALSE	-0.709341	0.0015839	0.0127037		0.328571	-0.709341	TRUE	-0.627472	0.00393418	0.0288444		0.328571	-0.627472	TRUE
Q01730	Q01730	sp|Q01730|RSU1_MOUSE Ras suppressor protein 1 OS=Mus musculus OX=10090 GN=Rsu1 PE=1 SV=3	Q01730	RSU1_MOUSE	0	0	0	0	0.301962	0.277228	0.578318		0.383838	0.301962	FALSE	0.376684	0.179937	0.431803		0.393939	0.376684	FALSE	-0.552465	0.0449055	0.136964		0.390909	-0.552465	FALSE	-0.627188	0.0252907	0.104841		0.4	-0.627188	FALSE
Q9CWX2	Q9CWX2	sp|Q9CWX2|CIA30_MOUSE Complex I intermediate-associated protein 30, mitochondrial OS=Mus musculus OX=10090 GN=Ndufaf1 PE=1 SV=2	Q9CWX2	CIA30_MOUSE	0	0	20	40	-0.204674	0.524054	0.767229		0.305556	-0.204674	FALSE	-0.607117	0.0895876	0.291498		0.527778	-0.607117	FALSE	-1.02679	0.010583	0.050702		0.55	-1.02679	FALSE	-0.624345	0.104163	0.2663		0.75	-0.624345	FALSE
Q8K0J2	Q8K0J2	sp|Q8K0J2|B3GN7_MOUSE UDP-GlcNAc:betaGal beta-1,3-N-acetylglucosaminyltransferase 7 OS=Mus musculus OX=10090 GN=B3gnt7 PE=2 SV=2	Q8K0J2	B3GN7_MOUSE	0	0	0	0	-0.092135	0.597082	0.817684		0.188034	-0.092135	FALSE	0.417258	0.0272647	0.150329		0.128205	0.417258	FALSE	-0.114604	0.487082	0.661794		0.161538	-0.114604	FALSE	-0.623997	0.00148189	0.0157024		0.107692	-0.623997	TRUE
Q99KB8	Q99KB8	sp|Q99KB8|GLO2_MOUSE Hydroxyacylglutathione hydrolase, mitochondrial OS=Mus musculus OX=10090 GN=Hagh PE=1 SV=2	Q99KB8	GLO2_MOUSE	0	0	0	0	-0.466614	0.0235762	0.204822		0	-0.466614	FALSE	-0.498066	0.016812	0.118034		0	-0.498066	FALSE	-0.654072	0.00194669	0.014397		0	-0.654072	TRUE	-0.62262	0.00281586	0.0239898		0	-0.62262	TRUE
P47856;Q9Z2Z9	P47856	sp|P47856|GFPT1_MOUSE Glutamine--fructose-6-phosphate aminotransferase [isomerizing] 1 OS=Mus musculus OX=10090 GN=Gfpt1 PE=1 SV=3	P47856	GFPT1_MOUSE	0	0	0	0	-0.378927	0.109878	0.390178		0.164683	-0.378927	FALSE	0.197481	0.389777	0.652746		0.130952	0.197481	FALSE	-0.0450604	0.833164	0.907633		0.208929	-0.0450604	FALSE	-0.621468	0.00980827	0.0550571		0.178571	-0.621468	FALSE
P00920	P00920	sp|P00920|CAH2_MOUSE Carbonic anhydrase 2 OS=Mus musculus OX=10090 GN=Ca2 PE=1 SV=4	P00920	CAH2_MOUSE	0	0	0	0	-0.197522	0.679731	0.866582		0.283333	-0.197522	FALSE	-0.51836	0.286646	0.555279		0.277778	-0.51836	FALSE	-0.941703	0.0502444	0.147348		0.315	-0.941703	FALSE	-0.620865	0.180811	0.37824		0.31	-0.620865	FALSE
P34884	P34884	sp|P34884|MIF_MOUSE Macrophage migration inhibitory factor OS=Mus musculus OX=10090 GN=Mif PE=1 SV=2	P34884	MIF_MOUSE	0	0	0	0	-0.24539	0.431691	0.696945		0.425926	-0.24539	FALSE	0.285885	0.361418	0.627396		0.37037	0.285885	FALSE	-0.0888822	0.760502	0.864		0.45	-0.0888822	FALSE	-0.620158	0.0468312	0.157135		0.4	-0.620158	FALSE
P68040	P68040	sp|P68040|RACK1_MOUSE Receptor of activated protein C kinase 1 OS=Mus musculus OX=10090 GN=Rack1 PE=1 SV=3	P68040	RACK1_MOUSE	0	0	0	0	0.0110014	0.978211	0.990262		0.294444	0.0110014	FALSE	0.486704	0.238151	0.503704		0.261111	0.486704	FALSE	-0.144367	0.704528	0.825335		0.275	-0.144367	FALSE	-0.62007	0.117628	0.28818		0.245	-0.62007	FALSE
Q9D287	Q9D287	sp|Q9D287|SPF27_MOUSE Pre-mRNA-splicing factor SPF27 OS=Mus musculus OX=10090 GN=Bcas2 PE=1 SV=1	Q9D287	SPF27_MOUSE	25	0	0	0	0.0548797	0.880106	0.954071		0.466667	0.0548797	FALSE	0.275937	0.452731	0.704171		0.355556	0.275937	FALSE	-0.39901	0.218067	0.395507		0.5	-0.39901	FALSE	-0.620067	0.0647958	0.193184		0.4	-0.620067	FALSE
P31428	P31428	sp|P31428|DPEP1_MOUSE Dipeptidase 1 OS=Mus musculus OX=10090 GN=Dpep1 PE=1 SV=2	P31428	DPEP1_MOUSE	0	0	0	0	-0.490254	0.0425499	0.262823		0.222222	-0.490254	FALSE	-0.770504	0.00333639	0.0504604		0.296296	-0.770504	FALSE	-0.900114	0.000611808	0.00625563		0.344444	-0.900114	TRUE	-0.619863	0.00949485	0.0540285		0.411111	-0.619863	FALSE
P54071	P54071	sp|P54071|IDHP_MOUSE Isocitrate dehydrogenase [NADP], mitochondrial OS=Mus musculus OX=10090 GN=Idh2 PE=1 SV=3	P54071	IDHP_MOUSE	0	0	0	0	-0.300728	0.00691026	0.123288		0.218855	-0.300728	FALSE	0.00847972	0.930884	0.968898		0.171717	0.00847972	FALSE	-0.309509	0.00384085	0.0238838		0.224242	-0.309509	TRUE	-0.618717	5.73524e-06	0.000603189		0.181818	-0.618717	TRUE
Q60870	Q60870	sp|Q60870|REEP5_MOUSE Receptor expression-enhancing protein 5 OS=Mus musculus OX=10090 GN=Reep5 PE=1 SV=1	Q60870	REEP5_MOUSE	0	0	0	0	-0.450228	0.076721	0.349656		0.277778	-0.450228	FALSE	0.167051	0.491455	0.735001		0.138889	0.167051	FALSE	0.000478848	0.998317	0.998973		0.325	0.000478848	FALSE	-0.616801	0.0145314	0.0725378		0.2	-0.616801	FALSE
Q9WUM3	Q9WUM3	sp|Q9WUM3|COR1B_MOUSE Coronin-1B OS=Mus musculus OX=10090 GN=Coro1b PE=1 SV=1	Q9WUM3	COR1B_MOUSE	0	0	0	0	-0.522963	0.066237	0.331373		0.411111	-0.522963	FALSE	0.468472	0.0962658	0.30414		0.277778	0.468472	FALSE	0.374791	0.152884	0.310765		0.45	0.374791	FALSE	-0.616644	0.0256175	0.105491		0.33	-0.616644	FALSE
Q9QYB5	Q9QYB5	sp|Q9QYB5|ADDG_MOUSE Gamma-adducin OS=Mus musculus OX=10090 GN=Add3 PE=1 SV=2	Q9QYB5	ADDG_MOUSE	0	20	0	0	-0.663825	0.293882	0.5934		0.685185	-0.663825	FALSE	0.18218	0.757049	0.894047		0.537037	0.18218	FALSE	0.229619	0.696898	0.8186		0.683333	0.229619	FALSE	-0.616387	0.276591	0.497843		0.55	-0.616387	FALSE
O55125	O55125	sp|O55125|NIPS1_MOUSE Protein NipSnap homolog 1 OS=Mus musculus OX=10090 GN=Nipsnap1 PE=1 SV=1	O55125	NIPS1_MOUSE	0	0	0	0	-0.174241	0.260511	0.565487		0.197531	-0.174241	FALSE	-0.221346	0.158132	0.404509		0.197531	-0.221346	FALSE	-0.663039	0.000273911	0.00359744		0.277778	-0.663039	TRUE	-0.615935	0.000533384	0.00838567		0.277778	-0.615935	TRUE
O55022	O55022	sp|O55022|PGRC1_MOUSE Membrane-associated progesterone receptor component 1 OS=Mus musculus OX=10090 GN=Pgrmc1 PE=1 SV=4	O55022	PGRC1_MOUSE	0	0	0	0	-0.208777	0.129199	0.417624		0.111111	-0.208777	FALSE	-0.116357	0.384998	0.649477		0.0972222	-0.116357	FALSE	-0.523027	0.000676025	0.00666617		0.15	-0.523027	TRUE	-0.615447	0.000152272	0.00403851		0.1375	-0.615447	TRUE
Q921H9	Q921H9	sp|Q921H9|COA7_MOUSE Cytochrome c oxidase assembly factor 7 OS=Mus musculus OX=10090 GN=Coa7 PE=1 SV=1	Q921H9	COA7_MOUSE	25	20	0	0	0.383583	0.0862068	0.36126		0.638889	0.383583	FALSE	0.873197	0.000692391	0.022612		0.555556	0.873197	TRUE	-0.125562	0.501204	0.672169		0.65	-0.125562	FALSE	-0.615176	0.00326146	0.0257407		0.575	-0.615176	TRUE
P56213	P56213	sp|P56213|ALR_MOUSE FAD-linked sulfhydryl oxidase ALR OS=Mus musculus OX=10090 GN=Gfer PE=1 SV=2	P56213	ALR_MOUSE	25	0	40	20	0.824391	0.0251735	0.210029		0.555556	0.824391	FALSE	0.638261	0.100484	0.311941		0.703704	0.638261	FALSE	-0.800771	0.0192997	0.0767902		0.5	-0.800771	FALSE	-0.614641	0.0919762	0.244355		0.633333	-0.614641	FALSE
P26638	P26638	sp|P26638|SYSC_MOUSE Serine--tRNA ligase, cytoplasmic OS=Mus musculus OX=10090 GN=Sars1 PE=1 SV=3	P26638	SYSC_MOUSE	0	0	0	0	-0.214456	0.499471	0.747468		0.185185	-0.214456	FALSE	0.114258	0.71749	0.874286		0.197531	0.114258	FALSE	-0.283566	0.347141	0.538838		0.277778	-0.283566	FALSE	-0.612281	0.0534836	0.171784		0.288889	-0.612281	FALSE
Q8R1U1	Q8R1U1	sp|Q8R1U1|COG4_MOUSE Conserved oligomeric Golgi complex subunit 4 OS=Mus musculus OX=10090 GN=Cog4 PE=1 SV=1	Q8R1U1	COG4_MOUSE	0	0	0	0	-0.576828	0.0126046	0.162893		0.222222	-0.576828	FALSE	0.0656587	0.751588	0.892291		0.111111	0.0656587	FALSE	0.0303896	0.876348	0.936906		0.3	0.0303896	FALSE	-0.612098	0.00611196	0.0392036		0.2	-0.612098	TRUE
P17918	P17918	sp|P17918|PCNA_MOUSE Proliferating cell nuclear antigen OS=Mus musculus OX=10090 GN=Pcna PE=1 SV=2	P17918	PCNA_MOUSE	0	0	0	0	0.139702	0.729257	0.892723		0.625	0.139702	FALSE	0.877842	0.0425797	0.189396		0.5	0.877842	FALSE	0.127774	0.737018	0.850319		0.575	0.127774	FALSE	-0.610366	0.123024	0.298101		0.4625	-0.610366	FALSE
Q9ERU3	Q9ERU3	sp|Q9ERU3|ZNF22_MOUSE Zinc finger protein 22 OS=Mus musculus OX=10090 GN=Znf22 PE=1 SV=2	Q9ERU3	ZNF22_MOUSE	0	0	0	0	-0.352578	0.179604	0.487082		0.259259	-0.352578	FALSE	0.112779	0.658946	0.847216		0.111111	0.112779	FALSE	-0.143803	0.551653	0.7112		0.333333	-0.143803	FALSE	-0.60916	0.0209283	0.0925093		0.2	-0.60916	FALSE
O35678	O35678	sp|O35678|MGLL_MOUSE Monoglyceride lipase OS=Mus musculus OX=10090 GN=Mgll PE=1 SV=1	O35678	MGLL_MOUSE	0	0	0	0	-0.108597	0.746062	0.901987		0.37037	-0.108597	FALSE	0.823128	0.0244925	0.143566		0.296296	0.823128	FALSE	0.322981	0.314555	0.505984		0.366667	0.322981	FALSE	-0.608744	0.0686867	0.20009		0.3	-0.608744	FALSE
Q8R1M8	Q8R1M8	sp|Q8R1M8|MPTX_MOUSE Mucosal pentraxin OS=Mus musculus OX=10090 GN=Mptx1 PE=2 SV=1	Q8R1M8	MPTX_MOUSE	0	0	0	80	-2.39237	0.100523	0.375222		0.277778	-2.39237	FALSE	-3.09038	0.040878	0.184903		0.333333	-3.09038	FALSE	-1.30618	0.561056	0.718595		0.675	-1.30618	FALSE	-0.608168	0.78536	0.88324		0.725	-0.608168	FALSE
P55012;P55014	P55012	sp|P55012|S12A2_MOUSE Solute carrier family 12 member 2 OS=Mus musculus OX=10090 GN=Slc12a2 PE=1 SV=2	P55012	S12A2_MOUSE	0	0	0	0	-0.228966	0.121577	0.406867		0.224747	-0.228966	FALSE	0.392857	0.013039	0.100629		0.19697	0.392857	FALSE	0.0142043	0.915441	0.954276		0.286364	0.0142043	FALSE	-0.607619	0.00033404	0.00658703		0.261364	-0.607619	TRUE
Q93092	Q93092	sp|Q93092|TALDO_MOUSE Transaldolase OS=Mus musculus OX=10090 GN=Taldo1 PE=1 SV=2	Q93092	TALDO_MOUSE	0	0	0	0	-0.195917	0.578423	0.805225		0.277778	-0.195917	FALSE	-0.133672	0.703788	0.867719		0.270833	-0.133672	FALSE	-0.544688	0.114648	0.255921		0.31875	-0.544688	FALSE	-0.606933	0.0816551	0.224773		0.3125	-0.606933	FALSE
Q9DB15	Q9DB15	sp|Q9DB15|RM12_MOUSE 39S ribosomal protein L12, mitochondrial OS=Mus musculus OX=10090 GN=Mrpl12 PE=1 SV=2	Q9DB15	RM12_MOUSE	0	0	0	0	-0.306281	0.507911	0.753443		0.177778	-0.306281	FALSE	0.236911	0.60748	0.81743		0.133333	0.236911	FALSE	-0.0627614	0.88476	0.940965		0.22	-0.0627614	FALSE	-0.605954	0.175096	0.371121		0.18	-0.605954	FALSE
Q9DCS3	Q9DCS3	sp|Q9DCS3|MECR_MOUSE Enoyl-[acyl-carrier-protein] reductase, mitochondrial OS=Mus musculus OX=10090 GN=Mecr PE=1 SV=2	Q9DCS3	MECR_MOUSE	0	0	0	0	0.296346	0.145683	0.443041		0.263374	0.296346	FALSE	0.0539723	0.783675	0.90356		0.279835	0.0539723	FALSE	-0.84804	0.00030927	0.00392644		0.296296	-0.84804	TRUE	-0.605666	0.00459905	0.0317704		0.311111	-0.605666	TRUE
Q9JL35	Q9JL35	sp|Q9JL35|HMGN5_MOUSE High mobility group nucleosome-binding domain-containing protein 5 OS=Mus musculus OX=10090 GN=Hmgn5 PE=1 SV=2	Q9JL35	HMGN5_MOUSE	0	0	0	0	-0.582191	0.201384	0.510438		0.288889	-0.582191	FALSE	-0.540272	0.234008	0.498417		0.311111	-0.540272	FALSE	-0.563059	0.190621	0.363201		0.42	-0.563059	FALSE	-0.604977	0.161481	0.355096		0.44	-0.604977	FALSE
Q78XF5	Q78XF5	sp|Q78XF5|OSTC_MOUSE Oligosaccharyltransferase complex subunit OSTC OS=Mus musculus OX=10090 GN=Ostc PE=1 SV=1	Q78XF5	OSTC_MOUSE	0	0	0	0	-0.450688	0.00930605	0.143228		0	-0.450688	FALSE	-0.221382	0.163612	0.410421		0	-0.221382	FALSE	-0.373242	0.0193351	0.0768109		0	-0.373242	FALSE	-0.602547	0.000729338	0.0102986		0	-0.602547	TRUE
Q99KK2	Q99KK2	sp|Q99KK2|NEUA_MOUSE N-acylneuraminate cytidylyltransferase OS=Mus musculus OX=10090 GN=Cmas PE=1 SV=2	Q99KK2	NEUA_MOUSE	0	0	0	0	-0.0666879	0.67325	0.860942		0.143791	-0.0666879	FALSE	-0.0389707	0.80497	0.909254		0.163399	-0.0389707	FALSE	-0.573996	0.00134685	0.0112743		0.194118	-0.573996	TRUE	-0.601713	0.00091614	0.0116913		0.211765	-0.601713	TRUE
Q9WVD5	Q9WVD5	sp|Q9WVD5|ORNT1_MOUSE Mitochondrial ornithine transporter 1 OS=Mus musculus OX=10090 GN=Slc25a15 PE=1 SV=1	Q9WVD5	ORNT1_MOUSE	0	20	0	20	0.178776	0.376053	0.660576		0.296296	0.178776	FALSE	0.15854	0.407074	0.665941		0.296296	0.15854	FALSE	-0.621806	0.00713068	0.0380039		0.466667	-0.621806	TRUE	-0.60157	0.00631528	0.0401283		0.466667	-0.60157	TRUE
P46656	P46656	sp|P46656|ADX_MOUSE Adrenodoxin, mitochondrial OS=Mus musculus OX=10090 GN=Fdx1 PE=1 SV=1	P46656	ADX_MOUSE	25	40	40	0	-0.347893	0.155622	0.460051		0.740741	-0.347893	FALSE	0.534906	0.0398688	0.183215		0.592593	0.534906	FALSE	0.28148	0.194927	0.367084		0.7	0.28148	FALSE	-0.601319	0.0141007	0.0707355		0.566667	-0.601319	FALSE
Q61207	Q61207	sp|Q61207|SAP_MOUSE Prosaposin OS=Mus musculus OX=10090 GN=Psap PE=1 SV=2	Q61207	SAP_MOUSE	0	0	0	0	0.0737949	0.74721	0.902844		0.222222	0.0737949	FALSE	0.347649	0.142768	0.382186		0.222222	0.347649	FALSE	-0.326071	0.144701	0.300467		0.333333	-0.326071	FALSE	-0.599924	0.0126428	0.0652462		0.333333	-0.599924	FALSE
P97447	P97447	sp|P97447|FHL1_MOUSE Four and a half LIM domains protein 1 OS=Mus musculus OX=10090 GN=Fhl1 PE=1 SV=3	P97447	FHL1_MOUSE	25	0	0	0	-1.01662	0.00545274	0.120677		0.407407	-1.01662	FALSE	-1.08819	0.00344362	0.0511985		0.407407	-1.08819	FALSE	-0.6706	0.0254691	0.0937251		0.566667	-0.6706	FALSE	-0.599025	0.04238	0.146693		0.566667	-0.599025	FALSE
Q9DBM2	Q9DBM2	sp|Q9DBM2|ECHP_MOUSE Peroxisomal bifunctional enzyme OS=Mus musculus OX=10090 GN=Ehhadh PE=1 SV=4	Q9DBM2	ECHP_MOUSE	0	0	0	0	-0.0938562	0.299788	0.597999		0.267361	-0.0938562	FALSE	0.103636	0.254096	0.520725		0.246528	0.103636	FALSE	-0.400259	0.000208742	0.00291264		0.33125	-0.400259	TRUE	-0.597751	2.8079e-06	0.000411639		0.3125	-0.597751	TRUE
P84084	P84084	sp|P84084|ARF5_MOUSE ADP-ribosylation factor 5 OS=Mus musculus OX=10090 GN=Arf5 PE=1 SV=2	P84084	ARF5_MOUSE	0	0	0	0	-0.0407544	0.868714	0.949509		0.333333	-0.0407544	FALSE	0.336892	0.184821	0.439666		0.285714	0.336892	FALSE	-0.219553	0.351888	0.543584		0.414286	-0.219553	FALSE	-0.597199	0.0195685	0.0878996		0.371429	-0.597199	FALSE
Q7TMF3	Q7TMF3	sp|Q7TMF3|NDUAC_MOUSE NADH dehydrogenase [ubiquinone] 1 alpha subcomplex subunit 12 OS=Mus musculus OX=10090 GN=Ndufa12 PE=1 SV=2	Q7TMF3	NDUAC_MOUSE	0	0	0	0	-0.0750246	0.450211	0.712248		0.24183	-0.0750246	FALSE	-0.101469	0.310975	0.575465		0.261438	-0.101469	FALSE	-0.621961	5.82038e-06	0.000272453		0.258824	-0.621961	TRUE	-0.595516	9.56514e-06	0.00081038		0.276471	-0.595516	TRUE
Q9JII5	Q9JII5	sp|Q9JII5|DAZP1_MOUSE DAZ-associated protein 1 OS=Mus musculus OX=10090 GN=Dazap1 PE=1 SV=2	Q9JII5	DAZP1_MOUSE	0	0	0	0	0.306091	0.267143	0.568676		0.296296	0.306091	FALSE	0.345912	0.212402	0.474037		0.407407	0.345912	FALSE	-0.55504	0.0425199	0.131799		0.433333	-0.55504	FALSE	-0.594861	0.0312738	0.119381		0.533333	-0.594861	FALSE
Q9CQC7	Q9CQC7	sp|Q9CQC7|NDUB4_MOUSE NADH dehydrogenase [ubiquinone] 1 beta subcomplex subunit 4 OS=Mus musculus OX=10090 GN=Ndufb4 PE=1 SV=3	Q9CQC7	NDUB4_MOUSE	0	0	0	0	0.0877795	0.684163	0.86857		0.208333	0.0877795	FALSE	-0.329935	0.139821	0.37898		0.333333	-0.329935	FALSE	-1.01127	0.0001387	0.00216727		0.3125	-1.01127	TRUE	-0.59356	0.00944169	0.0538572		0.425	-0.59356	FALSE
Q99LC3	Q99LC3	sp|Q99LC3|NDUAA_MOUSE NADH dehydrogenase [ubiquinone] 1 alpha subcomplex subunit 10, mitochondrial OS=Mus musculus OX=10090 GN=Ndufa10 PE=1 SV=1	Q99LC3	NDUAA_MOUSE	0	0	0	0	-0.0627078	0.566675	0.796382		0.146199	-0.0627078	FALSE	-0.0717474	0.512839	0.749843		0.134503	-0.0717474	FALSE	-0.601652	2.6052e-05	0.000702483		0.221053	-0.601652	TRUE	-0.592612	3.06588e-05	0.00166981		0.210526	-0.592612	TRUE
Q8VCF0	Q8VCF0	sp|Q8VCF0|MAVS_MOUSE Mitochondrial antiviral-signaling protein OS=Mus musculus OX=10090 GN=Mavs PE=1 SV=1	Q8VCF0	MAVS_MOUSE	0	0	0	0	0.103082	0.549082	0.787893		0.15873	0.103082	FALSE	0.2894	0.105829	0.320018		0.206349	0.2894	FALSE	-0.403906	0.0223103	0.0857246		0.142857	-0.403906	FALSE	-0.590223	0.00204248	0.0196516		0.185714	-0.590223	TRUE
Q91VD9	Q91VD9	sp|Q91VD9|NDUS1_MOUSE NADH-ubiquinone oxidoreductase 75 kDa subunit, mitochondrial OS=Mus musculus OX=10090 GN=Ndufs1 PE=1 SV=2	Q91VD9	NDUS1_MOUSE	0	0	0	0	0.0875016	0.140764	0.434549		0.220238	0.0875016	FALSE	-0.156451	0.0139998	0.104585		0.293651	-0.156451	FALSE	-0.833299	1.01061e-10	3.07933e-07		0.2875	-0.833299	TRUE	-0.589347	1.23093e-08	1.87717e-05		0.353571	-0.589347	TRUE
P03930	P03930	sp|P03930|ATP8_MOUSE ATP synthase protein 8 OS=Mus musculus OX=10090 GN=Mtatp8 PE=1 SV=1	P03930	ATP8_MOUSE	50	20	20	20	-0.581098	0.0675551	0.331454		0.444444	-0.581098	FALSE	-0.471401	0.127356	0.359918		0.444444	-0.471401	FALSE	-0.479399	0.0651852	0.176077		0.5	-0.479399	FALSE	-0.589096	0.0291241	0.114175		0.5	-0.589096	FALSE
Q3ULF4	Q3ULF4	sp|Q3ULF4|SPG7_MOUSE Paraplegin OS=Mus musculus OX=10090 GN=Spg7 PE=1 SV=1	Q3ULF4	SPG7_MOUSE	0	0	0	0	0.165896	0.510568	0.755413		0.240741	0.165896	FALSE	-0.117892	0.638871	0.836652		0.222222	-0.117892	FALSE	-0.871348	0.00191203	0.0142672		0.366667	-0.871348	TRUE	-0.58756	0.0230077	0.0985178		0.35	-0.58756	FALSE
Q9CQJ8	Q9CQJ8	sp|Q9CQJ8|NDUB9_MOUSE NADH dehydrogenase [ubiquinone] 1 beta subcomplex subunit 9 OS=Mus musculus OX=10090 GN=Ndufb9 PE=1 SV=3	Q9CQJ8	NDUB9_MOUSE	0	0	0	0	-0.00397348	0.978504	0.990262		0.126984	-0.00397348	FALSE	-0.105194	0.47942	0.72559		0.119048	-0.105194	FALSE	-0.688232	0.00014849	0.00226224		0.185714	-0.688232	TRUE	-0.587012	0.000640739	0.00948667		0.178571	-0.587012	TRUE
Q99J77	Q99J77	sp|Q99J77|SIAS_MOUSE Sialic acid synthase OS=Mus musculus OX=10090 GN=Nans PE=1 SV=1	Q99J77	SIAS_MOUSE	0	0	0	0	-0.309001	0.392215	0.669216		0.285714	-0.309001	FALSE	-0.25196	0.483569	0.727649		0.301587	-0.25196	FALSE	-0.527207	0.131715	0.281639		0.404762	-0.527207	FALSE	-0.584248	0.0975948	0.253763		0.419048	-0.584248	FALSE
Q8BGT9	Q8BGT9	sp|Q8BGT9|GLT12_MOUSE Polypeptide N-acetylgalactosaminyltransferase 12 OS=Mus musculus OX=10090 GN=Galnt12 PE=2 SV=1	Q8BGT9	GLT12_MOUSE	0	0	0	0	-0.0167025	0.926109	0.974308		0.236111	-0.0167025	FALSE	0.0486359	0.787348	0.904179		0.270833	0.0486359	FALSE	-0.518501	0.00723722	0.0383111		0.2875	-0.518501	TRUE	-0.583839	0.00324541	0.0257407		0.31875	-0.583839	TRUE
O35874	O35874	sp|O35874|SATT_MOUSE Neutral amino acid transporter A OS=Mus musculus OX=10090 GN=Slc1a4 PE=1 SV=1	O35874	SATT_MOUSE	0	0	0	0	0.244516	0.390038	0.66873		0.111111	0.244516	FALSE	0.0212028	0.939832	0.972871		0.111111	0.0212028	FALSE	-0.807021	0.00733688	0.0386105		0.25	-0.807021	TRUE	-0.583708	0.0405644	0.142045		0.25	-0.583708	FALSE
P47955	P47955	sp|P47955|RLA1_MOUSE 60S acidic ribosomal protein P1 OS=Mus musculus OX=10090 GN=Rplp1 PE=1 SV=1	P47955	RLA1_MOUSE	0	0	0	0	0.201751	0.385996	0.66686		0.222222	0.201751	FALSE	0.61453	0.0158161	0.113405		0.2	0.61453	FALSE	-0.169982	0.437344	0.619498		0.22	-0.169982	FALSE	-0.582761	0.0153204	0.0748691		0.2	-0.582761	FALSE
Q9CYR6	Q9CYR6	sp|Q9CYR6|AGM1_MOUSE Phosphoacetylglucosamine mutase OS=Mus musculus OX=10090 GN=Pgm3 PE=1 SV=1	Q9CYR6	AGM1_MOUSE	0	0	0	0	-0.448804	0.0902296	0.365353		0.272727	-0.448804	FALSE	0.192856	0.448576	0.701305		0.242424	0.192856	FALSE	0.0591622	0.803554	0.89075		0.336364	0.0591622	FALSE	-0.582497	0.0248512	0.104592		0.309091	-0.582497	FALSE
Q9CQ91	Q9CQ91	sp|Q9CQ91|NDUA3_MOUSE NADH dehydrogenase [ubiquinone] 1 alpha subcomplex subunit 3 OS=Mus musculus OX=10090 GN=Ndufa3 PE=1 SV=1	Q9CQ91	NDUA3_MOUSE	0	0	0	0	-0.031087	0.838743	0.939215		0.240741	-0.031087	FALSE	0.200555	0.201508	0.461049		0.259259	0.200555	FALSE	-0.349813	0.0259273	0.0947249		0.3	-0.349813	FALSE	-0.581455	0.00093118	0.0118338		0.316667	-0.581455	TRUE
Q8BGD8	Q8BGD8	sp|Q8BGD8|COA6_MOUSE Cytochrome c oxidase assembly factor 6 homolog OS=Mus musculus OX=10090 GN=Coa6 PE=1 SV=1	Q8BGD8	COA6_MOUSE	0	0	0	0	-0.0760206	0.825604	0.936137		0	-0.0760206	FALSE	0.0423491	0.902251	0.957228		0	0.0423491	FALSE	-0.463025	0.168036	0.332255		0.05	-0.463025	FALSE	-0.581394	0.0889452	0.239302		0.05	-0.581394	FALSE
Q91VT4	Q91VT4	sp|Q91VT4|CBR4_MOUSE 3-oxoacyl-[acyl-carrier-protein] reductase OS=Mus musculus OX=10090 GN=Cbr4 PE=1 SV=2	Q91VT4	CBR4_MOUSE	0	0	0	0	-0.112126	0.417868	0.688574		0.148148	-0.112126	FALSE	-0.227371	0.111828	0.333178		0.203704	-0.227371	FALSE	-0.696526	6.23272e-05	0.00128318		0.233333	-0.696526	TRUE	-0.581281	0.000360455	0.00669614		0.283333	-0.581281	TRUE
Q9Z1Z0	Q9Z1Z0	sp|Q9Z1Z0|USO1_MOUSE General vesicular transport factor p115 OS=Mus musculus OX=10090 GN=Uso1 PE=1 SV=2	Q9Z1Z0	USO1_MOUSE	0	0	0	0	0.0831372	0.598242	0.818533		0.36214	0.0831372	FALSE	0.31752	0.0576144	0.223858		0.353909	0.31752	FALSE	-0.346267	0.0311222	0.107031		0.396296	-0.346267	FALSE	-0.58065	0.00118808	0.013731		0.388889	-0.58065	TRUE
Q8R059	Q8R059	sp|Q8R059|GALE_MOUSE UDP-glucose 4-epimerase OS=Mus musculus OX=10090 GN=Gale PE=1 SV=1	Q8R059	GALE_MOUSE	0	0	0	0	-0.184811	0.588448	0.811357		0.384615	-0.184811	FALSE	0.124816	0.714045	0.872026		0.34188	0.124816	FALSE	-0.270863	0.403557	0.589189		0.469231	-0.270863	FALSE	-0.58049	0.0853099	0.23149		0.430769	-0.58049	FALSE
Q9CPP6	Q9CPP6	sp|Q9CPP6|NDUA5_MOUSE NADH dehydrogenase [ubiquinone] 1 alpha subcomplex subunit 5 OS=Mus musculus OX=10090 GN=Ndufa5 PE=1 SV=3	Q9CPP6	NDUA5_MOUSE	0	0	0	0	-0.169886	0.174609	0.479164		0.0987654	-0.169886	FALSE	-0.25325	0.0506731	0.205468		0.123457	-0.25325	FALSE	-0.663736	2.88749e-05	0.00076506		0.122222	-0.663736	TRUE	-0.580373	0.000115503	0.00332765		0.144444	-0.580373	TRUE
Q7TMV3	Q7TMV3	sp|Q7TMV3|FAKD5_MOUSE FAST kinase domain-containing protein 5, mitochondrial OS=Mus musculus OX=10090 GN=Fastkd5 PE=2 SV=1	Q7TMV3	FAKD5_MOUSE	0	0	20	0	0.555856	0.0706452	0.33563		0.5	0.555856	FALSE	0.646818	0.0486086	0.201959		0.333333	0.646818	FALSE	-0.489042	0.0892771	0.21832		0.5	-0.489042	FALSE	-0.580004	0.0605065	0.185659		0.35	-0.580004	FALSE
Q9ET22	Q9ET22	sp|Q9ET22|DPP2_MOUSE Dipeptidyl peptidase 2 OS=Mus musculus OX=10090 GN=Dpp7 PE=1 SV=2	Q9ET22	DPP2_MOUSE	0	0	0	0	-0.735009	0.00652207	0.123129		0.407407	-0.735009	FALSE	-0.498637	0.0490814	0.202536		0.222222	-0.498637	FALSE	-0.342449	0.139665	0.292884		0.5	-0.342449	FALSE	-0.57882	0.0186942	0.0852278		0.333333	-0.57882	FALSE
O35343	O35343	sp|O35343|IMA3_MOUSE Importin subunit alpha-3 OS=Mus musculus OX=10090 GN=Kpna4 PE=1 SV=1	O35343	IMA3_MOUSE	0	0	0	0	0.359019	0.229272	0.539715		0.185185	0.359019	FALSE	0.317616	0.284983	0.554506		0.296296	0.317616	FALSE	-0.620003	0.0365262	0.119093		0.316667	-0.620003	FALSE	-0.5786	0.0489747	0.16176		0.416667	-0.5786	FALSE
Q8K3J1	Q8K3J1	sp|Q8K3J1|NDUS8_MOUSE NADH dehydrogenase [ubiquinone] iron-sulfur protein 8, mitochondrial OS=Mus musculus OX=10090 GN=Ndufs8 PE=1 SV=1	Q8K3J1	NDUS8_MOUSE	0	0	0	0	-0.0227845	0.791322	0.922916		0.141414	-0.0227845	FALSE	-0.0477628	0.580653	0.796907		0.111111	-0.0477628	FALSE	-0.603117	1.70884e-06	0.000121089		0.181818	-0.603117	TRUE	-0.578138	2.83424e-06	0.000411639		0.154545	-0.578138	TRUE
Q9DC69	Q9DC69	sp|Q9DC69|NDUA9_MOUSE NADH dehydrogenase [ubiquinone] 1 alpha subcomplex subunit 9, mitochondrial OS=Mus musculus OX=10090 GN=Ndufa9 PE=1 SV=2	Q9DC69	NDUA9_MOUSE	0	0	0	0	0.0156364	0.88212	0.954188		0.154882	0.0156364	FALSE	-0.139451	0.198563	0.457978		0.151515	-0.139451	FALSE	-0.732873	1.89445e-06	0.000124515		0.19697	-0.732873	TRUE	-0.577786	2.85623e-05	0.00164368		0.193939	-0.577786	TRUE
Q5HZI9	Q5HZI9	sp|Q5HZI9|S2551_MOUSE Mitochondrial nicotinamide adenine dinucleotide transporter SLC25A51 OS=Mus musculus OX=10090 GN=Slc25a51 PE=1 SV=1	Q5HZI9	S2551_MOUSE	0	0	0	0	0.0901296	0.761601	0.908051		0.148148	0.0901296	FALSE	-0.00810628	0.978198	0.991602		0.111111	-0.00810628	FALSE	-0.675621	0.0266982	0.0963854		0.266667	-0.675621	FALSE	-0.577385	0.0531229	0.171383		0.233333	-0.577385	FALSE
Q62273	Q62273	sp|Q62273|S26A2_MOUSE Sulfate transporter OS=Mus musculus OX=10090 GN=Slc26a2 PE=1 SV=1	Q62273	S26A2_MOUSE	0	0	0	0	-0.280887	0.370862	0.65897		0.179487	-0.280887	FALSE	-0.792554	0.0199804	0.127849		0.264957	-0.792554	FALSE	-1.08903	0.00176606	0.0134866		0.323077	-1.08903	TRUE	-0.57736	0.0626264	0.189157		0.4	-0.57736	FALSE
Q9Z0L8	Q9Z0L8	sp|Q9Z0L8|GGH_MOUSE Gamma-glutamyl hydrolase OS=Mus musculus OX=10090 GN=Ggh PE=1 SV=2	Q9Z0L8	GGH_MOUSE	0	0	0	0	-0.674076	0.141419	0.434549		0.133333	-0.674076	FALSE	-1.57855	0.00244235	0.0429831		0.188889	-1.57855	TRUE	-1.48071	0.00253661	0.0173726		0.37	-1.48071	TRUE	-0.576235	0.179656	0.376598		0.42	-0.576235	FALSE
P01837	P01837	sp|P01837|IGKC_MOUSE Immunoglobulin kappa constant OS=Mus musculus OX=10090 GN=Igkc PE=1 SV=2	P01837	IGKC_MOUSE	0	0	0	0	0.739639	0.115611	0.398332		0.239316	0.739639	FALSE	0.146942	0.744622	0.8881		0.247863	0.146942	FALSE	-1.16883	0.0134742	0.0589883		0.3	-1.16883	FALSE	-0.576138	0.187839	0.388534		0.307692	-0.576138	FALSE
O70209	O70209	sp|O70209|PDLI3_MOUSE PDZ and LIM domain protein 3 OS=Mus musculus OX=10090 GN=Pdlim3 PE=1 SV=1	O70209	PDLI3_MOUSE	25	0	0	0	-0.216566	0.551546	0.788784		0.571429	-0.216566	FALSE	1.13441	0.00647164	0.0679186		0.396825	1.13441	FALSE	0.774971	0.0244477	0.0909551		0.4	0.774971	FALSE	-0.576005	0.0819749	0.225246		0.242857	-0.576005	FALSE
Q791T5	Q791T5	sp|Q791T5|MTCH1_MOUSE Mitochondrial carrier homolog 1 OS=Mus musculus OX=10090 GN=Mtch1 PE=1 SV=1	Q791T5	MTCH1_MOUSE	0	0	0	0	-0.00963523	0.952699	0.982762		0.458333	-0.00963523	FALSE	0.0535275	0.742198	0.887597		0.430556	0.0535275	FALSE	-0.512703	0.00392315	0.024052		0.5	-0.512703	TRUE	-0.575865	0.00166088	0.0168295		0.475	-0.575865	TRUE
Q9CQH3	Q9CQH3	sp|Q9CQH3|NDUB5_MOUSE NADH dehydrogenase [ubiquinone] 1 beta subcomplex subunit 5, mitochondrial OS=Mus musculus OX=10090 GN=Ndufb5 PE=1 SV=1	Q9CQH3	NDUB5_MOUSE	0	0	0	0	-0.19369	0.0649197	0.328061		0.0952381	-0.19369	FALSE	-0.190017	0.0696001	0.251306		0.111111	-0.190017	FALSE	-0.571416	1.60389e-05	0.000503821		0.142857	-0.571416	TRUE	-0.575089	1.49402e-05	0.00105971		0.157143	-0.575089	TRUE
P42125	P42125	sp|P42125|ECI1_MOUSE Enoyl-CoA delta isomerase 1, mitochondrial OS=Mus musculus OX=10090 GN=Eci1 PE=1 SV=2	P42125	ECI1_MOUSE	0	0	0	0	-0.241923	0.0864547	0.36126		0.236111	-0.241923	FALSE	-0.115209	0.396033	0.656379		0.173611	-0.115209	FALSE	-0.446988	0.00264961	0.0179335		0.31875	-0.446988	TRUE	-0.573702	0.00033691	0.00658703		0.2625	-0.573702	TRUE
P12787	P12787	sp|P12787|COX5A_MOUSE Cytochrome c oxidase subunit 5A, mitochondrial OS=Mus musculus OX=10090 GN=Cox5a PE=1 SV=2	P12787	COX5A_MOUSE	0	0	0	0	-0.331672	0.518433	0.763424		0.268519	-0.331672	FALSE	-0.26259	0.608218	0.817698		0.222222	-0.26259	FALSE	-0.503258	0.304017	0.493785		0.291667	-0.503258	FALSE	-0.57234	0.244846	0.463264		0.25	-0.57234	FALSE
P70296	P70296	sp|P70296|PEBP1_MOUSE Phosphatidylethanolamine-binding protein 1 OS=Mus musculus OX=10090 GN=Pebp1 PE=1 SV=3	P70296	PEBP1_MOUSE	0	0	0	0	-0.511318	0.253512	0.561834		0.190476	-0.511318	FALSE	-0.356529	0.420659	0.678648		0.238095	-0.356529	FALSE	-0.417444	0.320125	0.512302		0.271429	-0.417444	FALSE	-0.572233	0.179072	0.37615		0.314286	-0.572233	FALSE
P49698	P49698	sp|P49698|HNF4A_MOUSE Hepatocyte nuclear factor 4-alpha OS=Mus musculus OX=10090 GN=Hnf4a PE=1 SV=2	P49698	HNF4A_MOUSE	0	0	0	0	0.351494	0.261139	0.565487		0.396825	0.351494	FALSE	0.505844	0.113555	0.335358		0.349206	0.505844	FALSE	-0.417702	0.161725	0.324515		0.414286	-0.417702	FALSE	-0.572052	0.0621032	0.18866		0.371429	-0.572052	FALSE
Q8BLX4	Q8BLX4	sp|Q8BLX4|FUCT1_MOUSE GDP-fucose transporter 1 OS=Mus musculus OX=10090 GN=Slc35c1 PE=2 SV=1	Q8BLX4	FUCT1_MOUSE	0	0	0	0	-0.0752967	0.717556	0.885842		0.148148	-0.0752967	FALSE	0.271962	0.202927	0.462631		0.148148	0.271962	FALSE	-0.223908	0.263125	0.448402		0.2	-0.223908	FALSE	-0.571167	0.00961811	0.0544253		0.2	-0.571167	FALSE
Q80YN3	Q80YN3	sp|Q80YN3|BCAS1_MOUSE Breast carcinoma-amplified sequence 1 homolog OS=Mus musculus OX=10090 GN=Bcas1 PE=1 SV=3	Q80YN3	BCAS1_MOUSE	0	0	0	0	-0.593636	0.136609	0.431009		0.269841	-0.593636	FALSE	0.191516	0.619239	0.82339		0.190476	0.191516	FALSE	0.214528	0.555602	0.714044		0.314286	0.214528	FALSE	-0.570624	0.129653	0.309421		0.242857	-0.570624	FALSE
Q8BSY0	Q8BSY0	sp|Q8BSY0|ASPH_MOUSE Aspartyl/asparaginyl beta-hydroxylase OS=Mus musculus OX=10090 GN=Asph PE=1 SV=1	Q8BSY0	ASPH_MOUSE	0	0	0	0	-0.242229	0.14397	0.439151		0.30719	-0.242229	FALSE	0.101158	0.529396	0.762059		0.235294	0.101158	FALSE	-0.225945	0.147985	0.304314		0.364706	-0.225945	FALSE	-0.569333	0.00159504	0.0163251		0.3	-0.569333	TRUE
P30416	P30416	sp|P30416|FKBP4_MOUSE Peptidyl-prolyl cis-trans isomerase FKBP4 OS=Mus musculus OX=10090 GN=Fkbp4 PE=1 SV=5	P30416	FKBP4_MOUSE	0	0	0	0	0.0585545	0.888041	0.955477		0.395062	0.0585545	FALSE	0.511911	0.22978	0.493392		0.401235	0.511911	FALSE	-0.114572	0.770401	0.870224		0.405556	-0.114572	FALSE	-0.567929	0.161388	0.355096		0.411111	-0.567929	FALSE
Q9CWK8	Q9CWK8	sp|Q9CWK8|SNX2_MOUSE Sorting nexin-2 OS=Mus musculus OX=10090 GN=Snx2 PE=1 SV=2	Q9CWK8	SNX2_MOUSE	0	0	0	0	-0.2683	0.190139	0.497412		0.428571	-0.2683	FALSE	0.47381	0.0284862	0.152438		0.253968	0.47381	FALSE	0.175236	0.356836	0.547747		0.414286	0.175236	FALSE	-0.566874	0.00769482	0.0467514		0.257143	-0.566874	TRUE
P97742	P97742	sp|P97742|CPT1A_MOUSE Carnitine O-palmitoyltransferase 1, liver isoform OS=Mus musculus OX=10090 GN=Cpt1a PE=1 SV=4	P97742	CPT1A_MOUSE	0	0	0	0	-0.235043	0.11999	0.404234		0.133333	-0.235043	FALSE	-0.168667	0.255179	0.521886		0.125926	-0.168667	FALSE	-0.499872	0.00205734	0.0148901		0.183333	-0.499872	TRUE	-0.566248	0.000753092	0.0104158		0.176667	-0.566248	TRUE
O09159	O09159	sp|O09159|MA2B1_MOUSE Lysosomal alpha-mannosidase OS=Mus musculus OX=10090 GN=Man2b1 PE=1 SV=4	O09159	MA2B1_MOUSE	0	0	0	0	-0.415106	0.139301	0.434386		0.345679	-0.415106	FALSE	-1.08225	0.00100451	0.0285974		0.432099	-1.08225	TRUE	-1.23328	0.000184997	0.00267149		0.555556	-1.23328	TRUE	-0.56614	0.0392392	0.139487		0.633333	-0.56614	FALSE
Q6NZC7	Q6NZC7	sp|Q6NZC7|S23IP_MOUSE SEC23-interacting protein OS=Mus musculus OX=10090 GN=Sec23ip PE=1 SV=2	Q6NZC7	S23IP_MOUSE	0	0	20	0	-0.318412	0.0582948	0.307391		0.361111	-0.318412	FALSE	0.142897	0.39485	0.656036		0.388889	0.142897	FALSE	-0.104701	0.483904	0.659978		0.425	-0.104701	FALSE	-0.56601	0.00254718	0.022403		0.45	-0.56601	TRUE
Q8BMP6	Q8BMP6	sp|Q8BMP6|GCP60_MOUSE Golgi resident protein GCP60 OS=Mus musculus OX=10090 GN=Acbd3 PE=1 SV=3	Q8BMP6	GCP60_MOUSE	0	0	0	0	-0.207042	0.0235639	0.204822		0.153846	-0.207042	FALSE	0.167644	0.0593278	0.228352		0.0769231	0.167644	FALSE	-0.190709	0.0264192	0.0958325		0.176923	-0.190709	FALSE	-0.565395	2.61542e-06	0.000411639		0.107692	-0.565395	TRUE
P50544	P50544	sp|P50544|ACADV_MOUSE Very long-chain specific acyl-CoA dehydrogenase, mitochondrial OS=Mus musculus OX=10090 GN=Acadvl PE=1 SV=3	P50544	ACADV_MOUSE	0	0	0	0	-0.143954	0.192113	0.498277		0.18	-0.143954	FALSE	-0.279316	0.0181841	0.120157		0.171111	-0.279316	FALSE	-0.69997	3.97551e-06	0.000205311		0.232	-0.69997	TRUE	-0.564608	4.35008e-05	0.0018779		0.224	-0.564608	TRUE
Q80TS8	Q80TS8	sp|Q80TS8|SE1L3_MOUSE Protein sel-1 homolog 3 OS=Mus musculus OX=10090 GN=Sel1l3 PE=2 SV=3	Q80TS8	SE1L3_MOUSE	0	0	0	0	-0.457183	0.0572442	0.305034		0.333333	-0.457183	FALSE	-0.00518595	0.98167	0.993462		0.0740741	-0.00518595	FALSE	-0.11146	0.602141	0.75132		0.466667	-0.11146	FALSE	-0.563457	0.0167184	0.0794752		0.233333	-0.563457	FALSE
P61750	P61750	sp|P61750|ARF4_MOUSE ADP-ribosylation factor 4 OS=Mus musculus OX=10090 GN=Arf4 PE=1 SV=2	P61750	ARF4_MOUSE	0	0	0	0	-0.194779	0.432509	0.696945		0.234568	-0.194779	FALSE	0.572034	0.0316968	0.161574		0.259259	0.572034	FALSE	0.203908	0.384608	0.572557		0.233333	0.203908	FALSE	-0.562904	0.0258761	0.105936		0.255556	-0.562904	FALSE
Q8BP48	Q8BP48	sp|Q8BP48|MAP11_MOUSE Methionine aminopeptidase 1 OS=Mus musculus OX=10090 GN=Metap1 PE=1 SV=1	Q8BP48	MAP11_MOUSE	25	60	20	80	-0.132002	0.766671	0.910352		0.722222	-0.132002	FALSE	0.5919	0.147129	0.387418		0.555556	0.5919	FALSE	0.161726	0.786276	0.879187		0.85	0.161726	FALSE	-0.562177	0.321723	0.540666		0.7	-0.562177	FALSE
Q8K1X1	Q8K1X1	sp|Q8K1X1|WDR11_MOUSE WD repeat-containing protein 11 OS=Mus musculus OX=10090 GN=Wdr11 PE=1 SV=1	Q8K1X1	WDR11_MOUSE	0	0	0	0	0.217832	0.615339	0.829267		0.555556	0.217832	FALSE	0.660767	0.140433	0.379148		0.481481	0.660767	FALSE	-0.118867	0.770549	0.870224		0.533333	-0.118867	FALSE	-0.561802	0.180785	0.37824		0.466667	-0.561802	FALSE
Q91Z53	Q91Z53	sp|Q91Z53|GRHPR_MOUSE Glyoxylate reductase/hydroxypyruvate reductase OS=Mus musculus OX=10090 GN=Grhpr PE=1 SV=1	Q91Z53	GRHPR_MOUSE	0	20	0	40	0.302749	0.485587	0.736519		0.518519	0.302749	FALSE	-0.151473	0.710964	0.871502		0.481481	-0.151473	FALSE	-1.01592	0.0451699	0.137633		0.666667	-1.01592	FALSE	-0.561693	0.220493	0.432757		0.633333	-0.561693	FALSE
Q99MR8	Q99MR8	sp|Q99MR8|MCCA_MOUSE Methylcrotonoyl-CoA carboxylase subunit alpha, mitochondrial OS=Mus musculus OX=10090 GN=Mccc1 PE=1 SV=2	Q99MR8	MCCA_MOUSE	0	0	0	0	-0.192121	0.138651	0.434386		0.261905	-0.192121	FALSE	-0.166459	0.195426	0.453257		0.261905	-0.166459	FALSE	-0.535955	0.000328314	0.004098		0.364286	-0.535955	TRUE	-0.561617	0.000212281	0.00498045		0.364286	-0.561617	TRUE
Q9EPC1;Q9ES46	Q9EPC1	sp|Q9EPC1|PARVA_MOUSE Alpha-parvin OS=Mus musculus OX=10090 GN=Parva PE=1 SV=1	Q9EPC1	PARVA_MOUSE	0	0	0	0	0.128552	0.547991	0.787071		0.253968	0.128552	FALSE	0.231939	0.284898	0.554506		0.261905	0.231939	FALSE	-0.458009	0.0346631	0.115092		0.292857	-0.458009	FALSE	-0.561395	0.0122385	0.0640267		0.3	-0.561395	FALSE
Q9D2R6	Q9D2R6	sp|Q9D2R6|COA3_MOUSE Cytochrome c oxidase assembly factor 3 homolog, mitochondrial OS=Mus musculus OX=10090 GN=Coa3 PE=1 SV=1	Q9D2R6	COA3_MOUSE	0	0	0	0	-0.120056	0.621995	0.830831		0.388889	-0.120056	FALSE	0.467727	0.0686932	0.250423		0.333333	0.467727	FALSE	0.027611	0.903898	0.950818		0.275	0.027611	FALSE	-0.560173	0.0249301	0.104592		0.225	-0.560173	FALSE
Q9DBL7	Q9DBL7	sp|Q9DBL7|COASY_MOUSE Bifunctional coenzyme A synthase OS=Mus musculus OX=10090 GN=Coasy PE=1 SV=2	Q9DBL7	COASY_MOUSE	0	0	0	0	-0.0601452	0.775724	0.913042		0.222222	-0.0601452	FALSE	0.00853658	0.967702	0.987231		0.148148	0.00853658	FALSE	-0.489404	0.0243321	0.0908692		0.4	-0.489404	FALSE	-0.558086	0.0120452	0.0634504		0.333333	-0.558086	FALSE
Q61550;A2AU37	Q61550	sp|Q61550|RAD21_MOUSE Double-strand-break repair protein rad21 homolog OS=Mus musculus OX=10090 GN=Rad21 PE=1 SV=3	Q61550	RAD21_MOUSE	0	0	0	0	0.353131	0.132061	0.423687		0.177778	0.353131	FALSE	0.468513	0.0517529	0.206532		0.111111	0.468513	FALSE	-0.441323	0.0519376	0.150289		0.3	-0.441323	FALSE	-0.556706	0.0177141	0.0825183		0.24	-0.556706	FALSE
Q9D6J6	Q9D6J6	sp|Q9D6J6|NDUV2_MOUSE NADH dehydrogenase [ubiquinone] flavoprotein 2, mitochondrial OS=Mus musculus OX=10090 GN=Ndufv2 PE=1 SV=2	Q9D6J6	NDUV2_MOUSE	0	0	0	0	0.069295	0.402664	0.676547		0.174603	0.069295	FALSE	-0.0211299	0.79642	0.907416		0.206349	-0.0211299	FALSE	-0.645234	4.01492e-07	5.09728e-05		0.221429	-0.645234	TRUE	-0.554809	2.55174e-06	0.000411639		0.25	-0.554809	TRUE
Q9D6S7	Q9D6S7	sp|Q9D6S7|RRFM_MOUSE Ribosome-recycling factor, mitochondrial OS=Mus musculus OX=10090 GN=Mrrf PE=1 SV=1	Q9D6S7	RRFM_MOUSE	0	0	0	0	-0.188836	0.275088	0.575854		0.111111	-0.188836	FALSE	0.0653611	0.700509	0.865788		0.111111	0.0653611	FALSE	-0.299965	0.0756405	0.193678		0.2	-0.299965	FALSE	-0.554162	0.00305641	0.0250543		0.2	-0.554162	TRUE
P32067	P32067	sp|P32067|LA_MOUSE Lupus La protein homolog OS=Mus musculus OX=10090 GN=Ssb PE=1 SV=1	P32067		0	0	0	0	0.211019	0.0810487	0.356667		0.209877	0.211019	FALSE	0.378232	0.00436041	0.0559832		0.17284	0.378232	FALSE	-0.386165	0.00246525	0.0170719		0.25	-0.386165	TRUE	-0.553379	0.000107159	0.00317317		0.216667	-0.553379	TRUE
P21447;P21440;B5X0E4	P21447	sp|P21447|MDR1A_MOUSE ATP-dependent translocase ABCB1 OS=Mus musculus OX=10090 GN=Abcb1a PE=1 SV=3	P21447	MDR1A_MOUSE	0	0	0	0	-0.336677	0.0900936	0.365353		0.296296	-0.336677	FALSE	-0.535931	0.0113579	0.0938649		0.305556	-0.535931	FALSE	-0.752437	0.000638638	0.00640108		0.45	-0.752437	TRUE	-0.553183	0.00650741	0.0410074		0.458333	-0.553183	TRUE
Q99N89	Q99N89	sp|Q99N89|RM43_MOUSE 39S ribosomal protein L43, mitochondrial OS=Mus musculus OX=10090 GN=Mrpl43 PE=1 SV=1	Q99N89	RM43_MOUSE	0	0	0	0	-0.26851	0.201515	0.510438		0.222222	-0.26851	FALSE	0.118168	0.565353	0.784407		0.166667	0.118168	FALSE	-0.166045	0.394743	0.579924		0.3	-0.166045	FALSE	-0.552723	0.0106302	0.0582086		0.25	-0.552723	FALSE
O55222	O55222	sp|O55222|ILK_MOUSE Integrin-linked protein kinase OS=Mus musculus OX=10090 GN=Ilk PE=1 SV=2	O55222	ILK_MOUSE	0	0	0	0	0.323592	0.197132	0.505244		0.354167	0.323592	FALSE	0.447028	0.0819331	0.277038		0.354167	0.447028	FALSE	-0.428511	0.0774302	0.196281		0.38125	-0.428511	FALSE	-0.551947	0.02748	0.110226		0.38125	-0.551947	FALSE
Q9CXZ1	Q9CXZ1	sp|Q9CXZ1|NDUS4_MOUSE NADH dehydrogenase [ubiquinone] iron-sulfur protein 4, mitochondrial OS=Mus musculus OX=10090 GN=Ndufs4 PE=1 SV=3	Q9CXZ1	NDUS4_MOUSE	0	0	0	0	-0.116053	0.215913	0.521633		0.0617284	-0.116053	FALSE	-0.138824	0.143062	0.382635		0.0493827	-0.138824	FALSE	-0.573198	6.32391e-06	0.000287596		0.133333	-0.573198	TRUE	-0.550427	1.00399e-05	0.000827612		0.122222	-0.550427	TRUE
Q60972	Q60972	sp|Q60972|RBBP4_MOUSE Histone-binding protein RBBP4 OS=Mus musculus OX=10090 GN=Rbbp4 PE=1 SV=5	Q60972	RBBP4_MOUSE	0	0	0	0	0.147573	0.273108	0.574645		0.31746	0.147573	FALSE	0.320031	0.026144	0.1463		0.285714	0.320031	FALSE	-0.37776	0.00748557	0.0390557		0.342857	-0.37776	TRUE	-0.550218	0.000424131	0.00726741		0.314286	-0.550218	TRUE
O35737	O35737	sp|O35737|HNRH1_MOUSE Heterogeneous nuclear ribonucleoprotein H OS=Mus musculus OX=10090 GN=Hnrnph1 PE=1 SV=3	O35737	HNRH1_MOUSE	0	0	0	0	0.519256	0.0741139	0.344652		0.266667	0.519256	FALSE	0.75555	0.0136412	0.103694		0.244444	0.75555	FALSE	-0.313915	0.237283	0.418299		0.26	-0.313915	FALSE	-0.550208	0.0475859	0.159299		0.24	-0.550208	FALSE
P70195	P70195	sp|P70195|PSB7_MOUSE Proteasome subunit beta type-7 OS=Mus musculus OX=10090 GN=Psmb7 PE=1 SV=1	P70195	PSB7_MOUSE	0	0	0	0	-0.390677	0.421801	0.690924		0.222222	-0.390677	FALSE	-0.435151	0.372171	0.637048		0.222222	-0.435151	FALSE	-0.594601	0.202344	0.375711		0.425	-0.594601	FALSE	-0.550127	0.236357	0.454247		0.425	-0.550127	FALSE
P70318	P70318	sp|P70318|TIAR_MOUSE Nucleolysin TIAR OS=Mus musculus OX=10090 GN=Tial1 PE=1 SV=1	P70318	TIAR_MOUSE	25	20	0	0	-0.106997	0.664352	0.857156		0.666667	-0.106997	FALSE	0.778437	0.00494563	0.0597613		0.472222	0.778437	FALSE	0.335865	0.13658	0.288398		0.575	0.335865	FALSE	-0.54957	0.016415	0.0783504		0.4	-0.54957	FALSE
P70336	P70336	sp|P70336|ROCK2_MOUSE Rho-associated protein kinase 2 OS=Mus musculus OX=10090 GN=Rock2 PE=1 SV=1	P70336	ROCK2_MOUSE	0	0	0	0	0.565682	0.0396958	0.25608		0.539683	0.565682	FALSE	0.927824	0.00216314	0.0406507		0.492063	0.927824	TRUE	-0.186911	0.44217	0.622882		0.528571	-0.186911	FALSE	-0.549052	0.0349225	0.129292		0.485714	-0.549052	FALSE
Q9DB43	Q9DB43	sp|Q9DB43|ZFPL1_MOUSE Zinc finger protein-like 1 OS=Mus musculus OX=10090 GN=Zfpl1 PE=1 SV=1	Q9DB43	ZFPL1_MOUSE	0	0	0	0	-0.181475	0.65609	0.851204		0.3	-0.181475	FALSE	-0.129736	0.749814	0.891488		0.288889	-0.129736	FALSE	-0.497039	0.206668	0.381293		0.43	-0.497039	FALSE	-0.548779	0.16566	0.359863		0.42	-0.548779	FALSE
Q02819	Q02819	sp|Q02819|NUCB1_MOUSE Nucleobindin-1 OS=Mus musculus OX=10090 GN=Nucb1 PE=1 SV=2	Q02819	NUCB1_MOUSE	0	0	0	0	-0.0480833	0.651607	0.849283		0.204301	-0.0480833	FALSE	0.00943808	0.929139	0.967747		0.250896	0.00943808	FALSE	-0.490937	0.000161661	0.0024265		0.277419	-0.490937	TRUE	-0.548459	5.31695e-05	0.0020613		0.319355	-0.548459	TRUE
Q80Z19	Q80Z19	sp|Q80Z19|MUC2_MOUSE Mucin-2 (Fragment) OS=Mus musculus OX=10090 GN=Muc2 PE=1 SV=2	Q80Z19	MUC2_MOUSE	0	0	0	0	-0.256729	0.566818	0.796382		0.157296	-0.256729	FALSE	-0.534135	0.241864	0.507228		0.190094	-0.534135	FALSE	-0.824363	0.0645861	0.174928		0.248795	-0.824363	FALSE	-0.546957	0.205519	0.41375		0.278313	-0.546957	FALSE
Q76LS9	Q76LS9	sp|Q76LS9|MINY1_MOUSE Ubiquitin carboxyl-terminal hydrolase MINDY-1 OS=Mus musculus OX=10090 GN=Mindy1 PE=1 SV=1	Q76LS9	MINY1_MOUSE	0	0	0	20	0.218692	0.493982	0.743823		0.277778	0.218692	FALSE	0.298412	0.35414	0.618824		0.111111	0.298412	FALSE	-0.467094	0.155803	0.315224		0.5	-0.467094	FALSE	-0.546813	0.100912	0.260391		0.35	-0.546813	FALSE
Q3UDR8	Q3UDR8	sp|Q3UDR8|YIPF3_MOUSE Protein YIPF3 OS=Mus musculus OX=10090 GN=Yipf3 PE=1 SV=1	Q3UDR8	YIPF3_MOUSE	0	0	0	0	-0.544173	0.0762543	0.349656		0.333333	-0.544173	FALSE	0.00324925	0.991078	0.995674		0.148148	0.00324925	FALSE	0.000892196	0.997402	0.998385		0.3	0.000892196	FALSE	-0.54653	0.0606621	0.185949		0.133333	-0.54653	FALSE
Q99M87	Q99M87	sp|Q99M87|DNJA3_MOUSE DnaJ homolog subfamily A member 3, mitochondrial OS=Mus musculus OX=10090 GN=Dnaja3 PE=1 SV=1	Q99M87	DNJA3_MOUSE	0	0	0	0	0.165125	0.204671	0.514563		0.185185	0.165125	FALSE	0.13027	0.312072	0.576135		0.234568	0.13027	FALSE	-0.581111	0.00017463	0.0025956		0.311111	-0.581111	TRUE	-0.546255	0.000312565	0.00627186		0.355556	-0.546255	TRUE
Q99KE1;Q8BMF3	Q99KE1	sp|Q99KE1|MAOM_MOUSE NAD-dependent malic enzyme, mitochondrial OS=Mus musculus OX=10090 GN=Me2 PE=1 SV=1	Q99KE1	MAOM_MOUSE	0	0	0	0	-0.28766	0.0398383	0.256439		0.203704	-0.28766	FALSE	-0.237631	0.0827246	0.277363		0.174603	-0.237631	FALSE	-0.495694	0.000920618	0.00841917		0.27381	-0.495694	TRUE	-0.545723	0.00039976	0.00700729		0.247619	-0.545723	TRUE
Q99LT0	Q99LT0	sp|Q99LT0|DPY30_MOUSE Protein dpy-30 homolog OS=Mus musculus OX=10090 GN=Dpy30 PE=1 SV=1	Q99LT0	DPY30_MOUSE	0	20	20	0	-0.623691	0.505445	0.752559		0.333333	-0.623691	FALSE	-0.645299	0.491077	0.735001		0.388889	-0.645299	FALSE	-0.566561	0.523388	0.689359		0.45	-0.566561	FALSE	-0.544953	0.539108	0.727879		0.5	-0.544953	FALSE
Q91WG8	Q91WG8	sp|Q91WG8|GLCNE_MOUSE Bifunctional UDP-N-acetylglucosamine 2-epimerase/N-acetylmannosamine kinase OS=Mus musculus OX=10090 GN=Gne PE=1 SV=1	Q91WG8	GLCNE_MOUSE	0	0	0	0	-0.18082	0.206584	0.515105		0.202614	-0.18082	FALSE	0.0374636	0.788189	0.904493		0.205882	0.0374636	FALSE	-0.32572	0.0234513	0.0887653		0.261765	-0.32572	FALSE	-0.544003	0.000753526	0.0104158		0.264706	-0.544003	TRUE
Q8CHP8	Q8CHP8	sp|Q8CHP8|PGP_MOUSE Glycerol-3-phosphate phosphatase OS=Mus musculus OX=10090 GN=Pgp PE=1 SV=1	Q8CHP8	PGP_MOUSE	0	0	0	0	-0.696618	0.0715167	0.336706		0.185185	-0.696618	FALSE	-0.291701	0.429468	0.686289		0.111111	-0.291701	FALSE	-0.138981	0.687339	0.811438		0.333333	-0.138981	FALSE	-0.543899	0.129125	0.308404		0.266667	-0.543899	FALSE
Q9JMD0	Q9JMD0	sp|Q9JMD0|ZN207_MOUSE BUB3-interacting and GLEBS motif-containing protein ZNF207 OS=Mus musculus OX=10090 GN=Znf207 PE=1 SV=1	Q9JMD0	ZN207_MOUSE	25	0	0	0	-0.158321	0.49531	0.744192		0.583333	-0.158321	FALSE	0.791803	0.00352408	0.0514663		0.472222	0.791803	FALSE	0.407233	0.0564301	0.159649		0.475	0.407233	FALSE	-0.542892	0.0149763	0.0740318		0.375	-0.542892	FALSE
Q61490	Q61490	sp|Q61490|CD166_MOUSE CD166 antigen OS=Mus musculus OX=10090 GN=Alcam PE=1 SV=3	Q61490	CD166_MOUSE	0	0	0	0	-0.247072	0.362279	0.650729		0.238095	-0.247072	FALSE	-0.0415475	0.876555	0.944102		0.222222	-0.0415475	FALSE	-0.337115	0.193959	0.366167		0.385714	-0.337115	FALSE	-0.542639	0.0448314	0.152235		0.371429	-0.542639	FALSE
Q99LY9	Q99LY9	sp|Q99LY9|NDUS5_MOUSE NADH dehydrogenase [ubiquinone] iron-sulfur protein 5 OS=Mus musculus OX=10090 GN=Ndufs5 PE=1 SV=3	Q99LY9	NDUS5_MOUSE	0	0	0	0	-0.289035	0.0666942	0.331454		0.259259	-0.289035	FALSE	-0.32158	0.0439075	0.192099		0.246914	-0.32158	FALSE	-0.574597	0.000822671	0.00773666		0.266667	-0.574597	TRUE	-0.542052	0.00132879	0.0147375		0.255556	-0.542052	TRUE
Q60648	Q60648	sp|Q60648|SAP3_MOUSE Ganglioside GM2 activator OS=Mus musculus OX=10090 GN=Gm2a PE=1 SV=2	Q60648	SAP3_MOUSE	0	0	40	40	-0.0685601	0.73114	0.892723		0.111111	-0.0685601	FALSE	-0.729664	0.00714324	0.071268		0.444444	-0.729664	FALSE	-1.2029	0.000142199	0.0021994		0.35	-1.2029	TRUE	-0.5418	0.0428901	0.14798		0.65	-0.5418	FALSE
Q6NSQ9	Q6NSQ9	sp|Q6NSQ9|G6PC3_MOUSE Glucose-6-phosphatase 3 OS=Mus musculus OX=10090 GN=G6pc3 PE=1 SV=1	Q6NSQ9	G6PC3_MOUSE	0	0	0	0	-0.226128	0.40957	0.681484		0.333333	-0.226128	FALSE	-0.112225	0.679701	0.85881		0.259259	-0.112225	FALSE	-0.427606	0.109467	0.248679		0.433333	-0.427606	FALSE	-0.541509	0.0478362	0.159454		0.366667	-0.541509	FALSE
Q9CXY6	Q9CXY6	sp|Q9CXY6|ILF2_MOUSE Interleukin enhancer-binding factor 2 OS=Mus musculus OX=10090 GN=Ilf2 PE=1 SV=1	Q9CXY6	ILF2_MOUSE	0	0	0	0	-0.0284524	0.860513	0.946003		0.214286	-0.0284524	FALSE	0.368953	0.0349752	0.171674		0.214286	0.368953	FALSE	-0.143971	0.352548	0.543584		0.285714	-0.143971	FALSE	-0.541376	0.00258397	0.022582		0.285714	-0.541376	TRUE
Q91X21	Q91X21	sp|Q91X21|K2013_MOUSE Uncharacterized protein KIAA2013 OS=Mus musculus OX=10090 GN=Kiaa2013 PE=1 SV=1	Q91X21	K2013_MOUSE	0	0	0	0	0.220373	0.463313	0.720762		0.0444444	0.220373	FALSE	-0.603738	0.0569802	0.222135		0.244444	-0.603738	FALSE	-1.36509	0.000176199	0.0026062		0.32	-1.36509	TRUE	-0.540982	0.0688818	0.200467		0.5	-0.540982	FALSE
P38060;Q8JZS7	P38060	sp|P38060|HMGCL_MOUSE Hydroxymethylglutaryl-CoA lyase, mitochondrial OS=Mus musculus OX=10090 GN=Hmgcl PE=1 SV=2	P38060	HMGCL_MOUSE	0	0	0	0	0.0896654	0.710459	0.883046		0.185185	0.0896654	FALSE	0.0349581	0.88469	0.946046		0.206349	0.0349581	FALSE	-0.593655	0.0179369	0.0726495		0.271429	-0.593655	FALSE	-0.538948	0.0291222	0.114175		0.290476	-0.538948	FALSE
Q8VD00	Q8VD00	sp|Q8VD00|SGMR2_MOUSE Sigma intracellular receptor 2 OS=Mus musculus OX=10090 GN=Tmem97 PE=1 SV=1	Q8VD00	SGMR2_MOUSE	0	0	0	0	-0.0790709	0.772263	0.912866		0.111111	-0.0790709	FALSE	0.320946	0.250196	0.516923		0.166667	0.320946	FALSE	-0.138248	0.592754	0.744764		0.1	-0.138248	FALSE	-0.538265	0.0503446	0.164603		0.15	-0.538265	FALSE
O09117	O09117	sp|O09117|SYPL1_MOUSE Synaptophysin-like protein 1 OS=Mus musculus OX=10090 GN=Sypl1 PE=1 SV=2	O09117	SYPL1_MOUSE	0	0	0	0	0.0198336	0.930094	0.975456		0.177778	0.0198336	FALSE	0.186685	0.414254	0.673775		0.0888889	0.186685	FALSE	-0.370947	0.0970894	0.230398		0.1	-0.370947	FALSE	-0.537799	0.0215145	0.0941451		0.02	-0.537799	FALSE
Q9Z2M7;O35621	Q9Z2M7	sp|Q9Z2M7|PMM2_MOUSE Phosphomannomutase 2 OS=Mus musculus OX=10090 GN=Pmm2 PE=1 SV=1	Q9Z2M7	PMM2_MOUSE	0	0	0	0	-0.0685526	0.853874	0.943863		0.262626	-0.0685526	FALSE	-0.0318416	0.931795	0.968908		0.333333	-0.0318416	FALSE	-0.500615	0.167269	0.331384		0.418182	-0.500615	FALSE	-0.537326	0.140125	0.324018		0.481818	-0.537326	FALSE
Q923D5	Q923D5	sp|Q923D5|WBP11_MOUSE WW domain-binding protein 11 OS=Mus musculus OX=10090 GN=Wbp11 PE=1 SV=2	Q923D5	WBP11_MOUSE	0	0	0	0	0.224246	0.540511	0.781884		0.311111	0.224246	FALSE	-0.207648	0.570542	0.78777		0.355556	-0.207648	FALSE	-0.968834	0.0116799	0.0539535		0.44	-0.968834	FALSE	-0.53694	0.132531	0.313349		0.48	-0.53694	FALSE
Q8VIB3	Q8VIB3	sp|Q8VIB3|SIA10_MOUSE Type 2 lactosamine alpha-2,3-sialyltransferase OS=Mus musculus OX=10090 GN=St3gal6 PE=2 SV=3	Q8VIB3	SIA10_MOUSE	0	0	0	0	-0.458687	0.106925	0.385949		0.366667	-0.458687	FALSE	-0.23462	0.394199	0.655485		0.288889	-0.23462	FALSE	-0.312623	0.234105	0.415635		0.4	-0.312623	FALSE	-0.53669	0.0502926	0.164603		0.33	-0.53669	FALSE
Q9D824	Q9D824	sp|Q9D824|FIP1_MOUSE Pre-mRNA 3-end-processing factor FIP1 OS=Mus musculus OX=10090 GN=Fip1l1 PE=1 SV=1	Q9D824	FIP1_MOUSE	0	0	0	0	0.246956	0.382215	0.664875		0.507937	0.246956	FALSE	0.550476	0.0631571	0.237073		0.444444	0.550476	FALSE	-0.232556	0.382765	0.571087		0.542857	-0.232556	FALSE	-0.536076	0.0558414	0.177771		0.485714	-0.536076	FALSE
P17742	P17742	sp|P17742|PPIA_MOUSE Peptidyl-prolyl cis-trans isomerase A OS=Mus musculus OX=10090 GN=Ppia PE=1 SV=2	P17742	PPIA_MOUSE	0	0	0	0	0.0604249	0.845245	0.940829		0.137778	0.0604249	FALSE	0.0782358	0.800569	0.90823		0.2	0.0782358	FALSE	-0.517812	0.091167	0.220991		0.164	-0.517812	FALSE	-0.535623	0.081541	0.224661		0.22	-0.535623	FALSE
Q99KI0	Q99KI0	sp|Q99KI0|ACON_MOUSE Aconitate hydratase, mitochondrial OS=Mus musculus OX=10090 GN=Aco2 PE=1 SV=1	Q99KI0	ACON_MOUSE	0	0	0	0	0.00556715	0.950671	0.982121		0.149691	0.00556715	FALSE	-0.24932	0.0129992	0.100629		0.179012	-0.24932	FALSE	-0.789846	1.023e-07	2.22649e-05		0.2125	-0.789846	TRUE	-0.534958	1.1703e-05	0.000870587		0.238889	-0.534958	TRUE
Q62465	Q62465	sp|Q62465|VAT1_MOUSE Synaptic vesicle membrane protein VAT-1 homolog OS=Mus musculus OX=10090 GN=Vat1 PE=1 SV=3	Q62465	VAT1_MOUSE	0	0	0	0	-0.131909	0.423851	0.692784		0.277778	-0.131909	FALSE	0.349059	0.0459787	0.196137		0.222222	0.349059	FALSE	-0.0539535	0.726293	0.840172		0.307143	-0.0539535	FALSE	-0.534921	0.00299163	0.0250543		0.257143	-0.534921	TRUE
Q91WQ3	Q91WQ3	sp|Q91WQ3|SYYC_MOUSE Tyrosine--tRNA ligase, cytoplasmic OS=Mus musculus OX=10090 GN=Yars1 PE=1 SV=3	Q91WQ3	SYYC_MOUSE	0	20	0	20	-0.398762	0.344665	0.634501		0.333333	-0.398762	FALSE	0.159408	0.686177	0.862484		0.277778	0.159408	FALSE	0.0236014	0.954599	0.976652		0.45	0.0236014	FALSE	-0.534568	0.18914	0.390574		0.4	-0.534568	FALSE
P08228	P08228	sp|P08228|SODC_MOUSE Superoxide dismutase [Cu-Zn] OS=Mus musculus OX=10090 GN=Sod1 PE=1 SV=2	P08228	SODC_MOUSE	0	0	0	0	-0.367426	0.208914	0.515105		0.203704	-0.367426	FALSE	-0.276329	0.339073	0.604591		0.185185	-0.276329	FALSE	-0.442747	0.114026	0.25528		0.258333	-0.442747	FALSE	-0.533843	0.0612251	0.186737		0.241667	-0.533843	FALSE
Q6NVF9	Q6NVF9	sp|Q6NVF9|CPSF6_MOUSE Cleavage and polyadenylation specificity factor subunit 6 OS=Mus musculus OX=10090 GN=Cpsf6 PE=1 SV=1	Q6NVF9	CPSF6_MOUSE	0	0	0	0	0.135008	0.405903	0.677534		0.407407	0.135008	FALSE	0.319235	0.0613729	0.233849		0.351852	0.319235	FALSE	-0.348972	0.0332265	0.11206		0.45	-0.348972	FALSE	-0.533198	0.00272266	0.0234579		0.4	-0.533198	TRUE
Q922D8	Q922D8	sp|Q922D8|C1TC_MOUSE C-1-tetrahydrofolate synthase, cytoplasmic OS=Mus musculus OX=10090 GN=Mthfd1 PE=1 SV=4	Q922D8	C1TC_MOUSE	0	0	0	0	-0.296109	0.266727	0.568676		0.208333	-0.296109	FALSE	-0.0142972	0.956317	0.982457		0.152778	-0.0142972	FALSE	-0.251311	0.315517	0.507057		0.2875	-0.251311	FALSE	-0.533122	0.0436527	0.149596		0.2375	-0.533122	FALSE
P24549;O35945	P24549;O35945	sp|P24549|AL1A1_MOUSE Aldehyde dehydrogenase 1A1 OS=Mus musculus OX=10090 GN=Aldh1a1 PE=1 SV=5;sp|O35945|AL1A7_MOUSE Aldehyde dehydrogenase, cytosolic 1 OS=Mus musculus OX=10090 GN=Aldh1a7 PE=1 SV=1	P24549;O35945	AL1A1_MOUSE;AL1A7_MOUSE	0	0	0	0	-0.483207	0.182501	0.491793		0.484848	-0.483207	FALSE	-0.270458	0.44617	0.699707		0.444444	-0.270458	FALSE	-0.319826	0.342006	0.534406		0.636364	-0.319826	FALSE	-0.532574	0.123052	0.298101		0.6	-0.532574	FALSE
Q8BGD9	Q8BGD9	sp|Q8BGD9|IF4B_MOUSE Eukaryotic translation initiation factor 4B OS=Mus musculus OX=10090 GN=Eif4b PE=1 SV=1	Q8BGD9	IF4B_MOUSE	0	0	0	0	-0.175274	0.590008	0.8124		0.365079	-0.175274	FALSE	0.143009	0.659673	0.847792		0.31746	0.143009	FALSE	-0.213644	0.487477	0.661794		0.385714	-0.213644	FALSE	-0.531928	0.0966374	0.252367		0.342857	-0.531928	FALSE
Q8VC49	Q8VC49	sp|Q8VC49|IF27B_MOUSE Interferon alpha-inducible protein 27-like protein 2B OS=Mus musculus OX=10090 GN=Ifi27l2b PE=1 SV=1	Q8VC49	IF27B_MOUSE	0	0	0	40	-0.0701284	0.805376	0.928484		0.416667	-0.0701284	FALSE	-0.0784812	0.78281	0.90356		0.444444	-0.0784812	FALSE	-0.540233	0.0985353	0.232156		0.625	-0.540233	FALSE	-0.531881	0.103318	0.265043		0.65	-0.531881	FALSE
Q9DC29	Q9DC29	sp|Q9DC29|ABCB6_MOUSE ATP-binding cassette sub-family B member 6 OS=Mus musculus OX=10090 GN=Abcb6 PE=1 SV=1	Q9DC29	ABCB6_MOUSE	0	0	0	20	-0.152733	0.434816	0.698655		0.111111	-0.152733	FALSE	-0.509322	0.0179019	0.119654		0.194444	-0.509322	FALSE	-0.888213	0.000357143	0.0042343		0.325	-0.888213	TRUE	-0.531624	0.014218	0.0712069		0.4	-0.531624	FALSE
Q9Z2I8	Q9Z2I8	sp|Q9Z2I8|SUCB2_MOUSE Succinate--CoA ligase [GDP-forming] subunit beta, mitochondrial OS=Mus musculus OX=10090 GN=Suclg2 PE=1 SV=3	Q9Z2I8	SUCB2_MOUSE	0	0	0	0	-0.126756	0.139475	0.434386		0.0810811	-0.126756	FALSE	-0.127963	0.136012	0.373873		0.0930931	-0.127963	FALSE	-0.532708	4.60474e-06	0.000222089		0.145946	-0.532708	TRUE	-0.531501	4.72801e-06	0.000543786		0.156757	-0.531501	TRUE
Q61687	Q61687	sp|Q61687|ATRX_MOUSE Transcriptional regulator ATRX OS=Mus musculus OX=10090 GN=Atrx PE=1 SV=3	Q61687	ATRX_MOUSE	0	0	0	0	-0.113764	0.689889	0.871923		0.5	-0.113764	FALSE	0.469735	0.113708	0.335482		0.444444	0.469735	FALSE	0.0532586	0.842628	0.914106		0.6	0.0532586	FALSE	-0.53024	0.0626389	0.189157		0.55	-0.53024	FALSE
Q91YP0	Q91YP0	sp|Q91YP0|L2HDH_MOUSE L-2-hydroxyglutarate dehydrogenase, mitochondrial OS=Mus musculus OX=10090 GN=L2hgdh PE=1 SV=1	Q91YP0	L2HDH_MOUSE	0	0	0	60	0.00885587	0.968287	0.985183		0.444444	0.00885587	FALSE	-0.00890259	0.968119	0.987326		0.444444	-0.00890259	FALSE	-0.546577	0.0675976	0.179954		0.633333	-0.546577	FALSE	-0.528819	0.0757711	0.214579		0.633333	-0.528819	FALSE
Q9CQ54	Q9CQ54	sp|Q9CQ54|NDUC2_MOUSE NADH dehydrogenase [ubiquinone] 1 subunit C2 OS=Mus musculus OX=10090 GN=Ndufc2 PE=1 SV=1	Q9CQ54	NDUC2_MOUSE	0	0	0	0	0.204542	0.43061	0.696945		0.383838	0.204542	FALSE	0.373425	0.159895	0.407531		0.353535	0.373425	FALSE	-0.359834	0.151471	0.309338		0.409091	-0.359834	FALSE	-0.528716	0.0421912	0.146452		0.381818	-0.528716	FALSE
Q8K4F5	Q8K4F5	sp|Q8K4F5|ABHDB_MOUSE Protein ABHD11 OS=Mus musculus OX=10090 GN=Abhd11 PE=1 SV=1	Q8K4F5	ABHDB_MOUSE	0	0	0	0	0.0615922	0.55588	0.793516		0.194444	0.0615922	FALSE	0.0138327	0.894175	0.951837		0.194444	0.0138327	FALSE	-0.576221	2.53152e-05	0.000696858		0.3125	-0.576221	TRUE	-0.528462	6.3092e-05	0.00231844		0.3125	-0.528462	TRUE
Q64213	Q64213	sp|Q64213|SF01_MOUSE Splicing factor 1 OS=Mus musculus OX=10090 GN=Sf1 PE=1 SV=6	Q64213	SF01_MOUSE	0	0	0	0	0.432117	0.229239	0.539715		0.380952	0.432117	FALSE	0.63441	0.0856098	0.283465		0.412698	0.63441	FALSE	-0.324883	0.333388	0.524437		0.357143	-0.324883	FALSE	-0.527175	0.125649	0.301993		0.385714	-0.527175	FALSE
P17095	P17095	sp|P17095|HMGA1_MOUSE High mobility group protein HMG-I/HMG-Y OS=Mus musculus OX=10090 GN=Hmga1 PE=1 SV=4	P17095	HMGA1_MOUSE	0	0	0	0	0.0596485	0.773042	0.913042		0.0740741	0.0596485	FALSE	0.0698762	0.735612	0.884308		0.166667	0.0698762	FALSE	-0.515895	0.0166609	0.0686953		0.3	-0.515895	FALSE	-0.526123	0.0149667	0.0740318		0.383333	-0.526123	FALSE
Q923D2	Q923D2	sp|Q923D2|BLVRB_MOUSE Flavin reductase (NADPH) OS=Mus musculus OX=10090 GN=Blvrb PE=1 SV=3	Q923D2	BLVRB_MOUSE	0	0	0	0	0.041882	0.948254	0.982121		0.185185	0.041882	FALSE	-0.589648	0.367537	0.633374		0.333333	-0.589648	FALSE	-1.1573	0.0721805	0.188548		0.3	-1.1573	FALSE	-0.525772	0.393407	0.613485		0.433333	-0.525772	FALSE
Q8BX70	Q8BX70	sp|Q8BX70|VP13C_MOUSE Intermembrane lipid transfer protein VPS13C OS=Mus musculus OX=10090 GN=Vps13c PE=1 SV=2	Q8BX70	VP13C_MOUSE	0	0	0	0	0.182704	0.483584	0.735319		0.45679	0.182704	FALSE	0.148237	0.568665	0.787562		0.432099	0.148237	FALSE	-0.559999	0.0338278	0.113143		0.522222	-0.559999	FALSE	-0.525533	0.044604	0.151833		0.5	-0.525533	FALSE
Q3UW68	Q3UW68	sp|Q3UW68|CAN13_MOUSE Calpain-13 OS=Mus musculus OX=10090 GN=Capn13 PE=2 SV=1	Q3UW68	CAN13_MOUSE	0	20	0	0	0.135975	0.739926	0.897588		0.407407	0.135975	FALSE	0.356863	0.364762	0.631332		0.296296	0.356863	FALSE	-0.304178	0.437939	0.619498		0.433333	-0.304178	FALSE	-0.525067	0.165852	0.359863		0.333333	-0.525067	FALSE
Q80XR2	Q80XR2	sp|Q80XR2|AT2C1_MOUSE Calcium-transporting ATPase type 2C member 1 OS=Mus musculus OX=10090 GN=Atp2c1 PE=1 SV=2	Q80XR2	AT2C1_MOUSE	0	0	0	0	0.153911	0.640288	0.840314		0.518519	0.153911	FALSE	0.240929	0.466862	0.714971		0.444444	0.240929	FALSE	-0.43724	0.171228	0.3366		0.566667	-0.43724	FALSE	-0.524259	0.105419	0.268837		0.5	-0.524259	FALSE
Q9JJI8	Q9JJI8	sp|Q9JJI8|RL38_MOUSE 60S ribosomal protein L38 OS=Mus musculus OX=10090 GN=Rpl38 PE=1 SV=3	Q9JJI8	RL38_MOUSE	0	0	0	0	0.0199628	0.943091	0.982121		0.142857	0.0199628	FALSE	0.0874941	0.754755	0.893879		0.111111	0.0874941	FALSE	-0.456608	0.0985919	0.232156		0.214286	-0.456608	FALSE	-0.524139	0.0614414	0.187209		0.185714	-0.524139	FALSE
Q9WV85	Q9WV85	sp|Q9WV85|NDK3_MOUSE Nucleoside diphosphate kinase 3 OS=Mus musculus OX=10090 GN=Nme3 PE=1 SV=3	Q9WV85	NDK3_MOUSE	0	0	0	0	-0.366823	0.191168	0.498219		0.296296	-0.366823	FALSE	-0.488861	0.0880763	0.289717		0.351852	-0.488861	FALSE	-0.646134	0.0218668	0.0843395		0.45	-0.646134	FALSE	-0.524096	0.0556559	0.177378		0.5	-0.524096	FALSE
Q61387	Q61387	sp|Q61387|COX7R_MOUSE Cytochrome c oxidase subunit 7A-related protein, mitochondrial OS=Mus musculus OX=10090 GN=Cox7a2l PE=1 SV=1	Q61387	COX7R_MOUSE	0	0	0	0	-0.100679	0.65194	0.849283		0.333333	-0.100679	FALSE	0.221915	0.326445	0.592963		0.444444	0.221915	FALSE	-0.199865	0.347868	0.53928		0.4	-0.199865	FALSE	-0.522459	0.0229465	0.0984345		0.5	-0.522459	FALSE
P51912	P51912	sp|P51912|AAAT_MOUSE Neutral amino acid transporter B(0) OS=Mus musculus OX=10090 GN=Slc1a5 PE=1 SV=2	P51912	AAAT_MOUSE	0	0	0	0	-0.535221	0.0253348	0.210029		0.472222	-0.535221	FALSE	0.102261	0.642023	0.83789		0.277778	0.102261	FALSE	0.115511	0.578163	0.732181		0.5	0.115511	FALSE	-0.521971	0.0213956	0.0939369		0.325	-0.521971	FALSE
Q9JJA2	Q9JJA2	sp|Q9JJA2|COG8_MOUSE Conserved oligomeric Golgi complex subunit 8 OS=Mus musculus OX=10090 GN=Cog8 PE=1 SV=3	Q9JJA2	COG8_MOUSE	25	20	0	0	-0.636357	0.158241	0.46446		0.666667	-0.636357	FALSE	0.0470466	0.909615	0.960394		0.488889	0.0470466	FALSE	0.161908	0.671623	0.796899		0.68	0.161908	FALSE	-0.521495	0.16227	0.356574		0.52	-0.521495	FALSE
Q9R0U0	Q9R0U0	sp|Q9R0U0|SRS10_MOUSE Serine/arginine-rich splicing factor 10 OS=Mus musculus OX=10090 GN=Srsf10 PE=1 SV=2	Q9R0U0	SRS10_MOUSE	0	0	0	0	-0.181686	0.388691	0.668572		0.37037	-0.181686	FALSE	0.548267	0.0171691	0.119436		0.259259	0.548267	FALSE	0.21054	0.292432	0.483735		0.45	0.21054	FALSE	-0.519413	0.0167289	0.0794752		0.35	-0.519413	FALSE
P53657	P53657	sp|P53657|KPYR_MOUSE Pyruvate kinase PKLR OS=Mus musculus OX=10090 GN=Pklr PE=1 SV=1	P53657	KPYR_MOUSE	0	40	0	0	0.00164282	0.995753	0.998387		0.703704	0.00164282	FALSE	0.465023	0.0703339	0.25318		0.37037	0.465023	FALSE	-0.0559549	0.851242	0.918554		0.666667	-0.0559549	FALSE	-0.519335	0.0365295	0.133485		0.366667	-0.519335	FALSE
Q9CXV1	Q9CXV1	sp|Q9CXV1|DHSD_MOUSE Succinate dehydrogenase [ubiquinone] cytochrome b small subunit, mitochondrial OS=Mus musculus OX=10090 GN=Sdhd PE=1 SV=2	Q9CXV1	DHSD_MOUSE	0	0	0	0	-0.113943	0.627227	0.833005		0.037037	-0.113943	FALSE	-0.417969	0.0889812	0.290494		0.037037	-0.417969	FALSE	-0.823333	0.00174387	0.0134078		0.0666667	-0.823333	TRUE	-0.519307	0.0300186	0.115748		0.0666667	-0.519307	FALSE
P01878	P01878	sp|P01878|IGHA_MOUSE Ig alpha chain C region OS=Mus musculus OX=10090 PE=1 SV=1	P01878	IGHA_MOUSE	0	0	0	0	0.360015	0.352552	0.641234		0.280702	0.360015	FALSE	0.0640467	0.866754	0.939602		0.292398	0.0640467	FALSE	-0.815241	0.0359183	0.117681		0.331579	-0.815241	FALSE	-0.519272	0.162815	0.356736		0.342105	-0.519272	FALSE
F8VPU2	F8VPU2	sp|F8VPU2|FARP1_MOUSE FERM, ARHGEF and pleckstrin domain-containing protein 1 OS=Mus musculus OX=10090 GN=Farp1 PE=1 SV=1	F8VPU2	FARP1_MOUSE	0	0	0	0	-0.052769	0.785964	0.919171		0.407407	-0.052769	FALSE	0.472615	0.0256881	0.145903		0.277778	0.472615	FALSE	0.00748077	0.96739	0.984186		0.383333	0.00748077	FALSE	-0.517904	0.0114968	0.0613029		0.266667	-0.517904	FALSE
P50171	P50171	sp|P50171|DHB8_MOUSE (3R)-3-hydroxyacyl-CoA dehydrogenase OS=Mus musculus OX=10090 GN=Hsd17b8 PE=1 SV=2	P50171	DHB8_MOUSE	0	0	0	0	-0.485464	0.00746011	0.128042		0.126984	-0.485464	FALSE	-0.446018	0.0124297	0.0982944		0.126984	-0.446018	FALSE	-0.476921	0.00572074	0.0325207		0.257143	-0.476921	TRUE	-0.516366	0.00331292	0.0259088		0.257143	-0.516366	TRUE
Q9D8H7	Q9D8H7	sp|Q9D8H7|OMA1_MOUSE Metalloendopeptidase OMA1, mitochondrial OS=Mus musculus OX=10090 GN=Oma1 PE=1 SV=1	Q9D8H7	OMA1_MOUSE	25	60	0	20	-0.0878864	0.667965	0.858931		0.722222	-0.0878864	FALSE	0.409122	0.0278254	0.151999		0.388889	0.409122	FALSE	-0.0190662	0.921507	0.957977		0.6	-0.0190662	FALSE	-0.516074	0.00543634	0.0358118		0.3	-0.516074	TRUE
Q3URS9	Q3URS9	sp|Q3URS9|MITOK_MOUSE Mitochondrial potassium channel OS=Mus musculus OX=10090 GN=Ccdc51 PE=1 SV=1	Q3URS9	MITOK_MOUSE	0	0	0	0	-0.208456	0.304783	0.603595		0.222222	-0.208456	FALSE	-0.211196	0.298696	0.565863		0.244444	-0.211196	FALSE	-0.518216	0.013412	0.0588004		0.38	-0.518216	FALSE	-0.515476	0.0138187	0.0698956		0.4	-0.515476	FALSE
Q8VDJ3	Q8VDJ3	sp|Q8VDJ3|VIGLN_MOUSE Vigilin OS=Mus musculus OX=10090 GN=Hdlbp PE=1 SV=1	Q8VDJ3	VIGLN_MOUSE	0	0	0	0	-0.214851	0.210695	0.515105		0.263285	-0.214851	FALSE	0.408966	0.0250432	0.144459		0.224638	0.408966	FALSE	0.109269	0.491395	0.663855		0.317391	0.109269	FALSE	-0.514548	0.00464884	0.0319346		0.282609	-0.514548	TRUE
Q8K021	Q8K021	sp|Q8K021|SCAM1_MOUSE Secretory carrier-associated membrane protein 1 OS=Mus musculus OX=10090 GN=Scamp1 PE=1 SV=1	Q8K021	SCAM1_MOUSE	0	0	0	0	-0.105724	0.464746	0.721881		0.259259	-0.105724	FALSE	0.368188	0.0196022	0.126766		0.185185	0.368188	FALSE	-0.039861	0.768294	0.868965		0.283333	-0.039861	FALSE	-0.513772	0.00152103	0.0157924		0.216667	-0.513772	TRUE
Q8K1E0	Q8K1E0	sp|Q8K1E0|STX5_MOUSE Syntaxin-5 OS=Mus musculus OX=10090 GN=Stx5 PE=1 SV=3	Q8K1E0	STX5_MOUSE	0	0	0	0	-0.150102	0.226096	0.537368		0.240741	-0.150102	FALSE	0.162712	0.191335	0.447087		0.240741	0.162712	FALSE	-0.200654	0.0936805	0.224937		0.333333	-0.200654	FALSE	-0.513467	0.00036089	0.00669614		0.333333	-0.513467	TRUE
Q9JHU9	Q9JHU9	sp|Q9JHU9|INO1_MOUSE Inositol-3-phosphate synthase 1 OS=Mus musculus OX=10090 GN=Isyna1 PE=1 SV=1	Q9JHU9	INO1_MOUSE	0	0	0	0	-0.0175988	0.956452	0.982781		0.444444	-0.0175988	FALSE	0.780569	0.026371	0.14725		0.148148	0.780569	FALSE	0.285423	0.354636	0.545745		0.466667	0.285423	FALSE	-0.512744	0.106757	0.270874		0.2	-0.512744	FALSE
Q8K183	Q8K183	sp|Q8K183|PDXK_MOUSE Pyridoxal kinase OS=Mus musculus OX=10090 GN=Pdxk PE=1 SV=1	Q8K183	PDXK_MOUSE	25	0	0	60	-0.541422	0.266061	0.568097		0.444444	-0.541422	FALSE	-1.09317	0.0374281	0.177935		0.5	-1.09317	FALSE	-1.06385	0.0696414	0.183777		0.55	-1.06385	FALSE	-0.512102	0.354144	0.576073		0.6	-0.512102	FALSE
P16332	P16332	sp|P16332|MUTA_MOUSE Methylmalonyl-CoA mutase, mitochondrial OS=Mus musculus OX=10090 GN=Mmut PE=1 SV=2	P16332	MUTA_MOUSE	0	0	0	0	-0.226042	0.00588287	0.122436		0.227513	-0.226042	FALSE	-0.0456767	0.526793	0.760478		0.190476	-0.0456767	FALSE	-0.330883	0.000165043	0.00246513		0.309524	-0.330883	TRUE	-0.511248	1.39038e-06	0.000379315		0.27619	-0.511248	TRUE
O55013	O55013	sp|O55013|TPPC3_MOUSE Trafficking protein particle complex subunit 3 OS=Mus musculus OX=10090 GN=Trappc3 PE=1 SV=1	O55013	TPPC3_MOUSE	0	0	40	40	0.150693	0.478622	0.732956		0.222222	0.150693	FALSE	0.378013	0.134392	0.371568		0.444444	0.378013	FALSE	-0.283551	0.23108	0.41231		0.4	-0.283551	FALSE	-0.510871	0.0657764	0.194659		0.6	-0.510871	FALSE
Q9WTS2	Q9WTS2	sp|Q9WTS2|FUT8_MOUSE Alpha-(1,6)-fucosyltransferase OS=Mus musculus OX=10090 GN=Fut8 PE=1 SV=2	Q9WTS2	FUT8_MOUSE	0	0	0	0	-0.299933	0.028136	0.219735		0.381944	-0.299933	FALSE	0.531773	0.000621797	0.0213661		0.243056	0.531773	TRUE	0.321416	0.0145378	0.0627155		0.3625	0.321416	FALSE	-0.51029	0.000533037	0.00838567		0.2375	-0.51029	TRUE
P14602	P14602	sp|P14602|HSPB1_MOUSE Heat shock protein beta-1 OS=Mus musculus OX=10090 GN=Hspb1 PE=1 SV=3	P14602	HSPB1_MOUSE	50	60	0	40	0.0600757	0.871303	0.950626		0.777778	0.0600757	FALSE	0.45913	0.168662	0.417252		0.5	0.45913	FALSE	-0.111209	0.764806	0.866085		0.8	-0.111209	FALSE	-0.510263	0.131786	0.312313		0.55	-0.510263	FALSE
Q8BI84	Q8BI84	sp|Q8BI84|TGO1_MOUSE Transport and Golgi organization protein 1 homolog OS=Mus musculus OX=10090 GN=Mia3 PE=1 SV=2	Q8BI84	TGO1_MOUSE	0	0	0	0	0.04352	0.63198	0.836753		0.204678	0.04352	FALSE	0.0875498	0.340942	0.607566		0.263158	0.0875498	FALSE	-0.466096	5.52124e-05	0.00117645		0.257895	-0.466096	TRUE	-0.510126	2.11231e-05	0.00132412		0.310526	-0.510126	TRUE
Q62093	Q62093	sp|Q62093|SRSF2_MOUSE Serine/arginine-rich splicing factor 2 OS=Mus musculus OX=10090 GN=Srsf2 PE=1 SV=4	Q62093	SRSF2_MOUSE	0	0	0	0	-0.114194	0.60963	0.824465		0.0555556	-0.114194	FALSE	0.386589	0.0978228	0.307761		0.0740741	0.386589	FALSE	-0.00817187	0.968947	0.984998		0.0833333	-0.00817187	FALSE	-0.508955	0.0262395	0.10685		0.1	-0.508955	FALSE
P52875	P52875	sp|P52875|TM165_MOUSE Transmembrane protein 165 OS=Mus musculus OX=10090 GN=Tmem165 PE=1 SV=2	P52875	TM165_MOUSE	0	0	0	0	-0.354967	0.100326	0.375222		0.416667	-0.354967	FALSE	0.488506	0.0292467	0.153837		0.194444	0.488506	FALSE	0.334752	0.100247	0.235307		0.375	0.334752	FALSE	-0.508721	0.0177607	0.0825766		0.175	-0.508721	FALSE
Q9QYC0	Q9QYC0	sp|Q9QYC0|ADDA_MOUSE Alpha-adducin OS=Mus musculus OX=10090 GN=Add1 PE=1 SV=2	Q9QYC0	ADDA_MOUSE	0	0	0	0	-0.533005	0.0168864	0.17902		0.444444	-0.533005	FALSE	0.19847	0.332885	0.59955		0.343434	0.19847	FALSE	0.223242	0.251106	0.434974		0.427273	0.223242	FALSE	-0.508233	0.0158832	0.0761695		0.336364	-0.508233	FALSE
P37804	P37804	sp|P37804|TAGL_MOUSE Transgelin OS=Mus musculus OX=10090 GN=Tagln PE=1 SV=3	P37804	TAGL_MOUSE	0	0	0	0	0.292032	0.0945318	0.368739		0.174941	0.292032	FALSE	0.401993	0.0266821	0.148218		0.186761	0.401993	FALSE	-0.397566	0.0210339	0.0822724		0.180851	-0.397566	FALSE	-0.507527	0.00496018	0.0336105		0.191489	-0.507527	TRUE
O08997	O08997	sp|O08997|ATOX1_MOUSE Copper transport protein ATOX1 OS=Mus musculus OX=10090 GN=Atox1 PE=1 SV=1	O08997	ATOX1_MOUSE	25	40	20	80	-0.454996	0.170848	0.47699		0.592593	-0.454996	FALSE	-0.226711	0.443068	0.698454		0.407407	-0.226711	FALSE	-0.278873	0.529545	0.693989		0.833333	-0.278873	FALSE	-0.507158	0.254171	0.472695		0.666667	-0.507158	FALSE
P23780	P23780	sp|P23780|BGAL_MOUSE Beta-galactosidase OS=Mus musculus OX=10090 GN=Glb1 PE=1 SV=1	P23780	BGAL_MOUSE	0	0	0	0	-0.113636	0.494453	0.743935		0.270833	-0.113636	FALSE	-0.402673	0.0254122	0.1457		0.340278	-0.402673	FALSE	-0.796157	0.000106899	0.00186126		0.35625	-0.796157	TRUE	-0.50712	0.00471327	0.032232		0.41875	-0.50712	TRUE
P15532	P15532	sp|P15532|NDKA_MOUSE Nucleoside diphosphate kinase A OS=Mus musculus OX=10090 GN=Nme1 PE=1 SV=1	P15532	NDKA_MOUSE	0	0	0	0	-0.0303874	0.881026	0.954188		0.0694444	-0.0303874	FALSE	-0.139055	0.49667	0.738934		0.125	-0.139055	FALSE	-0.613897	0.00525061	0.0304156		0.175	-0.613897	TRUE	-0.505229	0.0169702	0.0803551		0.225	-0.505229	FALSE
Q8VEH8	Q8VEH8	sp|Q8VEH8|ERLEC_MOUSE Endoplasmic reticulum lectin 1 OS=Mus musculus OX=10090 GN=Erlec1 PE=1 SV=1	Q8VEH8	ERLEC_MOUSE	0	0	0	0	-0.347648	0.162447	0.467748		0.333333	-0.347648	FALSE	-0.357015	0.152135	0.395496		0.333333	-0.357015	FALSE	-0.513765	0.0360226	0.117896		0.466667	-0.513765	FALSE	-0.504398	0.0390607	0.139014		0.466667	-0.504398	FALSE
Q8VI24;Q60611	Q8VI24	sp|Q8VI24|SATB2_MOUSE DNA-binding protein SATB2 OS=Mus musculus OX=10090 GN=Satb2 PE=1 SV=1	Q8VI24	SATB2_MOUSE	0	0	0	0	-0.185148	0.284894	0.585626		0.344444	-0.185148	FALSE	0.558422	0.00443192	0.056479		0.277778	0.558422	FALSE	0.239373	0.149113	0.30579		0.35	0.239373	FALSE	-0.504197	0.00592434	0.0382823		0.29	-0.504197	TRUE
Q9WV92	Q9WV92	sp|Q9WV92|E41L3_MOUSE Band 4.1-like protein 3 OS=Mus musculus OX=10090 GN=Epb41l3 PE=1 SV=1	Q9WV92	E41L3_MOUSE	0	0	0	0	0.0475111	0.837068	0.939215		0.493827	0.0475111	FALSE	0.212784	0.363523	0.630038		0.493827	0.212784	FALSE	-0.33828	0.134902	0.285594		0.544444	-0.33828	FALSE	-0.503553	0.0327309	0.123551		0.544444	-0.503553	FALSE
P48193	P48193	sp|P48193|EPB41_MOUSE Protein 4.1 OS=Mus musculus OX=10090 GN=Epb41 PE=1 SV=2	P48193	EPB41_MOUSE	0	0	0	0	0.403733	0.261703	0.565487		0.277778	0.403733	FALSE	0.736126	0.0504688	0.205466		0.333333	0.736126	FALSE	-0.170184	0.609668	0.755974		0.275	-0.170184	FALSE	-0.502577	0.144411	0.330919		0.325	-0.502577	FALSE
Q9DBQ7	Q9DBQ7	sp|Q9DBQ7|PACE1_MOUSE Protein-associating with the carboxyl-terminal domain of ezrin OS=Mus musculus OX=10090 GN=Scyl3 PE=1 SV=3	Q9DBQ7	PACE1_MOUSE	0	0	0	0	0.118525	0.571797	0.800748		0.388889	0.118525	FALSE	0.0434529	0.835016	0.925321		0.222222	0.0434529	FALSE	-0.577423	0.00921278	0.0460941		0.45	-0.577423	TRUE	-0.502352	0.0201518	0.0899895		0.3	-0.502352	FALSE
Q8R010	Q8R010	sp|Q8R010|AIMP2_MOUSE Aminoacyl tRNA synthase complex-interacting multifunctional protein 2 OS=Mus musculus OX=10090 GN=Aimp2 PE=1 SV=2	Q8R010	AIMP2_MOUSE	0	0	0	0	0.354344	0.203401	0.513421		0.47619	0.354344	FALSE	0.308253	0.265378	0.536953		0.507937	0.308253	FALSE	-0.547787	0.0455374	0.138338		0.571429	-0.547787	FALSE	-0.501696	0.0642719	0.192241		0.6	-0.501696	FALSE
Q99L13	Q99L13	sp|Q99L13|3HIDH_MOUSE 3-hydroxyisobutyrate dehydrogenase, mitochondrial OS=Mus musculus OX=10090 GN=Hibadh PE=1 SV=1	Q99L13	3HIDH_MOUSE	0	0	0	0	-0.222218	0.141281	0.434549		0.361111	-0.222218	FALSE	-0.0280116	0.84743	0.931756		0.305556	-0.0280116	FALSE	-0.306447	0.0382756	0.122764		0.466667	-0.306447	FALSE	-0.500653	0.00209164	0.0199984		0.416667	-0.500653	TRUE
Q11127	Q11127	sp|Q11127|FUT4_MOUSE Alpha-(1,3)-fucosyltransferase 4 OS=Mus musculus OX=10090 GN=Fut4 PE=1 SV=1	Q11127	FUT4_MOUSE	0	0	0	0	-0.533055	0.0144986	0.168601		0.444444	-0.533055	FALSE	0.413278	0.0489898	0.202536		0.222222	0.413278	FALSE	0.446124	0.0268943	0.0968189		0.483333	0.446124	FALSE	-0.500209	0.0148822	0.0738061		0.283333	-0.500209	FALSE
Q9D172	Q9D172	sp|Q9D172|GAL3A_MOUSE Glutamine amidotransferase-like class 1 domain-containing protein 3, mitochondrial OS=Mus musculus OX=10090 GN=Gatd3 PE=1 SV=1	Q9D172	GAL3A_MOUSE	0	0	0	0	-0.0814031	0.578996	0.805653		0.259259	-0.0814031	FALSE	-0.205969	0.171796	0.422251		0.305556	-0.205969	FALSE	-0.62347	0.000341937	0.00415092		0.283333	-0.62347	TRUE	-0.498903	0.00219747	0.0207501		0.325	-0.498903	TRUE
Q9JLZ3	Q9JLZ3	sp|Q9JLZ3|AUHM_MOUSE Methylglutaconyl-CoA hydratase, mitochondrial OS=Mus musculus OX=10090 GN=Auh PE=1 SV=1	Q9JLZ3	AUHM_MOUSE	0	0	0	0	-0.521479	0.116145	0.399266		0.444444	-0.521479	FALSE	-0.480956	0.144886	0.385056		0.444444	-0.480956	FALSE	-0.457617	0.141483	0.295881		0.525	-0.457617	FALSE	-0.49814	0.11179	0.278241		0.525	-0.49814	FALSE
Q7TNS2	Q7TNS2	sp|Q7TNS2|MIC10_MOUSE MICOS complex subunit Mic10 OS=Mus musculus OX=10090 GN=Micos10 PE=1 SV=1	Q7TNS2	MIC10_MOUSE	0	0	0	0	-0.176447	0.454759	0.71479		0.111111	-0.176447	FALSE	-0.246893	0.299895	0.566963		0.185185	-0.246893	FALSE	-0.568017	0.0193047	0.0767902		0.233333	-0.568017	FALSE	-0.49757	0.0365566	0.133485		0.3	-0.49757	FALSE
Q9QZD8	Q9QZD8	sp|Q9QZD8|DIC_MOUSE Mitochondrial dicarboxylate carrier OS=Mus musculus OX=10090 GN=Slc25a10 PE=1 SV=2	Q9QZD8	DIC_MOUSE	0	0	0	0	-0.137192	0.385903	0.66686		0.0935673	-0.137192	FALSE	-0.106694	0.497944	0.739238		0.0818713	-0.106694	FALSE	-0.46643	0.00571735	0.0325207		0.136842	-0.46643	TRUE	-0.496928	0.00371235	0.0278938		0.126316	-0.496928	TRUE
Q7TN73	Q7TN73	sp|Q7TN73|CASD1_MOUSE N-acetylneuraminate 9-O-acetyltransferase OS=Mus musculus OX=10090 GN=Casd1 PE=2 SV=1	Q7TN73	CASD1_MOUSE	0	20	0	0	0.00255125	0.994389	0.997349		0.644444	0.00255125	FALSE	0.277999	0.424684	0.682963		0.555556	0.277999	FALSE	-0.221199	0.523524	0.689359		0.62	-0.221199	FALSE	-0.496646	0.141505	0.326714		0.54	-0.496646	FALSE
Q9Z1D1	Q9Z1D1	sp|Q9Z1D1|EIF3G_MOUSE Eukaryotic translation initiation factor 3 subunit G OS=Mus musculus OX=10090 GN=Eif3g PE=1 SV=2	Q9Z1D1	EIF3G_MOUSE	0	0	0	0	-0.160359	0.619613	0.829799		0.444444	-0.160359	FALSE	0.659255	0.0546936	0.215716		0.305556	0.659255	FALSE	0.324157	0.294294	0.48508		0.475	0.324157	FALSE	-0.495457	0.117452	0.28818		0.35	-0.495457	FALSE
Q3UDE2	Q3UDE2	sp|Q3UDE2|TTL12_MOUSE Tubulin--tyrosine ligase-like protein 12 OS=Mus musculus OX=10090 GN=Ttll12 PE=1 SV=1	Q3UDE2	TTL12_MOUSE	0	0	0	0	-0.012329	0.971653	0.986594		0.222222	-0.012329	FALSE	0.429517	0.227337	0.491107		0.25	0.429517	FALSE	-0.0522117	0.873234	0.935235		0.375	-0.0522117	FALSE	-0.494057	0.145409	0.332458		0.4	-0.494057	FALSE
O70251	O70251	sp|O70251|EF1B_MOUSE Elongation factor 1-beta OS=Mus musculus OX=10090 GN=Eef1b PE=1 SV=5	O70251	EF1B_MOUSE	0	0	0	0	0.289915	0.0813986	0.356667		0.333333	0.289915	FALSE	0.431888	0.0139288	0.104569		0.361111	0.431888	FALSE	-0.351992	0.0294909	0.103405		0.4	-0.351992	FALSE	-0.493965	0.00415666	0.0298301		0.425	-0.493965	TRUE
Q8BH95	Q8BH95	sp|Q8BH95|ECHM_MOUSE Enoyl-CoA hydratase, mitochondrial OS=Mus musculus OX=10090 GN=Echs1 PE=1 SV=1	Q8BH95	ECHM_MOUSE	0	0	0	0	-0.0784539	0.385129	0.666317		0.125	-0.0784539	FALSE	-0.227158	0.0204921	0.129215		0.201389	-0.227158	FALSE	-0.641998	1.24123e-06	9.4551e-05		0.2125	-0.641998	TRUE	-0.493294	2.58597e-05	0.00157744		0.28125	-0.493294	TRUE
Q8BH01	Q8BH01	sp|Q8BH01|TMCO3_MOUSE Transmembrane and coiled-coil domain-containing protein 3 OS=Mus musculus OX=10090 GN=Tmco3 PE=2 SV=1	Q8BH01	TMCO3_MOUSE	0	0	0	0	-0.16118	0.481545	0.733421		0.222222	-0.16118	FALSE	0.19726	0.391	0.653234		0.166667	0.19726	FALSE	-0.133289	0.536224	0.699732		0.35	-0.133289	FALSE	-0.491729	0.0338169	0.12609		0.3	-0.491729	FALSE
P13808	P13808	sp|P13808|B3A2_MOUSE Anion exchange protein 2 OS=Mus musculus OX=10090 GN=Slc4a2 PE=1 SV=1	P13808	B3A2_MOUSE	0	0	0	0	-0.0975317	0.605087	0.822089		0.5	-0.0975317	FALSE	0.445104	0.0292163	0.153837		0.333333	0.445104	FALSE	0.0530664	0.764689	0.866085		0.5	0.0530664	FALSE	-0.48957	0.0131328	0.0669065		0.35	-0.48957	FALSE
P52825	P52825	sp|P52825|CPT2_MOUSE Carnitine O-palmitoyltransferase 2, mitochondrial OS=Mus musculus OX=10090 GN=Cpt2 PE=1 SV=2	P52825	CPT2_MOUSE	0	0	0	0	-0.235775	0.102337	0.379314		0.157706	-0.235775	FALSE	-0.284428	0.0531552	0.211021		0.179211	-0.284428	FALSE	-0.538195	0.000753395	0.0071814		0.235484	-0.538195	TRUE	-0.489543	0.00163341	0.0166064		0.254839	-0.489543	TRUE
P27661	P27661	sp|P27661|H2AX_MOUSE Histone H2AX OS=Mus musculus OX=10090 GN=H2ax PE=1 SV=2	P27661	H2AX_MOUSE	0	0	0	0	0.316827	0.0567481	0.305034		0.0694444	0.316827	FALSE	0.307891	0.0632477	0.23712		0.0972222	0.307891	FALSE	-0.497975	0.0036375	0.0228662		0.0875	-0.497975	TRUE	-0.489038	0.00412891	0.0297009		0.1125	-0.489038	TRUE
Q9Z0R9	Q9Z0R9	sp|Q9Z0R9|FADS2_MOUSE Acyl-CoA 6-desaturase OS=Mus musculus OX=10090 GN=Fads2 PE=1 SV=1	Q9Z0R9	FADS2_MOUSE	0	0	0	0	0.22033	0.23319	0.544321		0.412698	0.22033	FALSE	1.05588	2.64602e-05	0.00422389		0.269841	1.05588	TRUE	0.346518	0.0558827	0.158838		0.357143	0.346518	FALSE	-0.489032	0.0104583	0.0575771		0.228571	-0.489032	FALSE
O89079	O89079	sp|O89079|COPE_MOUSE Coatomer subunit epsilon OS=Mus musculus OX=10090 GN=Cope PE=1 SV=3	O89079	COPE_MOUSE	0	0	0	0	0.0665505	0.750928	0.903825		0.494949	0.0665505	FALSE	0.408632	0.0657259	0.242809		0.444444	0.408632	FALSE	-0.146435	0.462207	0.641323		0.454545	-0.146435	FALSE	-0.488517	0.0236876	0.100904		0.409091	-0.488517	FALSE
P30681	P30681	sp|P30681|HMGB2_MOUSE High mobility group protein B2 OS=Mus musculus OX=10090 GN=Hmgb2 PE=1 SV=3	P30681	HMGB2_MOUSE	0	0	0	0	-0.241989	0.550195	0.788743		0.407407	-0.241989	FALSE	-0.812905	0.0579096	0.223858		0.419753	-0.812905	FALSE	-1.05931	0.0124657	0.0559394		0.544444	-1.05931	FALSE	-0.488389	0.210417	0.42111		0.555556	-0.488389	FALSE
Q8JZX4	Q8JZX4	sp|Q8JZX4|SPF45_MOUSE Splicing factor 45 OS=Mus musculus OX=10090 GN=Rbm17 PE=1 SV=1	Q8JZX4	SPF45_MOUSE	25	20	20	0	0.0271491	0.948049	0.982121		0.666667	0.0271491	FALSE	0.584851	0.17732	0.428535		0.592593	0.584851	FALSE	0.0696478	0.849168	0.918175		0.533333	0.0696478	FALSE	-0.488054	0.198293	0.404003		0.466667	-0.488054	FALSE
P18608	P18608	sp|P18608|HMGN1_MOUSE Non-histone chromosomal protein HMG-14 OS=Mus musculus OX=10090 GN=Hmgn1 PE=1 SV=2	P18608	HMGN1_MOUSE	0	0	0	0	0.797196	0.00501358	0.116221		0.311111	0.797196	FALSE	0.73661	0.00835372	0.078331		0.333333	0.73661	FALSE	-0.548006	0.0301212	0.105046		0.34	-0.548006	FALSE	-0.487421	0.0501214	0.164376		0.36	-0.487421	FALSE
P23591	P23591	sp|P23591|FCL_MOUSE GDP-L-fucose synthase OS=Mus musculus OX=10090 GN=Gfus PE=1 SV=3	P23591	FCL_MOUSE	0	0	0	0	-0.248538	0.505497	0.752559		0.208333	-0.248538	FALSE	-0.279179	0.455371	0.706104		0.263889	-0.279179	FALSE	-0.517783	0.152452	0.310479		0.325	-0.517783	FALSE	-0.487142	0.176547	0.373298		0.375	-0.487142	FALSE
P51881;Q3V132	P51881	sp|P51881|ADT2_MOUSE ADP/ATP translocase 2 OS=Mus musculus OX=10090 GN=Slc25a5 PE=1 SV=3	P51881	ADT2_MOUSE	0	0	0	0	0.194604	0.372387	0.659143		0.142857	0.194604	FALSE	0.0180735	0.933076	0.969256		0.206349	0.0180735	FALSE	-0.662888	0.0046435	0.0275804		0.171429	-0.662888	TRUE	-0.486358	0.0277178	0.110653		0.228571	-0.486358	FALSE
P49442	P49442	sp|P49442|INPP_MOUSE Inositol polyphosphate 1-phosphatase OS=Mus musculus OX=10090 GN=Inpp1 PE=1 SV=2	P49442	INPP_MOUSE	0	0	20	40	-0.0960043	0.660568	0.85409		0.444444	-0.0960043	FALSE	0.471941	0.0575759	0.223858		0.5	0.471941	FALSE	0.0836922	0.724719	0.839622		0.55	0.0836922	FALSE	-0.484253	0.0693014	0.201496		0.6	-0.484253	FALSE
Q922R8	Q922R8	sp|Q922R8|PDIA6_MOUSE Protein disulfide-isomerase A6 OS=Mus musculus OX=10090 GN=Pdia6 PE=1 SV=3	Q922R8	PDIA6_MOUSE	0	0	0	0	-0.269867	0.00324953	0.1016		0.125448	-0.269867	FALSE	0.080143	0.315606	0.580845		0.132616	0.080143	FALSE	-0.134221	0.084982	0.210179		0.164516	-0.134221	FALSE	-0.484231	7.69255e-06	0.000756848		0.170968	-0.484231	TRUE
Q8BUI3	Q8BUI3	sp|Q8BUI3|LRWD1_MOUSE Leucine-rich repeat and WD repeat-containing protein 1 OS=Mus musculus OX=10090 GN=LRWD1 PE=2 SV=1	Q8BUI3	LRWD1_MOUSE	100	40	60	20			0	oneConditionMissing	0.722222	1000	TRUE			0	oneConditionMissing	0.777778	1000	TRUE	-0.504903	0.0677549	0.180146		0.55	-0.504903	FALSE	-0.483643	0.109244	0.274233		0.6	-0.483643	FALSE
P54726	P54726	sp|P54726|RD23A_MOUSE UV excision repair protein RAD23 homolog A OS=Mus musculus OX=10090 GN=Rad23a PE=1 SV=2	P54726	RD23A_MOUSE	25	0	0	60	0.291313	0.174571	0.479164		0.388889	0.291313	FALSE	0.119147	0.56476	0.783943		0.5	0.119147	FALSE	-0.654935	0.0158441	0.0661329		0.5	-0.654935	FALSE	-0.482769	0.0596446	0.184312		0.6	-0.482769	FALSE
Q8VC28	Q8VC28	sp|Q8VC28|AK1CD_MOUSE Aldo-keto reductase family 1 member C13 OS=Mus musculus OX=10090 GN=Akr1c13 PE=1 SV=2	Q8VC28	AK1CD_MOUSE	0	0	0	0	-0.467557	0.139528	0.434386		0.242424	-0.467557	FALSE	-0.224217	0.465876	0.714477		0.222222	-0.224217	FALSE	-0.23934	0.41021	0.594346		0.327273	-0.23934	FALSE	-0.48268	0.108145	0.272823		0.309091	-0.48268	FALSE
P99027	P99027	sp|P99027|RLA2_MOUSE 60S acidic ribosomal protein P2 OS=Mus musculus OX=10090 GN=Rplp2 PE=1 SV=3	P99027	RLA2_MOUSE	0	0	0	0	0.209223	0.291807	0.591832		0.203704	0.209223	FALSE	0.637839	0.00456046	0.0573937		0.203704	0.637839	FALSE	-0.0539096	0.76934	0.869825		0.191667	-0.0539096	FALSE	-0.482526	0.0173844	0.0815729		0.191667	-0.482526	FALSE
Q9DBR0	Q9DBR0	sp|Q9DBR0|AKAP8_MOUSE A-kinase anchor protein 8 OS=Mus musculus OX=10090 GN=Akap8 PE=1 SV=1	Q9DBR0	AKAP8_MOUSE	0	20	60	0	-0.0219211	0.927975	0.975126		0.222222	-0.0219211	FALSE	0.131848	0.65852	0.847027		0.444444	0.131848	FALSE	-0.326146	0.17484	0.341718		0.4	-0.326146	FALSE	-0.479914	0.115048	0.284357		0.6	-0.479914	FALSE
Q60967	Q60967	sp|Q60967|PAPS1_MOUSE Bifunctional 3-phosphoadenosine 5-phosphosulfate synthase 1 OS=Mus musculus OX=10090 GN=Papss1 PE=1 SV=1	Q60967	PAPS1_MOUSE	0	0	0	0	-0.314741	0.341465	0.632004		0.419753	-0.314741	FALSE	-0.186316	0.569493	0.78777		0.45679	-0.186316	FALSE	-0.351259	0.263022	0.448402		0.511111	-0.351259	FALSE	-0.479684	0.13311	0.314467		0.544444	-0.479684	FALSE
P09671	P09671	sp|P09671|SODM_MOUSE Superoxide dismutase [Mn], mitochondrial OS=Mus musculus OX=10090 GN=Sod2 PE=1 SV=3	P09671	SODM_MOUSE	0	0	0	0	-0.202398	0.115046	0.397742		0.212963	-0.202398	FALSE	-0.490883	0.00103123	0.0289602		0.194444	-0.490883	TRUE	-0.768046	6.70761e-06	0.000296204		0.241667	-0.768046	TRUE	-0.479561	0.000765923	0.0105228		0.225	-0.479561	TRUE
P63011	P63011	sp|P63011|RAB3A_MOUSE Ras-related protein Rab-3A OS=Mus musculus OX=10090 GN=Rab3a PE=1 SV=1	P63011	RAB3A_MOUSE	0	0	0	0	-0.2298	0.201884	0.510945		0.0740741	-0.2298	FALSE	-0.418477	0.0280942	0.152275		0.222222	-0.418477	FALSE	-0.667548	0.000922876	0.00841917		0.233333	-0.667548	TRUE	-0.478871	0.00993295	0.055381		0.366667	-0.478871	FALSE
Q64727	Q64727	sp|Q64727|VINC_MOUSE Vinculin OS=Mus musculus OX=10090 GN=Vcl PE=1 SV=4	Q64727	VINC_MOUSE	0	0	0	0	0.222944	0.246379	0.55417		0.248264	0.222944	FALSE	0.591383	0.0059654	0.0657929		0.246528	0.591383	FALSE	-0.109894	0.537736	0.700505		0.259375	-0.109894	FALSE	-0.478333	0.0150313	0.0740638		0.257812	-0.478333	FALSE
Q9JHS9	Q9JHS9	sp|Q9JHS9|CWC15_MOUSE Spliceosome-associated protein CWC15 homolog OS=Mus musculus OX=10090 GN=Cwc15 PE=1 SV=1	Q9JHS9	CWC15_MOUSE	25	20	0	20	0.369335	0.0849751	0.359337		0.555556	0.369335	FALSE	0.678629	0.0035947	0.0514663		0.277778	0.678629	FALSE	-0.168617	0.372795	0.56347		0.6	-0.168617	FALSE	-0.477911	0.0170907	0.0806839		0.35	-0.477911	FALSE
O08756	O08756	sp|O08756|HCD2_MOUSE 3-hydroxyacyl-CoA dehydrogenase type-2 OS=Mus musculus OX=10090 GN=Hsd17b10 PE=1 SV=4	O08756	HCD2_MOUSE	0	0	0	0	0.0277467	0.868009	0.949081		0.133333	0.0277467	FALSE	-0.0540397	0.74651	0.889301		0.166667	-0.0540397	FALSE	-0.55964	0.00253719	0.0173726		0.175	-0.55964	TRUE	-0.477854	0.00749624	0.0456358		0.205	-0.477854	TRUE
Q921G6	Q921G6	sp|Q921G6|LRCH4_MOUSE Leucine-rich repeat and calponin homology domain-containing protein 4 OS=Mus musculus OX=10090 GN=Lrch4 PE=1 SV=1	Q921G6	LRCH4_MOUSE	0	0	0	0	-0.312934	0.159213	0.464614		0.185185	-0.312934	FALSE	-0.269497	0.221453	0.484609		0.333333	-0.269497	FALSE	-0.434347	0.0455307	0.138338		0.2	-0.434347	FALSE	-0.477784	0.0298889	0.115618		0.333333	-0.477784	FALSE
Q91WD5	Q91WD5	sp|Q91WD5|NDUS2_MOUSE NADH dehydrogenase [ubiquinone] iron-sulfur protein 2, mitochondrial OS=Mus musculus OX=10090 GN=Ndufs2 PE=1 SV=1	Q91WD5	NDUS2_MOUSE	0	0	0	0	-0.0284377	0.769717	0.911829		0.162393	-0.0284377	FALSE	-0.153402	0.128666	0.361612		0.149573	-0.153402	FALSE	-0.602016	7.18555e-06	0.000304574		0.207692	-0.602016	TRUE	-0.477051	8.83674e-05	0.00275159		0.196154	-0.477051	TRUE
Q91VM9	Q91VM9	sp|Q91VM9|IPYR2_MOUSE Inorganic pyrophosphatase 2, mitochondrial OS=Mus musculus OX=10090 GN=Ppa2 PE=1 SV=1	Q91VM9	IPYR2_MOUSE	0	0	0	0	0.131447	0.385108	0.666317		0.248677	0.131447	FALSE	-0.247732	0.11246	0.333799		0.291005	-0.247732	FALSE	-0.855483	1.77485e-05	0.000540795		0.314286	-0.855483	TRUE	-0.476304	0.00365768	0.0277511		0.352381	-0.476304	TRUE
P53395	P53395	sp|P53395|ODB2_MOUSE Lipoamide acyltransferase component of branched-chain alpha-keto acid dehydrogenase complex, mitochondrial OS=Mus musculus OX=10090 GN=Dbt PE=1 SV=2	P53395	ODB2_MOUSE	0	0	0	0	0.0164311	0.893859	0.957323		0.2	0.0164311	FALSE	0.0436278	0.723629	0.87796		0.227778	0.0436278	FALSE	-0.447604	0.0013616	0.0113666		0.235	-0.447604	TRUE	-0.4748	0.000839242	0.0110901		0.26	-0.4748	TRUE
Q8BG30	Q8BG30	sp|Q8BG30|NELFA_MOUSE Negative elongation factor A OS=Mus musculus OX=10090 GN=Nelfa PE=1 SV=1	Q8BG30	NELFA_MOUSE	0	0	0	20	-0.0759024	0.82326	0.935929		0.388889	-0.0759024	FALSE	0.112797	0.740224	0.887309		0.333333	0.112797	FALSE	-0.285891	0.405765	0.590607		0.4	-0.285891	FALSE	-0.474591	0.176636	0.373298		0.35	-0.474591	FALSE
Q9WUM5	Q9WUM5	sp|Q9WUM5|SUCA_MOUSE Succinate--CoA ligase [ADP/GDP-forming] subunit alpha, mitochondrial OS=Mus musculus OX=10090 GN=Suclg1 PE=1 SV=4	Q9WUM5	SUCA_MOUSE	0	0	0	0	-0.068369	0.443753	0.707634		0.183333	-0.068369	FALSE	-0.0740425	0.407665	0.66644		0.205556	-0.0740425	FALSE	-0.480255	3.13231e-05	0.000775948		0.24	-0.480255	TRUE	-0.474581	3.55545e-05	0.00174905		0.26	-0.474581	TRUE
Q7TNV0	Q7TNV0	sp|Q7TNV0|DEK_MOUSE Protein DEK OS=Mus musculus OX=10090 GN=Dek PE=1 SV=1	Q7TNV0	DEK_MOUSE	0	20	0	0	-0.39466	0.387142	0.667894		0.37037	-0.39466	FALSE	0.0174769	0.967353	0.987231		0.259259	0.0174769	FALSE	-0.0621806	0.884263	0.940765		0.466667	-0.0621806	FALSE	-0.474317	0.25027	0.467151		0.366667	-0.474317	FALSE
Q9JLQ0	Q9JLQ0	sp|Q9JLQ0|CD2AP_MOUSE CD2-associated protein OS=Mus musculus OX=10090 GN=Cd2ap PE=1 SV=3	Q9JLQ0	CD2AP_MOUSE	0	0	0	0	-0.638293	0.0390266	0.255903		0.37037	-0.638293	FALSE	-0.247761	0.393909	0.655363		0.277778	-0.247761	FALSE	-0.0827923	0.759998	0.864		0.566667	-0.0827923	FALSE	-0.473324	0.0955707	0.251069		0.483333	-0.473324	FALSE
O88531	O88531	sp|O88531|PPT1_MOUSE Palmitoyl-protein thioesterase 1 OS=Mus musculus OX=10090 GN=Ppt1 PE=1 SV=2	O88531	PPT1_MOUSE	0	0	0	0	-0.115209	0.628993	0.834573		0.333333	-0.115209	FALSE	-0.0013464	0.995477	0.997153		0.25	-0.0013464	FALSE	-0.357694	0.125145	0.271787		0.4	-0.357694	FALSE	-0.471556	0.0490784	0.16176		0.325	-0.471556	FALSE
O88569	O88569	sp|O88569|ROA2_MOUSE Heterogeneous nuclear ribonucleoproteins A2/B1 OS=Mus musculus OX=10090 GN=Hnrnpa2b1 PE=1 SV=2	O88569	ROA2_MOUSE	0	0	0	0	0.231194	0.0814446	0.356667		0.150617	0.231194	FALSE	0.254114	0.0579389	0.223858		0.212346	0.254114	FALSE	-0.448625	0.00159207	0.0127037		0.177778	-0.448625	TRUE	-0.471546	0.00106706	0.012713		0.233333	-0.471546	TRUE
Q8CHY6	Q8CHY6	sp|Q8CHY6|P66A_MOUSE Transcriptional repressor p66 alpha OS=Mus musculus OX=10090 GN=Gatad2a PE=1 SV=2	Q8CHY6	P66A_MOUSE	0	0	0	0	0.404545	0.110115	0.390178		0.333333	0.404545	FALSE	0.631854	0.0181056	0.120157		0.266667	0.631854	FALSE	-0.243946	0.294563	0.48508		0.38	-0.243946	FALSE	-0.471254	0.0532345	0.171452		0.32	-0.471254	FALSE
Q99KK9	Q99KK9	sp|Q99KK9|SYHM_MOUSE Histidine--tRNA ligase, mitochondrial OS=Mus musculus OX=10090 GN=Hars2 PE=1 SV=1	Q99KK9	SYHM_MOUSE	0	0	0	0	-0.379717	0.0541128	0.300535		0.259259	-0.379717	FALSE	-0.239429	0.207432	0.468715		0.259259	-0.239429	FALSE	-0.329827	0.0733979	0.19073		0.366667	-0.329827	FALSE	-0.470115	0.015071	0.0741394		0.366667	-0.470115	FALSE
Q9D6R2	Q9D6R2	sp|Q9D6R2|IDH3A_MOUSE Isocitrate dehydrogenase [NAD] subunit alpha, mitochondrial OS=Mus musculus OX=10090 GN=Idh3a PE=1 SV=1	Q9D6R2	IDH3A_MOUSE	0	0	0	0	0.0997289	0.420708	0.690073		0.166667	0.0997289	FALSE	-0.130085	0.297247	0.564881		0.190476	-0.130085	FALSE	-0.699463	1.82926e-05	0.000546447		0.239286	-0.699463	TRUE	-0.469649	0.000881016	0.011386		0.260714	-0.469649	TRUE
Q8VCR7	Q8VCR7	sp|Q8VCR7|ABHEB_MOUSE Putative protein-lysine deacylase ABHD14B OS=Mus musculus OX=10090 GN=Abhd14b PE=1 SV=1	Q8VCR7	ABHEB_MOUSE	0	0	0	0	-0.423652	0.0993912	0.375222		0.188889	-0.423652	FALSE	-0.0678885	0.782194	0.90356		0.244444	-0.0678885	FALSE	-0.113641	0.624502	0.766355		0.27	-0.113641	FALSE	-0.469405	0.0567354	0.178948		0.32	-0.469405	FALSE
P51855	P51855	sp|P51855|GSHB_MOUSE Glutathione synthetase OS=Mus musculus OX=10090 GN=Gss PE=1 SV=1	P51855	GSHB_MOUSE	0	0	0	0	-0.138637	0.646647	0.845312		0.407407	-0.138637	FALSE	0.0986209	0.743907	0.888088		0.345679	0.0986209	FALSE	-0.231457	0.420437	0.605995		0.411111	-0.231457	FALSE	-0.468715	0.114146	0.282815		0.355556	-0.468715	FALSE
Q9CPX8	Q9CPX8	sp|Q9CPX8|QCR10_MOUSE Cytochrome b-c1 complex subunit 10 OS=Mus musculus OX=10090 GN=Uqcr11 PE=1 SV=1	Q9CPX8	QCR10_MOUSE	0	0	0	0	0.257132	0.312983	0.612191		0	0.257132	FALSE	-0.47127	0.0749528	0.262885		0	-0.47127	FALSE	-1.1967	0.000117696	0.00198133		0	-1.1967	TRUE	-0.468295	0.0619777	0.188467		0	-0.468295	FALSE
Q9ERS2	Q9ERS2	sp|Q9ERS2|NDUAD_MOUSE NADH dehydrogenase [ubiquinone] 1 alpha subcomplex subunit 13 OS=Mus musculus OX=10090 GN=Ndufa13 PE=1 SV=3	Q9ERS2	NDUAD_MOUSE	0	0	0	0	0.00116244	0.987764	0.994323		0.222222	0.00116244	FALSE	-0.0365203	0.631284	0.830306		0.222222	-0.0365203	FALSE	-0.505487	3.11238e-06	0.000166376		0.253846	-0.505487	TRUE	-0.467804	7.65957e-06	0.000756848		0.253846	-0.467804	TRUE
Q8C4Y3	Q8C4Y3	sp|Q8C4Y3|NELFB_MOUSE Negative elongation factor B OS=Mus musculus OX=10090 GN=Nelfb PE=1 SV=2	Q8C4Y3	NELFB_MOUSE	0	0	20	0	0.263473	0.255408	0.563198		0.388889	0.263473	FALSE	0.295985	0.226923	0.490947		0.472222	0.295985	FALSE	-0.434604	0.0569227	0.160745		0.45	-0.434604	FALSE	-0.467116	0.0540857	0.173279		0.525	-0.467116	FALSE
Q9D0F3	Q9D0F3	sp|Q9D0F3|LMAN1_MOUSE Protein ERGIC-53 OS=Mus musculus OX=10090 GN=Lman1 PE=1 SV=1	Q9D0F3	LMAN1_MOUSE	0	0	0	0	0.106087	0.338439	0.629577		0.333333	0.106087	FALSE	0.362764	0.00411308	0.0553419		0.302469	0.362764	FALSE	-0.21014	0.0553475	0.157758		0.316667	-0.21014	FALSE	-0.466817	0.000336792	0.00658703		0.288889	-0.466817	TRUE
B2RX12;P70170	B2RX12	sp|B2RX12|MRP3_MOUSE ATP-binding cassette sub-family C member 3 OS=Mus musculus OX=10090 GN=Abcc3 PE=1 SV=2	B2RX12	MRP3_MOUSE	0	0	0	0	-0.104812	0.415907	0.686665		0.236111	-0.104812	FALSE	-0.0244787	0.847699	0.931756		0.230556	-0.0244787	FALSE	-0.386445	0.00514617	0.0299816		0.2625	-0.386445	TRUE	-0.466778	0.00127791	0.0142784		0.2575	-0.466778	TRUE
O55234	O55234	sp|O55234|PSB5_MOUSE Proteasome subunit beta type-5 OS=Mus musculus OX=10090 GN=Psmb5 PE=1 SV=3	O55234	PSB5_MOUSE	0	0	0	0	0.117734	0.594266	0.816039		0.148148	0.117734	FALSE	-0.46233	0.0494566	0.203807		0.259259	-0.46233	FALSE	-1.04638	0.000123099	0.00203622		0.416667	-1.04638	TRUE	-0.466316	0.0371871	0.134704		0.516667	-0.466316	FALSE
Q9WUQ2	Q9WUQ2	sp|Q9WUQ2|PREB_MOUSE Prolactin regulatory element-binding protein OS=Mus musculus OX=10090 GN=Preb PE=1 SV=1	Q9WUQ2	PREB_MOUSE	0	0	0	0	-0.23691	0.350696	0.639008		0.380952	-0.23691	FALSE	0.124857	0.61908	0.82339		0.293651	0.124857	FALSE	-0.103622	0.661353	0.789323		0.4	-0.103622	FALSE	-0.465389	0.0631214	0.19005		0.321429	-0.465389	FALSE
P56391	P56391	sp|P56391|CX6B1_MOUSE Cytochrome c oxidase subunit 6B1 OS=Mus musculus OX=10090 GN=Cox6b1 PE=1 SV=2	P56391	CX6B1_MOUSE	0	0	0	0	0.0469064	0.820858	0.935166		0.015873	0.0469064	FALSE	-0.333519	0.122107	0.350177		0.015873	-0.333519	FALSE	-0.845787	0.000509369	0.00540073		0.0714286	-0.845787	TRUE	-0.465361	0.0284028	0.112717		0.0714286	-0.465361	FALSE
Q9EST5	Q9EST5	sp|Q9EST5|AN32B_MOUSE Acidic leucine-rich nuclear phosphoprotein 32 family member B OS=Mus musculus OX=10090 GN=Anp32b PE=1 SV=1	Q9EST5	AN32B_MOUSE	0	0	0	0	-0.469065	0.349576	0.637789		0.583333	-0.469065	FALSE	0.614572	0.225143	0.489505		0.416667	0.614572	FALSE	0.620298	0.195685	0.36783		0.45	0.620298	FALSE	-0.463339	0.327758	0.54716		0.3	-0.463339	FALSE
Q921H8	Q921H8	sp|Q921H8|THIKA_MOUSE 3-ketoacyl-CoA thiolase A, peroxisomal OS=Mus musculus OX=10090 GN=Acaa1a PE=1 SV=1	Q921H8	THIKA_MOUSE	0	0	0	0	0.0377779	0.72937	0.892723		0.0833333	0.0377779	FALSE	-0.103004	0.351739	0.617733		0.111111	-0.103004	FALSE	-0.603877	2.5386e-05	0.000696858		0.1	-0.603877	TRUE	-0.463095	0.000358784	0.00669614		0.125	-0.463095	TRUE
Q9Z103	Q9Z103	sp|Q9Z103|ADNP_MOUSE Activity-dependent neuroprotector homeobox protein OS=Mus musculus OX=10090 GN=Adnp PE=1 SV=2	Q9Z103	ADNP_MOUSE	0	0	0	0	0.227535	0.306618	0.60497		0.388889	0.227535	FALSE	0.800752	0.00203323	0.0395307		0.222222	0.800752	TRUE	0.110127	0.594876	0.745614		0.4	0.110127	FALSE	-0.463089	0.0373048	0.13497		0.25	-0.463089	FALSE
Q91ZJ5	Q91ZJ5	sp|Q91ZJ5|UGPA_MOUSE UTP--glucose-1-phosphate uridylyltransferase OS=Mus musculus OX=10090 GN=Ugp2 PE=1 SV=3	Q91ZJ5	UGPA_MOUSE	0	0	0	0	0.0350651	0.866144	0.947985		0.338384	0.0350651	FALSE	0.340931	0.116214	0.339574		0.30303	0.340931	FALSE	-0.155212	0.433369	0.615607		0.354545	-0.155212	FALSE	-0.461078	0.0303249	0.116341		0.322727	-0.461078	FALSE
Q9CWL8	Q9CWL8	sp|Q9CWL8|CTBL1_MOUSE Beta-catenin-like protein 1 OS=Mus musculus OX=10090 GN=Ctnnbl1 PE=1 SV=1	Q9CWL8	CTBL1_MOUSE	0	0	0	0	0.0394005	0.838878	0.939215		0.351852	0.0394005	FALSE	0.842519	0.000492637	0.0183053		0.185185	0.842519	TRUE	0.342209	0.0760066	0.194362		0.35	0.342209	FALSE	-0.460909	0.0214608	0.0940451		0.2	-0.460909	FALSE
O35083	O35083	sp|O35083|PLCA_MOUSE 1-acyl-sn-glycerol-3-phosphate acyltransferase alpha OS=Mus musculus OX=10090 GN=Agpat1 PE=1 SV=1	O35083	PLCA_MOUSE	0	0	0	0	-0.0298433	0.881375	0.954188		0.177778	-0.0298433	FALSE	-0.125678	0.532316	0.76234		0.2	-0.125678	FALSE	-0.556638	0.00891912	0.0448458		0.32	-0.556638	TRUE	-0.460803	0.025195	0.104841		0.34	-0.460803	FALSE
Q9CQB5	Q9CQB5	sp|Q9CQB5|CISD2_MOUSE CDGSH iron-sulfur domain-containing protein 2 OS=Mus musculus OX=10090 GN=Cisd2 PE=1 SV=1	Q9CQB5	CISD2_MOUSE	0	0	0	0	0.195288	0.263232	0.566526		0.0952381	0.195288	FALSE	-0.104809	0.542096	0.768039		0.222222	-0.104809	FALSE	-0.76011	0.000234431	0.00318888		0.228571	-0.76011	TRUE	-0.460012	0.0109013	0.0593733		0.342857	-0.460012	FALSE
Q501J6	Q501J6	sp|Q501J6|DDX17_MOUSE Probable ATP-dependent RNA helicase DDX17 OS=Mus musculus OX=10090 GN=Ddx17 PE=1 SV=1	Q501J6	DDX17_MOUSE	0	0	0	0	-0.0802602	0.466152	0.722787		0.296296	-0.0802602	FALSE	0.42879	0.00117107	0.0306194		0.237037	0.42879	TRUE	0.0496544	0.630744	0.770291		0.32	0.0496544	FALSE	-0.459396	0.000391021	0.00694222		0.266667	-0.459396	TRUE
Q8R5F7	Q8R5F7	sp|Q8R5F7|IFIH1_MOUSE Interferon-induced helicase C domain-containing protein 1 OS=Mus musculus OX=10090 GN=Ifih1 PE=1 SV=1	Q8R5F7	IFIH1_MOUSE	0	20	0	0	-0.43738	0.367873	0.656979		0.481481	-0.43738	FALSE	0.276266	0.54551	0.771704		0.222222	0.276266	FALSE	0.25524	0.576135	0.730229		0.433333	0.25524	FALSE	-0.458406	0.293966	0.511978		0.2	-0.458406	FALSE
Q922F4	Q922F4	sp|Q922F4|TBB6_MOUSE Tubulin beta-6 chain OS=Mus musculus OX=10090 GN=Tubb6 PE=1 SV=1	Q922F4	TBB6_MOUSE	0	0	0	0	0.934379	0.0314149	0.232885		0.407407	0.934379	FALSE	0.786951	0.0640739	0.239127		0.481481	0.786951	FALSE	-0.605712	0.123516	0.269787		0.4	-0.605712	FALSE	-0.458284	0.235939	0.454058		0.466667	-0.458284	FALSE
O35435	O35435	sp|O35435|PYRD_MOUSE Dihydroorotate dehydrogenase (quinone), mitochondrial OS=Mus musculus OX=10090 GN=Dhodh PE=1 SV=2	O35435	PYRD_MOUSE	0	0	0	0	0.682385	0.0618246	0.316438		0.444444	0.682385	FALSE	0.318189	0.361586	0.627396		0.469136	0.318189	FALSE	-0.822278	0.0209379	0.0820021		0.488889	-0.822278	FALSE	-0.458082	0.171255	0.366468		0.511111	-0.458082	FALSE
Q00PI9	Q00PI9	sp|Q00PI9|HNRL2_MOUSE Heterogeneous nuclear ribonucleoprotein U-like protein 2 OS=Mus musculus OX=10090 GN=Hnrnpul2 PE=1 SV=2	Q00PI9	HNRL2_MOUSE	0	0	0	0	0.105911	0.415983	0.686665		0.249042	0.105911	FALSE	0.327268	0.0207119	0.129524		0.233716	0.327268	FALSE	-0.236521	0.0661745	0.177808		0.227586	-0.236521	FALSE	-0.457877	0.00161995	0.0165246		0.213793	-0.457877	TRUE
Q91VS7	Q91VS7	sp|Q91VS7|MGST1_MOUSE Microsomal glutathione S-transferase 1 OS=Mus musculus OX=10090 GN=Mgst1 PE=1 SV=3	Q91VS7	MGST1_MOUSE	0	0	0	0	-0.25376	0.266692	0.568676		0.288889	-0.25376	FALSE	0.387	0.0988846	0.309404		0.222222	0.387	FALSE	0.18356	0.390054	0.577285		0.26	0.18356	FALSE	-0.4572	0.0435096	0.149442		0.2	-0.4572	FALSE
Q8BWM0	Q8BWM0	sp|Q8BWM0|PGES2_MOUSE Prostaglandin E synthase 2 OS=Mus musculus OX=10090 GN=Ptges2 PE=1 SV=3	Q8BWM0	PGES2_MOUSE	0	0	0	0	0.00899929	0.95815	0.982781		0.264957	0.00899929	FALSE	0.0554627	0.746813	0.889301		0.273504	0.0554627	FALSE	-0.408701	0.0213216	0.0830781		0.323077	-0.408701	FALSE	-0.455165	0.0118625	0.0627046		0.330769	-0.455165	FALSE
P30275;Q6P8J7	P30275	sp|P30275|KCRU_MOUSE Creatine kinase U-type, mitochondrial OS=Mus musculus OX=10090 GN=Ckmt1 PE=1 SV=1	P30275	KCRU_MOUSE	0	0	0	0	0.0266658	0.898335	0.959764		0.131519	0.0266658	FALSE	-0.640599	0.00699922	0.0709988		0.181406	-0.640599	FALSE	-1.1211	3.53502e-05	0.000841501		0.197959	-1.1211	TRUE	-0.453832	0.0331507	0.124496		0.242857	-0.453832	FALSE
Q9CQC9	Q9CQC9	sp|Q9CQC9|SAR1B_MOUSE GTP-binding protein SAR1b OS=Mus musculus OX=10090 GN=Sar1b PE=1 SV=1	Q9CQC9	SAR1B_MOUSE	0	0	0	0	-0.110702	0.706236	0.88073		0.333333	-0.110702	FALSE	0.0839193	0.774861	0.901478		0.311111	0.0839193	FALSE	-0.259046	0.355438	0.546192		0.42	-0.259046	FALSE	-0.453667	0.115666	0.285423		0.4	-0.453667	FALSE
Q9DCT2	Q9DCT2	sp|Q9DCT2|NDUS3_MOUSE NADH dehydrogenase [ubiquinone] iron-sulfur protein 3, mitochondrial OS=Mus musculus OX=10090 GN=Ndufs3 PE=1 SV=2	Q9DCT2	NDUS3_MOUSE	0	0	0	0	0.0499654	0.54767	0.787071		0.104167	0.0499654	FALSE	-0.111291	0.190791	0.446633		0.104167	-0.111291	FALSE	-0.612633	8.61001e-07	7.77954e-05		0.14375	-0.612633	TRUE	-0.451377	2.94666e-05	0.00166432		0.14375	-0.451377	TRUE
P84104	P84104	sp|P84104|SRSF3_MOUSE Serine/arginine-rich splicing factor 3 OS=Mus musculus OX=10090 GN=Srsf3 PE=1 SV=1	P84104	SRSF3_MOUSE	0	0	0	0	0.169276	0.324909	0.619575		0.148148	0.169276	FALSE	0.424137	0.0221892	0.134682		0.160494	0.424137	FALSE	-0.195937	0.230604	0.412112		0.211111	-0.195937	FALSE	-0.450798	0.0115679	0.0615745		0.222222	-0.450798	FALSE
Q02013	Q02013	sp|Q02013|AQP1_MOUSE Aquaporin-1 OS=Mus musculus OX=10090 GN=Aqp1 PE=1 SV=3	Q02013	AQP1_MOUSE	0	20	0	60	-0.775478	0.157655	0.463187		0.277778	-0.775478	FALSE	-1.17975	0.0333222	0.167884		0.222222	-1.17975	FALSE	-0.855008	0.199528	0.373117		0.6	-0.855008	FALSE	-0.450732	0.471991	0.677548		0.55	-0.450732	FALSE
Q9CQL4	Q9CQL4	sp|Q9CQL4|RM20_MOUSE 39S ribosomal protein L20, mitochondrial OS=Mus musculus OX=10090 GN=Mrpl20 PE=1 SV=1	Q9CQL4	RM20_MOUSE	0	0	0	0	0.0293736	0.793825	0.923237		0.0666667	0.0293736	FALSE	0.0667601	0.554436	0.776284		0.0888889	0.0667601	FALSE	-0.412881	0.00124123	0.0105635		0.32	-0.412881	TRUE	-0.450267	0.000600092	0.00915141		0.34	-0.450267	TRUE
P23198	P23198	sp|P23198|CBX3_MOUSE Chromobox protein homolog 3 OS=Mus musculus OX=10090 GN=Cbx3 PE=1 SV=2	P23198	CBX3_MOUSE	0	0	0	0	-0.0173221	0.898354	0.959764		0.244444	-0.0173221	FALSE	0.545136	0.000968097	0.0282331		0.177778	0.545136	TRUE	0.113516	0.380764	0.568998		0.22	0.113516	FALSE	-0.448942	0.00278367	0.023782		0.16	-0.448942	TRUE
Q9CQT1	Q9CQT1	sp|Q9CQT1|MTNA_MOUSE Methylthioribose-1-phosphate isomerase OS=Mus musculus OX=10090 GN=Mri1 PE=1 SV=1	Q9CQT1	MTNA_MOUSE	0	0	0	0	0.559299	0.208691	0.515105		0.416667	0.559299	FALSE	-0.318342	0.466189	0.714477		0.555556	-0.318342	FALSE	-1.32608	0.0048227	0.0284231		0.55	-1.32608	TRUE	-0.448441	0.281487	0.501773		0.675	-0.448441	FALSE
P50247	P50247	sp|P50247|SAHH_MOUSE Adenosylhomocysteinase OS=Mus musculus OX=10090 GN=Ahcy PE=1 SV=3	P50247	SAHH_MOUSE	0	0	0	0	-0.365185	0.291817	0.591832		0.352941	-0.365185	FALSE	-0.259172	0.450155	0.702261		0.339869	-0.259172	FALSE	-0.337896	0.300554	0.491039		0.405882	-0.337896	FALSE	-0.44391	0.179323	0.376345		0.394118	-0.44391	FALSE
P11928;Q8VI95;Q924S2	P11928	sp|P11928|OAS1A_MOUSE 2-5-oligoadenylate synthase 1A OS=Mus musculus OX=10090 GN=Oas1a PE=1 SV=2	P11928	OAS1A_MOUSE	0	0	0	0	-0.348497	0.143128	0.437465		0.196581	-0.348497	FALSE	-0.338366	0.154291	0.398608		0.17094	-0.338366	FALSE	-0.433671	0.0594189	0.165796		0.192308	-0.433671	FALSE	-0.443802	0.0543516	0.173766		0.169231	-0.443802	FALSE
Q8R4R6	Q8R4R6	sp|Q8R4R6|NUP35_MOUSE Nucleoporin NUP35 OS=Mus musculus OX=10090 GN=Nup35 PE=1 SV=2	Q8R4R6	NUP35_MOUSE	0	0	0	0	0.307598	0.347313	0.636098		0.259259	0.307598	FALSE	0.664563	0.0534362	0.211307		0.222222	0.664563	FALSE	-0.0863379	0.776649	0.87452		0.366667	-0.0863379	FALSE	-0.443303	0.158751	0.351372		0.333333	-0.443303	FALSE
Q9D0S9	Q9D0S9	sp|Q9D0S9|HINT2_MOUSE Adenosine 5-monophosphoramidase HINT2 OS=Mus musculus OX=10090 GN=Hint2 PE=1 SV=1	Q9D0S9	HINT2_MOUSE	0	0	0	0	-0.182106	0.0841097	0.357232		0.111111	-0.182106	FALSE	-0.322573	0.00509331	0.060819		0.185185	-0.322573	FALSE	-0.583625	1.4524e-05	0.000470795		0.2	-0.583625	TRUE	-0.443158	0.00024558	0.00532493		0.266667	-0.443158	TRUE
P51660	P51660	sp|P51660|DHB4_MOUSE Peroxisomal multifunctional enzyme type 2 OS=Mus musculus OX=10090 GN=Hsd17b4 PE=1 SV=3	P51660	DHB4_MOUSE	0	0	0	0	0.134886	0.264194	0.566636		0.290323	0.134886	FALSE	0.0778364	0.513436	0.749843		0.308244	0.0778364	FALSE	-0.50007	0.000374712	0.00435781		0.354839	-0.50007	TRUE	-0.44302	0.00106683	0.012713		0.370968	-0.44302	TRUE
P00416	P00416	sp|P00416|COX3_MOUSE Cytochrome c oxidase subunit 3 OS=Mus musculus OX=10090 GN=mt-Co3 PE=1 SV=2	P00416	COX3_MOUSE	0	0	0	0	-0.054493	0.801061	0.926676		0	-0.054493	FALSE	-0.455629	0.0487782	0.202386		0	-0.455629	FALSE	-0.843734	0.0007542	0.0071814		0.0333333	-0.843734	TRUE	-0.442598	0.0431014	0.148374		0.0333333	-0.442598	FALSE
Q91VW3	Q91VW3	sp|Q91VW3|SH3L3_MOUSE SH3 domain-binding glutamic acid-rich-like protein 3 OS=Mus musculus OX=10090 GN=Sh3bgrl3 PE=1 SV=1	Q91VW3	SH3L3_MOUSE	0	0	0	0	0.177512	0.331766	0.624791		0.0833333	0.177512	FALSE	-0.0124864	0.944686	0.975564		0.194444	-0.0124864	FALSE	-0.632239	0.00178264	0.0135454		0.3	-0.632239	TRUE	-0.44224	0.0181773	0.0836553		0.4	-0.44224	FALSE
P10639	P10639	sp|P10639|THIO_MOUSE Thioredoxin OS=Mus musculus OX=10090 GN=Txn PE=1 SV=3	P10639	THIO_MOUSE	0	0	0	0	-0.182514	0.569204	0.798254		0.111111	-0.182514	FALSE	0.0359899	0.910152	0.960394		0.162393	0.0359899	FALSE	-0.223436	0.461517	0.640704		0.2	-0.223436	FALSE	-0.44194	0.155713	0.347861		0.246154	-0.44194	FALSE
Q78IK4	Q78IK4	sp|Q78IK4|MIC27_MOUSE MICOS complex subunit Mic27 OS=Mus musculus OX=10090 GN=Apool PE=1 SV=1	Q78IK4	MIC27_MOUSE	0	0	0	0	-0.0255821	0.735688	0.895107		0.0793651	-0.0255821	FALSE	-0.0937287	0.22691	0.490947		0.0793651	-0.0937287	FALSE	-0.508811	2.8082e-06	0.000158455		0.1	-0.508811	TRUE	-0.440665	1.46615e-05	0.00105971		0.1	-0.440665	TRUE
P29391;P49945	P29391;P49945	sp|P29391|FRIL1_MOUSE Ferritin light chain 1 OS=Mus musculus OX=10090 GN=Ftl1 PE=1 SV=2;sp|P49945|FRIL2_MOUSE Ferritin light chain 2 OS=Mus musculus OX=10090 GN=Ftl2 PE=3 SV=2	P29391;P49945	FRIL1_MOUSE;FRIL2_MOUSE	0	0	0	0	0.379096	0.0699432	0.334489		0.138889	0.379096	FALSE	-0.203516	0.311413	0.575925		0.25	-0.203516	FALSE	-1.02315	5.19826e-05	0.00112334		0.3	-1.02315	TRUE	-0.440536	0.0295234	0.115002		0.4	-0.440536	FALSE
Q8BH04	Q8BH04	sp|Q8BH04|PCKGM_MOUSE Phosphoenolpyruvate carboxykinase [GTP], mitochondrial OS=Mus musculus OX=10090 GN=Pck2 PE=1 SV=1	Q8BH04	PCKGM_MOUSE	0	0	0	0	-0.30444	0.00268159	0.0991534		0.218254	-0.30444	FALSE	0.000674692	0.993757	0.996818		0.178571	0.000674692	FALSE	-0.134706	0.112734	0.253693		0.253571	-0.134706	FALSE	-0.439821	6.09843e-05	0.00226832		0.217857	-0.439821	TRUE
Q3UEB3	Q3UEB3	sp|Q3UEB3|PUF60_MOUSE Poly(U)-binding-splicing factor PUF60 OS=Mus musculus OX=10090 GN=Puf60 PE=1 SV=2	Q3UEB3	PUF60_MOUSE	0	0	0	0	-0.13465	0.187438	0.493328		0.451852	-0.13465	FALSE	0.627934	1.11097e-05	0.00280796		0.318519	0.627934	TRUE	0.323828	0.00307294	0.020223		0.393333	0.323828	TRUE	-0.438755	0.000246252	0.00532493		0.273333	-0.438755	TRUE
O70152	O70152	sp|O70152|DPM1_MOUSE Dolichol-phosphate mannosyltransferase subunit 1 OS=Mus musculus OX=10090 GN=Dpm1 PE=1 SV=1	O70152	DPM1_MOUSE	0	0	0	0	-0.045568	0.67672	0.864286		0.209877	-0.045568	FALSE	0.0549721	0.615448	0.822677		0.222222	0.0549721	FALSE	-0.33785	0.0044412	0.0267437		0.3	-0.33785	TRUE	-0.43839	0.000584272	0.00903132		0.311111	-0.43839	TRUE
Q60668	Q60668	sp|Q60668|HNRPD_MOUSE Heterogeneous nuclear ribonucleoprotein D0 OS=Mus musculus OX=10090 GN=Hnrnpd PE=1 SV=2	Q60668	HNRPD_MOUSE	0	0	0	0	0.243602	0.158972	0.464614		0.285024	0.243602	FALSE	0.344512	0.0534277	0.211307		0.31401	0.344512	FALSE	-0.33653	0.0463068	0.139012		0.286957	-0.33653	FALSE	-0.43744	0.0128442	0.065951		0.313043	-0.43744	FALSE
Q9JI67	Q9JI67	sp|Q9JI67|B3GT5_MOUSE Beta-1,3-galactosyltransferase 5 OS=Mus musculus OX=10090 GN=B3galt5 PE=2 SV=1	Q9JI67	B3GT5_MOUSE	0	0	0	0	-0.00704918	0.983359	0.992525		0.347826	-0.00704918	FALSE	0.167056	0.622532	0.824875		0.347826	0.167056	FALSE	-0.262738	0.414943	0.600063		0.373913	-0.262738	FALSE	-0.436843	0.183612	0.382526		0.373913	-0.436843	FALSE
Q3ULJ0	Q3ULJ0	sp|Q3ULJ0|GPD1L_MOUSE Glycerol-3-phosphate dehydrogenase 1-like protein OS=Mus musculus OX=10090 GN=Gpd1l PE=1 SV=2	Q3ULJ0	GPD1L_MOUSE	0	0	0	0	-0.404637	0.0958546	0.369655		0.518519	-0.404637	FALSE	0.397438	0.10137	0.312772		0.37037	0.397438	FALSE	0.365382	0.109402	0.248679		0.366667	0.365382	FALSE	-0.436693	0.0600259	0.184936		0.233333	-0.436693	FALSE
Q9D6Y7	Q9D6Y7	sp|Q9D6Y7|MSRA_MOUSE Mitochondrial peptide methionine sulfoxide reductase OS=Mus musculus OX=10090 GN=Msra PE=1 SV=1	Q9D6Y7	MSRA_MOUSE	0	0	0	0	0.0716703	0.80732	0.928702		0.0740741	0.0716703	FALSE	-0.0573677	0.845169	0.930261		0.0740741	-0.0573677	FALSE	-0.564778	0.0556273	0.15826		0.166667	-0.564778	FALSE	-0.43574	0.130278	0.31067		0.166667	-0.43574	FALSE
Q9CQE8	Q9CQE8	sp|Q9CQE8|RTRAF_MOUSE RNA transcription, translation and transport factor protein OS=Mus musculus OX=10090 GN=RTRAF PE=1 SV=1	Q9CQE8	RTRAF_MOUSE	0	0	0	0	0.198227	0.451498	0.712248		0.314815	0.198227	FALSE	0.157524	0.548206	0.772634		0.333333	0.157524	FALSE	-0.476188	0.0676229	0.179954		0.383333	-0.476188	FALSE	-0.435486	0.0917792	0.244245		0.4	-0.435486	FALSE
Q8BL97	Q8BL97	sp|Q8BL97|SRSF7_MOUSE Serine/arginine-rich splicing factor 7 OS=Mus musculus OX=10090 GN=Srsf7 PE=1 SV=1	Q8BL97	SRSF7_MOUSE	0	0	0	0	0.247732	0.127315	0.415007		0.222222	0.247732	FALSE	0.326133	0.0506058	0.205468		0.148148	0.326133	FALSE	-0.357069	0.0261121	0.0951114		0.244444	-0.357069	FALSE	-0.43547	0.00879843	0.0515071		0.177778	-0.43547	FALSE
Q9DBL1	Q9DBL1	sp|Q9DBL1|ACDSB_MOUSE Short/branched chain specific acyl-CoA dehydrogenase, mitochondrial OS=Mus musculus OX=10090 GN=Acadsb PE=1 SV=1	Q9DBL1	ACDSB_MOUSE	0	0	0	0	0.139284	0.549676	0.788372		0.111111	0.139284	FALSE	0.00645793	0.977735	0.991486		0.111111	0.00645793	FALSE	-0.567302	0.018409	0.0740002		0.15	-0.567302	FALSE	-0.434476	0.0610486	0.186634		0.15	-0.434476	FALSE
Q9CQM5	Q9CQM5	sp|Q9CQM5|TXD17_MOUSE Thioredoxin domain-containing protein 17 OS=Mus musculus OX=10090 GN=Txndc17 PE=1 SV=1	Q9CQM5	TXD17_MOUSE	0	20	0	20	-0.358213	0.298745	0.597513		0.277778	-0.358213	FALSE	-0.315241	0.333666	0.599887		0.111111	-0.315241	FALSE	-0.391188	0.258362	0.443426		0.5	-0.391188	FALSE	-0.434161	0.190004	0.391299		0.35	-0.434161	FALSE
O88630	O88630	sp|O88630|GOSR1_MOUSE Golgi SNAP receptor complex member 1 OS=Mus musculus OX=10090 GN=Gosr1 PE=1 SV=2	O88630	GOSR1_MOUSE	0	0	0	0	-0.123823	0.342885	0.633148		0.206349	-0.123823	FALSE	0.0950291	0.463863	0.712696		0.238095	0.0950291	FALSE	-0.214692	0.0917928	0.221555		0.214286	-0.214692	FALSE	-0.433544	0.00243159	0.0223291		0.242857	-0.433544	TRUE
P22315	P22315	sp|P22315|HEMH_MOUSE Ferrochelatase, mitochondrial OS=Mus musculus OX=10090 GN=Fech PE=1 SV=3	P22315	HEMH_MOUSE	0	0	0	0	0.352227	0.00634175	0.123129		0.174603	0.352227	FALSE	-0.267228	0.0295345	0.154712		0.365079	-0.267228	FALSE	-1.05267	4.68859e-08	1.22656e-05		0.285714	-1.05267	TRUE	-0.433211	0.000880901	0.011386		0.457143	-0.433211	TRUE
Q9WV60	Q9WV60	sp|Q9WV60|GSK3B_MOUSE Glycogen synthase kinase-3 beta OS=Mus musculus OX=10090 GN=Gsk3b PE=1 SV=2	Q9WV60	GSK3B_MOUSE	0	0	0	0	0.448084	0.313162	0.612191		0.407407	0.448084	FALSE	1.01409	0.0321178	0.163445		0.333333	1.01409	FALSE	0.133964	0.745254	0.85459		0.4	0.133964	FALSE	-0.432042	0.302687	0.519525		0.333333	-0.432042	FALSE
O89023	O89023	sp|O89023|TPP1_MOUSE Tripeptidyl-peptidase 1 OS=Mus musculus OX=10090 GN=Tpp1 PE=1 SV=2	O89023	TPP1_MOUSE	0	0	0	0	0.350533	0.0269946	0.216072		0.277778	0.350533	FALSE	0.0609657	0.675969	0.857831		0.361111	0.0609657	FALSE	-0.721514	8.08776e-05	0.00155925		0.325	-0.721514	TRUE	-0.431946	0.00592355	0.0382823		0.4	-0.431946	TRUE
Q6NZB0	Q6NZB0	sp|Q6NZB0|DNJC8_MOUSE DnaJ homolog subfamily C member 8 OS=Mus musculus OX=10090 GN=Dnajc8 PE=1 SV=2	Q6NZB0	DNJC8_MOUSE	25	20	20	60	-0.180938	0.489288	0.739174		0.611111	-0.180938	FALSE	0.118576	0.647875	0.839581		0.5	0.118576	FALSE	-0.132171	0.653389	0.78381		0.7	-0.132171	FALSE	-0.431685	0.16363	0.357199		0.6	-0.431685	FALSE
Q99KK7	Q99KK7	sp|Q99KK7|DPP3_MOUSE Dipeptidyl peptidase 3 OS=Mus musculus OX=10090 GN=Dpp3 PE=1 SV=2	Q99KK7	DPP3_MOUSE	0	0	0	0	-0.237825	0.583312	0.809277		0.396825	-0.237825	FALSE	0.014996	0.972265	0.988562		0.380952	0.014996	FALSE	-0.177758	0.663049	0.790418		0.471429	-0.177758	FALSE	-0.43058	0.298658	0.515605		0.457143	-0.43058	FALSE
Q5EG47	Q5EG47	sp|Q5EG47|AAPK1_MOUSE 5-AMP-activated protein kinase catalytic subunit alpha-1 OS=Mus musculus OX=10090 GN=Prkaa1 PE=1 SV=2	Q5EG47	AAPK1_MOUSE	0	0	0	0	-0.420784	0.100304	0.375222		0.527778	-0.420784	FALSE	0.621949	0.0205604	0.129255		0.277778	0.621949	FALSE	0.613481	0.0161891	0.0672047		0.425	0.613481	FALSE	-0.429252	0.0775396	0.217511		0.2	-0.429252	FALSE
Q9DCW4	Q9DCW4	sp|Q9DCW4|ETFB_MOUSE Electron transfer flavoprotein subunit beta OS=Mus musculus OX=10090 GN=Etfb PE=1 SV=3	Q9DCW4	ETFB_MOUSE	0	0	0	0	0.0645068	0.670498	0.860714		0.18107	0.0645068	FALSE	-0.223566	0.153346	0.397015		0.246914	-0.223566	FALSE	-0.716571	0.000127328	0.00205274		0.225926	-0.716571	TRUE	-0.428499	0.00798056	0.0479148		0.285185	-0.428499	TRUE
P84089	P84089	sp|P84089|ERH_MOUSE Enhancer of rudimentary homolog OS=Mus musculus OX=10090 GN=Erh PE=1 SV=1	P84089	ERH_MOUSE	0	0	0	0	0.0970112	0.582422	0.809277		0.444444	0.0970112	FALSE	0.654164	0.00178062	0.0369906		0.277778	0.654164	TRUE	0.130609	0.434783	0.617039		0.325	0.130609	FALSE	-0.426544	0.0192796	0.0868577		0.175	-0.426544	FALSE
Q8CJF7	Q8CJF7	sp|Q8CJF7|ELYS_MOUSE Protein ELYS OS=Mus musculus OX=10090 GN=Ahctf1 PE=1 SV=1	Q8CJF7	ELYS_MOUSE	0	0	0	0	0.400718	0.104355	0.383055		0.259259	0.400718	FALSE	0.648746	0.0134882	0.103307		0.296296	0.648746	FALSE	-0.177951	0.428197	0.612831		0.3	-0.177951	FALSE	-0.42598	0.070207	0.202863		0.333333	-0.42598	FALSE
Q9CQZ5	Q9CQZ5	sp|Q9CQZ5|NDUA6_MOUSE NADH dehydrogenase [ubiquinone] 1 alpha subcomplex subunit 6 OS=Mus musculus OX=10090 GN=Ndufa6 PE=1 SV=1	Q9CQZ5	NDUA6_MOUSE	0	0	0	0	-0.0946139	0.242559	0.55253		0.123457	-0.0946139	FALSE	-0.206879	0.0178265	0.119645		0.17284	-0.206879	FALSE	-0.538017	2.45437e-06	0.000143817		0.166667	-0.538017	TRUE	-0.425752	3.45878e-05	0.0017337		0.211111	-0.425752	TRUE
P55302	P55302	sp|P55302|AMRP_MOUSE Alpha-2-macroglobulin receptor-associated protein OS=Mus musculus OX=10090 GN=Lrpap1 PE=1 SV=1	P55302	AMRP_MOUSE	0	0	0	0	-0.260638	0.326943	0.620749		0.37037	-0.260638	FALSE	-0.04782	0.854991	0.93516		0.314815	-0.04782	FALSE	-0.212893	0.393811	0.57983		0.433333	-0.212893	FALSE	-0.42571	0.099548	0.258181		0.383333	-0.42571	FALSE
Q9EP75;Q99N16	Q9EP75	sp|Q9EP75|CP4FE_MOUSE Leukotriene-B4 omega-hydroxylase 3 OS=Mus musculus OX=10090 GN=Cyp4f14 PE=1 SV=1	Q9EP75	CP4FE_MOUSE	0	0	0	0	0.282708	0.175636	0.481252		0.259259	0.282708	FALSE	-0.277456	0.183309	0.437088		0.351852	-0.277456	FALSE	-0.98565	9.67255e-05	0.00173395		0.391667	-0.98565	TRUE	-0.425486	0.0384456	0.137628		0.475	-0.425486	FALSE
Q60759	Q60759	sp|Q60759|GCDH_MOUSE Glutaryl-CoA dehydrogenase, mitochondrial OS=Mus musculus OX=10090 GN=Gcdh PE=1 SV=2	Q60759	GCDH_MOUSE	0	0	0	0	-0.371075	0.0645451	0.326712		0.277778	-0.371075	FALSE	-0.247877	0.202545	0.462589		0.277778	-0.247877	FALSE	-0.301625	0.106	0.243944		0.35	-0.301625	FALSE	-0.424822	0.0285429	0.11306		0.35	-0.424822	FALSE
O88532	O88532	sp|O88532|ZFR_MOUSE Zinc finger RNA-binding protein OS=Mus musculus OX=10090 GN=Zfr PE=1 SV=2	O88532	ZFR_MOUSE	75	0	40	60	0.127814	0.86286	0.946524		0.611111	0.127814	FALSE	0.142985	0.854566	0.93516		0.777778	0.142985	FALSE	-0.409565	0.476669	0.653062		0.6	-0.409565	FALSE	-0.424736	0.497998	0.69706		0.75	-0.424736	FALSE
Q80W00	Q80W00	sp|Q80W00|PP1RA_MOUSE Serine/threonine-protein phosphatase 1 regulatory subunit 10 OS=Mus musculus OX=10090 GN=Ppp1r10 PE=1 SV=1	Q80W00	PP1RA_MOUSE	0	0	0	0	0.558432	0.0690032	0.333403		0.444444	0.558432	FALSE	0.964495	0.00409787	0.0553419		0.333333	0.964495	FALSE	-0.0182242	0.94684	0.972349		0.4	-0.0182242	FALSE	-0.424288	0.135303	0.317931		0.3	-0.424288	FALSE
P70404	P70404	sp|P70404|IDHG1_MOUSE Isocitrate dehydrogenase [NAD] subunit gamma 1, mitochondrial OS=Mus musculus OX=10090 GN=Idh3g PE=1 SV=1	P70404	IDHG1_MOUSE	0	0	0	0	0.185341	0.368815	0.657094		0.354701	0.185341	FALSE	-0.111067	0.586902	0.803282		0.367521	-0.111067	FALSE	-0.720059	0.00167966	0.0131476		0.388462	-0.720059	TRUE	-0.423651	0.0401613	0.141446		0.4	-0.423651	FALSE
Q9CQ06	Q9CQ06	sp|Q9CQ06|RM24_MOUSE 39S ribosomal protein L24, mitochondrial OS=Mus musculus OX=10090 GN=Mrpl24 PE=1 SV=1	Q9CQ06	RM24_MOUSE	0	0	0	0	0.187418	0.212912	0.517267		0.222222	0.187418	FALSE	0.195267	0.195345	0.453257		0.185185	0.195267	FALSE	-0.415379	0.0079693	0.0410253		0.35	-0.415379	TRUE	-0.423228	0.00708232	0.0435506		0.316667	-0.423228	TRUE
P45376	P45376	sp|P45376|ALDR_MOUSE Aldo-keto reductase family 1 member B1 OS=Mus musculus OX=10090 GN=Akr1b1 PE=1 SV=3	P45376	ALDR_MOUSE	0	0	0	0	-0.233217	0.586965	0.810189		0.296296	-0.233217	FALSE	-0.375829	0.385106	0.649477		0.358025	-0.375829	FALSE	-0.565824	0.173602	0.340171		0.388889	-0.565824	FALSE	-0.423212	0.302165	0.51892		0.444444	-0.423212	FALSE
Q99N91	Q99N91	sp|Q99N91|RM34_MOUSE 39S ribosomal protein L34, mitochondrial OS=Mus musculus OX=10090 GN=Mrpl34 PE=1 SV=1	Q99N91	RM34_MOUSE	0	0	0	0	-0.240638	0.217953	0.525518		0.111111	-0.240638	FALSE	0.267747	0.172981	0.423448		0.0555556	0.267747	FALSE	0.0854621	0.635091	0.771453		0.3	0.0854621	FALSE	-0.422923	0.0299894	0.115748		0.25	-0.422923	FALSE
Q8VE97	Q8VE97	sp|Q8VE97|SRSF4_MOUSE Serine/arginine-rich splicing factor 4 OS=Mus musculus OX=10090 GN=Srsf4 PE=2 SV=1	Q8VE97	SRSF4_MOUSE	0	0	0	0	-0.297808	0.194356	0.502376		0.555556	-0.297808	FALSE	0.167382	0.456952	0.707397		0.407407	0.167382	FALSE	0.0424202	0.840129	0.913061		0.55	0.0424202	FALSE	-0.42277	0.0587412	0.182259		0.416667	-0.42277	FALSE
Q99KG3;Q91YE7	Q99KG3	sp|Q99KG3|RBM10_MOUSE RNA-binding protein 10 OS=Mus musculus OX=10090 GN=Rbm10 PE=1 SV=1	Q99KG3	RBM10_MOUSE	0	0	0	0	-0.0510424	0.875336	0.952285		0.375	-0.0510424	FALSE	0.0377291	0.907663	0.95972		0.402778	0.0377291	FALSE	-0.330202	0.290782	0.481791		0.45	-0.330202	FALSE	-0.418974	0.184993	0.38409		0.475	-0.418974	FALSE
P83882	P83882	sp|P83882|RL36A_MOUSE 60S ribosomal protein L36a OS=Mus musculus OX=10090 GN=Rpl36a PE=1 SV=2	P83882	RL36A_MOUSE	0	0	0	0	-0.0128478	0.965961	0.984554		0.138889	-0.0128478	FALSE	0.294329	0.335951	0.601398		0.194444	0.294329	FALSE	-0.110405	0.698038	0.819622		0.175	-0.110405	FALSE	-0.417582	0.155418	0.347861		0.225	-0.417582	FALSE
Q91VE0	Q91VE0	sp|Q91VE0|S27A4_MOUSE Long-chain fatty acid transport protein 4 OS=Mus musculus OX=10090 GN=Slc27a4 PE=1 SV=1	Q91VE0	S27A4_MOUSE	0	0	0	0	-0.0560842	0.682546	0.867706		0.181818	-0.0560842	FALSE	-0.200173	0.157333	0.403413		0.151515	-0.200173	FALSE	-0.559911	0.000500429	0.00536593		0.281818	-0.559911	TRUE	-0.415822	0.00506523	0.0340285		0.254545	-0.415822	TRUE
Q60597	Q60597	sp|Q60597|ODO1_MOUSE 2-oxoglutarate dehydrogenase complex component E1 OS=Mus musculus OX=10090 GN=Ogdh PE=1 SV=3	Q60597	ODO1_MOUSE	0	0	0	0	-0.0539032	0.672428	0.860908		0.207207	-0.0539032	FALSE	-0.176113	0.179242	0.431803		0.202703	-0.176113	FALSE	-0.537974	0.000371941	0.00434216		0.235135	-0.537974	TRUE	-0.415764	0.00304367	0.0250543		0.231081	-0.415764	TRUE
Q9CQR6	Q9CQR6	sp|Q9CQR6|PPP6_MOUSE Serine/threonine-protein phosphatase 6 catalytic subunit OS=Mus musculus OX=10090 GN=Ppp6c PE=1 SV=1	Q9CQR6	PPP6_MOUSE	0	0	0	20	0.0319423	0.842506	0.940395		0.148148	0.0319423	FALSE	-0.0294818	0.854481	0.93516		0.222222	-0.0294818	FALSE	-0.475911	0.00925745	0.0462417		0.3	-0.475911	TRUE	-0.414487	0.0199204	0.089087		0.366667	-0.414487	FALSE
Q6A068	Q6A068	sp|Q6A068|CDC5L_MOUSE Cell division cycle 5-like protein OS=Mus musculus OX=10090 GN=Cdc5l PE=1 SV=2	Q6A068	CDC5L_MOUSE	0	0	0	0	0.220968	0.0960666	0.369655		0.377778	0.220968	FALSE	0.455577	0.00231684	0.0420776		0.340741	0.455577	TRUE	-0.17986	0.146084	0.30239		0.386667	-0.17986	FALSE	-0.414469	0.00301413	0.0250543		0.353333	-0.414469	TRUE
P62984;P0CG49;P0CG50	P62984;P0CG49;P0CG50	sp|P62984|RL40_MOUSE Ubiquitin-60S ribosomal protein L40 OS=Mus musculus OX=10090 GN=Uba52 PE=1 SV=2;sp|P0CG49|UBB_MOUSE Polyubiquitin-B OS=Mus musculus OX=10090 GN=Ubb PE=2 SV=1;sp|P0CG50|UBC_MOUSE Polyubiquitin-C OS=Mus musculus OX=10090 GN=Ubc PE=1 SV=2	P62984;P0CG49;P0CG50	RL40_MOUSE;UBB_MOUSE;UBC_MOUSE	0	0	20	80	0.26448	0.753838	0.904861		0.166667	0.26448	FALSE	-0.687979	0.444827	0.699047		0.222222	-0.687979	FALSE	-1.36689	0.331706	0.523142		0.55	-1.36689	FALSE	-0.41443	0.768062	0.871219		0.6	-0.41443	FALSE
Q9ERF3	Q9ERF3	sp|Q9ERF3|SKI8_MOUSE SKI8 subunit of superkiller complex protein OS=Mus musculus OX=10090 GN=Skic8 PE=1 SV=1	Q9ERF3	SKI8_MOUSE	0	0	0	0	0.329909	0.135449	0.428751		0.481481	0.329909	FALSE	0.689857	0.00486499	0.0592775		0.407407	0.689857	FALSE	-0.0543119	0.786679	0.879315		0.333333	-0.0543119	FALSE	-0.414259	0.0529088	0.171121		0.266667	-0.414259	FALSE
Q8BXL7	Q8BXL7	sp|Q8BXL7|ARFRP_MOUSE ADP-ribosylation factor-related protein 1 OS=Mus musculus OX=10090 GN=Arfrp1 PE=1 SV=2	Q8BXL7	ARFRP_MOUSE	0	0	0	0	0.131252	0.562854	0.793915		0.592593	0.131252	FALSE	0.780544	0.00310114	0.0494785		0.444444	0.780544	TRUE	0.235252	0.27831	0.466196		0.4	0.235252	FALSE	-0.41404	0.0663769	0.195414		0.266667	-0.41404	FALSE
Q3TMQ6;P97802	Q3TMQ6	sp|Q3TMQ6|ANG4_MOUSE Angiogenin-4 OS=Mus musculus OX=10090 GN=Ang4 PE=1 SV=1	Q3TMQ6	ANG4_MOUSE	0	0	20	80	-0.584275	0.395431	0.672394		0.148148	-0.584275	FALSE	-2.74648	0.00268778	0.0452891		0.481481	-2.74648	TRUE	-2.57461	0.0375701	0.121811		0.544444	-2.57461	FALSE	-0.412404	0.714739	0.844132		0.844444	-0.412404	FALSE
Q791V5	Q791V5	sp|Q791V5|MTCH2_MOUSE Mitochondrial carrier homolog 2 OS=Mus musculus OX=10090 GN=Mtch2 PE=1 SV=1	Q791V5	MTCH2_MOUSE	0	0	0	0	-0.118621	0.53057	0.772041		0.144444	-0.118621	FALSE	-0.264802	0.172332	0.423225		0.15	-0.264802	FALSE	-0.55803	0.00592348	0.0332391		0.175	-0.55803	TRUE	-0.411849	0.0319837	0.121482		0.18	-0.411849	FALSE
Q8BWF0	Q8BWF0	sp|Q8BWF0|SSDH_MOUSE Succinate-semialdehyde dehydrogenase, mitochondrial OS=Mus musculus OX=10090 GN=Aldh5a1 PE=1 SV=1	Q8BWF0	SSDH_MOUSE	0	0	0	0	-0.181332	0.0748826	0.345577		0.25641	-0.181332	FALSE	-0.117107	0.235409	0.500348		0.282051	-0.117107	FALSE	-0.347212	0.00145816	0.0118994		0.292308	-0.347212	TRUE	-0.411438	0.000342543	0.00661239		0.315385	-0.411438	TRUE
P16330	P16330	sp|P16330|CN37_MOUSE 2,3-cyclic-nucleotide 3-phosphodiesterase OS=Mus musculus OX=10090 GN=Cnp PE=1 SV=3	P16330	CN37_MOUSE	0	0	0	0	-0.0858784	0.565873	0.796382		0.269841	-0.0858784	FALSE	0.337102	0.0359072	0.173695		0.285714	0.337102	FALSE	0.0115896	0.934139	0.965509		0.314286	0.0115896	FALSE	-0.411391	0.00928843	0.0535533		0.328571	-0.411391	FALSE
P63323	P63323	sp|P63323|RS12_MOUSE 40S ribosomal protein S12 OS=Mus musculus OX=10090 GN=Rps12 PE=1 SV=3	P63323	RS12_MOUSE	0	0	0	0	-0.016041	0.96684	0.984702		0.20202	-0.016041	FALSE	0.281344	0.469901	0.717744		0.252525	0.281344	FALSE	-0.113497	0.755441	0.861766		0.2	-0.113497	FALSE	-0.410882	0.268773	0.489407		0.245455	-0.410882	FALSE
Q922Q1;Q9CW42	Q922Q1	sp|Q922Q1|MARC2_MOUSE Mitochondrial amidoxime reducing component 2 OS=Mus musculus OX=10090 GN=Mtarc2 PE=1 SV=1	Q922Q1	MARC2_MOUSE	0	0	0	0	-0.0389151	0.82884	0.936191		0.205128	-0.0389151	FALSE	-0.229503	0.214083	0.475687		0.226496	-0.229503	FALSE	-0.600869	0.0026101	0.0177522		0.280769	-0.600869	TRUE	-0.410281	0.0265096	0.107541		0.3	-0.410281	FALSE
O88343	O88343	sp|O88343|S4A4_MOUSE Electrogenic sodium bicarbonate cotransporter 1 OS=Mus musculus OX=10090 GN=Slc4a4 PE=1 SV=2	O88343	S4A4_MOUSE	0	0	0	0	-0.290989	0.330417	0.623203		0.155556	-0.290989	FALSE	0.082325	0.779855	0.903538		0.0666667	0.082325	FALSE	-0.0369535	0.894026	0.947841		0.18	-0.0369535	FALSE	-0.410267	0.153279	0.34575		0.1	-0.410267	FALSE
Q8K4Z3	Q8K4Z3	sp|Q8K4Z3|NNRE_MOUSE NAD(P)H-hydrate epimerase OS=Mus musculus OX=10090 GN=Naxe PE=1 SV=1	Q8K4Z3	NNRE_MOUSE	0	0	0	0	-0.203709	0.136039	0.429657		0.111111	-0.203709	FALSE	-0.434326	0.00430786	0.055933		0.0444444	-0.434326	FALSE	-0.640485	9.73106e-05	0.00173395		0.24	-0.640485	TRUE	-0.409867	0.00428033	0.0303605		0.18	-0.409867	TRUE
Q9QZE5	Q9QZE5	sp|Q9QZE5|COPG1_MOUSE Coatomer subunit gamma-1 OS=Mus musculus OX=10090 GN=Copg1 PE=1 SV=1	Q9QZE5	COPG1_MOUSE	0	0	0	0	-0.0984816	0.565303	0.796382		0.212963	-0.0984816	FALSE	0.315532	0.0791223	0.270925		0.228395	0.315532	FALSE	0.00455652	0.977361	0.98708		0.25	0.00455652	FALSE	-0.409457	0.020386	0.0907197		0.263889	-0.409457	FALSE
Q9CQZ6	Q9CQZ6	sp|Q9CQZ6|NDUB3_MOUSE NADH dehydrogenase [ubiquinone] 1 beta subcomplex subunit 3 OS=Mus musculus OX=10090 GN=Ndufb3 PE=1 SV=1	Q9CQZ6	NDUB3_MOUSE	0	0	0	0	-0.0736715	0.49799	0.746001		0.277778	-0.0736715	FALSE	-0.240493	0.038598	0.18034		0.296296	-0.240493	FALSE	-0.576	3.77277e-05	0.000891135		0.3	-0.576	TRUE	-0.409178	0.00096318	0.0119419		0.316667	-0.409178	TRUE
Q9CZL5	Q9CZL5	sp|Q9CZL5|PHS2_MOUSE Pterin-4-alpha-carbinolamine dehydratase 2 OS=Mus musculus OX=10090 GN=Pcbd2 PE=1 SV=2	Q9CZL5	PHS2_MOUSE	0	20	0	0	-0.224866	0.5229	0.76628		0.481481	-0.224866	FALSE	-0.500254	0.147614	0.388302		0.37037	-0.500254	FALSE	-0.683925	0.0672016	0.179403		0.633333	-0.683925	FALSE	-0.408537	0.230724	0.447083		0.533333	-0.408537	FALSE
Q99MB1	Q99MB1	sp|Q99MB1|TLR3_MOUSE Toll-like receptor 3 OS=Mus musculus OX=10090 GN=Tlr3 PE=1 SV=2	Q99MB1	TLR3_MOUSE	0	0	0	0	0.0169973	0.944626	0.982121		0.31746	0.0169973	FALSE	0.0451507	0.853694	0.93516		0.285714	0.0451507	FALSE	-0.380185	0.11453	0.255844		0.428571	-0.380185	FALSE	-0.408339	0.0920536	0.244355		0.4	-0.408339	FALSE
Q9D1M7	Q9D1M7	sp|Q9D1M7|FKB11_MOUSE Peptidyl-prolyl cis-trans isomerase FKBP11 OS=Mus musculus OX=10090 GN=Fkbp11 PE=1 SV=1	Q9D1M7	FKB11_MOUSE	0	0	0	0	-0.0728414	0.714906	0.885268		0.355556	-0.0728414	FALSE	0.128967	0.519825	0.752846		0.244444	0.128967	FALSE	-0.206042	0.281624	0.470536		0.32	-0.206042	FALSE	-0.40785	0.043001	0.148196		0.22	-0.40785	FALSE
Q3U0V1	Q3U0V1	sp|Q3U0V1|FUBP2_MOUSE Far upstream element-binding protein 2 OS=Mus musculus OX=10090 GN=Khsrp PE=1 SV=2	Q3U0V1	FUBP2_MOUSE	0	0	0	0	0.0486818	0.718835	0.88634		0.235294	0.0486818	FALSE	0.363303	0.0152521	0.109938		0.222222	0.363303	FALSE	-0.093202	0.467787	0.64561		0.288235	-0.093202	FALSE	-0.407823	0.00527549	0.0352084		0.276471	-0.407823	TRUE
P61924	P61924	sp|P61924|COPZ1_MOUSE Coatomer subunit zeta-1 OS=Mus musculus OX=10090 GN=Copz1 PE=1 SV=1	P61924	COPZ1_MOUSE	0	0	0	0	-0.461481	0.128477	0.416622		0.388889	-0.461481	FALSE	0.193854	0.509422	0.748424		0.263889	0.193854	FALSE	0.248072	0.373479	0.56347		0.4375	0.248072	FALSE	-0.407263	0.152831	0.345036		0.325	-0.407263	FALSE
Q9Z2X1	Q9Z2X1	sp|Q9Z2X1|HNRPF_MOUSE Heterogeneous nuclear ribonucleoprotein F OS=Mus musculus OX=10090 GN=Hnrnpf PE=1 SV=3	Q9Z2X1	HNRPF_MOUSE	0	0	0	0	0.20839	0.173313	0.479164		0.187135	0.20839	FALSE	0.448346	0.00768677	0.0749646		0.210526	0.448346	FALSE	-0.165956	0.245898	0.428021		0.252632	-0.165956	FALSE	-0.405912	0.00985945	0.0551767		0.273684	-0.405912	FALSE
P61021	P61021	sp|P61021|RAB5B_MOUSE Ras-related protein Rab-5B OS=Mus musculus OX=10090 GN=Rab5b PE=1 SV=1	P61021	RAB5B_MOUSE	0	0	0	0	-0.088447	0.486731	0.737147		0.174603	-0.088447	FALSE	-0.132529	0.302186	0.569273		0.190476	-0.132529	FALSE	-0.449131	0.00160392	0.012727		0.257143	-0.449131	TRUE	-0.405049	0.0034722	0.0266086		0.271429	-0.405049	TRUE
Q9CQ92	Q9CQ92	sp|Q9CQ92|FIS1_MOUSE Mitochondrial fission 1 protein OS=Mus musculus OX=10090 GN=Fis1 PE=1 SV=1	Q9CQ92	FIS1_MOUSE	0	0	0	0	-0.247719	0.336929	0.627898		0.296296	-0.247719	FALSE	-0.66573	0.0176202	0.119645		0.320988	-0.66573	FALSE	-0.82283	0.00325709	0.0210262		0.433333	-0.82283	TRUE	-0.404819	0.106091	0.270099		0.455556	-0.404819	FALSE
Q9JJY3	Q9JJY3	sp|Q9JJY3|NSMA2_MOUSE Sphingomyelin phosphodiesterase 3 OS=Mus musculus OX=10090 GN=Smpd3 PE=1 SV=1	Q9JJY3	NSMA2_MOUSE	0	0	0	0	0.199173	0.203539	0.513421		0.361111	0.199173	FALSE	0.498097	0.00461669	0.0576231		0.333333	0.498097	FALSE	-0.105649	0.466019	0.644557		0.4125	-0.105649	FALSE	-0.404574	0.0118156	0.0625654		0.3875	-0.404574	FALSE
Q9ET30	Q9ET30	sp|Q9ET30|TM9S3_MOUSE Transmembrane 9 superfamily member 3 OS=Mus musculus OX=10090 GN=Tm9sf3 PE=1 SV=1	Q9ET30	TM9S3_MOUSE	0	0	0	0	-0.144737	0.337962	0.629423		0.156863	-0.144737	FALSE	-0.0228783	0.877758	0.944129		0.202614	-0.0228783	FALSE	-0.282481	0.0583767	0.163788		0.205882	-0.282481	FALSE	-0.40434	0.0102843	0.0569278		0.247059	-0.40434	FALSE
Q9EPB4	Q9EPB4	sp|Q9EPB4|ASC_MOUSE Apoptosis-associated speck-like protein containing a CARD OS=Mus musculus OX=10090 GN=Pycard PE=1 SV=1	Q9EPB4	ASC_MOUSE	0	0	0	0	-0.0152343	0.949706	0.982121		0.478632	-0.0152343	FALSE	0.338128	0.175033	0.426063		0.376068	0.338128	FALSE	-0.0507989	0.823605	0.901949		0.5	-0.0507989	FALSE	-0.404161	0.0912133	0.243395		0.407692	-0.404161	FALSE
P62320	P62320	sp|P62320|SMD3_MOUSE Small nuclear ribonucleoprotein Sm D3 OS=Mus musculus OX=10090 GN=Snrpd3 PE=1 SV=1	P62320	SMD3_MOUSE	0	0	0	0	0.375801	0.135172	0.428751		0.203704	0.375801	FALSE	0.396851	0.116146	0.339574		0.12963	0.396851	FALSE	-0.383034	0.108413	0.247441		0.183333	-0.383034	FALSE	-0.404084	0.0918521	0.244245		0.116667	-0.404084	FALSE
P48722	P48722	sp|P48722|HS74L_MOUSE Heat shock 70 kDa protein 4L OS=Mus musculus OX=10090 GN=Hspa4l PE=1 SV=2	P48722	HS74L_MOUSE	25	20	0	0	0.627276	0.00431835	0.113854		0.333333	0.627276	FALSE	0.349017	0.0660274	0.243627		0.5	0.349017	FALSE	-0.682105	0.000912996	0.00837921		0.35	-0.682105	TRUE	-0.403846	0.0188534	0.0856974		0.5	-0.403846	FALSE
P0DP28;P0DP27;P0DP26;Q9D6P8;P20801	P0DP28;P0DP27;P0DP26	sp|P0DP28|CALM3_MOUSE Calmodulin-3 OS=Mus musculus OX=10090 GN=Calm3 PE=1 SV=1;sp|P0DP27|CALM2_MOUSE Calmodulin-2 OS=Mus musculus OX=10090 GN=Calm2 PE=1 SV=1;sp|P0DP26|CALM1_MOUSE Calmodulin-1 OS=Mus musculus OX=10090 GN=Calm1 PE=1 SV=1	P0DP28;P0DP27;P0DP26	CALM3_MOUSE;CALM2_MOUSE;CALM1_MOUSE	0	0	0	0	-0.444583	0.0345245	0.243438		0.246032	-0.444583	FALSE	0.0296417	0.878885	0.944129		0.198413	0.0296417	FALSE	0.0704043	0.701661	0.822926		0.25	0.0704043	FALSE	-0.40382	0.0406793	0.142121		0.207143	-0.40382	FALSE
O08749	O08749	sp|O08749|DLDH_MOUSE Dihydrolipoyl dehydrogenase, mitochondrial OS=Mus musculus OX=10090 GN=Dld PE=1 SV=2	O08749	DLDH_MOUSE	0	0	0	0	0.0645386	0.444387	0.707634		0.139785	0.0645386	FALSE	-0.182701	0.0419533	0.18851		0.193548	-0.182701	FALSE	-0.650729	4.69388e-07	5.50087e-05		0.212903	-0.650729	TRUE	-0.403489	0.000105952	0.00317317		0.26129	-0.403489	TRUE
Q8VDK1	Q8VDK1	sp|Q8VDK1|NIT1_MOUSE Deaminated glutathione amidase OS=Mus musculus OX=10090 GN=Nit1 PE=1 SV=2	Q8VDK1	NIT1_MOUSE	0	0	0	0	-0.632302	0.0343654	0.242881		0.277778	-0.632302	FALSE	-0.208427	0.454914	0.705757		0.305556	-0.208427	FALSE	0.0205196	0.937213	0.96803		0.35	0.0205196	FALSE	-0.403356	0.136196	0.319046		0.375	-0.403356	FALSE
P61211	P61211	sp|P61211|ARL1_MOUSE ADP-ribosylation factor-like protein 1 OS=Mus musculus OX=10090 GN=Arl1 PE=1 SV=1	P61211	ARL1_MOUSE	0	0	0	0	-0.234042	0.363517	0.65218		0.288889	-0.234042	FALSE	0.368684	0.160544	0.408599		0.211111	0.368684	FALSE	0.200247	0.408427	0.593076		0.27	0.200247	FALSE	-0.402479	0.107978	0.272627		0.2	-0.402479	FALSE
P43024	P43024	sp|P43024|CX6A1_MOUSE Cytochrome c oxidase subunit 6A1, mitochondrial OS=Mus musculus OX=10090 GN=Cox6a1 PE=1 SV=2	P43024	CX6A1_MOUSE	0	0	0	0	1.32746	0.0552919	0.301071		0.296296	1.32746	FALSE	-0.809562	0.224371	0.488876		0.222222	-0.809562	FALSE	-2.5391	0.000748566	0.007178		0.233333	-2.5391	TRUE	-0.40208	0.514528	0.710417		0.166667	-0.40208	FALSE
P36552	P36552	sp|P36552|HEM6_MOUSE Oxygen-dependent coproporphyrinogen-III oxidase, mitochondrial OS=Mus musculus OX=10090 GN=Cpox PE=1 SV=2	P36552	HEM6_MOUSE	0	0	0	0	-0.428172	0.000473057	0.0478103		0.209877	-0.428172	TRUE	-0.149765	0.140904	0.379202		0.111111	-0.149765	FALSE	-0.122563	0.197243	0.369845		0.266667	-0.122563	FALSE	-0.40097	0.000502186	0.00821452		0.177778	-0.40097	TRUE
Q8K411	Q8K411	sp|Q8K411|PREP_MOUSE Presequence protease, mitochondrial OS=Mus musculus OX=10090 GN=Pitrm1 PE=1 SV=1	Q8K411	PREP_MOUSE	0	0	0	0	0.0943221	0.431987	0.696945		0.255556	0.0943221	FALSE	0.0719126	0.547344	0.77232		0.283333	0.0719126	FALSE	-0.423341	0.00159265	0.0127037		0.325	-0.423341	TRUE	-0.400932	0.00241538	0.0223239		0.35	-0.400932	TRUE
P05201	P05201	sp|P05201|AATC_MOUSE Aspartate aminotransferase, cytoplasmic OS=Mus musculus OX=10090 GN=Got1 PE=1 SV=3	P05201	AATC_MOUSE	0	0	20	20	-0.431214	0.220606	0.529175		0.277778	-0.431214	FALSE	-0.0916343	0.799376	0.90823		0.305556	-0.0916343	FALSE	-0.061301	0.857675	0.923766		0.425	-0.061301	FALSE	-0.40088	0.276913	0.497843		0.45	-0.40088	FALSE
P97315	P97315	sp|P97315|CSRP1_MOUSE Cysteine and glycine-rich protein 1 OS=Mus musculus OX=10090 GN=Csrp1 PE=1 SV=3	P97315	CSRP1_MOUSE	0	0	0	0	0.117929	0.702142	0.879345		0.377778	0.117929	FALSE	0.230901	0.457138	0.707397		0.244444	0.230901	FALSE	-0.287865	0.328836	0.520426		0.38	-0.287865	FALSE	-0.400836	0.180276	0.377639		0.26	-0.400836	FALSE
P24527	P24527	sp|P24527|LKHA4_MOUSE Leukotriene A-4 hydrolase OS=Mus musculus OX=10090 GN=Lta4h PE=1 SV=4	P24527	LKHA4_MOUSE	0	0	0	0	-0.252094	0.455788	0.716036		0.384615	-0.252094	FALSE	-0.274016	0.418356	0.677078		0.376068	-0.274016	FALSE	-0.422515	0.193606	0.366167		0.453846	-0.422515	FALSE	-0.400593	0.216449	0.42619		0.446154	-0.400593	FALSE
Q5XJY5	Q5XJY5	sp|Q5XJY5|COPD_MOUSE Coatomer subunit delta OS=Mus musculus OX=10090 GN=Arcn1 PE=1 SV=2	Q5XJY5	COPD_MOUSE	0	0	0	0	-0.227372	0.0393968	0.255903		0.222222	-0.227372	FALSE	0.268739	0.0175844	0.119645		0.164444	0.268739	FALSE	0.0959796	0.328379	0.520047		0.268	0.0959796	FALSE	-0.400131	0.000754717	0.0104158		0.216	-0.400131	TRUE
Q6P8X1	Q6P8X1	sp|Q6P8X1|SNX6_MOUSE Sorting nexin-6 OS=Mus musculus OX=10090 GN=Snx6 PE=1 SV=2	Q6P8X1	SNX6_MOUSE	0	0	0	0	-0.243624	0.245765	0.5532		0.305556	-0.243624	FALSE	0.185138	0.373162	0.637816		0.277778	0.185138	FALSE	0.0290278	0.880702	0.939601		0.325	0.0290278	FALSE	-0.399734	0.052834	0.171121		0.3	-0.399734	FALSE
Q60931	Q60931	sp|Q60931|VDAC3_MOUSE Voltage-dependent anion-selective channel protein 3 OS=Mus musculus OX=10090 GN=Vdac3 PE=1 SV=1	Q60931	VDAC3_MOUSE	0	0	0	0	0.0117405	0.893287	0.957323		0.0611111	0.0117405	FALSE	-0.39468	0.000356251	0.0157581		0.138889	-0.39468	TRUE	-0.804743	5.557e-08	1.30247e-05		0.15	-0.804743	TRUE	-0.398322	0.000188693	0.00467897		0.22	-0.398322	TRUE
Q9CQR2	Q9CQR2	sp|Q9CQR2|RS21_MOUSE 40S ribosomal protein S21 OS=Mus musculus OX=10090 GN=Rps21 PE=1 SV=1	Q9CQR2	RS21_MOUSE	25	0	0	0	-0.349575	0.17995	0.487151		0.333333	-0.349575	FALSE	-0.0993771	0.694297	0.863729		0.277778	-0.0993771	FALSE	-0.147683	0.502369	0.673387		0.233333	-0.147683	FALSE	-0.39788	0.0847734	0.230755		0.183333	-0.39788	FALSE
Q91WS0	Q91WS0	sp|Q91WS0|CISD1_MOUSE CDGSH iron-sulfur domain-containing protein 1 OS=Mus musculus OX=10090 GN=Cisd1 PE=1 SV=1	Q91WS0	CISD1_MOUSE	0	0	0	0	-0.193067	0.095134	0.369655		0.188034	-0.193067	FALSE	-0.441641	0.000996472	0.0285974		0.282051	-0.441641	TRUE	-0.645809	1.37548e-05	0.000455554		0.292308	-0.645809	TRUE	-0.397234	0.00145904	0.0156923		0.376923	-0.397234	TRUE
Q9JLT4	Q9JLT4	sp|Q9JLT4|TRXR2_MOUSE Thioredoxin reductase 2, mitochondrial OS=Mus musculus OX=10090 GN=Txnrd2 PE=1 SV=4	Q9JLT4	TRXR2_MOUSE	25	0	0	0	-1.06511	0.23662	0.548078		0.222222	-1.06511	FALSE	-1.56149	0.0913669	0.294178		0.222222	-1.56149	FALSE	-0.892722	0.251301	0.435065		0.3	-0.892722	FALSE	-0.396345	0.60354	0.77053		0.3	-0.396345	FALSE
O88986	O88986	sp|O88986|KBL_MOUSE 2-amino-3-ketobutyrate coenzyme A ligase, mitochondrial OS=Mus musculus OX=10090 GN=Gcat PE=1 SV=2	O88986	KBL_MOUSE	0	0	0	0	-0.00743012	0.96431	0.984514		0.31746	-0.00743012	FALSE	0.07048	0.672176	0.855522		0.269841	0.07048	FALSE	-0.318427	0.056317	0.159626		0.442857	-0.318427	FALSE	-0.396337	0.0211551	0.0932416		0.4	-0.396337	FALSE
Q3UVG3	Q3UVG3	sp|Q3UVG3|F91A1_MOUSE Protein FAM91A1 OS=Mus musculus OX=10090 GN=Fam91a1 PE=1 SV=1	Q3UVG3	F91A1_MOUSE	0	20	0	0	0.137265	0.729927	0.892723		0.407407	0.137265	FALSE	0.338501	0.375407	0.639668		0.296296	0.338501	FALSE	-0.194825	0.606483	0.753959		0.5	-0.194825	FALSE	-0.39606	0.274947	0.496496		0.4	-0.39606	FALSE
Q61191	Q61191	sp|Q61191|HCFC1_MOUSE Host cell factor 1 OS=Mus musculus OX=10090 GN=Hcfc1 PE=1 SV=2	Q61191	HCFC1_MOUSE	0	0	0	0	0.295366	0.110393	0.390563		0.424242	0.295366	FALSE	0.41396	0.0311334	0.159733		0.424242	0.41396	FALSE	-0.277052	0.112072	0.252764		0.436364	-0.277052	FALSE	-0.395647	0.0292088	0.114361		0.436364	-0.395647	FALSE
Q6WVG3;Q5DTY9	Q6WVG3	sp|Q6WVG3|KCD12_MOUSE BTB/POZ domain-containing protein KCTD12 OS=Mus musculus OX=10090 GN=Kctd12 PE=1 SV=1	Q6WVG3	KCD12_MOUSE	0	0	0	0	-0.36854	0.156222	0.460051		0.305556	-0.36854	FALSE	-0.00334849	0.989357	0.995594		0.194444	-0.00334849	FALSE	-0.0279953	0.905861	0.950818		0.275	-0.0279953	FALSE	-0.393186	0.111844	0.278241		0.175	-0.393186	FALSE
Q80Y14	Q80Y14	sp|Q80Y14|GLRX5_MOUSE Glutaredoxin-related protein 5, mitochondrial OS=Mus musculus OX=10090 GN=Glrx5 PE=1 SV=2	Q80Y14	GLRX5_MOUSE	0	0	0	0	0.13692	0.399287	0.674826		0.0666667	0.13692	FALSE	0.142546	0.380677	0.646468		0.0888889	0.142546	FALSE	-0.386965	0.0200697	0.0791106		0.16	-0.386965	FALSE	-0.392591	0.0186124	0.0850769		0.18	-0.392591	FALSE
Q8VDC0	Q8VDC0	sp|Q8VDC0|SYLM_MOUSE Probable leucine--tRNA ligase, mitochondrial OS=Mus musculus OX=10090 GN=Lars2 PE=1 SV=1	Q8VDC0	SYLM_MOUSE	0	0	0	0	0.0108533	0.95968	0.982781		0.351852	0.0108533	FALSE	0.227082	0.299118	0.565955		0.388889	0.227082	FALSE	-0.175892	0.390833	0.57753		0.333333	-0.175892	FALSE	-0.392121	0.0675976	0.197483		0.366667	-0.392121	FALSE
Q99P31	Q99P31	sp|Q99P31|HPBP1_MOUSE Hsp70-binding protein 1 OS=Mus musculus OX=10090 GN=Hspbp1 PE=1 SV=1	Q99P31	HPBP1_MOUSE	0	0	0	0	-0.0756305	0.716213	0.885268		0.333333	-0.0756305	FALSE	-0.286007	0.18157	0.434071		0.296296	-0.286007	FALSE	-0.601874	0.00692373	0.0371495		0.5	-0.601874	TRUE	-0.391497	0.0600285	0.184936		0.466667	-0.391497	FALSE
P40142	P40142	sp|P40142|TKT_MOUSE Transketolase OS=Mus musculus OX=10090 GN=Tkt PE=1 SV=1	P40142	TKT_MOUSE	0	0	0	0	0.069692	0.82231	0.935461		0.214286	0.069692	FALSE	-0.0930394	0.764477	0.896775		0.256614	-0.0930394	FALSE	-0.554139	0.0730806	0.190322		0.27619	-0.554139	FALSE	-0.391407	0.193483	0.396589		0.314286	-0.391407	FALSE
O55029	O55029	sp|O55029|COPB2_MOUSE Coatomer subunit beta OS=Mus musculus OX=10090 GN=Copb2 PE=1 SV=2	O55029	COPB2_MOUSE	0	0	0	0	-0.371759	0.0132979	0.163807		0.238095	-0.371759	FALSE	0.0969318	0.475669	0.722075		0.218254	0.0969318	FALSE	0.0773053	0.545276	0.707002		0.264286	0.0773053	FALSE	-0.391385	0.00683542	0.0423932		0.246429	-0.391385	TRUE
Q80U72	Q80U72	sp|Q80U72|SCRIB_MOUSE Protein scribble homolog OS=Mus musculus OX=10090 GN=Scrib PE=1 SV=2	Q80U72	SCRIB_MOUSE	0	0	0	0	0.289732	0.0559054	0.302148		0.180556	0.289732	FALSE	0.158287	0.275388	0.545203		0.236111	0.158287	FALSE	-0.521508	0.00126789	0.0107016		0.25	-0.521508	TRUE	-0.390063	0.0097552	0.054997		0.3	-0.390063	FALSE
P43247	P43247	sp|P43247|MSH2_MOUSE DNA mismatch repair protein Msh2 OS=Mus musculus OX=10090 GN=Msh2 PE=1 SV=1	P43247	MSH2_MOUSE	0	0	0	0	0.376336	0.303217	0.602065		0.333333	0.376336	FALSE	0.677717	0.0740868	0.260979		0.333333	0.677717	FALSE	-0.0886418	0.793594	0.883802		0.366667	-0.0886418	FALSE	-0.390023	0.259496	0.478225		0.366667	-0.390023	FALSE
Q3U3R4	Q3U3R4	sp|Q3U3R4|LMF1_MOUSE Lipase maturation factor 1 OS=Mus musculus OX=10090 GN=Lmf1 PE=1 SV=1	Q3U3R4	LMF1_MOUSE	0	0	0	0	-0.127392	0.534848	0.776656		0.333333	-0.127392	FALSE	-0.125387	0.541214	0.768039		0.333333	-0.125387	FALSE	-0.387958	0.0580642	0.163061		0.366667	-0.387958	FALSE	-0.389964	0.0569244	0.178956		0.366667	-0.389964	FALSE
Q31125	Q31125	sp|Q31125|S39A7_MOUSE Zinc transporter SLC39A7 OS=Mus musculus OX=10090 GN=Slc39a7 PE=1 SV=2	Q31125	S39A7_MOUSE	0	0	0	0	-0.229295	0.186505	0.493322		0.0555556	-0.229295	FALSE	-0.147969	0.385782	0.649477		0.111111	-0.147969	FALSE	-0.308486	0.0669162	0.179168		0.15	-0.308486	FALSE	-0.389812	0.0246903	0.104301		0.2	-0.389812	FALSE
E9Q3L2	E9Q3L2	sp|E9Q3L2|PI4KA_MOUSE Phosphatidylinositol 4-kinase alpha OS=Mus musculus OX=10090 GN=Pi4ka PE=1 SV=2	E9Q3L2	PI4KA_MOUSE	50	0	0	0	-0.569485	0.214447	0.519331		0.527778	-0.569485	FALSE	-0.0453835	0.918744	0.964465		0.361111	-0.0453835	FALSE	0.134367	0.690349	0.814676		0.425	0.134367	FALSE	-0.389735	0.258508	0.47748		0.275	-0.389735	FALSE
Q9D7X3	Q9D7X3	sp|Q9D7X3|DUS3_MOUSE Dual specificity protein phosphatase 3 OS=Mus musculus OX=10090 GN=Dusp3 PE=1 SV=1	Q9D7X3	DUS3_MOUSE	25	0	60	60	0.677781	0.0514103	0.294935		0.333333	0.677781	FALSE	0.927426	0.0366674	0.175414		0.611111	0.927426	FALSE	-0.13876	0.693341	0.817193		0.45	-0.13876	FALSE	-0.388405	0.366303	0.586985		0.7	-0.388405	FALSE
P83917	P83917	sp|P83917|CBX1_MOUSE Chromobox protein homolog 1 OS=Mus musculus OX=10090 GN=Cbx1 PE=1 SV=1	P83917	CBX1_MOUSE	0	0	0	0	0.36209	0.165517	0.47079		0.333333	0.36209	FALSE	0.21257	0.405564	0.664906		0.444444	0.21257	FALSE	-0.537831	0.0364578	0.119064		0.425	-0.537831	FALSE	-0.38831	0.11804	0.288709		0.525	-0.38831	FALSE
Q8C163	Q8C163	sp|Q8C163|EXOG_MOUSE Nuclease EXOG, mitochondrial OS=Mus musculus OX=10090 GN=Exog PE=1 SV=1	Q8C163	EXOG_MOUSE	0	0	20	0	0.0298478	0.880124	0.954071		0.111111	0.0298478	FALSE	0.372708	0.0902878	0.292255		0.185185	0.372708	FALSE	-0.0453763	0.807992	0.891689		0.233333	-0.0453763	FALSE	-0.388237	0.065552	0.194488		0.3	-0.388237	FALSE
P61967	P61967	sp|P61967|AP1S1_MOUSE AP-1 complex subunit sigma-1A OS=Mus musculus OX=10090 GN=Ap1s1 PE=1 SV=1	P61967	AP1S1_MOUSE	0	0	0	0	-0.135882	0.422511	0.69134		0.222222	-0.135882	FALSE	0.393553	0.0305135	0.158049		0.111111	0.393553	FALSE	0.141533	0.376699	0.56542		0.35	0.141533	FALSE	-0.387902	0.0246602	0.104301		0.25	-0.387902	FALSE
Q91WU5	Q91WU5	sp|Q91WU5|AS3MT_MOUSE Arsenite methyltransferase OS=Mus musculus OX=10090 GN=As3mt PE=1 SV=2	Q91WU5	AS3MT_MOUSE	0	0	0	0	0.592812	0.0528263	0.296549		0.407407	0.592812	FALSE	0.617729	0.0446843	0.193611		0.388889	0.617729	FALSE	-0.362883	0.19239	0.364559		0.333333	-0.362883	FALSE	-0.387801	0.165273	0.359288		0.316667	-0.387801	FALSE
Q9CQU0	Q9CQU0	sp|Q9CQU0|TXD12_MOUSE Thioredoxin domain-containing protein 12 OS=Mus musculus OX=10090 GN=Txndc12 PE=1 SV=1	Q9CQU0	TXD12_MOUSE	0	0	0	0	-0.314634	0.02187	0.199279		0.185185	-0.314634	FALSE	-0.358846	0.0106246	0.0900122		0.296296	-0.358846	FALSE	-0.431636	0.00204746	0.0148893		0.366667	-0.431636	TRUE	-0.387424	0.00447433	0.0312998		0.466667	-0.387424	TRUE
Q9CR62	Q9CR62	sp|Q9CR62|M2OM_MOUSE Mitochondrial 2-oxoglutarate/malate carrier protein OS=Mus musculus OX=10090 GN=Slc25a11 PE=1 SV=3	Q9CR62	M2OM_MOUSE	0	0	0	0	0.00427715	0.969236	0.985487		0.150327	0.00427715	FALSE	-0.141527	0.214021	0.475687		0.215686	-0.141527	FALSE	-0.533047	0.00011115	0.00191341		0.205882	-0.533047	TRUE	-0.387243	0.00186928	0.0182734		0.264706	-0.387243	TRUE
Q8C1D8	Q8C1D8	sp|Q8C1D8|IWS1_MOUSE Protein IWS1 homolog OS=Mus musculus OX=10090 GN=Iws1 PE=1 SV=1	Q8C1D8	IWS1_MOUSE	0	0	0	20	0.283041	0.17047	0.476374		0.388889	0.283041	FALSE	0.692807	0.00328505	0.0502809		0.333333	0.692807	FALSE	0.0228704	0.90871	0.951818		0.5	0.0228704	FALSE	-0.386895	0.0683026	0.199162		0.45	-0.386895	FALSE
Q8VEK3	Q8VEK3	sp|Q8VEK3|HNRPU_MOUSE Heterogeneous nuclear ribonucleoprotein U OS=Mus musculus OX=10090 GN=Hnrnpu PE=1 SV=1	Q8VEK3	HNRPU_MOUSE	0	0	0	0	0.229191	0.141601	0.434549		0.206349	0.229191	FALSE	0.21641	0.163549	0.410421		0.255952	0.21641	FALSE	-0.399568	0.0117051	0.0539535		0.235714	-0.399568	FALSE	-0.386787	0.0140893	0.0707355		0.280357	-0.386787	FALSE
Q9CWE0	Q9CWE0	sp|Q9CWE0|MFR1L_MOUSE Mitochondrial fission regulator 1-like OS=Mus musculus OX=10090 GN=Mtfr1l PE=1 SV=1	Q9CWE0	MFR1L_MOUSE	0	0	0	0	0.0692467	0.730868	0.892723		0.037037	0.0692467	FALSE	-0.0933353	0.643462	0.83873		0.222222	-0.0933353	FALSE	-0.548364	0.0100631	0.0490594		0.2	-0.548364	TRUE	-0.385782	0.0560365	0.177771		0.366667	-0.385782	FALSE
Q64133	Q64133	sp|Q64133|AOFA_MOUSE Amine oxidase [flavin-containing] A OS=Mus musculus OX=10090 GN=Maoa PE=1 SV=3	Q64133	AOFA_MOUSE	0	0	0	0	0.0320338	0.85666	0.944792		0.126615	0.0320338	FALSE	-0.589366	0.00411577	0.0553419		0.222222	-0.589366	FALSE	-1.00649	1.94644e-05	0.00056484		0.216279	-1.00649	TRUE	-0.385093	0.0333215	0.124807		0.302326	-0.385093	FALSE
Q9Z0Z7	Q9Z0Z7	sp|Q9Z0Z7|KLF5_MOUSE Krueppel-like factor 5 OS=Mus musculus OX=10090 GN=Klf5 PE=1 SV=2	Q9Z0Z7	KLF5_MOUSE	25	60	0	0	-0.174679	0.629233	0.834573		0.777778	-0.174679	FALSE	0.329478	0.266379	0.538259		0.518519	0.329478	FALSE	0.119221	0.718534	0.835638		0.666667	0.119221	FALSE	-0.384936	0.1425	0.328515		0.433333	-0.384936	FALSE
Q8C0C7	Q8C0C7	sp|Q8C0C7|SYFA_MOUSE Phenylalanine--tRNA ligase alpha subunit OS=Mus musculus OX=10090 GN=Farsa PE=1 SV=1	Q8C0C7	SYFA_MOUSE	0	0	0	0	-0.0271012	0.841177	0.940395		0.333333	-0.0271012	FALSE	0.392491	0.00987576	0.0863204		0.305556	0.392491	FALSE	0.0349854	0.783923	0.877521		0.3625	0.0349854	FALSE	-0.384606	0.0077942	0.0471673		0.3375	-0.384606	TRUE
Q8K1Z0	Q8K1Z0	sp|Q8K1Z0|COQ9_MOUSE Ubiquinone biosynthesis protein COQ9, mitochondrial OS=Mus musculus OX=10090 GN=Coq9 PE=1 SV=1	Q8K1Z0	COQ9_MOUSE	0	0	0	0	0.227876	0.0282641	0.219735		0.148148	0.227876	FALSE	0.106524	0.274285	0.544739		0.123457	0.106524	FALSE	-0.505216	4.14409e-05	0.000949402		0.1	-0.505216	TRUE	-0.383865	0.000586296	0.00903132		0.0777778	-0.383865	TRUE
P10922	P10922	sp|P10922|H10_MOUSE Histone H1.0 OS=Mus musculus OX=10090 GN=H1-0 PE=2 SV=4	P10922	H10_MOUSE	0	0	0	0	-0.112843	0.205527	0.514602		0.0888889	-0.112843	FALSE	-0.101129	0.25407	0.520725		0.133333	-0.101129	FALSE	-0.371457	0.000333133	0.004098		0.113333	-0.371457	TRUE	-0.383171	0.0002499	0.00533003		0.153333	-0.383171	TRUE
Q9CWJ9	Q9CWJ9	sp|Q9CWJ9|PUR9_MOUSE Bifunctional purine biosynthesis protein ATIC OS=Mus musculus OX=10090 GN=Atic PE=1 SV=2	Q9CWJ9	PUR9_MOUSE	0	0	0	0	-0.126101	0.699559	0.878622		0.41358	-0.126101	FALSE	-0.0693327	0.831669	0.922961		0.376543	-0.0693327	FALSE	-0.326195	0.297475	0.487316		0.483333	-0.326195	FALSE	-0.382964	0.224401	0.437332		0.45	-0.382964	FALSE
Q9JM62	Q9JM62	sp|Q9JM62|REEP6_MOUSE Receptor expression-enhancing protein 6 OS=Mus musculus OX=10090 GN=Reep6 PE=1 SV=1	Q9JM62	REEP6_MOUSE	0	0	0	0	-0.528639	0.0172526	0.181631		0.222222	-0.528639	FALSE	-0.39032	0.0668221	0.245628		0.222222	-0.39032	FALSE	-0.244542	0.208844	0.384966		0.3	-0.244542	FALSE	-0.382861	0.0576178	0.180425		0.3	-0.382861	FALSE
Q8CAK1	Q8CAK1	sp|Q8CAK1|CAF17_MOUSE Putative transferase CAF17 homolog, mitochondrial OS=Mus musculus OX=10090 GN=Iba57 PE=1 SV=1	Q8CAK1	CAF17_MOUSE	0	0	0	0	-0.4516	0.0336002	0.241412		0.296296	-0.4516	FALSE	-0.127128	0.520265	0.752846		0.185185	-0.127128	FALSE	-0.0581325	0.753881	0.86087		0.4	-0.0581325	FALSE	-0.382604	0.0528866	0.171121		0.3	-0.382604	FALSE
Q9D666	Q9D666	sp|Q9D666|SUN1_MOUSE SUN domain-containing protein 1 OS=Mus musculus OX=10090 GN=Sun1 PE=1 SV=2	Q9D666	SUN1_MOUSE	0	0	0	0	0.248945	0.381163	0.664875		0.301587	0.248945	FALSE	-0.195741	0.488925	0.733388		0.333333	-0.195741	FALSE	-0.826317	0.00625614	0.0343468		0.4	-0.826317	TRUE	-0.381631	0.162998	0.356736		0.428571	-0.381631	FALSE
O35459	O35459	sp|O35459|ECH1_MOUSE Delta(3,5)-Delta(2,4)-dienoyl-CoA isomerase, mitochondrial OS=Mus musculus OX=10090 GN=Ech1 PE=1 SV=1	O35459	ECH1_MOUSE	0	0	0	0	-0.228026	0.124532	0.413452		0.196581	-0.228026	FALSE	-0.342738	0.0272729	0.150329		0.239316	-0.342738	FALSE	-0.496007	0.0019151	0.0142672		0.307692	-0.496007	TRUE	-0.381295	0.0113151	0.0607591		0.346154	-0.381295	FALSE
Q3US41	Q3US41	sp|Q3US41|ESRP1_MOUSE Epithelial splicing regulatory protein 1 OS=Mus musculus OX=10090 GN=Esrp1 PE=1 SV=2	Q3US41	ESRP1_MOUSE	0	0	0	0	0.101976	0.656976	0.851625		0.222222	0.101976	FALSE	0.60386	0.0170303	0.119016		0.185185	0.60386	FALSE	0.121501	0.575412	0.73003		0.216667	0.121501	FALSE	-0.380383	0.0932287	0.246471		0.183333	-0.380383	FALSE
Q8BP40	Q8BP40	sp|Q8BP40|PPA6_MOUSE Lysophosphatidic acid phosphatase type 6 OS=Mus musculus OX=10090 GN=Acp6 PE=1 SV=1	Q8BP40	PPA6_MOUSE	0	0	0	0	0.0279598	0.813046	0.930967		0.277778	0.0279598	FALSE	-0.303284	0.0196667	0.126913		0.305556	-0.303284	FALSE	-0.711233	1.01305e-05	0.000376433		0.3	-0.711233	TRUE	-0.379989	0.0034304	0.026542		0.325	-0.379989	TRUE
Q9D855	Q9D855	sp|Q9D855|QCR7_MOUSE Cytochrome b-c1 complex subunit 7 OS=Mus musculus OX=10090 GN=Uqcrb PE=1 SV=3	Q9D855	QCR7_MOUSE	0	0	0	0	-0.0938558	0.460287	0.719471		0.222222	-0.0938558	FALSE	-0.270762	0.0450595	0.194403		0.259259	-0.270762	FALSE	-0.556216	0.000251202	0.00338678		0.333333	-0.556216	TRUE	-0.37931	0.00539944	0.0356477		0.366667	-0.37931	TRUE
Q9R078	Q9R078	sp|Q9R078|AAKB1_MOUSE 5-AMP-activated protein kinase subunit beta-1 OS=Mus musculus OX=10090 GN=Prkab1 PE=1 SV=2	Q9R078	AAKB1_MOUSE	0	0	0	0	-0.0366274	0.853897	0.943863		0.296296	-0.0366274	FALSE	0.389918	0.0646075	0.239553		0.222222	0.389918	FALSE	0.0472568	0.801139	0.889522		0.266667	0.0472568	FALSE	-0.379288	0.0574306	0.180024		0.2	-0.379288	FALSE
Q9CR09	Q9CR09	sp|Q9CR09|UFC1_MOUSE Ubiquitin-fold modifier-conjugating enzyme 1 OS=Mus musculus OX=10090 GN=Ufc1 PE=1 SV=1	Q9CR09	UFC1_MOUSE	0	0	0	0	0.179958	0.591092	0.813153		0.277778	0.179958	FALSE	0.327263	0.333935	0.600015		0.388889	0.327263	FALSE	-0.23171	0.465005	0.644325		0.325	-0.23171	FALSE	-0.379015	0.238958	0.457165		0.425	-0.379015	FALSE
Q9CQE3	Q9CQE3	sp|Q9CQE3|RT17_MOUSE 28S ribosomal protein S17, mitochondrial OS=Mus musculus OX=10090 GN=Mrps17 PE=1 SV=1	Q9CQE3	RT17_MOUSE	0	0	0	0	0.119632	0.484877	0.735809		0.037037	0.119632	FALSE	0.0502913	0.767491	0.898048		0.111111	0.0502913	FALSE	-0.448248	0.0122587	0.0552336		0.1	-0.448248	FALSE	-0.378907	0.0294786	0.114974		0.166667	-0.378907	FALSE
Q9D869	Q9D869	sp|Q9D869|CHP2_MOUSE Calcineurin B homologous protein 2 OS=Mus musculus OX=10090 GN=Chp2 PE=2 SV=4	Q9D869	CHP2_MOUSE	0	0	0	0	-0.0451284	0.804024	0.928332		0.190476	-0.0451284	FALSE	-0.975571	6.57978e-05	0.00730274		0.380952	-0.975571	TRUE	-1.30888	1.23101e-06	9.4551e-05		0.414286	-1.30888	TRUE	-0.378441	0.0401522	0.141446		0.585714	-0.378441	FALSE
Q8BGA9	Q8BGA9	sp|Q8BGA9|OXA1L_MOUSE Mitochondrial inner membrane protein OXA1L OS=Mus musculus OX=10090 GN=Oxa1l PE=1 SV=1	Q8BGA9	OXA1L_MOUSE	0	0	0	20	-0.122374	0.589711	0.81236		0.361111	-0.122374	FALSE	0.181421	0.426943	0.684166		0.333333	0.181421	FALSE	-0.0744955	0.741871	0.85269		0.475	-0.0744955	FALSE	-0.37829	0.110065	0.275161		0.45	-0.37829	FALSE
Q3UHQ6	Q3UHQ6	sp|Q3UHQ6|DOP2_MOUSE Protein dopey-2 OS=Mus musculus OX=10090 GN=Dop1b PE=1 SV=3	Q3UHQ6	DOP2_MOUSE	0	0	0	0	0.0143269	0.93139	0.975527		0.333333	0.0143269	FALSE	0.0823572	0.62207	0.824875		0.259259	0.0823572	FALSE	-0.310197	0.062698	0.171603		0.3	-0.310197	FALSE	-0.378227	0.0269575	0.109045		0.233333	-0.378227	FALSE
Q61598;P50396	Q61598	sp|Q61598|GDIB_MOUSE Rab GDP dissociation inhibitor beta OS=Mus musculus OX=10090 GN=Gdi2 PE=1 SV=1	Q61598	GDIB_MOUSE	0	0	0	0	-0.204082	0.48161	0.733421		0.18254	-0.204082	FALSE	0.143576	0.61905	0.82339		0.166667	0.143576	FALSE	-0.0304125	0.9107	0.952549		0.221429	-0.0304125	FALSE	-0.37807	0.176637	0.373298		0.207143	-0.37807	FALSE
Q8BIP0	Q8BIP0	sp|Q8BIP0|SYDM_MOUSE Aspartate--tRNA ligase, mitochondrial OS=Mus musculus OX=10090 GN=Dars2 PE=1 SV=1	Q8BIP0	SYDM_MOUSE	0	20	0	20	-0.109874	0.420826	0.690073		0.222222	-0.109874	FALSE	-0.179437	0.176027	0.427797		0.111111	-0.179437	FALSE	-0.447605	0.00486749	0.02861		0.45	-0.447605	TRUE	-0.378042	0.00995043	0.055381		0.35	-0.378042	FALSE
Q8JZN7	Q8JZN7	sp|Q8JZN7|MIRO2_MOUSE Mitochondrial Rho GTPase 2 OS=Mus musculus OX=10090 GN=Rhot2 PE=1 SV=1	Q8JZN7	MIRO2_MOUSE	0	0	0	0	0.0526262	0.711232	0.883106		0.25	0.0526262	FALSE	0.0284316	0.841218	0.927449		0.25	0.0284316	FALSE	-0.401477	0.008054	0.041314		0.258333	-0.401477	TRUE	-0.377282	0.0117071	0.0622069		0.258333	-0.377282	FALSE
Q9DCC4	Q9DCC4	sp|Q9DCC4|P5CR3_MOUSE Pyrroline-5-carboxylate reductase 3 OS=Mus musculus OX=10090 GN=Pycr3 PE=1 SV=2	Q9DCC4	P5CR3_MOUSE	25	0	20	20	-0.367464	0.397647	0.673555		0.333333	-0.367464	FALSE	-0.874651	0.0691078	0.250423		0.555556	-0.874651	FALSE	-0.884402	0.0403308	0.127082		0.433333	-0.884402	FALSE	-0.377215	0.370745	0.590121		0.633333	-0.377215	FALSE
Q921L5	Q921L5	sp|Q921L5|COG2_MOUSE Conserved oligomeric Golgi complex subunit 2 OS=Mus musculus OX=10090 GN=Cog2 PE=1 SV=2	Q921L5	COG2_MOUSE	0	0	0	0	-0.400164	0.00371018	0.110287		0.358025	-0.400164	FALSE	0.00233042	0.98432	0.993616		0.308642	0.00233042	FALSE	0.0253897	0.82049	0.900264		0.4	0.0253897	FALSE	-0.377105	0.00372222	0.0278938		0.355556	-0.377105	TRUE
Q6PEM6	Q6PEM6	sp|Q6PEM6|GRM2B_MOUSE GRAM domain-containing protein 2B OS=Mus musculus OX=10090 GN=Gramd2b PE=1 SV=2	Q6PEM6	GRM2B_MOUSE	0	0	0	0	-0.657318	0.0469216	0.279323		0.277778	-0.657318	FALSE	-0.11874	0.701229	0.865972		0.166667	-0.11874	FALSE	0.161564	0.580812	0.73433		0.45	0.161564	FALSE	-0.377013	0.207578	0.416796		0.35	-0.377013	FALSE
O70570	O70570	sp|O70570|PIGR_MOUSE Polymeric immunoglobulin receptor OS=Mus musculus OX=10090 GN=Pigr PE=1 SV=1	O70570	PIGR_MOUSE	0	0	0	0	-0.261227	0.0606321	0.312116		0.222222	-0.261227	FALSE	0.467504	0.00246609	0.0429831		0.132616	0.467504	TRUE	0.351786	0.0110473	0.0521071		0.245161	0.351786	FALSE	-0.376945	0.00724459	0.0442806		0.164516	-0.376945	TRUE
Q9CYA0	Q9CYA0	sp|Q9CYA0|CREL2_MOUSE Protein disulfide isomerase Creld2 OS=Mus musculus OX=10090 GN=Creld2 PE=1 SV=1	Q9CYA0	CREL2_MOUSE	0	0	0	0	-0.27526	0.602291	0.821208		0.333333	-0.27526	FALSE	0.43822	0.410042	0.669352		0.185185	0.43822	FALSE	0.337292	0.499588	0.670888		0.233333	0.337292	FALSE	-0.376187	0.452305	0.661557		0.1	-0.376187	FALSE
Q8QZT1	Q8QZT1	sp|Q8QZT1|THIL_MOUSE Acetyl-CoA acetyltransferase, mitochondrial OS=Mus musculus OX=10090 GN=Acat1 PE=1 SV=1	Q8QZT1	THIL_MOUSE	0	0	0	0	0.0998953	0.196228	0.505063		0.143275	0.0998953	FALSE	-0.119173	0.127449	0.359918		0.201754	-0.119173	FALSE	-0.594276	3.84784e-07	5.09728e-05		0.236842	-0.594276	TRUE	-0.375207	7.53072e-05	0.0025864		0.289474	-0.375207	TRUE
Q9CR68	Q9CR68	sp|Q9CR68|UCRI_MOUSE Cytochrome b-c1 complex subunit Rieske, mitochondrial OS=Mus musculus OX=10090 GN=Uqcrfs1 PE=1 SV=1	Q9CR68	UCRI_MOUSE	0	0	0	0	0.111187	0.326536	0.620749		0.138889	0.111187	FALSE	-0.120603	0.288602	0.556045		0.143519	-0.120603	FALSE	-0.606679	3.08033e-05	0.000775948		0.191667	-0.606679	TRUE	-0.374889	0.00248292	0.0223389		0.195833	-0.374889	TRUE
E9Q912	E9Q912	sp|E9Q912|GDS1_MOUSE Rap1 GTPase-GDP dissociation stimulator 1 OS=Mus musculus OX=10090 GN=Rap1gds1 PE=2 SV=1	E9Q912	GDS1_MOUSE	100	60	0	20			0	oneConditionMissing	0.888889	1000	TRUE			0	oneConditionMissing	0.722222	1000	TRUE	0.190118	0.324708	0.515573		0.7	0.190118	FALSE	-0.374844	0.0283256	0.112638		0.55	-0.374844	FALSE
Q6ZQE4	Q6ZQE4	sp|Q6ZQE4|NEMP1_MOUSE Nuclear envelope integral membrane protein 1 OS=Mus musculus OX=10090 GN=Nemp1 PE=1 SV=2	Q6ZQE4	NEMP1_MOUSE	25	0	0	40	0.230022	0.461272	0.719488		0.388889	0.230022	FALSE	0.585036	0.0767951	0.265587		0.333333	0.585036	FALSE	-0.0193892	0.949901	0.9742		0.4	-0.0193892	FALSE	-0.374402	0.239075	0.457165		0.35	-0.374402	FALSE
Q8K310	Q8K310	sp|Q8K310|MATR3_MOUSE Matrin-3 OS=Mus musculus OX=10090 GN=Matr3 PE=1 SV=1	Q8K310	MATR3_MOUSE	0	0	0	0	0.110015	0.326644	0.620749		0.144781	0.110015	FALSE	0.434681	0.00114399	0.0304361		0.151515	0.434681	TRUE	-0.0496457	0.634439	0.771453		0.157576	-0.0496457	FALSE	-0.374311	0.00232469	0.0217494		0.163636	-0.374311	TRUE
Q8R1V4	Q8R1V4	sp|Q8R1V4|TMED4_MOUSE Transmembrane emp24 domain-containing protein 4 OS=Mus musculus OX=10090 GN=Tmed4 PE=1 SV=1	Q8R1V4	TMED4_MOUSE	0	0	0	0	-0.114016	0.381605	0.664875		0.188889	-0.114016	FALSE	-0.166813	0.207	0.46853		0.322222	-0.166813	FALSE	-0.426713	0.00274514	0.0183834		0.32	-0.426713	TRUE	-0.373916	0.00680432	0.0423782		0.44	-0.373916	TRUE
P26350	P26350	sp|P26350|PTMA_MOUSE Prothymosin alpha OS=Mus musculus OX=10090 GN=Ptma PE=1 SV=2	P26350	PTMA_MOUSE	0	0	0	0	-0.15148	0.727857	0.892383		0.175926	-0.15148	FALSE	0.0398965	0.926836	0.966682		0.203704	0.0398965	FALSE	-0.182199	0.657507	0.786274		0.191667	-0.182199	FALSE	-0.373576	0.368384	0.588873		0.216667	-0.373576	FALSE
Q9CRD0	Q9CRD0	sp|Q9CRD0|OCAD1_MOUSE OCIA domain-containing protein 1 OS=Mus musculus OX=10090 GN=Ociad1 PE=1 SV=1	Q9CRD0	OCAD1_MOUSE	0	0	0	0	0.256015	0.0425614	0.262823		0.435185	0.256015	FALSE	0.127716	0.286338	0.555279		0.527778	0.127716	FALSE	-0.501194	0.000345829	0.0041654		0.466667	-0.501194	TRUE	-0.372894	0.00376988	0.0280324		0.55	-0.372894	TRUE
O88844	O88844	sp|O88844|IDHC_MOUSE Isocitrate dehydrogenase [NADP] cytoplasmic OS=Mus musculus OX=10090 GN=Idh1 PE=1 SV=2	O88844	IDHC_MOUSE	0	0	0	0	-0.163726	0.432214	0.696945		0.18254	-0.163726	FALSE	-0.225516	0.283764	0.554144		0.202381	-0.225516	FALSE	-0.434561	0.0382223	0.122722		0.271429	-0.434561	FALSE	-0.372771	0.0702371	0.202863		0.289286	-0.372771	FALSE
Q9Z1N5	Q9Z1N5	sp|Q9Z1N5|DX39B_MOUSE Spliceosome RNA helicase Ddx39b OS=Mus musculus OX=10090 GN=Ddx39b PE=1 SV=1	Q9Z1N5	DX39B_MOUSE	0	0	0	0	0.140901	0.322587	0.618505		0.0909091	0.140901	FALSE	0.393859	0.0119423	0.0960772		0.0808081	0.393859	FALSE	-0.119217	0.373171	0.56347		0.109091	-0.119217	FALSE	-0.372175	0.0117868	0.0625214		0.1	-0.372175	FALSE
Q91V12	Q91V12	sp|Q91V12|BACH_MOUSE Cytosolic acyl coenzyme A thioester hydrolase OS=Mus musculus OX=10090 GN=Acot7 PE=1 SV=2	Q91V12	BACH_MOUSE	0	0	0	0	-0.0472908	0.811296	0.930704		0.288889	-0.0472908	FALSE	0.0447902	0.821083	0.917592		0.288889	0.0447902	FALSE	-0.279918	0.147918	0.304314		0.24	-0.279918	FALSE	-0.371999	0.0607693	0.186091		0.24	-0.371999	FALSE
Q80X45	Q80X45	sp|Q80X45|KISHB_MOUSE Protein kish-B OS=Mus musculus OX=10090 GN=Tmem167b PE=3 SV=1	Q80X45	KISHB_MOUSE	0	20	0	20	-0.355461	0.126231	0.414214		0.333333	-0.355461	FALSE	-0.164504	0.439708	0.69514		0.222222	-0.164504	FALSE	-0.180534	0.421581	0.606782		0.5	-0.180534	FALSE	-0.371491	0.0950893	0.250451		0.4	-0.371491	FALSE
P31001	P31001	sp|P31001|DESM_MOUSE Desmin OS=Mus musculus OX=10090 GN=Des PE=1 SV=3	P31001	DESM_MOUSE	0	0	0	0	0.85826	0.22652	0.537831		0.24183	0.85826	FALSE	-0.333509	0.63118	0.830306		0.320261	-0.333509	FALSE	-1.56313	0.0277832	0.0988966		0.311765	-1.56313	FALSE	-0.371359	0.571326	0.750096		0.382353	-0.371359	FALSE
Q8CIE6	Q8CIE6	sp|Q8CIE6|COPA_MOUSE Coatomer subunit alpha OS=Mus musculus OX=10090 GN=Copa PE=1 SV=2	Q8CIE6	COPA_MOUSE	0	0	0	0	-0.155704	0.11293	0.392666		0.242123	-0.155704	FALSE	0.303775	0.00501226	0.0602962		0.20398	0.303775	FALSE	0.0882169	0.327681	0.519482		0.243284	0.0882169	FALSE	-0.371262	0.000687362	0.0100309		0.208955	-0.371262	TRUE
Q8VH51	Q8VH51	sp|Q8VH51|RBM39_MOUSE RNA-binding protein 39 OS=Mus musculus OX=10090 GN=Rbm39 PE=1 SV=2	Q8VH51	RBM39_MOUSE	0	0	0	0	0.139473	0.307375	0.605092		0.303704	0.139473	FALSE	0.444048	0.00425888	0.055933		0.274074	0.444048	FALSE	-0.0664541	0.601153	0.750709		0.32	-0.0664541	FALSE	-0.37103	0.00931574	0.0535795		0.293333	-0.37103	FALSE
P45952	P45952	sp|P45952|ACADM_MOUSE Medium-chain specific acyl-CoA dehydrogenase, mitochondrial OS=Mus musculus OX=10090 GN=Acadm PE=1 SV=1	P45952	ACADM_MOUSE	0	0	0	0	-0.0838012	0.478645	0.732956		0.0897436	-0.0838012	FALSE	-0.485717	0.000755101	0.0229209		0.196581	-0.485717	TRUE	-0.772608	3.5918e-06	0.000188693		0.180769	-0.772608	TRUE	-0.370692	0.00388407	0.0286838		0.276923	-0.370692	TRUE
Q9CQE7	Q9CQE7	sp|Q9CQE7|ERGI3_MOUSE Endoplasmic reticulum-Golgi intermediate compartment protein 3 OS=Mus musculus OX=10090 GN=Ergic3 PE=1 SV=1	Q9CQE7	ERGI3_MOUSE	0	0	20	0	-0.202931	0.466778	0.722999		0.62963	-0.202931	FALSE	0.451751	0.136448	0.373873		0.592593	0.451751	FALSE	0.285196	0.283561	0.472912		0.533333	0.285196	FALSE	-0.369485	0.194678	0.398502		0.5	-0.369485	FALSE
Q9CPV4	Q9CPV4	sp|Q9CPV4|GLOD4_MOUSE Glyoxalase domain-containing protein 4 OS=Mus musculus OX=10090 GN=Glod4 PE=1 SV=1	Q9CPV4	GLOD4_MOUSE	0	0	0	0	0.0134319	0.927343	0.974932		0.388889	0.0134319	FALSE	0.188312	0.213194	0.475396		0.357143	0.188312	FALSE	-0.194282	0.175295	0.342387		0.392857	-0.194282	FALSE	-0.369162	0.0163514	0.0781689		0.364286	-0.369162	FALSE
P26443	P26443	sp|P26443|DHE3_MOUSE Glutamate dehydrogenase 1, mitochondrial OS=Mus musculus OX=10090 GN=Glud1 PE=1 SV=1	P26443	DHE3_MOUSE	0	0	0	0	0.0107655	0.90232	0.962644		0.138889	0.0107655	FALSE	-0.096727	0.279696	0.549784		0.14899	-0.096727	FALSE	-0.476591	3.13005e-05	0.000775948		0.177273	-0.476591	TRUE	-0.369098	0.000391496	0.00694222		0.186364	-0.369098	TRUE
Q3UM29	Q3UM29	sp|Q3UM29|COG7_MOUSE Conserved oligomeric Golgi complex subunit 7 OS=Mus musculus OX=10090 GN=Cog7 PE=1 SV=1	Q3UM29	COG7_MOUSE	0	20	20	80	-0.184684	0.404484	0.677192		0.5	-0.184684	FALSE	0.16538	0.453593	0.70515		0.5	0.16538	FALSE	-0.0188122	0.956294	0.976812		0.7	-0.0188122	FALSE	-0.368876	0.297855	0.51545		0.7	-0.368876	FALSE
Q7TMK9	Q7TMK9	sp|Q7TMK9|HNRPQ_MOUSE Heterogeneous nuclear ribonucleoprotein Q OS=Mus musculus OX=10090 GN=Syncrip PE=1 SV=2	Q7TMK9	HNRPQ_MOUSE	0	0	0	0	0.118279	0.45147	0.712248		0.292181	0.118279	FALSE	0.618846	0.00105808	0.0294419		0.251029	0.618846	TRUE	0.132343	0.373396	0.56347		0.311111	0.132343	FALSE	-0.368224	0.0220744	0.0957762		0.274074	-0.368224	FALSE
Q8JZQ5	Q8JZQ5	sp|Q8JZQ5|AOC1_MOUSE Amiloride-sensitive amine oxidase [copper-containing] OS=Mus musculus OX=10090 GN=Aoc1 PE=2 SV=1	Q8JZQ5	AOC1_MOUSE	25	20	0	20	-0.275406	0.586572	0.810189		0.444444	-0.275406	FALSE	-0.00558849	0.990733	0.995657		0.333333	-0.00558849	FALSE	-0.0976187	0.834185	0.908421		0.55	-0.0976187	FALSE	-0.367436	0.412588	0.63283		0.45	-0.367436	FALSE
Q9CX34	Q9CX34	sp|Q9CX34|SGT1_MOUSE Protein SGT1 homolog OS=Mus musculus OX=10090 GN=Sugt1 PE=1 SV=3	Q9CX34	SGT1_MOUSE	0	0	0	0	-0.281745	0.315076	0.613036		0.222222	-0.281745	FALSE	0.0951719	0.730388	0.882714		0.240741	0.0951719	FALSE	0.00952353	0.970765	0.985145		0.283333	0.00952353	FALSE	-0.367393	0.171078	0.366468		0.3	-0.367393	FALSE
Q9JIY5;A2RT60	Q9JIY5	sp|Q9JIY5|HTRA2_MOUSE Serine protease HTRA2, mitochondrial OS=Mus musculus OX=10090 GN=Htra2 PE=1 SV=2	Q9JIY5	HTRA2_MOUSE	0	0	0	0	-0.0418663	0.793245	0.922916		0.333333	-0.0418663	FALSE	-0.0224982	0.887898	0.948237		0.361111	-0.0224982	FALSE	-0.347238	0.033058	0.111796		0.35	-0.347238	FALSE	-0.366606	0.0255865	0.105491		0.375	-0.366606	FALSE
Q9JKB3	Q9JKB3	sp|Q9JKB3|YBOX3_MOUSE Y-box-binding protein 3 OS=Mus musculus OX=10090 GN=Ybx3 PE=1 SV=2	Q9JKB3	YBOX3_MOUSE	0	0	0	0	-0.212316	0.3212	0.617792		0.361111	-0.212316	FALSE	0.825497	0.00118613	0.0306579		0.138889	0.825497	TRUE	0.671326	0.00364153	0.0228662		0.225	0.671326	TRUE	-0.366487	0.0799235	0.222053		0.025	-0.366487	FALSE
Q9WV91	Q9WV91	sp|Q9WV91|FPRP_MOUSE Prostaglandin F2 receptor negative regulator OS=Mus musculus OX=10090 GN=Ptgfrn PE=1 SV=2	Q9WV91	FPRP_MOUSE	0	0	0	0	0.222503	0.198319	0.507429		0.240741	0.222503	FALSE	0.222136	0.199021	0.45799		0.259259	0.222136	FALSE	-0.366413	0.0328224	0.111122		0.266667	-0.366413	FALSE	-0.366045	0.0329732	0.124097		0.283333	-0.366045	FALSE
P20060	P20060	sp|P20060|HEXB_MOUSE Beta-hexosaminidase subunit beta OS=Mus musculus OX=10090 GN=Hexb PE=1 SV=2	P20060	HEXB_MOUSE	0	0	0	0	-0.469978	0.159208	0.464614		0.222222	-0.469978	FALSE	-1.12626	0.00290935	0.0474411		0.3125	-1.12626	TRUE	-1.02231	0.00381591	0.0237773		0.3375	-1.02231	TRUE	-0.366025	0.239942	0.457676		0.41875	-0.366025	FALSE
P47738	P47738	sp|P47738|ALDH2_MOUSE Aldehyde dehydrogenase, mitochondrial OS=Mus musculus OX=10090 GN=Aldh2 PE=1 SV=1	P47738	ALDH2_MOUSE	0	0	0	0	-0.00845249	0.95359	0.982762		0.134259	-0.00845249	FALSE	-0.663467	0.000317226	0.0155838		0.226852	-0.663467	TRUE	-1.01979	1.68028e-06	0.000121089		0.19375	-1.01979	TRUE	-0.364778	0.0161668	0.0774078		0.277083	-0.364778	FALSE
Q8BG05	Q8BG05	sp|Q8BG05|ROA3_MOUSE Heterogeneous nuclear ribonucleoprotein A3 OS=Mus musculus OX=10090 GN=Hnrnpa3 PE=1 SV=1	Q8BG05	ROA3_MOUSE	0	0	0	0	0.531662	0.0384065	0.255903		0.240363	0.531662	FALSE	0.208134	0.388282	0.651001		0.297052	0.208134	FALSE	-0.687236	0.007143	0.0380039		0.273469	-0.687236	TRUE	-0.363708	0.12037	0.293553		0.32449	-0.363708	FALSE
Q6ZQ88	Q6ZQ88	sp|Q6ZQ88|KDM1A_MOUSE Lysine-specific histone demethylase 1A OS=Mus musculus OX=10090 GN=Kdm1a PE=1 SV=2	Q6ZQ88	KDM1A_MOUSE	0	0	0	0	0.114476	0.745317	0.901803		0.4	0.114476	FALSE	0.223744	0.527603	0.760923		0.4	0.223744	FALSE	-0.254289	0.447774	0.628162		0.48	-0.254289	FALSE	-0.363557	0.282587	0.502796		0.48	-0.363557	FALSE
Q62376	Q62376	sp|Q62376|RU17_MOUSE U1 small nuclear ribonucleoprotein 70 kDa OS=Mus musculus OX=10090 GN=Snrnp70 PE=1 SV=2	Q62376	RU17_MOUSE	0	0	0	0	0.327269	0.00857907	0.1391		0.189542	0.327269	FALSE	0.333393	0.00764447	0.0747925		0.215686	0.333393	FALSE	-0.357199	0.00323361	0.0209189		0.288235	-0.357199	TRUE	-0.363323	0.00285918	0.0242911		0.311765	-0.363323	TRUE
Q9ERI2	Q9ERI2	sp|Q9ERI2|RB27A_MOUSE Ras-related protein Rab-27A OS=Mus musculus OX=10090 GN=Rab27a PE=1 SV=1	Q9ERI2	RB27A_MOUSE	25	20	0	0	-0.320512	0.504237	0.752384		0.62963	-0.320512	FALSE	-0.110865	0.80765	0.909274		0.518519	-0.110865	FALSE	-0.153675	0.713738	0.831966		0.533333	-0.153675	FALSE	-0.363321	0.364229	0.586227		0.433333	-0.363321	FALSE
P15105	P15105	sp|P15105|GLNA_MOUSE Glutamine synthetase OS=Mus musculus OX=10090 GN=Glul PE=1 SV=6	P15105	GLNA_MOUSE	25	20	0	0	-0.45324	0.209251	0.515105		0.388889	-0.45324	FALSE	-0.569938	0.105937	0.320028		0.333333	-0.569938	FALSE	-0.479981	0.135201	0.285883		0.35	-0.479981	FALSE	-0.363283	0.223348	0.435863		0.3	-0.363283	FALSE
Q9D8T7	Q9D8T7	sp|Q9D8T7|SLIRP_MOUSE SRA stem-loop-interacting RNA-binding protein, mitochondrial OS=Mus musculus OX=10090 GN=Slirp PE=1 SV=2	Q9D8T7	SLIRP_MOUSE	0	0	0	0	0.28773	0.143948	0.439151		0.111111	0.28773	FALSE	0.0514447	0.786564	0.904179		0.185185	0.0514447	FALSE	-0.599359	0.00390526	0.024052		0.244444	-0.599359	TRUE	-0.363073	0.0568096	0.178956		0.311111	-0.363073	FALSE
Q8CC88	Q8CC88	sp|Q8CC88|VWA8_MOUSE von Willebrand factor A domain-containing protein 8 OS=Mus musculus OX=10090 GN=Vwa8 PE=1 SV=2	Q8CC88	VWA8_MOUSE	0	0	0	0	0.00421544	0.958841	0.982781		0.176955	0.00421544	FALSE	-0.454597	4.53778e-05	0.00573462		0.281893	-0.454597	TRUE	-0.821761	1.6896e-08	6.71586e-06		0.292593	-0.821761	TRUE	-0.362948	0.000237401	0.00532406		0.387037	-0.362948	TRUE
Q60854	Q60854	sp|Q60854|SPB6_MOUSE Serpin B6 OS=Mus musculus OX=10090 GN=Serpinb6 PE=1 SV=1	Q60854	SPB6_MOUSE	0	0	0	0	-0.0694617	0.797928	0.924708		0.3125	-0.0694617	FALSE	0.0832535	0.75906	0.895555		0.256944	0.0832535	FALSE	-0.210101	0.416208	0.601435		0.325	-0.210101	FALSE	-0.362816	0.169337	0.364744		0.275	-0.362816	FALSE
P12023	P12023	sp|P12023|A4_MOUSE Amyloid-beta precursor protein OS=Mus musculus OX=10090 GN=App PE=1 SV=3	P12023		0	40	60	60	0.992781	0.0760544	0.349389		0.611111	0.992781	FALSE	-0.109569	0.845301	0.930261		0.666667	-0.109569	FALSE	-1.46512	0.0370855	0.120726		0.75	-1.46512	FALSE	-0.362774	0.579726	0.754981		0.8	-0.362774	FALSE
P24270	P24270	sp|P24270|CATA_MOUSE Catalase OS=Mus musculus OX=10090 GN=Cat PE=1 SV=4	P24270	CATA_MOUSE	0	0	0	0	0.201878	0.308896	0.606791		0.231481	0.201878	FALSE	0.0326324	0.867087	0.939602		0.273148	0.0326324	FALSE	-0.531772	0.0100819	0.0490726		0.258333	-0.531772	TRUE	-0.362526	0.0632224	0.190097		0.295833	-0.362526	FALSE
Q8BG81	Q8BG81	sp|Q8BG81|PDIP3_MOUSE Polymerase delta-interacting protein 3 OS=Mus musculus OX=10090 GN=Poldip3 PE=1 SV=1	Q8BG81	PDIP3_MOUSE	0	0	0	0	0.138924	0.513628	0.75782		0.277778	0.138924	FALSE	0.29605	0.174414	0.424898		0.444444	0.29605	FALSE	-0.204954	0.31171	0.502154		0.375	-0.204954	FALSE	-0.36208	0.0841812	0.229859		0.525	-0.36208	FALSE
P68254	P68254	sp|P68254|1433T_MOUSE 14-3-3 protein theta OS=Mus musculus OX=10090 GN=Ywhaq PE=1 SV=1	P68254	1433T_MOUSE	0	0	0	0	-0.0209827	0.91536	0.967052		0.268519	-0.0209827	FALSE	0.173923	0.384453	0.649477		0.287037	0.173923	FALSE	-0.166105	0.378468	0.566958		0.283333	-0.166105	FALSE	-0.36101	0.0672848	0.196947		0.3	-0.36101	FALSE
Q9DBY1	Q9DBY1	sp|Q9DBY1|SYVN1_MOUSE E3 ubiquitin-protein ligase synoviolin OS=Mus musculus OX=10090 GN=Syvn1 PE=1 SV=3	Q9DBY1	SYVN1_MOUSE	25	0	0	0	-0.216912	0.44473	0.707634		0.333333	-0.216912	FALSE	-0.116723	0.678591	0.858666		0.333333	-0.116723	FALSE	-0.260304	0.294231	0.48508		0.4	-0.260304	FALSE	-0.360493	0.15349	0.34575		0.4	-0.360493	FALSE
P63037	P63037	sp|P63037|DNJA1_MOUSE DnaJ homolog subfamily A member 1 OS=Mus musculus OX=10090 GN=Dnaja1 PE=1 SV=1	P63037	DNJA1_MOUSE	0	0	0	0	-0.186737	0.380928	0.664875		0.365079	-0.186737	FALSE	0.554742	0.0170702	0.119021		0.222222	0.554742	FALSE	0.380993	0.0696628	0.183777		0.328571	0.380993	FALSE	-0.360486	0.0843523	0.23012		0.2	-0.360486	FALSE
Q01768	Q01768	sp|Q01768|NDKB_MOUSE Nucleoside diphosphate kinase B OS=Mus musculus OX=10090 GN=Nme2 PE=1 SV=1	Q01768	NDKB_MOUSE	0	0	0	0	-0.0196292	0.946301	0.982121		0.185185	-0.0196292	FALSE	-0.123287	0.673191	0.856455		0.160494	-0.123287	FALSE	-0.461944	0.107946	0.246746		0.244444	-0.461944	FALSE	-0.358287	0.204695	0.413457		0.222222	-0.358287	FALSE
Q91YW3	Q91YW3	sp|Q91YW3|DNJC3_MOUSE DnaJ homolog subfamily C member 3 OS=Mus musculus OX=10090 GN=Dnajc3 PE=1 SV=1	Q91YW3	DNJC3_MOUSE	0	0	0	0	-0.135654	0.387939	0.668312		0.236111	-0.135654	FALSE	0.056289	0.717309	0.874286		0.173611	0.056289	FALSE	-0.166052	0.266368	0.452352		0.28125	-0.166052	FALSE	-0.357995	0.0250459	0.104592		0.225	-0.357995	FALSE
Q921F4	Q921F4	sp|Q921F4|HNRLL_MOUSE Heterogeneous nuclear ribonucleoprotein L-like OS=Mus musculus OX=10090 GN=Hnrnpll PE=1 SV=3	Q921F4	HNRLL_MOUSE	0	0	0	0	-0.0438222	0.813368	0.930967		0.464646	-0.0438222	FALSE	0.438313	0.0296349	0.15497		0.424242	0.438313	FALSE	0.124373	0.480621	0.657295		0.490909	0.124373	FALSE	-0.357762	0.0550245	0.175549		0.454545	-0.357762	FALSE
O35215	O35215	sp|O35215|DOPD_MOUSE D-dopachrome decarboxylase OS=Mus musculus OX=10090 GN=Ddt PE=1 SV=3	O35215	DOPD_MOUSE	75	20	0	20	0.492706	0.336684	0.627898		0.722222	0.492706	FALSE	0.850416	0.105809	0.320018		0.444444	0.850416	FALSE	9.12669e-05	0.99977	0.99977		0.45	9.12669e-05	FALSE	-0.357619	0.25016	0.467151		0.2	-0.357619	FALSE
P53986	P53986	sp|P53986|MOT1_MOUSE Monocarboxylate transporter 1 OS=Mus musculus OX=10090 GN=Slc16a1 PE=1 SV=1	P53986	MOT1_MOUSE	0	0	0	0	-0.529675	0.00442628	0.114253		0.119048	-0.529675	FALSE	-0.318068	0.0628941	0.236379		0.142857	-0.318068	FALSE	-0.145399	0.345474	0.53843		0.192857	-0.145399	FALSE	-0.357006	0.0303147	0.116341		0.214286	-0.357006	FALSE
Q9Z0S9	Q9Z0S9	sp|Q9Z0S9|PRAF1_MOUSE Prenylated Rab acceptor protein 1 OS=Mus musculus OX=10090 GN=Rabac1 PE=1 SV=1	Q9Z0S9	PRAF1_MOUSE	0	0	0	0	0.0574432	0.574558	0.802423		0.111111	0.0574432	FALSE	0.219546	0.0444576	0.192904		0	0.219546	FALSE	-0.194847	0.0566935	0.160246		0.2	-0.194847	FALSE	-0.35695	0.0018073	0.017897		0.1	-0.35695	TRUE
P60335;P57724	P60335	sp|P60335|PCBP1_MOUSE Poly(rC)-binding protein 1 OS=Mus musculus OX=10090 GN=Pcbp1 PE=1 SV=1	P60335	PCBP1_MOUSE	0	0	0	0	0.358799	0.0864606	0.36126		0.306878	0.358799	FALSE	0.54395	0.0139727	0.104585		0.285714	0.54395	FALSE	-0.171529	0.366944	0.557923		0.266667	-0.171529	FALSE	-0.35668	0.072143	0.206996		0.247619	-0.35668	FALSE
Q8R015	Q8R015	sp|Q8R015|BL1S5_MOUSE Biogenesis of lysosome-related organelles complex 1 subunit 5 OS=Mus musculus OX=10090 GN=Bloc1s5 PE=1 SV=1	Q8R015	BL1S5_MOUSE	0	0	20	0	-0.0448803	0.803601	0.928198		0.222222	-0.0448803	FALSE	-0.23903	0.221139	0.484271		0.277778	-0.23903	FALSE	-0.549794	0.00533383	0.0307225		0.4	-0.549794	TRUE	-0.355643	0.0642906	0.192241		0.45	-0.355643	FALSE
Q99N93	Q99N93	sp|Q99N93|RM16_MOUSE 39S ribosomal protein L16, mitochondrial OS=Mus musculus OX=10090 GN=Mrpl16 PE=1 SV=1	Q99N93	RM16_MOUSE	0	0	0	0	0.14024	0.261662	0.565487		0.296296	0.14024	FALSE	0.165945	0.18775	0.443099		0.277778	0.165945	FALSE	-0.329046	0.0109335	0.0519315		0.383333	-0.329046	FALSE	-0.354751	0.00688894	0.0425329		0.366667	-0.354751	TRUE
Q9CYA6	Q9CYA6	sp|Q9CYA6|ZCHC8_MOUSE Zinc finger CCHC domain-containing protein 8 OS=Mus musculus OX=10090 GN=Zcchc8 PE=1 SV=3	Q9CYA6	ZCHC8_MOUSE	0	0	0	0	0.282061	0.102533	0.379314		0.333333	0.282061	FALSE	0.534842	0.00488666	0.0592849		0.277778	0.534842	FALSE	-0.101369	0.517494	0.683888		0.25	-0.101369	FALSE	-0.35415	0.0351394	0.129909		0.2	-0.35415	FALSE
Q9CW46	Q9CW46	sp|Q9CW46|RAVR1_MOUSE Ribonucleoprotein PTB-binding 1 OS=Mus musculus OX=10090 GN=Raver1 PE=1 SV=2	Q9CW46	RAVR1_MOUSE	0	0	0	0	0.180206	0.38953	0.66873		0.493827	0.180206	FALSE	0.615198	0.00852476	0.0793117		0.432099	0.615198	FALSE	0.0811708	0.678042	0.803576		0.477778	0.0811708	FALSE	-0.353821	0.084812	0.230755		0.422222	-0.353821	FALSE
Q9D7B6	Q9D7B6	sp|Q9D7B6|ACAD8_MOUSE Isobutyryl-CoA dehydrogenase, mitochondrial OS=Mus musculus OX=10090 GN=Acad8 PE=1 SV=2	Q9D7B6	ACAD8_MOUSE	0	0	0	0	-0.230082	0.0549612	0.300704		0.3	-0.230082	FALSE	-0.365828	0.00476902	0.0587985		0.288889	-0.365828	FALSE	-0.489495	0.000286792	0.00368715		0.39	-0.489495	TRUE	-0.35375	0.0040072	0.0291694		0.38	-0.35375	TRUE
P41216	P41216	sp|P41216|ACSL1_MOUSE Long-chain-fatty-acid--CoA ligase 1 OS=Mus musculus OX=10090 GN=Acsl1 PE=1 SV=2	P41216	ACSL1_MOUSE	0	0	0	0	-0.364191	0.0131837	0.163155		0.324074	-0.364191	FALSE	-0.136128	0.310152	0.574995		0.268519	-0.136128	FALSE	-0.125423	0.320911	0.512483		0.4	-0.125423	FALSE	-0.353486	0.011149	0.0603985		0.35	-0.353486	FALSE
Q9WVE8	Q9WVE8	sp|Q9WVE8|PACN2_MOUSE Protein kinase C and casein kinase substrate in neurons protein 2 OS=Mus musculus OX=10090 GN=Pacsin2 PE=1 SV=1	Q9WVE8	PACN2_MOUSE	0	0	0	20	-0.11697	0.722869	0.889865		0.333333	-0.11697	FALSE	-0.23988	0.470309	0.717744		0.444444	-0.23988	FALSE	-0.474993	0.163835	0.326763		0.475	-0.474993	FALSE	-0.352082	0.294471	0.512173		0.575	-0.352082	FALSE
Q9CXJ1	Q9CXJ1	sp|Q9CXJ1|SYEM_MOUSE Probable glutamate--tRNA ligase, mitochondrial OS=Mus musculus OX=10090 GN=Ears2 PE=1 SV=1	Q9CXJ1	SYEM_MOUSE	0	0	0	0	0.450733	0.0024775	0.096504		0	0.450733	FALSE	0.225588	0.0894173	0.291303		0	0.225588	FALSE	-0.577076	0.000182437	0.00265973		0.05	-0.577076	TRUE	-0.351931	0.00888485	0.0518141		0.05	-0.351931	FALSE
Q8CG50;P35294	Q8CG50	sp|Q8CG50|RAB43_MOUSE Ras-related protein Rab-43 OS=Mus musculus OX=10090 GN=Rab43 PE=1 SV=1	Q8CG50	RAB43_MOUSE	0	0	0	20	0.495388	0.0219621	0.199279		0.333333	0.495388	FALSE	0.649211	0.00452007	0.0571224		0.259259	0.649211	FALSE	-0.197614	0.321499	0.512881		0.266667	-0.197614	FALSE	-0.351437	0.0889734	0.239302		0.2	-0.351437	FALSE
Q80YW5	Q80YW5	sp|Q80YW5|BSPRY_MOUSE B box and SPRY domain-containing protein OS=Mus musculus OX=10090 GN=Bspry PE=1 SV=1	Q80YW5	BSPRY_MOUSE	0	0	0	0	0.139322	0.667995	0.858931		0.430556	0.139322	FALSE	0.169427	0.602508	0.814352		0.361111	0.169427	FALSE	-0.320581	0.302533	0.492604		0.4875	-0.320581	FALSE	-0.350686	0.261045	0.480212		0.425	-0.350686	FALSE
P46735	P46735	sp|P46735|MYO1B_MOUSE Unconventional myosin-Ib OS=Mus musculus OX=10090 GN=Myo1b PE=1 SV=3	P46735	MYO1B_MOUSE	0	0	0	0	-0.299168	0.142628	0.436374		0.32716	-0.299168	FALSE	0.345671	0.0940217	0.298918		0.234568	0.345671	FALSE	0.294225	0.127353	0.27488		0.316667	0.294225	FALSE	-0.350614	0.0736248	0.210062		0.233333	-0.350614	FALSE
Q99MD9	Q99MD9	sp|Q99MD9|NASP_MOUSE Nuclear autoantigenic sperm protein OS=Mus musculus OX=10090 GN=Nasp PE=1 SV=2	Q99MD9	NASP_MOUSE	0	0	0	0	0.184952	0.582984	0.809277		0.388889	0.184952	FALSE	0.428353	0.213347	0.475396		0.361111	0.428353	FALSE	-0.107185	0.734939	0.848563		0.4	-0.107185	FALSE	-0.350586	0.276956	0.497843		0.375	-0.350586	FALSE
Q9R1I1	Q9R1I1	sp|Q9R1I1|CHST4_MOUSE Carbohydrate sulfotransferase 4 OS=Mus musculus OX=10090 GN=Chst4 PE=1 SV=1	Q9R1I1	CHST4_MOUSE	0	20	0	20	-0.264749	0.34893	0.637322		0.277778	-0.264749	FALSE	0.231823	0.386089	0.649477		0.166667	0.231823	FALSE	0.146797	0.599138	0.749122		0.3	0.146797	FALSE	-0.349774	0.19905	0.405275		0.2	-0.349774	FALSE
Q99LC5	Q99LC5	sp|Q99LC5|ETFA_MOUSE Electron transfer flavoprotein subunit alpha, mitochondrial OS=Mus musculus OX=10090 GN=Etfa PE=1 SV=2	Q99LC5	ETFA_MOUSE	0	0	0	0	0.00255783	0.981785	0.992525		0.0952381	0.00255783	FALSE	-0.261936	0.0311777	0.159733		0.139683	-0.261936	FALSE	-0.614104	2.85555e-05	0.000763233		0.16	-0.614104	TRUE	-0.34961	0.00424846	0.0302807		0.2	-0.34961	TRUE
Q61543	Q61543	sp|Q61543|GSLG1_MOUSE Golgi apparatus protein 1 OS=Mus musculus OX=10090 GN=Glg1 PE=1 SV=1	Q61543	GSLG1_MOUSE	0	0	0	0	-0.0229829	0.932971	0.976111		0.255255	-0.0229829	FALSE	0.223607	0.41838	0.677078		0.246246	0.223607	FALSE	-0.102654	0.691055	0.814878		0.275676	-0.102654	FALSE	-0.349243	0.188253	0.389004		0.267568	-0.349243	FALSE
Q9JIF7	Q9JIF7	sp|Q9JIF7|COPB_MOUSE Coatomer subunit beta OS=Mus musculus OX=10090 GN=Copb1 PE=1 SV=1	Q9JIF7	COPB_MOUSE	0	0	0	0	-0.0180976	0.82471	0.93597		0.238482	-0.0180976	FALSE	0.310399	0.0015235	0.0342281		0.195122	0.310399	TRUE	-0.0204686	0.790541	0.881691		0.24878	-0.0204686	FALSE	-0.348966	0.000340224	0.00660944		0.209756	-0.348966	TRUE
Q9QUH0	Q9QUH0	sp|Q9QUH0|GLRX1_MOUSE Glutaredoxin-1 OS=Mus musculus OX=10090 GN=Glrx PE=1 SV=3	Q9QUH0	GLRX1_MOUSE	0	0	0	20	-0.852302	0.0159615	0.175044		0.296296	-0.852302	FALSE	0.0111435	0.97193	0.988553		0.185185	0.0111435	FALSE	0.514528	0.120367	0.264798		0.366667	0.514528	FALSE	-0.348918	0.280892	0.501592		0.266667	-0.348918	FALSE
P61804	P61804	sp|P61804|DAD1_MOUSE Dolichyl-diphosphooligosaccharide--protein glycosyltransferase subunit DAD1 OS=Mus musculus OX=10090 GN=Dad1 PE=1 SV=3	P61804	DAD1_MOUSE	0	0	0	0	-0.153272	0.275451	0.575854		0.240741	-0.153272	FALSE	-0.0125274	0.927515	0.966682		0.296296	-0.0125274	FALSE	-0.207657	0.124653	0.271236		0.3	-0.207657	FALSE	-0.348402	0.015529	0.07554		0.35	-0.348402	FALSE
Q61166;Q6PER3	Q61166	sp|Q61166|MARE1_MOUSE Microtubule-associated protein RP/EB family member 1 OS=Mus musculus OX=10090 GN=Mapre1 PE=1 SV=3	Q61166	MARE1_MOUSE	0	0	0	0	0.0728287	0.783728	0.91869		0.577778	0.0728287	FALSE	0.811407	0.00712174	0.071268		0.388889	0.811407	FALSE	0.390231	0.133118	0.283645		0.49	0.390231	FALSE	-0.348347	0.176735	0.373298		0.32	-0.348347	FALSE
Q9QYJ0	Q9QYJ0	sp|Q9QYJ0|DNJA2_MOUSE DnaJ homolog subfamily A member 2 OS=Mus musculus OX=10090 GN=Dnaja2 PE=1 SV=1	Q9QYJ0	DNJA2_MOUSE	0	0	0	0	0.116577	0.606881	0.823334		0.222222	0.116577	FALSE	0.233704	0.308746	0.57482		0.215686	0.233704	FALSE	-0.227278	0.294292	0.48508		0.235294	-0.227278	FALSE	-0.344406	0.120375	0.293553		0.229412	-0.344406	FALSE
Q8BTI8	Q8BTI8	sp|Q8BTI8|SRRM2_MOUSE Serine/arginine repetitive matrix protein 2 OS=Mus musculus OX=10090 GN=Srrm2 PE=1 SV=3	Q8BTI8	SRRM2_MOUSE	0	0	0	0	0.181768	0.255672	0.563371		0.388889	0.181768	FALSE	0.806796	9.87523e-05	0.00831988		0.324074	0.806796	TRUE	0.280886	0.071805	0.187802		0.341667	0.280886	FALSE	-0.344143	0.0314205	0.119671		0.283333	-0.344143	FALSE
Q8CCF0	Q8CCF0	sp|Q8CCF0|PRP31_MOUSE U4/U6 small nuclear ribonucleoprotein Prp31 OS=Mus musculus OX=10090 GN=Prpf31 PE=1 SV=3	Q8CCF0	PRP31_MOUSE	0	0	0	0	0.47981	0.0674178	0.331454		0.194444	0.47981	FALSE	0.437221	0.0925967	0.296607		0.319444	0.437221	FALSE	-0.386441	0.112858	0.253693		0.25	-0.386441	FALSE	-0.343852	0.154761	0.347585		0.3625	-0.343852	FALSE
Q6PDM2	Q6PDM2	sp|Q6PDM2|SRSF1_MOUSE Serine/arginine-rich splicing factor 1 OS=Mus musculus OX=10090 GN=Srsf1 PE=1 SV=3	Q6PDM2	SRSF1_MOUSE	0	0	0	0	0.116793	0.348682	0.637254		0.169591	0.116793	FALSE	0.292854	0.0283604	0.152275		0.134503	0.292854	FALSE	-0.167568	0.161646	0.324515		0.178947	-0.167568	FALSE	-0.343629	0.00863295	0.0508311		0.147368	-0.343629	FALSE
Q8BHD7	Q8BHD7	sp|Q8BHD7|PTBP3_MOUSE Polypyrimidine tract-binding protein 3 OS=Mus musculus OX=10090 GN=Ptbp3 PE=1 SV=1	Q8BHD7	PTBP3_MOUSE	0	0	0	0	0.189645	0.413955	0.686665		0.407407	0.189645	FALSE	0.547455	0.0283664	0.152275		0.345679	0.547455	FALSE	0.0144553	0.946737	0.972349		0.388889	0.0144553	FALSE	-0.343355	0.127451	0.305123		0.333333	-0.343355	FALSE
P47934	P47934	sp|P47934|CACP_MOUSE Carnitine O-acetyltransferase OS=Mus musculus OX=10090 GN=Crat PE=1 SV=3	P47934	CACP_MOUSE	0	0	0	0	-0.0929689	0.711982	0.883468		0.444444	-0.0929689	FALSE	-0.484055	0.0689557	0.250423		0.488889	-0.484055	FALSE	-0.734215	0.00658139	0.0358739		0.6	-0.734215	TRUE	-0.343129	0.161427	0.355096		0.64	-0.343129	FALSE
Q3UZ39	Q3UZ39	sp|Q3UZ39|LRRF1_MOUSE Leucine-rich repeat flightless-interacting protein 1 OS=Mus musculus OX=10090 GN=Lrrfip1 PE=1 SV=2	Q3UZ39	LRRF1_MOUSE	25	0	0	0	0.208539	0.50492	0.752559		0.555556	0.208539	FALSE	0.615872	0.0628208	0.236379		0.444444	0.615872	FALSE	0.065079	0.808791	0.891937		0.433333	0.065079	FALSE	-0.342253	0.215625	0.425118		0.333333	-0.342253	FALSE
O88735	O88735	sp|O88735|MAP7_MOUSE Ensconsin OS=Mus musculus OX=10090 GN=Map7 PE=1 SV=1	O88735	MAP7_MOUSE	0	40	0	0	0.454592	0.371183	0.65897		0.518519	0.454592	FALSE	-0.161547	0.713873	0.872026		0.444444	-0.161547	FALSE	-0.958013	0.0620411	0.170468		0.5	-0.958013	FALSE	-0.341875	0.415428	0.63283		0.433333	-0.341875	FALSE
Q5SSL4	Q5SSL4	sp|Q5SSL4|ABR_MOUSE Active breakpoint cluster region-related protein OS=Mus musculus OX=10090 GN=Abr PE=1 SV=1	Q5SSL4	ABR_MOUSE	0	0	0	0	-0.594083	0.0234676	0.204822		0.333333	-0.594083	FALSE	-0.285398	0.244435	0.510742		0.277778	-0.285398	FALSE	-0.0331756	0.883248	0.940352		0.5	-0.0331756	FALSE	-0.341861	0.14457	0.331036		0.45	-0.341861	FALSE
Q9DBP5	Q9DBP5	sp|Q9DBP5|KCY_MOUSE UMP-CMP kinase OS=Mus musculus OX=10090 GN=Cmpk1 PE=1 SV=1	Q9DBP5	KCY_MOUSE	0	0	0	0	-0.157828	0.52819	0.770309		0.166667	-0.157828	FALSE	-0.0941282	0.705546	0.868475		0.177778	-0.0941282	FALSE	-0.278134	0.246109	0.428021		0.225	-0.278134	FALSE	-0.341834	0.158654	0.351372		0.235	-0.341834	FALSE
Q9DCS9	Q9DCS9	sp|Q9DCS9|NDUBA_MOUSE NADH dehydrogenase [ubiquinone] 1 beta subcomplex subunit 10 OS=Mus musculus OX=10090 GN=Ndufb10 PE=1 SV=3	Q9DCS9	NDUBA_MOUSE	0	0	0	0	-0.0693991	0.433441	0.696945		0.17037	-0.0693991	FALSE	-0.139625	0.126185	0.358688		0.185185	-0.139625	FALSE	-0.411685	0.000139789	0.00217315		0.16	-0.411685	TRUE	-0.34146	0.000771932	0.0105578		0.173333	-0.34146	TRUE
Q3TBW2	Q3TBW2	sp|Q3TBW2|RM10_MOUSE 39S ribosomal protein L10, mitochondrial OS=Mus musculus OX=10090 GN=Mrpl10 PE=1 SV=2	Q3TBW2	RM10_MOUSE	0	0	0	0	0.307971	0.212311	0.51622		0.125	0.307971	FALSE	0.433162	0.0868334	0.286578		0.111111	0.433162	FALSE	-0.216234	0.347348	0.538885		0.0875	-0.216234	FALSE	-0.341424	0.146375	0.333665		0.075	-0.341424	FALSE
O88824	O88824	sp|O88824|JTB_MOUSE Protein JTB OS=Mus musculus OX=10090 GN=Jtb PE=1 SV=1	O88824	JTB_MOUSE	0	0	0	0	0.0257504	0.889264	0.955477		0	0.0257504	FALSE	-0.0416157	0.822057	0.917666		0	-0.0416157	FALSE	-0.407977	0.0310203	0.106922		0	-0.407977	FALSE	-0.340611	0.0655131	0.194488		0	-0.340611	FALSE
Q99LG2	Q99LG2	sp|Q99LG2|TNPO2_MOUSE Transportin-2 OS=Mus musculus OX=10090 GN=Tnpo2 PE=1 SV=1	Q99LG2	TNPO2_MOUSE	75	20	0	20	0.174839	0.738738	0.897588		0.703704	0.174839	FALSE	0.925373	0.0936526	0.29837		0.518519	0.925373	FALSE	0.410299	0.231984	0.413366		0.5	0.410299	FALSE	-0.340235	0.292039	0.509857		0.333333	-0.340235	FALSE
Q6A0A9	Q6A0A9	sp|Q6A0A9|F120A_MOUSE Constitutive coactivator of PPAR-gamma-like protein 1 OS=Mus musculus OX=10090 GN=FAM120A PE=1 SV=2	Q6A0A9	F120A_MOUSE	0	0	0	0	-0.136513	0.0927022	0.367897		0.305556	-0.136513	FALSE	0.64978	3.77527e-07	0.000229008		0.183333	0.64978	TRUE	0.44775	1.56313e-05	0.00049613		0.265	0.44775	TRUE	-0.338543	0.000271839	0.00560209		0.155	-0.338543	TRUE
Q99JY0	Q99JY0	sp|Q99JY0|ECHB_MOUSE Trifunctional enzyme subunit beta, mitochondrial OS=Mus musculus OX=10090 GN=Hadhb PE=1 SV=1	Q99JY0	ECHB_MOUSE	0	0	0	0	-0.0663368	0.454117	0.71479		0.159159	-0.0663368	FALSE	-0.145317	0.112971	0.334528		0.165165	-0.145317	FALSE	-0.417356	0.00012363	0.00203622		0.194595	-0.417356	TRUE	-0.338375	0.000841671	0.0110901		0.2	-0.338375	TRUE
P97807	P97807	sp|P97807|FUMH_MOUSE Fumarate hydratase, mitochondrial OS=Mus musculus OX=10090 GN=Fh PE=1 SV=3	P97807	FUMH_MOUSE	0	0	0	0	0.21165	0.0575826	0.306299		0.196217	0.21165	FALSE	-0.168892	0.121611	0.349288		0.241135	-0.168892	FALSE	-0.718388	2.20778e-06	0.000137288		0.242553	-0.718388	TRUE	-0.337846	0.003348	0.026084		0.282979	-0.337846	TRUE
Q3TEA8	Q3TEA8	sp|Q3TEA8|HP1B3_MOUSE Heterochromatin protein 1-binding protein 3 OS=Mus musculus OX=10090 GN=Hp1bp3 PE=1 SV=1	Q3TEA8	HP1B3_MOUSE	0	0	0	0	-0.0788317	0.392127	0.669216		0.347222	-0.0788317	FALSE	0.0245805	0.787251	0.904179		0.347222	0.0245805	FALSE	-0.233537	0.0143337	0.0620382		0.40625	-0.233537	FALSE	-0.336949	0.00117156	0.0136827		0.40625	-0.336949	TRUE
Q9EQP2	Q9EQP2	sp|Q9EQP2|EHD4_MOUSE EH domain-containing protein 4 OS=Mus musculus OX=10090 GN=Ehd4 PE=1 SV=1	Q9EQP2	EHD4_MOUSE	0	0	0	0	0.00586736	0.95993	0.982781		0.233333	0.00586736	FALSE	0.457065	0.00120824	0.0306579		0.188889	0.457065	TRUE	0.114491	0.307084	0.49744		0.25	0.114491	FALSE	-0.336707	0.00717575	0.0439479		0.21	-0.336707	TRUE
P97493	P97493	sp|P97493|THIOM_MOUSE Thioredoxin, mitochondrial OS=Mus musculus OX=10090 GN=Txn2 PE=1 SV=1	P97493	THIOM_MOUSE	0	0	0	0	0.487881	0.00159422	0.0833393		0.194444	0.487881	FALSE	-0.0403297	0.755067	0.893879		0.25	-0.0403297	FALSE	-0.864712	2.94601e-06	0.000160295		0.25	-0.864712	TRUE	-0.336502	0.01314	0.0669065		0.3	-0.336502	FALSE
Q9CQZ0;Q9CPZ6	Q9CQZ0	sp|Q9CQZ0|ORML2_MOUSE ORM1-like protein 2 OS=Mus musculus OX=10090 GN=Ormdl2 PE=1 SV=1	Q9CQZ0	ORML2_MOUSE	0	0	0	20	0.510784	0.270136	0.571552		0.296296	0.510784	FALSE	1.00842	0.0397721	0.183148		0.296296	1.00842	FALSE	0.161166	0.722552	0.837765		0.266667	0.161166	FALSE	-0.336471	0.46198	0.668425		0.266667	-0.336471	FALSE
P49718	P49718	sp|P49718|MCM5_MOUSE DNA replication licensing factor MCM5 OS=Mus musculus OX=10090 GN=Mcm5 PE=1 SV=2	P49718	MCM5_MOUSE	0	0	0	0	0.0608702	0.850796	0.943186		0.638889	0.0608702	FALSE	0.999872	0.00669302	0.0695203		0.361111	0.999872	FALSE	0.602683	0.0627946	0.171603		0.55	0.602683	FALSE	-0.336319	0.279693	0.500291		0.3	-0.336319	FALSE
Q9JLJ2	Q9JLJ2	sp|Q9JLJ2|AL9A1_MOUSE 4-trimethylaminobutyraldehyde dehydrogenase OS=Mus musculus OX=10090 GN=Aldh9a1 PE=1 SV=1	Q9JLJ2	AL9A1_MOUSE	0	0	0	0	-0.17571	0.275574	0.575854		0.212121	-0.17571	FALSE	-0.27281	0.0993177	0.309908		0.282828	-0.27281	FALSE	-0.432927	0.00978864	0.0479518		0.3	-0.432927	TRUE	-0.335827	0.0366498	0.133551		0.363636	-0.335827	FALSE
Q5SUC9	Q5SUC9	sp|Q5SUC9|SCO1_MOUSE Protein SCO1 homolog, mitochondrial OS=Mus musculus OX=10090 GN=Sco1 PE=1 SV=1	Q5SUC9	SCO1_MOUSE	0	0	0	0	0.0052375	0.976763	0.989491		0.296296	0.0052375	FALSE	-0.0106094	0.952953	0.981429		0.259259	-0.0106094	FALSE	-0.351441	0.0522784	0.150702		0.366667	-0.351441	FALSE	-0.335594	0.0624467	0.189157		0.333333	-0.335594	FALSE
Q0P678	Q0P678	sp|Q0P678|ZCH18_MOUSE Zinc finger CCCH domain-containing protein 18 OS=Mus musculus OX=10090 GN=Zc3h18 PE=1 SV=1	Q0P678	ZCH18_MOUSE	0	0	0	0	0.269182	0.292945	0.592535		0.25	0.269182	FALSE	0.308867	0.230231	0.493493		0.361111	0.308867	FALSE	-0.295021	0.22447	0.403063		0.25	-0.295021	FALSE	-0.334707	0.171123	0.366468		0.35	-0.334707	FALSE
Q61545	Q61545	sp|Q61545|EWS_MOUSE RNA-binding protein EWS OS=Mus musculus OX=10090 GN=Ewsr1 PE=1 SV=2	Q61545	EWS_MOUSE	0	0	0	0	-0.261018	0.0904688	0.365353		0.194444	-0.261018	FALSE	0.347781	0.0291981	0.153837		0.0833333	0.347781	FALSE	0.274225	0.0620444	0.170468		0.2	0.274225	FALSE	-0.334575	0.0265149	0.107541		0.1	-0.334575	FALSE
Q99J47	Q99J47	sp|Q99J47|DRS7B_MOUSE Dehydrogenase/reductase SDR family member 7B OS=Mus musculus OX=10090 GN=Dhrs7b PE=1 SV=1	Q99J47	DRS7B_MOUSE	0	0	0	0	0.0562026	0.546345	0.78657		0.230159	0.0562026	FALSE	-0.183886	0.0616791	0.234427		0.238095	-0.183886	FALSE	-0.574551	7.19702e-06	0.000304574		0.271429	-0.574551	TRUE	-0.334463	0.00143315	0.0155555		0.278571	-0.334463	TRUE
P29416	P29416	sp|P29416|HEXA_MOUSE Beta-hexosaminidase subunit alpha OS=Mus musculus OX=10090 GN=Hexa PE=1 SV=2	P29416	HEXA_MOUSE	0	0	0	0	-0.308924	0.339541	0.630355		0.358974	-0.308924	FALSE	-0.824931	0.0187727	0.122975		0.410256	-0.824931	FALSE	-0.850443	0.0114391	0.0532949		0.484615	-0.850443	FALSE	-0.334436	0.275107	0.496496		0.530769	-0.334436	FALSE
P28352	P28352	sp|P28352|APEX1_MOUSE DNA-(apurinic or apyrimidinic site) endonuclease OS=Mus musculus OX=10090 GN=Apex1 PE=1 SV=2	P28352	APEX1_MOUSE	0	0	0	20	-0.269217	0.482732	0.734392		0.481481	-0.269217	FALSE	-0.169592	0.65662	0.846738		0.481481	-0.169592	FALSE	-0.23448	0.540092	0.702973		0.566667	-0.23448	FALSE	-0.334104	0.385983	0.607456		0.566667	-0.334104	FALSE
Q9WUA2	Q9WUA2	sp|Q9WUA2|SYFB_MOUSE Phenylalanine--tRNA ligase beta subunit OS=Mus musculus OX=10090 GN=Farsb PE=1 SV=2	Q9WUA2	SYFB_MOUSE	0	0	0	0	-0.31814	0.0675981	0.331454		0.366667	-0.31814	FALSE	0.356691	0.0431782	0.190625		0.288889	0.356691	FALSE	0.341911	0.0402312	0.126899		0.4	0.341911	FALSE	-0.33292	0.0450414	0.15264		0.33	-0.33292	FALSE
Q8BVW3	Q8BVW3	sp|Q8BVW3|TRI14_MOUSE Tripartite motif-containing protein 14 OS=Mus musculus OX=10090 GN=Trim14 PE=1 SV=2	Q8BVW3	TRI14_MOUSE	25	20	0	0	0.315711	0.169376	0.475046		0.5	0.315711	FALSE	0.301673	0.169645	0.418882		0.5	0.301673	FALSE	-0.3469	0.0918054	0.221555		0.45	-0.3469	FALSE	-0.332861	0.0867768	0.234893		0.45	-0.332861	FALSE
Q8CGZ0	Q8CGZ0	sp|Q8CGZ0|CHERP_MOUSE Calcium homeostasis endoplasmic reticulum protein OS=Mus musculus OX=10090 GN=Cherp PE=1 SV=1	Q8CGZ0	CHERP_MOUSE	0	0	0	0	-0.70127	0.0196075	0.191157		0.6	-0.70127	FALSE	-0.0413982	0.879492	0.944129		0.466667	-0.0413982	FALSE	0.327217	0.215599	0.393371		0.64	0.327217	FALSE	-0.332655	0.208454	0.417729		0.52	-0.332655	FALSE
Q3U1J4	Q3U1J4	sp|Q3U1J4|DDB1_MOUSE DNA damage-binding protein 1 OS=Mus musculus OX=10090 GN=Ddb1 PE=1 SV=2	Q3U1J4	DDB1_MOUSE	0	0	0	0	-0.00606938	0.960092	0.982781		0.322222	-0.00606938	FALSE	0.119269	0.333235	0.599823		0.316667	0.119269	FALSE	-0.207142	0.085355	0.210589		0.355	-0.207142	FALSE	-0.33248	0.00980636	0.0550571		0.35	-0.33248	FALSE
Q6PD03	Q6PD03	sp|Q6PD03|2A5A_MOUSE Serine/threonine-protein phosphatase 2A 56 kDa regulatory subunit alpha isoform OS=Mus musculus OX=10090 GN=Ppp2r5a PE=1 SV=1	Q6PD03	2A5A_MOUSE	0	0	0	0	0.178047	0.428476	0.696945		0.333333	0.178047	FALSE	0.509086	0.0343825	0.171235		0.25	0.509086	FALSE	-0.00131489	0.994998	0.996633		0.35	-0.00131489	FALSE	-0.332354	0.127953	0.306085		0.275	-0.332354	FALSE
P21619	P21619	sp|P21619|LMNB2_MOUSE Lamin-B2 OS=Mus musculus OX=10090 GN=Lmnb2 PE=1 SV=2	P21619	LMNB2_MOUSE	0	0	0	0	-0.0625075	0.341635	0.632004		0.19943	-0.0625075	FALSE	-0.182498	0.0117475	0.0952679		0.213675	-0.182498	FALSE	-0.450966	1.84363e-06	0.000124515		0.225641	-0.450966	TRUE	-0.330975	5.93027e-05	0.002233		0.238462	-0.330975	TRUE
P43277	P43277	sp|P43277|H13_MOUSE Histone H1.3 OS=Mus musculus OX=10090 GN=H1-3 PE=1 SV=2	P43277	H13_MOUSE	0	0	0	0	0.554632	0.0117295	0.162235		0.0555556	0.554632	FALSE	0.158972	0.423915	0.682449		0.0925926	0.158972	FALSE	-0.726037	0.00120212	0.0104058		0.05	-0.726037	TRUE	-0.330377	0.0900413	0.241536		0.0833333	-0.330377	FALSE
Q9DBC7;P12849	Q9DBC7	sp|Q9DBC7|KAP0_MOUSE cAMP-dependent protein kinase type I-alpha regulatory subunit OS=Mus musculus OX=10090 GN=Prkar1a PE=1 SV=3	Q9DBC7	KAP0_MOUSE	0	0	0	0	-0.112202	0.626603	0.83286		0.577778	-0.112202	FALSE	0.417622	0.0843042	0.280916		0.444444	0.417622	FALSE	0.199903	0.362798	0.553554		0.5	0.199903	FALSE	-0.329921	0.142197	0.328065		0.38	-0.329921	FALSE
Q8K2Q0	Q8K2Q0	sp|Q8K2Q0|COMD9_MOUSE COMM domain-containing protein 9 OS=Mus musculus OX=10090 GN=Commd9 PE=1 SV=3	Q8K2Q0	COMD9_MOUSE	0	0	0	40	0.345264	0.26327	0.566526		0.166667	0.345264	FALSE	0.485119	0.124344	0.354119		0.166667	0.485119	FALSE	-0.189119	0.566391	0.723417		0.4	-0.189119	FALSE	-0.328974	0.324782	0.544086		0.4	-0.328974	FALSE
P13439	P13439	sp|P13439|UMPS_MOUSE Uridine 5-monophosphate synthase OS=Mus musculus OX=10090 GN=Umps PE=1 SV=3	P13439	UMPS_MOUSE	0	0	0	0	-0.0178984	0.909324	0.964685		0.222222	-0.0178984	FALSE	0.490511	0.00628541	0.06689		0.166667	0.490511	FALSE	0.179855	0.235994	0.417822		0.25	0.179855	FALSE	-0.328554	0.0394901	0.139889		0.2	-0.328554	FALSE
Q91XE8	Q91XE8	sp|Q91XE8|TM205_MOUSE Transmembrane protein 205 OS=Mus musculus OX=10090 GN=Tmem205 PE=1 SV=1	Q91XE8	TM205_MOUSE	0	0	0	20	0.387472	0.0805086	0.356667		0.333333	0.387472	FALSE	0.327312	0.133831	0.371223		0.388889	0.327312	FALSE	-0.388711	0.079646	0.200729		0.35	-0.388711	FALSE	-0.32855	0.132481	0.313349		0.4	-0.32855	FALSE
Q9Z2I9	Q9Z2I9	sp|Q9Z2I9|SUCB1_MOUSE Succinate--CoA ligase [ADP-forming] subunit beta, mitochondrial OS=Mus musculus OX=10090 GN=Sucla2 PE=1 SV=2	Q9Z2I9	SUCB1_MOUSE	0	0	0	0	-0.101828	0.321744	0.617845		0.203704	-0.101828	FALSE	-0.051864	0.609351	0.818495		0.175926	-0.051864	FALSE	-0.277849	0.0096225	0.047597		0.1875	-0.277849	TRUE	-0.327812	0.0032306	0.0257267		0.1625	-0.327812	TRUE
Q62018	Q62018	sp|Q62018|CTR9_MOUSE RNA polymerase-associated protein CTR9 homolog OS=Mus musculus OX=10090 GN=Ctr9 PE=1 SV=2	Q62018	CTR9_MOUSE	25	0	0	0	0.220241	0.46866	0.723881		0.277778	0.220241	FALSE	0.36893	0.23258	0.496771		0.277778	0.36893	FALSE	-0.178527	0.497084	0.668999		0.35	-0.178527	FALSE	-0.327216	0.222066	0.434588		0.35	-0.327216	FALSE
P62743	P62743	sp|P62743|AP2S1_MOUSE AP-2 complex subunit sigma OS=Mus musculus OX=10090 GN=Ap2s1 PE=1 SV=1	P62743	AP2S1_MOUSE	0	0	0	0	0.342385	0.185363	0.493322		0.296296	0.342385	FALSE	-0.148201	0.556904	0.777308		0.444444	-0.148201	FALSE	-0.81656	0.00314861	0.0204559		0.433333	-0.81656	TRUE	-0.325974	0.181331	0.379068		0.566667	-0.325974	FALSE
Q9CRB9	Q9CRB9	sp|Q9CRB9|MIC19_MOUSE MICOS complex subunit Mic19 OS=Mus musculus OX=10090 GN=Chchd3 PE=1 SV=1	Q9CRB9	MIC19_MOUSE	0	0	0	0	0.0341965	0.64573	0.844631		0.162963	0.0341965	FALSE	-0.141645	0.0710091	0.254275		0.22963	-0.141645	FALSE	-0.500926	2.65795e-06	0.000152807		0.253333	-0.500926	TRUE	-0.325085	0.000268295	0.00556667		0.313333	-0.325085	TRUE
Q99P86	Q99P86	sp|Q99P86|RETNB_MOUSE Resistin-like beta OS=Mus musculus OX=10090 GN=Retnlb PE=1 SV=1	Q99P86	RETNB_MOUSE	0	0	0	0	-0.601293	0.508399	0.753443		0.296296	-0.601293	FALSE	-1.03393	0.262218	0.532334		0.481481	-1.03393	FALSE	-0.757685	0.37951	0.567961		0.433333	-0.757685	FALSE	-0.325045	0.703132	0.835996		0.6	-0.325045	FALSE
Q99L04	Q99L04	sp|Q99L04|DHRS1_MOUSE Dehydrogenase/reductase SDR family member 1 OS=Mus musculus OX=10090 GN=Dhrs1 PE=1 SV=1	Q99L04	DHRS1_MOUSE	0	0	0	0	0.0449594	0.80496	0.928484		0.322222	0.0449594	FALSE	-0.192605	0.298606	0.565863		0.288889	-0.192605	FALSE	-0.561553	0.0045712	0.0272572		0.38	-0.561553	TRUE	-0.323988	0.0739307	0.210344		0.35	-0.323988	FALSE
P03893	P03893	sp|P03893|NU2M_MOUSE NADH-ubiquinone oxidoreductase chain 2 OS=Mus musculus OX=10090 GN=mt-Nd2 PE=1 SV=2	P03893	NU2M_MOUSE	0	0	0	20	0.291097	0.333548	0.626964		0	0.291097	FALSE	-0.0284367	0.923445	0.966641		0.0555556	-0.0284367	FALSE	-0.643277	0.0439881	0.135356		0.3	-0.643277	FALSE	-0.323743	0.284082	0.504017		0.35	-0.323743	FALSE
Q8CEE7	Q8CEE7	sp|Q8CEE7|RDH13_MOUSE Retinol dehydrogenase 13 OS=Mus musculus OX=10090 GN=Rdh13 PE=1 SV=1	Q8CEE7	RDH13_MOUSE	0	0	0	0	-0.143348	0.172327	0.479164		0.269841	-0.143348	FALSE	0.145649	0.165961	0.413536		0.190476	0.145649	FALSE	-0.0345171	0.719457	0.835969		0.171429	-0.0345171	FALSE	-0.323514	0.00371688	0.0278938		0.1	-0.323514	TRUE
Q9D906	Q9D906	sp|Q9D906|ATG7_MOUSE Ubiquitin-like modifier-activating enzyme ATG7 OS=Mus musculus OX=10090 GN=Atg7 PE=1 SV=1	Q9D906	ATG7_MOUSE	0	20	20	0	0.119167	0.680518	0.866582		0.388889	0.119167	FALSE	0.00565575	0.984356	0.993616		0.444444	0.00565575	FALSE	-0.436669	0.127774	0.275338		0.45	-0.436669	FALSE	-0.323157	0.250101	0.467151		0.5	-0.323157	FALSE
Q9CY58	Q9CY58	sp|Q9CY58|PAIRB_MOUSE Plasminogen activator inhibitor 1 RNA-binding protein OS=Mus musculus OX=10090 GN=Serbp1 PE=1 SV=2	Q9CY58	PAIRB_MOUSE	0	0	0	0	0.0642957	0.752982	0.904533		0.230159	0.0642957	FALSE	0.380908	0.0769754	0.265907		0.206349	0.380908	FALSE	-0.0055697	0.976893	0.98708		0.242857	-0.0055697	FALSE	-0.322182	0.109073	0.274233		0.221429	-0.322182	FALSE
Q8BJ64	Q8BJ64	sp|Q8BJ64|CHDH_MOUSE Choline dehydrogenase, mitochondrial OS=Mus musculus OX=10090 GN=Chdh PE=1 SV=1	Q8BJ64	CHDH_MOUSE	0	0	0	0	-0.096615	0.206211	0.515105		0.162963	-0.096615	FALSE	-0.514027	4.07364e-06	0.00176505		0.240741	-0.514027	TRUE	-0.739134	1.98368e-08	6.71586e-06		0.263333	-0.739134	TRUE	-0.321722	0.000304097	0.0061833		0.333333	-0.321722	TRUE
Q99N94	Q99N94	sp|Q99N94|RM09_MOUSE 39S ribosomal protein L9, mitochondrial OS=Mus musculus OX=10090 GN=Mrpl9 PE=1 SV=2	Q99N94	RM09_MOUSE	0	0	0	0	0.113676	0.469766	0.72522		0.238095	0.113676	FALSE	-0.0246821	0.874221	0.94386		0.174603	-0.0246821	FALSE	-0.460077	0.00616686	0.0340993		0.371429	-0.460077	TRUE	-0.321719	0.0417481	0.145522		0.314286	-0.321719	FALSE
Q8R2Y0	Q8R2Y0	sp|Q8R2Y0|ABHD6_MOUSE Monoacylglycerol lipase ABHD6 OS=Mus musculus OX=10090 GN=Abhd6 PE=1 SV=1	Q8R2Y0	ABHD6_MOUSE	0	0	0	0	-0.128889	0.384492	0.666317		0.237037	-0.128889	FALSE	-0.19756	0.18989	0.44586		0.266667	-0.19756	FALSE	-0.388846	0.0117644	0.0539535		0.333333	-0.388846	FALSE	-0.320175	0.0322227	0.122047		0.36	-0.320175	FALSE
Q9Z0X1	Q9Z0X1	sp|Q9Z0X1|AIFM1_MOUSE Apoptosis-inducing factor 1, mitochondrial OS=Mus musculus OX=10090 GN=Aifm1 PE=1 SV=1	Q9Z0X1	AIFM1_MOUSE	0	0	0	0	0.0339025	0.444388	0.707634		0.0798611	0.0339025	FALSE	-0.156577	0.00248007	0.0429831		0.104167	-0.156577	TRUE	-0.510563	2.34484e-09	1.42894e-06		0.125	-0.510563	TRUE	-0.320083	1.05947e-06	0.000379315		0.146875	-0.320083	TRUE
Q8VDP4	Q8VDP4	sp|Q8VDP4|CCAR2_MOUSE Cell cycle and apoptosis regulator protein 2 OS=Mus musculus OX=10090 GN=Ccar2 PE=1 SV=2	Q8VDP4	CCAR2_MOUSE	0	0	0	0	0.117063	0.394974	0.672394		0.320988	0.117063	FALSE	0.508737	0.0017224	0.0363501		0.283951	0.508737	TRUE	0.072129	0.575576	0.73003		0.272222	0.072129	FALSE	-0.319546	0.0228431	0.0982671		0.238889	-0.319546	FALSE
O88983	O88983	sp|O88983|STX8_MOUSE Syntaxin-8 OS=Mus musculus OX=10090 GN=Stx8 PE=1 SV=1	O88983	STX8_MOUSE	25	0	0	0	0.177426	0.610956	0.825499		0.37037	0.177426	FALSE	-0.00109739	0.997478	0.997807		0.444444	-0.00109739	FALSE	-0.497341	0.114297	0.255511		0.366667	-0.497341	FALSE	-0.318817	0.298549	0.515605		0.433333	-0.318817	FALSE
Q9QYR9;O55137;Q32Q92;Q6Q2Z6;Q9QYR7	Q9QYR9;O55137	sp|Q9QYR9|ACOT2_MOUSE Acyl-coenzyme A thioesterase 2, mitochondrial OS=Mus musculus OX=10090 GN=Acot2 PE=1 SV=2;sp|O55137|ACOT1_MOUSE Acyl-coenzyme A thioesterase 1 OS=Mus musculus OX=10090 GN=Acot1 PE=1 SV=1	Q9QYR9;O55137	ACOT2_MOUSE;ACOT1_MOUSE	0	0	0	0	-0.239629	0.261361	0.565487		0.263889	-0.239629	FALSE	-0.523037	0.0223047	0.134831		0.333333	-0.523037	FALSE	-0.601276	0.00722339	0.0383111		0.3375	-0.601276	TRUE	-0.317869	0.121347	0.295143		0.4	-0.317869	FALSE
Q9D8S3	Q9D8S3	sp|Q9D8S3|ARFG3_MOUSE ADP-ribosylation factor GTPase-activating protein 3 OS=Mus musculus OX=10090 GN=Arfgap3 PE=1 SV=2	Q9D8S3	ARFG3_MOUSE	0	0	0	0	-0.421204	0.0124673	0.162235		0.353535	-0.421204	FALSE	0.0697645	0.645082	0.83873		0.282828	0.0697645	FALSE	0.173113	0.235059	0.416652		0.336364	0.173113	FALSE	-0.317856	0.0382713	0.137628		0.272727	-0.317856	FALSE
Q8R404	Q8R404	sp|Q8R404|MIC13_MOUSE MICOS complex subunit MIC13 OS=Mus musculus OX=10090 GN=Micos13 PE=1 SV=1	Q8R404	MIC13_MOUSE	0	0	0	0	0.207718	0.241261	0.552202		0.160494	0.207718	FALSE	-0.299395	0.0990238	0.309404		0.271605	-0.299395	FALSE	-0.824068	0.00012227	0.00203583		0.3	-0.824068	TRUE	-0.316956	0.0670075	0.196324		0.4	-0.316956	FALSE
O08914	O08914	sp|O08914|FAAH1_MOUSE Fatty-acid amide hydrolase 1 OS=Mus musculus OX=10090 GN=Faah PE=1 SV=1	O08914	FAAH1_MOUSE	0	0	0	0	-0.0283787	0.862444	0.946524		0.185185	-0.0283787	FALSE	-0.025464	0.87644	0.944102		0.240741	-0.025464	FALSE	-0.313809	0.0564082	0.159649		0.183333	-0.313809	FALSE	-0.316723	0.0544135	0.173781		0.233333	-0.316723	FALSE
Q8BFQ4	Q8BFQ4	sp|Q8BFQ4|WDR82_MOUSE WD repeat-containing protein 82 OS=Mus musculus OX=10090 GN=Wdr82 PE=1 SV=1	Q8BFQ4	WDR82_MOUSE	0	0	0	0	0.0863526	0.53388	0.775622		0.111111	0.0863526	FALSE	0.297568	0.04438	0.192843		0.111111	0.297568	FALSE	-0.105085	0.424007	0.60941		0.15	-0.105085	FALSE	-0.316301	0.0258015	0.105772		0.15	-0.316301	FALSE
Q9CPQ1	Q9CPQ1	sp|Q9CPQ1|COX6C_MOUSE Cytochrome c oxidase subunit 6C OS=Mus musculus OX=10090 GN=Cox6c PE=1 SV=3	Q9CPQ1	COX6C_MOUSE	0	0	0	0	0.00838593	0.943054	0.982121		0.0869565	0.00838593	FALSE	-0.432542	0.00194432	0.0387969		0.144928	-0.432542	TRUE	-0.75632	4.66481e-06	0.000222089		0.173913	-0.75632	TRUE	-0.315392	0.0110482	0.0599591		0.226087	-0.315392	FALSE
Q9D1P4	Q9D1P4	sp|Q9D1P4|CHRD1_MOUSE Cysteine and histidine-rich domain-containing protein 1 OS=Mus musculus OX=10090 GN=Chordc1 PE=1 SV=1	Q9D1P4	CHRD1_MOUSE	0	0	0	0	0.286524	0.219669	0.527762		0.305556	0.286524	FALSE	0.103418	0.650472	0.840956		0.5	0.103418	FALSE	-0.497923	0.0321797	0.109677		0.425	-0.497923	FALSE	-0.314817	0.156225	0.348363		0.6	-0.314817	FALSE
Q64735	Q64735	sp|Q64735|CR1L_MOUSE Complement component receptor 1-like protein OS=Mus musculus OX=10090 GN=Cr1l PE=1 SV=1	Q64735	CR1L_MOUSE	0	0	0	0	-0.273524	0.244062	0.552532		0.361111	-0.273524	FALSE	0.169187	0.464853	0.713512		0.25	0.169187	FALSE	0.128092	0.555986	0.714044		0.375	0.128092	FALSE	-0.314619	0.159752	0.352738		0.275	-0.314619	FALSE
Q61074	Q61074	sp|Q61074|PPM1G_MOUSE Protein phosphatase 1G OS=Mus musculus OX=10090 GN=Ppm1g PE=1 SV=3	Q61074	PPM1G_MOUSE	0	0	0	0	-0.287664	0.254216	0.561834		0.644444	-0.287664	FALSE	0.965449	0.0012096	0.0306579		0.377778	0.965449	TRUE	0.93886	0.000938103	0.0084819		0.58	0.93886	TRUE	-0.314253	0.189696	0.391033		0.34	-0.314253	FALSE
P47740	P47740	sp|P47740|AL3A2_MOUSE Aldehyde dehydrogenase family 3 member A2 OS=Mus musculus OX=10090 GN=Aldh3a2 PE=1 SV=2	P47740	AL3A2_MOUSE	0	0	0	0	-0.0472188	0.524906	0.767735		0.106667	-0.0472188	FALSE	-0.193298	0.0176572	0.119645		0.128889	-0.193298	FALSE	-0.459377	6.89757e-06	0.000300241		0.196	-0.459377	TRUE	-0.313298	0.000360104	0.00669614		0.216	-0.313298	TRUE
Q9ESW4	Q9ESW4	sp|Q9ESW4|AGK_MOUSE Acylglycerol kinase, mitochondrial OS=Mus musculus OX=10090 GN=Agk PE=1 SV=1	Q9ESW4	AGK_MOUSE	0	0	0	0	-0.434882	0.0268981	0.216072		0.277778	-0.434882	FALSE	0.0514451	0.775676	0.901662		0.222222	0.0514451	FALSE	0.173051	0.316977	0.508156		0.275	0.173051	FALSE	-0.313276	0.0805388	0.223312		0.225	-0.313276	FALSE
P21278;O70443;P27600	P21278	sp|P21278|GNA11_MOUSE Guanine nucleotide-binding protein subunit alpha-11 OS=Mus musculus OX=10090 GN=Gna11 PE=1 SV=1	P21278	GNA11_MOUSE	0	0	0	0	-0.118046	0.442085	0.705846		0.272727	-0.118046	FALSE	-0.076201	0.617693	0.82339		0.232323	-0.076201	FALSE	-0.271259	0.0734876	0.19073		0.372727	-0.271259	FALSE	-0.313104	0.0421475	0.146452		0.336364	-0.313104	FALSE
Q9JK38	Q9JK38	sp|Q9JK38|GNA1_MOUSE Glucosamine 6-phosphate N-acetyltransferase OS=Mus musculus OX=10090 GN=Gnpnat1 PE=1 SV=1	Q9JK38	GNA1_MOUSE	0	0	0	0	-0.389142	0.314533	0.612895		0.111111	-0.389142	FALSE	-0.202416	0.596256	0.809261		0.0555556	-0.202416	FALSE	-0.126249	0.725266	0.839622		0.2	-0.126249	FALSE	-0.312976	0.388708	0.609542		0.15	-0.312976	FALSE
Q91VV4	Q91VV4	sp|Q91VV4|DEN2D_MOUSE DENN domain-containing protein 2D OS=Mus musculus OX=10090 GN=Dennd2d PE=1 SV=1	Q91VV4	DEN2D_MOUSE	25	40	0	20	-0.388288	0.208974	0.515105		0.666667	-0.388288	FALSE	0.394883	0.157348	0.403413		0.444444	0.394883	FALSE	0.470409	0.111826	0.252396		0.55	0.470409	FALSE	-0.312762	0.217398	0.427507		0.35	-0.312762	FALSE
Q811D0;Q91XM9;Q62108	Q811D0	sp|Q811D0|DLG1_MOUSE Disks large homolog 1 OS=Mus musculus OX=10090 GN=Dlg1 PE=1 SV=1	Q811D0	DLG1_MOUSE	0	0	0	0	0.0695643	0.695187	0.874694		0.425926	0.0695643	FALSE	0.451317	0.0204387	0.129215		0.333333	0.451317	FALSE	0.0691897	0.679436	0.80434		0.383333	0.0691897	FALSE	-0.312563	0.0763165	0.215723		0.3	-0.312563	FALSE
Q9CR60	Q9CR60	sp|Q9CR60|GOT1B_MOUSE Vesicle transport protein GOT1B OS=Mus musculus OX=10090 GN=Golt1b PE=1 SV=1	Q9CR60	GOT1B_MOUSE	0	0	0	0	-0.125657	0.401862	0.676547		0.222222	-0.125657	FALSE	0.147805	0.326287	0.592963		0.166667	0.147805	FALSE	-0.0390295	0.780123	0.876165		0.2	-0.0390295	FALSE	-0.312492	0.0379656	0.136874		0.15	-0.312492	FALSE
Q9D309	Q9D309	sp|Q9D309|FAM3B_MOUSE Protein FAM3B OS=Mus musculus OX=10090 GN=Fam3b PE=1 SV=1	Q9D309	FAM3B_MOUSE	0	0	0	0	-0.188949	0.598844	0.818618		0.37037	-0.188949	FALSE	0.606059	0.105273	0.319352		0.251852	0.606059	FALSE	0.482552	0.166051	0.329829		0.333333	0.482552	FALSE	-0.312456	0.360791	0.582846		0.226667	-0.312456	FALSE
Q8VDI9	Q8VDI9	sp|Q8VDI9|ALG9_MOUSE Alpha-1,2-mannosyltransferase ALG9 OS=Mus musculus OX=10090 GN=Alg9 PE=2 SV=1	Q8VDI9	ALG9_MOUSE	0	0	0	0	0.138931	0.717944	0.885961		0.462963	0.138931	FALSE	0.139025	0.717762	0.874286		0.444444	0.139025	FALSE	-0.312351	0.393911	0.57983		0.483333	-0.312351	FALSE	-0.312445	0.393773	0.613698		0.466667	-0.312445	FALSE
P35486	P35486	sp|P35486|ODPA_MOUSE Pyruvate dehydrogenase E1 component subunit alpha, somatic form, mitochondrial OS=Mus musculus OX=10090 GN=Pdha1 PE=1 SV=1	P35486	ODPA_MOUSE	0	0	0	0	-0.015942	0.845703	0.940829		0.219136	-0.015942	FALSE	-0.169942	0.0519986	0.206971		0.287037	-0.169942	FALSE	-0.465118	1.93539e-05	0.00056484		0.275	-0.465118	TRUE	-0.311118	0.000949131	0.0119156		0.336111	-0.311118	TRUE
P97760	P97760	sp|P97760|RPB3_MOUSE DNA-directed RNA polymerase II subunit RPB3 OS=Mus musculus OX=10090 GN=Polr2c PE=1 SV=2	P97760	RPB3_MOUSE	0	0	0	40	0.0352564	0.850451	0.943186		0.416667	0.0352564	FALSE	-0.115751	0.538681	0.767412		0.444444	-0.115751	FALSE	-0.461916	0.0376186	0.121811		0.625	-0.461916	FALSE	-0.310908	0.143241	0.329181		0.65	-0.310908	FALSE
Q8K4Z5	Q8K4Z5	sp|Q8K4Z5|SF3A1_MOUSE Splicing factor 3A subunit 1 OS=Mus musculus OX=10090 GN=Sf3a1 PE=1 SV=1	Q8K4Z5	SF3A1_MOUSE	0	0	0	0	0.368686	0.00452002	0.114253		0.285024	0.368686	FALSE	0.507135	0.000355547	0.0157581		0.275362	0.507135	TRUE	-0.171596	0.12045	0.264798		0.273913	-0.171596	FALSE	-0.310045	0.00944283	0.0538572		0.265217	-0.310045	FALSE
Q8BMA6	Q8BMA6	sp|Q8BMA6|SRP68_MOUSE Signal recognition particle subunit SRP68 OS=Mus musculus OX=10090 GN=Srp68 PE=1 SV=2	Q8BMA6	SRP68_MOUSE	0	0	0	0	0.0113436	0.959334	0.982781		0.393162	0.0113436	FALSE	0.119729	0.592259	0.808061		0.393162	0.119729	FALSE	-0.200996	0.345301	0.53843		0.492308	-0.200996	FALSE	-0.309381	0.1544	0.34703		0.492308	-0.309381	FALSE
Q922V4	Q922V4	sp|Q922V4|PLRG1_MOUSE Pleiotropic regulator 1 OS=Mus musculus OX=10090 GN=Plrg1 PE=1 SV=1	Q922V4	PLRG1_MOUSE	0	0	0	0	0.467167	0.0130471	0.163155		0.4	0.467167	FALSE	0.357323	0.0479607	0.20058		0.411111	0.357323	FALSE	-0.419199	0.0171458	0.070314		0.41	-0.419199	FALSE	-0.309355	0.0666661	0.195888		0.42	-0.309355	FALSE
P61979	P61979	sp|P61979|HNRPK_MOUSE Heterogeneous nuclear ribonucleoprotein K OS=Mus musculus OX=10090 GN=Hnrnpk PE=1 SV=1	P61979	HNRPK_MOUSE	0	0	0	0	0.0229479	0.842387	0.940395		0.119444	0.0229479	FALSE	0.491904	0.000586738	0.0204549		0.102778	0.491904	TRUE	0.159818	0.155785	0.315224		0.1075	0.159818	FALSE	-0.309137	0.0112016	0.0604686		0.0925	-0.309137	FALSE
Q61263	Q61263	sp|Q61263|SOAT1_MOUSE Sterol O-acyltransferase 1 OS=Mus musculus OX=10090 GN=Soat1 PE=1 SV=2	Q61263	SOAT1_MOUSE	0	0	0	0	-0.394706	0.0149866	0.168601		0.203704	-0.394706	FALSE	0.115874	0.432648	0.689916		0.0740741	0.115874	FALSE	0.202144	0.15643	0.315867		0.2	0.202144	FALSE	-0.308435	0.0379037	0.136812		0.0833333	-0.308435	FALSE
Q8K215	Q8K215	sp|Q8K215|LYRM4_MOUSE LYR motif-containing protein 4 OS=Mus musculus OX=10090 GN=Lyrm4 PE=1 SV=1	Q8K215	LYRM4_MOUSE	0	0	0	0	-0.626631	0.0544174	0.300535		0.37037	-0.626631	FALSE	-0.420258	0.182048	0.434764		0.296296	-0.420258	FALSE	-0.101478	0.725045	0.839622		0.466667	-0.101478	FALSE	-0.30785	0.294094	0.511978		0.4	-0.30785	FALSE
Q8BMS1	Q8BMS1	sp|Q8BMS1|ECHA_MOUSE Trifunctional enzyme subunit alpha, mitochondrial OS=Mus musculus OX=10090 GN=Hadha PE=1 SV=1	Q8BMS1	ECHA_MOUSE	0	0	0	0	0.0755529	0.562297	0.793915		0.172996	0.0755529	FALSE	-0.163043	0.220413	0.483629		0.199719	-0.163043	FALSE	-0.545854	0.000390201	0.00443982		0.206329	-0.545854	TRUE	-0.307259	0.0219334	0.0954305		0.23038	-0.307259	FALSE
P42669	P42669	sp|P42669|PURA_MOUSE Transcriptional activator protein Pur-alpha OS=Mus musculus OX=10090 GN=Pura PE=1 SV=1	P42669	PURA_MOUSE	0	0	0	0	-0.114599	0.242226	0.552202		0.25	-0.114599	FALSE	0.360872	0.0016266	0.0357498		0.222222	0.360872	TRUE	0.168364	0.077224	0.196085		0.2	0.168364	FALSE	-0.307106	0.00349504	0.0267164		0.175	-0.307106	TRUE
Q63850	Q63850	sp|Q63850|NUP62_MOUSE Nuclear pore glycoprotein p62 OS=Mus musculus OX=10090 GN=Nup62 PE=1 SV=2	Q63850	NUP62_MOUSE	0	20	0	0	0.0102823	0.952164	0.982628		0.333333	0.0102823	FALSE	0.121962	0.457781	0.707605		0.277778	0.121962	FALSE	-0.192552	0.247968	0.430517		0.35	-0.192552	FALSE	-0.304231	0.0629088	0.189597		0.3	-0.304231	FALSE
Q7TNC9	Q7TNC9	sp|Q7TNC9|I5P1_MOUSE Inositol polyphosphate-5-phosphatase A OS=Mus musculus OX=10090 GN=Inpp5a PE=1 SV=1	Q7TNC9	I5P1_MOUSE	75	20	40	80	-0.187137	0.575439	0.802545		0.666667	-0.187137	FALSE	-0.2185	0.528524	0.761526		0.777778	-0.2185	FALSE	-0.335502	0.332131	0.523541		0.7	-0.335502	FALSE	-0.304139	0.38936	0.610251		0.8	-0.304139	FALSE
Q9DCM0	Q9DCM0	sp|Q9DCM0|ETHE1_MOUSE Persulfide dioxygenase ETHE1, mitochondrial OS=Mus musculus OX=10090 GN=Ethe1 PE=1 SV=2	Q9DCM0	ETHE1_MOUSE	0	0	0	0	0.218933	0.210228	0.515105		0.131687	0.218933	FALSE	-0.375001	0.0404925	0.184682		0.238683	-0.375001	FALSE	-0.897626	4.26649e-05	0.000970149		0.192593	-0.897626	TRUE	-0.303693	0.0732789	0.209467		0.288889	-0.303693	FALSE
P61961	P61961	sp|P61961|UFM1_MOUSE Ubiquitin-fold modifier 1 OS=Mus musculus OX=10090 GN=Ufm1 PE=1 SV=1	P61961	UFM1_MOUSE	0	0	0	0	-0.00951045	0.96062	0.98299		0.111111	-0.00951045	FALSE	0.270464	0.173836	0.424513		0.0444444	0.270464	FALSE	-0.0217885	0.904518	0.950818		0.14	-0.0217885	FALSE	-0.301763	0.111762	0.278241		0.08	-0.301763	FALSE
P10833	P10833	sp|P10833|RRAS_MOUSE Ras-related protein R-Ras OS=Mus musculus OX=10090 GN=Rras PE=1 SV=1	P10833	RRAS_MOUSE	0	0	0	0	0.340134	0.0835288	0.357232		0.111111	0.340134	FALSE	0.274703	0.155078	0.399619		0.0555556	0.274703	FALSE	-0.367015	0.050928	0.149066		0.15	-0.367015	FALSE	-0.301584	0.101708	0.262001		0.1	-0.301584	FALSE
P62075	P62075	sp|P62075|TIM13_MOUSE Mitochondrial import inner membrane translocase subunit Tim13 OS=Mus musculus OX=10090 GN=Timm13 PE=1 SV=1	P62075	TIM13_MOUSE	0	0	0	0	-0.254753	0.479916	0.733051		0.203704	-0.254753	FALSE	-0.212332	0.55497	0.776284		0.148148	-0.212332	FALSE	-0.259037	0.446752	0.627305		0.25	-0.259037	FALSE	-0.301458	0.377564	0.59884		0.2	-0.301458	FALSE
O35864	O35864	sp|O35864|CSN5_MOUSE COP9 signalosome complex subunit 5 OS=Mus musculus OX=10090 GN=Cops5 PE=1 SV=3	O35864	CSN5_MOUSE	0	0	0	0	-0.557464	0.0713477	0.336433		0.555556	-0.557464	FALSE	0.180819	0.538535	0.767412		0.259259	0.180819	FALSE	0.437436	0.127124	0.274776		0.5	0.437436	FALSE	-0.300847	0.284152	0.504017		0.233333	-0.300847	FALSE
Q8BH86	Q8BH86	sp|Q8BH86|GLUCM_MOUSE D-glutamate cyclase, mitochondrial OS=Mus musculus OX=10090 GN=Dglucy PE=1 SV=1	Q8BH86	GLUCM_MOUSE	0	0	0	0	0.0521805	0.782653	0.91869		0.0740741	0.0521805	FALSE	-0.451079	0.0282373	0.152275		0.111111	-0.451079	FALSE	-0.80374	0.000354935	0.00422455		0.133333	-0.80374	TRUE	-0.30048	0.10684	0.270874		0.166667	-0.30048	FALSE
O35841	O35841	sp|O35841|API5_MOUSE Apoptosis inhibitor 5 OS=Mus musculus OX=10090 GN=Api5 PE=1 SV=2	O35841	API5_MOUSE	0	0	0	0	-0.195819	0.194884	0.502455		0.222222	-0.195819	FALSE	0.292574	0.0607811	0.232178		0.148148	0.292574	FALSE	0.189155	0.184747	0.355309		0.3	0.189155	FALSE	-0.299238	0.0439542	0.150292		0.233333	-0.299238	FALSE
Q9Z1Q9	Q9Z1Q9	sp|Q9Z1Q9|SYVC_MOUSE Valine--tRNA ligase OS=Mus musculus OX=10090 GN=Vars1 PE=1 SV=1	Q9Z1Q9	SYVC_MOUSE	0	0	0	0	-0.0980241	0.538462	0.779965		0.295238	-0.0980241	FALSE	0.345499	0.0423368	0.188998		0.24127	0.345499	FALSE	0.144585	0.340292	0.532284		0.317143	0.144585	FALSE	-0.298938	0.0597698	0.184512		0.268571	-0.298938	FALSE
P19783	P19783	sp|P19783|COX41_MOUSE Cytochrome c oxidase subunit 4 isoform 1, mitochondrial OS=Mus musculus OX=10090 GN=Cox4i1 PE=1 SV=2	P19783	COX41_MOUSE	0	0	0	0	0.0674629	0.484777	0.735809		0.141026	0.0674629	FALSE	-0.232606	0.0260023	0.146004		0.192308	-0.232606	FALSE	-0.59871	6.60227e-06	0.00029584		0.184615	-0.59871	TRUE	-0.298641	0.00426582	0.0303281		0.230769	-0.298641	TRUE
Q99020	Q99020	sp|Q99020|ROAA_MOUSE Heterogeneous nuclear ribonucleoprotein A/B OS=Mus musculus OX=10090 GN=Hnrnpab PE=1 SV=1	Q99020	ROAA_MOUSE	0	0	0	0	0.370377	0.0112711	0.158562		0.133333	0.370377	FALSE	0.488185	0.00172101	0.0363501		0.183333	0.488185	TRUE	-0.18015	0.157003	0.316813		0.175	-0.18015	FALSE	-0.297958	0.0263053	0.106975		0.22	-0.297958	FALSE
Q8BGQ1	Q8BGQ1	sp|Q8BGQ1|SPE39_MOUSE Spermatogenesis-defective protein 39 homolog OS=Mus musculus OX=10090 GN=Vipas39 PE=1 SV=1	Q8BGQ1	SPE39_MOUSE	50	20	20	60	-0.17016	0.479173	0.733023		0.666667	-0.17016	FALSE	0.154548	0.519231	0.752846		0.611111	0.154548	FALSE	0.0268775	0.909561	0.952383		0.7	0.0268775	FALSE	-0.29783	0.230093	0.446426		0.65	-0.29783	FALSE
Q8BT60;Q1RLL3;Q9Z140;Q8BLR2;Q0VE82;Q9DC53;Q8JZW4	Q8BT60	sp|Q8BT60|CPNE3_MOUSE Copine-3 OS=Mus musculus OX=10090 GN=Cpne3 PE=1 SV=2	Q8BT60	CPNE3_MOUSE	0	0	0	0	-0.260088	0.292404	0.592404		0.277778	-0.260088	FALSE	-0.121524	0.617573	0.82339		0.166667	-0.121524	FALSE	-0.159174	0.489606	0.663035		0.425	-0.159174	FALSE	-0.297738	0.205023	0.413642		0.325	-0.297738	FALSE
Q8C0Z1	Q8C0Z1	sp|Q8C0Z1|F234A_MOUSE Protein FAM234A OS=Mus musculus OX=10090 GN=Fam234a PE=1 SV=1	Q8C0Z1	F234A_MOUSE	0	0	0	0	-0.203451	0.0250564	0.210029		0.233333	-0.203451	FALSE	-0.00323959	0.968912	0.987609		0.2	-0.00323959	FALSE	-0.0970542	0.227186	0.407198		0.24	-0.0970542	FALSE	-0.297266	0.00155185	0.0159904		0.21	-0.297266	TRUE
P63276	P63276	sp|P63276|RS17_MOUSE 40S ribosomal protein S17 OS=Mus musculus OX=10090 GN=Rps17 PE=1 SV=2	P63276	RS17_MOUSE	0	0	0	0	0.377652	0.140618	0.434549		0.30719	0.377652	FALSE	0.670076	0.0145796	0.10733		0.313725	0.670076	FALSE	-0.0045223	0.984496	0.991656		0.294118	-0.0045223	FALSE	-0.296946	0.214075	0.423704		0.3	-0.296946	FALSE
Q8BVI4	Q8BVI4	sp|Q8BVI4|DHPR_MOUSE Dihydropteridine reductase OS=Mus musculus OX=10090 GN=Qdpr PE=1 SV=2	Q8BVI4	DHPR_MOUSE	0	0	0	40	-0.676288	0.0542719	0.300535		0.277778	-0.676288	FALSE	-0.225022	0.493935	0.736232		0.166667	-0.225022	FALSE	0.155175	0.663038	0.790418		0.55	0.155175	FALSE	-0.296091	0.410312	0.632		0.45	-0.296091	FALSE
Q9WTX5	Q9WTX5	sp|Q9WTX5|SKP1_MOUSE S-phase kinase-associated protein 1 OS=Mus musculus OX=10090 GN=Skp1 PE=1 SV=3	Q9WTX5	SKP1_MOUSE	0	0	0	0	0.124253	0.583469	0.809277		0.5	0.124253	FALSE	0.502913	0.0385095	0.18034		0.416667	0.502913	FALSE	0.0836828	0.694558	0.817193		0.45	0.0836828	FALSE	-0.294978	0.178607	0.37595		0.375	-0.294978	FALSE
Q8VCA8	Q8VCA8	sp|Q8VCA8|SCRN2_MOUSE Secernin-2 OS=Mus musculus OX=10090 GN=Scrn2 PE=1 SV=1	Q8VCA8	SCRN2_MOUSE	25	60	20	20	-0.377933	0.181648	0.490434		0.722222	-0.377933	FALSE	-0.213777	0.353305	0.618649		0.555556	-0.213777	FALSE	-0.130617	0.61069	0.755974		0.65	-0.130617	FALSE	-0.294773	0.178934	0.376149		0.5	-0.294773	FALSE
G5E8V9	G5E8V9	sp|G5E8V9|ARFP1_MOUSE Arfaptin-1 OS=Mus musculus OX=10090 GN=Arfip1 PE=1 SV=1	G5E8V9	ARFP1_MOUSE	0	0	0	0	-0.0359988	0.828266	0.936191		0.388889	-0.0359988	FALSE	0.303057	0.0828521	0.277363		0.388889	0.303057	FALSE	0.0443015	0.777183	0.874798		0.4	0.0443015	FALSE	-0.294754	0.0744743	0.211496		0.4	-0.294754	FALSE
Q8BJZ4	Q8BJZ4	sp|Q8BJZ4|RT35_MOUSE 28S ribosomal protein S35, mitochondrial OS=Mus musculus OX=10090 GN=Mrps35 PE=1 SV=2	Q8BJZ4	RT35_MOUSE	0	0	0	0	-0.0569002	0.846187	0.940829		0.513889	-0.0569002	FALSE	0.443686	0.144626	0.385056		0.416667	0.443686	FALSE	0.206216	0.459791	0.639134		0.475	0.206216	FALSE	-0.29437	0.295901	0.513587		0.3875	-0.29437	FALSE
Q9D051	Q9D051	sp|Q9D051|ODPB_MOUSE Pyruvate dehydrogenase E1 component subunit beta, mitochondrial OS=Mus musculus OX=10090 GN=Pdhb PE=1 SV=1	Q9D051	ODPB_MOUSE	0	0	0	0	-0.0564618	0.309399	0.606791		0.0940171	-0.0564618	FALSE	-0.0664179	0.234872	0.499907		0.0769231	-0.0664179	FALSE	-0.303868	2.40723e-05	0.000672921		0.142308	-0.303868	TRUE	-0.293912	3.44325e-05	0.0017337		0.126923	-0.293912	TRUE
Q91W34	Q91W34	sp|Q91W34|RUSF1_MOUSE RUS family member 1 OS=Mus musculus OX=10090 GN=Rusf1 PE=1 SV=1	Q91W34	RUSF1_MOUSE	0	0	0	0	-0.0264725	0.899827	0.96066		0.644444	-0.0264725	FALSE	0.407398	0.0675515	0.247444		0.488889	0.407398	FALSE	0.142514	0.476013	0.65275		0.62	0.142514	FALSE	-0.291356	0.155768	0.347861		0.48	-0.291356	FALSE
P55088	P55088	sp|P55088|AQP4_MOUSE Aquaporin-4 OS=Mus musculus OX=10090 GN=Aqp4 PE=1 SV=2	P55088	AQP4_MOUSE	0	0	0	0	-0.30173	0.399226	0.674826		0.240741	-0.30173	FALSE	0.187421	0.597812	0.809929		0.12963	0.187421	FALSE	0.197901	0.555103	0.714044		0.216667	0.197901	FALSE	-0.291249	0.388365	0.609318		0.116667	-0.291249	FALSE
Q3UW53	Q3UW53	sp|Q3UW53|NIBA1_MOUSE Protein Niban 1 OS=Mus musculus OX=10090 GN=Niban1 PE=1 SV=2	Q3UW53	NIBA1_MOUSE	0	0	0	0	0.032537	0.85633	0.944792		0.285714	0.032537	FALSE	0.216721	0.238787	0.504346		0.227513	0.216721	FALSE	-0.106985	0.530323	0.694576		0.32381	-0.106985	FALSE	-0.291169	0.100844	0.260391		0.271429	-0.291169	FALSE
Q8R1S0	Q8R1S0	sp|Q8R1S0|COQ6_MOUSE Ubiquinone biosynthesis monooxygenase COQ6, mitochondrial OS=Mus musculus OX=10090 GN=Coq6 PE=1 SV=3	Q8R1S0	COQ6_MOUSE	0	0	0	0	0.296853	0.047288	0.279488		0.234568	0.296853	FALSE	0.297283	0.0470074	0.199125		0.246914	0.297283	FALSE	-0.290118	0.0406635	0.127754		0.277778	-0.290118	FALSE	-0.290548	0.0404049	0.14175		0.288889	-0.290548	FALSE
Q9CR76	Q9CR76	sp|Q9CR76|TM186_MOUSE Transmembrane protein 186 OS=Mus musculus OX=10090 GN=Tmem186 PE=1 SV=2	Q9CR76	TM186_MOUSE	25	0	0	0	0.111957	0.652663	0.849283		0.388889	0.111957	FALSE	0.521397	0.0502859	0.204996		0.222222	0.521397	FALSE	0.119221	0.580699	0.73433		0.25	0.119221	FALSE	-0.29022	0.190269	0.39158		0.1	-0.29022	FALSE
P51432	P51432	sp|P51432|PLCB3_MOUSE 1-phosphatidylinositol 4,5-bisphosphate phosphodiesterase beta-3 OS=Mus musculus OX=10090 GN=Plcb3 PE=1 SV=2	P51432	PLCB3_MOUSE	0	0	0	0	-0.245208	0.446263	0.708088		0.410256	-0.245208	FALSE	0.398625	0.222875	0.486667		0.34188	0.398625	FALSE	0.353746	0.249921	0.433415		0.423077	0.353746	FALSE	-0.290087	0.341909	0.563079		0.361538	-0.290087	FALSE
Q61187	Q61187	sp|Q61187|TS101_MOUSE Tumor susceptibility gene 101 protein OS=Mus musculus OX=10090 GN=Tsg101 PE=1 SV=2	Q61187	TS101_MOUSE	0	0	0	20	0.217902	0.53619	0.777785		0.388889	0.217902	FALSE	0.205407	0.559511	0.779515		0.388889	0.205407	FALSE	-0.301759	0.39464	0.579924		0.475	-0.301759	FALSE	-0.289264	0.414011	0.63283		0.475	-0.289264	FALSE
Q9EPU4	Q9EPU4	sp|Q9EPU4|CPSF1_MOUSE Cleavage and polyadenylation specificity factor subunit 1 OS=Mus musculus OX=10090 GN=Cpsf1 PE=1 SV=1	Q9EPU4	CPSF1_MOUSE	0	0	0	0	0.312456	0.139254	0.434386		0.444444	0.312456	FALSE	0.334449	0.115367	0.338521		0.460317	0.334449	FALSE	-0.26718	0.177139	0.344884		0.457143	-0.26718	FALSE	-0.289174	0.146141	0.333427		0.471429	-0.289174	FALSE
Q91VC9	Q91VC9	sp|Q91VC9|GHITM_MOUSE Growth hormone-inducible transmembrane protein OS=Mus musculus OX=10090 GN=Ghitm PE=1 SV=1	Q91VC9	GHITM_MOUSE	0	40	0	20	-1.17736	0.0313694	0.232885		0.518519	-1.17736	FALSE	-1.25131	0.012188	0.097536		0.407407	-1.25131	FALSE	-0.362995	0.467045	0.645098		0.7	-0.362995	FALSE	-0.289048	0.508806	0.706353		0.6	-0.289048	FALSE
Q8C5Q4	Q8C5Q4	sp|Q8C5Q4|GRSF1_MOUSE G-rich sequence factor 1 OS=Mus musculus OX=10090 GN=Grsf1 PE=1 SV=2	Q8C5Q4	GRSF1_MOUSE	0	0	0	0	0.252705	0.431963	0.696945		0.0555556	0.252705	FALSE	0.701312	0.0405708	0.184688		0.0555556	0.701312	FALSE	0.15992	0.595745	0.746395		0.05	0.15992	FALSE	-0.288687	0.343342	0.564645		0.05	-0.288687	FALSE
Q80V26	Q80V26	sp|Q80V26|IMPA3_MOUSE Golgi-resident adenosine 3,5-bisphosphate 3-phosphatase OS=Mus musculus OX=10090 GN=Bpnt2 PE=1 SV=1	Q80V26	IMPA3_MOUSE	0	0	0	0	0.0138263	0.946248	0.982121		0.388889	0.0138263	FALSE	0.033177	0.87153	0.941699		0.388889	0.033177	FALSE	-0.268679	0.17806	0.34561		0.466667	-0.268679	FALSE	-0.28803	0.150608	0.341021		0.466667	-0.28803	FALSE
Q99MN1	Q99MN1	sp|Q99MN1|SYK_MOUSE Lysine--tRNA ligase OS=Mus musculus OX=10090 GN=Kars1 PE=1 SV=1	Q99MN1	SYK_MOUSE	0	0	0	0	-0.0879458	0.61245	0.826413		0.327778	-0.0879458	FALSE	0.520203	0.00793661	0.0769065		0.2	0.520203	FALSE	0.32163	0.0631418	0.172087		0.345	0.32163	FALSE	-0.28652	0.0940323	0.248095		0.23	-0.28652	FALSE
P58021	P58021	sp|P58021|TM9S2_MOUSE Transmembrane 9 superfamily member 2 OS=Mus musculus OX=10090 GN=Tm9sf2 PE=1 SV=1	P58021	TM9S2_MOUSE	0	0	0	0	-0.0268753	0.853266	0.943863		0.111111	-0.0268753	FALSE	0.0252314	0.86214	0.937617		0.114583	0.0252314	FALSE	-0.234408	0.102189	0.238416		0.140625	-0.234408	FALSE	-0.286514	0.0503523	0.164603		0.14375	-0.286514	FALSE
Q9QYG0	Q9QYG0	sp|Q9QYG0|NDRG2_MOUSE Protein NDRG2 OS=Mus musculus OX=10090 GN=Ndrg2 PE=1 SV=1	Q9QYG0	NDRG2_MOUSE	0	0	0	0	-0.465373	0.0198397	0.191983		0.377778	-0.465373	FALSE	0.140314	0.44417	0.699047		0.266667	0.140314	FALSE	0.319595	0.0770253	0.195743		0.36	0.319595	FALSE	-0.286092	0.109846	0.275161		0.26	-0.286092	FALSE
O08795	O08795	sp|O08795|GLU2B_MOUSE Glucosidase 2 subunit beta OS=Mus musculus OX=10090 GN=Prkcsh PE=1 SV=1	O08795	GLU2B_MOUSE	0	0	0	0	-0.114108	0.197795	0.506515		0.252525	-0.114108	FALSE	-0.0595231	0.492852	0.735926		0.282828	-0.0595231	FALSE	-0.231421	0.0110212	0.0520644		0.263636	-0.231421	FALSE	-0.286006	0.00272133	0.0234579		0.290909	-0.286006	TRUE
P28474;Q64437	P28474	sp|P28474|ADHX_MOUSE Alcohol dehydrogenase class-3 OS=Mus musculus OX=10090 GN=Adh5 PE=1 SV=3	P28474	ADHX_MOUSE	0	0	0	0	-0.585842	0.228085	0.539013		0.388889	-0.585842	FALSE	-0.324366	0.497195	0.738934		0.319444	-0.324366	FALSE	-0.0237784	0.957569	0.977785		0.4125	-0.0237784	FALSE	-0.285254	0.526141	0.720256		0.35	-0.285254	FALSE
Q64471	Q64471	sp|Q64471|GSTT1_MOUSE Glutathione S-transferase theta-1 OS=Mus musculus OX=10090 GN=Gstt1 PE=1 SV=4	Q64471	GSTT1_MOUSE	0	0	0	0	0.0423689	0.887129	0.955477		0.314815	0.0423689	FALSE	-0.257984	0.393226	0.654586		0.351852	-0.257984	FALSE	-0.585008	0.0516432	0.149956		0.35	-0.585008	FALSE	-0.284655	0.319881	0.538434		0.383333	-0.284655	FALSE
Q9D8G5	Q9D8G5	sp|Q9D8G5|REG4_MOUSE Regenerating islet-derived protein 4 OS=Mus musculus OX=10090 GN=Reg4 PE=2 SV=1	Q9D8G5	REG4_MOUSE	0	0	0	40	-0.725105	0.374837	0.660412		0.148148	-0.725105	FALSE	-1.42304	0.0945154	0.299859		0.351852	-1.42304	FALSE	-0.982228	0.273459	0.460093		0.416667	-0.982228	FALSE	-0.284291	0.745946	0.861467		0.6	-0.284291	FALSE
Q91YE6	Q91YE6	sp|Q91YE6|IPO9_MOUSE Importin-9 OS=Mus musculus OX=10090 GN=Ipo9 PE=1 SV=3	Q91YE6	IPO9_MOUSE	0	0	0	0	0.306332	0.250061	0.559546		0.407407	0.306332	FALSE	0.601572	0.0328953	0.16612		0.37037	0.601572	FALSE	0.0120288	0.960912	0.979886		0.366667	0.0120288	FALSE	-0.283211	0.258962	0.477806		0.333333	-0.283211	FALSE
Q9D7J4	Q9D7J4	sp|Q9D7J4|COX20_MOUSE Cytochrome c oxidase assembly protein COX20, mitochondrial OS=Mus musculus OX=10090 GN=Cox20 PE=1 SV=1	Q9D7J4	COX20_MOUSE	0	0	0	0	0.235383	0.218725	0.526746		0.111111	0.235383	FALSE	0.27743	0.15106	0.393613		0.111111	0.27743	FALSE	-0.241066	0.183495	0.353867		0.166667	-0.241066	FALSE	-0.283113	0.122294	0.297209		0.166667	-0.283113	FALSE
O88544	O88544	sp|O88544|CSN4_MOUSE COP9 signalosome complex subunit 4 OS=Mus musculus OX=10090 GN=Cops4 PE=1 SV=1	O88544	CSN4_MOUSE	0	0	0	20	0.216744	0.45777	0.718033		0.444444	0.216744	FALSE	0.270262	0.357161	0.621854		0.388889	0.270262	FALSE	-0.229489	0.432315	0.615092		0.4	-0.229489	FALSE	-0.283007	0.335652	0.55457		0.35	-0.283007	FALSE
O09106;O88895	O09106	sp|O09106|HDAC1_MOUSE Histone deacetylase 1 OS=Mus musculus OX=10090 GN=Hdac1 PE=1 SV=1	O09106	HDAC1_MOUSE	0	0	0	0	0.0573338	0.68508	0.86857		0.282828	0.0573338	FALSE	0.242068	0.101271	0.312772		0.262626	0.242068	FALSE	-0.0978081	0.465895	0.644557		0.309091	-0.0978081	FALSE	-0.282542	0.0472399	0.158332		0.290909	-0.282542	FALSE
P48024;Q9CXU9	P48024;Q9CXU9	sp|P48024|EIF1_MOUSE Eukaryotic translation initiation factor 1 OS=Mus musculus OX=10090 GN=Eif1 PE=1 SV=2;sp|Q9CXU9|EIF1B_MOUSE Eukaryotic translation initiation factor 1b OS=Mus musculus OX=10090 GN=Eif1b PE=1 SV=2	P48024;Q9CXU9	EIF1_MOUSE;EIF1B_MOUSE	25	0	20	20	0.164378	0.68936	0.871923		0.444444	0.164378	FALSE	-0.309724	0.474787	0.721166		0.583333	-0.309724	FALSE	-0.756089	0.0627855	0.171603		0.5	-0.756089	FALSE	-0.281987	0.481998	0.685677		0.625	-0.281987	FALSE
Q9CXI5	Q9CXI5	sp|Q9CXI5|MANF_MOUSE Mesencephalic astrocyte-derived neurotrophic factor OS=Mus musculus OX=10090 GN=Manf PE=1 SV=1	Q9CXI5	MANF_MOUSE	0	0	0	0	0.165729	0.556735	0.793907		0.222222	0.165729	FALSE	-0.283306	0.320431	0.587116		0.320988	-0.283306	FALSE	-0.730753	0.0131559	0.0582848		0.288889	-0.730753	FALSE	-0.281718	0.295563	0.513364		0.377778	-0.281718	FALSE
P70670;Q60817	P70670;Q60817	sp|P70670|NACAM_MOUSE Nascent polypeptide-associated complex subunit alpha, muscle-specific form OS=Mus musculus OX=10090 GN=Naca PE=1 SV=2;sp|Q60817|NACA_MOUSE Nascent polypeptide-associated complex subunit alpha OS=Mus musculus OX=10090 GN=Naca PE=1 SV=1	P70670;Q60817	NACAM_MOUSE;NACA_MOUSE	0	0	0	0	0.12093	0.693188	0.873906		0.422222	0.12093	FALSE	0.525545	0.10089	0.312473		0.288889	0.525545	FALSE	0.123127	0.670197	0.795516		0.44	0.123127	FALSE	-0.281488	0.33643	0.555255		0.32	-0.281488	FALSE
Q61990;P57722	Q61990	sp|Q61990|PCBP2_MOUSE Poly(rC)-binding protein 2 OS=Mus musculus OX=10090 GN=Pcbp2 PE=1 SV=1	Q61990	PCBP2_MOUSE	0	0	0	0	0.551339	0.104782	0.383574		0.366667	0.551339	FALSE	0.533315	0.115631	0.338521		0.377778	0.533315	FALSE	-0.298873	0.336599	0.528397		0.34	-0.298873	FALSE	-0.280849	0.365678	0.586985		0.35	-0.280849	FALSE
Q3TWW8	Q3TWW8	sp|Q3TWW8|SRSF6_MOUSE Serine/arginine-rich splicing factor 6 OS=Mus musculus OX=10090 GN=Srsf6 PE=1 SV=1	Q3TWW8	SRSF6_MOUSE	0	0	0	0	0.446677	0.0201529	0.191983		0.31746	0.446677	FALSE	0.583796	0.00398733	0.0552217		0.380952	0.583796	FALSE	-0.143585	0.389593	0.577254		0.271429	-0.143585	FALSE	-0.280704	0.103757	0.265932		0.328571	-0.280704	FALSE
P16675	P16675	sp|P16675|PPGB_MOUSE Lysosomal protective protein OS=Mus musculus OX=10090 GN=Ctsa PE=1 SV=1	P16675	PPGB_MOUSE	0	0	0	0	-0.213394	0.237732	0.549393		0.197531	-0.213394	FALSE	-0.718296	0.000873662	0.0257264		0.259259	-0.718296	TRUE	-0.785151	0.000234283	0.00318888		0.3	-0.785151	TRUE	-0.280248	0.107302	0.271144		0.355556	-0.280248	FALSE
Q8R1I1	Q8R1I1	sp|Q8R1I1|QCR9_MOUSE Cytochrome b-c1 complex subunit 9 OS=Mus musculus OX=10090 GN=Uqcr10 PE=1 SV=1	Q8R1I1	QCR9_MOUSE	0	0	0	0	-0.123467	0.305632	0.603774		0.0444444	-0.123467	FALSE	-0.282724	0.0281934	0.152275		0.0888889	-0.282724	FALSE	-0.439196	0.00115514	0.0101141		0.06	-0.439196	TRUE	-0.279939	0.0221676	0.0957762		0.1	-0.279939	FALSE
Q9D8V7	Q9D8V7	sp|Q9D8V7|SC11C_MOUSE Signal peptidase complex catalytic subunit SEC11C OS=Mus musculus OX=10090 GN=Sec11c PE=1 SV=3	Q9D8V7	SC11C_MOUSE	0	0	0	0	0.03363	0.79649	0.923856		0.180556	0.03363	FALSE	-0.0725751	0.579409	0.796213		0.263889	-0.0725751	FALSE	-0.385697	0.00604431	0.0337927		0.2	-0.385697	TRUE	-0.279491	0.0352492	0.130157		0.275	-0.279491	FALSE
Q921F2	Q921F2	sp|Q921F2|TADBP_MOUSE TAR DNA-binding protein 43 OS=Mus musculus OX=10090 GN=Tardbp PE=1 SV=1	Q921F2	TADBP_MOUSE	0	0	0	0	0.120866	0.420098	0.689806		0.0588235	0.120866	FALSE	0.353304	0.0284973	0.152438		0.0784314	0.353304	FALSE	-0.0458397	0.743387	0.853788		0.105882	-0.0458397	FALSE	-0.278277	0.0611083	0.186634		0.123529	-0.278277	FALSE
P43275	P43275	sp|P43275|H11_MOUSE Histone H1.1 OS=Mus musculus OX=10090 GN=H1-1 PE=1 SV=2	P43275	H11_MOUSE	0	0	0	0	0.489605	0.00118555	0.0691268		0.181818	0.489605	FALSE	0.285052	0.0346856	0.171495		0.212121	0.285052	FALSE	-0.482484	0.000822149	0.00773666		0.181818	-0.482484	TRUE	-0.277931	0.0297219	0.115343		0.209091	-0.277931	FALSE
Q3UPH1	Q3UPH1	sp|Q3UPH1|PRRC1_MOUSE Protein PRRC1 OS=Mus musculus OX=10090 GN=Prrc1 PE=1 SV=1	Q3UPH1	PRRC1_MOUSE	0	0	0	0	0.117168	0.641281	0.840625		0.296296	0.117168	FALSE	0.192634	0.446518	0.699891		0.296296	0.192634	FALSE	-0.202058	0.398142	0.58352		0.266667	-0.202058	FALSE	-0.277524	0.250794	0.467843		0.266667	-0.277524	FALSE
Q78IK2	Q78IK2	sp|Q78IK2|ATPMK_MOUSE ATP synthase membrane subunit K, mitochondrial OS=Mus musculus OX=10090 GN=Atp5mk PE=1 SV=1	Q78IK2	ATPMK_MOUSE	0	0	0	0	0.192549	0.189239	0.496344		0.0666667	0.192549	FALSE	-0.175932	0.22812	0.491442		0.177778	-0.175932	FALSE	-0.645804	0.000195206	0.0027794		0.16	-0.645804	TRUE	-0.277323	0.0529634	0.171121		0.26	-0.277323	FALSE
E9Q7G0	E9Q7G0	sp|E9Q7G0|NUMA1_MOUSE Nuclear mitotic apparatus protein 1 OS=Mus musculus OX=10090 GN=Numa1 PE=1 SV=1	E9Q7G0	NUMA1_MOUSE	0	0	0	0	-0.0665978	0.267681	0.568752		0.220486	-0.0665978	FALSE	-0.0258585	0.661278	0.849495		0.222222	-0.0258585	FALSE	-0.235705	0.00060518	0.0062087		0.2875	-0.235705	TRUE	-0.276444	0.00013877	0.0037127		0.289062	-0.276444	TRUE
Q62189	Q62189	sp|Q62189|SNRPA_MOUSE U1 small nuclear ribonucleoprotein A OS=Mus musculus OX=10090 GN=Snrpa PE=1 SV=3	Q62189	SNRPA_MOUSE	0	0	0	0	0.414742	0.00127027	0.0700266		0.0833333	0.414742	FALSE	0.505979	0.000222636	0.0127049		0.138889	0.505979	TRUE	-0.184189	0.0821585	0.205194		0.05	-0.184189	FALSE	-0.275426	0.0138489	0.0699324		0.1	-0.275426	FALSE
P53569	P53569	sp|P53569|CEBPZ_MOUSE CCAAT/enhancer-binding protein zeta OS=Mus musculus OX=10090 GN=Cebpz PE=1 SV=2	P53569	CEBPZ_MOUSE	50	20	0	0	0.12415	0.755358	0.904897		0.611111	0.12415	FALSE	0.757771	0.0669692	0.245628		0.444444	0.757771	FALSE	0.35868	0.257412	0.442376		0.35	0.35868	FALSE	-0.274941	0.35275	0.575033		0.2	-0.274941	FALSE
Q9D0M3	Q9D0M3	sp|Q9D0M3|CY1_MOUSE Cytochrome c1, heme protein, mitochondrial OS=Mus musculus OX=10090 GN=Cyc1 PE=1 SV=1	Q9D0M3	CY1_MOUSE	0	0	0	0	0.141025	0.259206	0.565405		0.21256	0.141025	FALSE	-0.109634	0.376366	0.640583		0.236715	-0.109634	FALSE	-0.525568	0.000323445	0.00405571		0.243478	-0.525568	TRUE	-0.274908	0.0284195	0.112717		0.265217	-0.274908	FALSE
Q9CPW3	Q9CPW3	sp|Q9CPW3|RM54_MOUSE 39S ribosomal protein L54, mitochondrial OS=Mus musculus OX=10090 GN=Mrpl54 PE=1 SV=1	Q9CPW3	RM54_MOUSE	50	0	0	20	0.340356	0.123297	0.410809		0.555556	0.340356	FALSE	0.382553	0.0823534	0.277363		0.555556	0.382553	FALSE	-0.231579	0.100316	0.235307		0.45	-0.231579	FALSE	-0.273777	0.0476743	0.159299		0.45	-0.273777	FALSE
G5E8K5	G5E8K5	sp|G5E8K5|ANK3_MOUSE Ankyrin-3 OS=Mus musculus OX=10090 GN=Ank3 PE=1 SV=1	G5E8K5	ANK3_MOUSE	0	40	0	40	-0.0904997	0.813871	0.931191		0.583333	-0.0904997	FALSE	-0.336802	0.328812	0.594865		0.555556	-0.336802	FALSE	-0.519411	0.221945	0.400704		0.775	-0.519411	FALSE	-0.273109	0.462599	0.668685		0.75	-0.273109	FALSE
Q8BYI6	Q8BYI6	sp|Q8BYI6|PCAT2_MOUSE Lysophosphatidylcholine acyltransferase 2 OS=Mus musculus OX=10090 GN=Lpcat2 PE=1 SV=1	Q8BYI6	PCAT2_MOUSE	0	0	0	0	-0.0332648	0.93177	0.975527		0.583333	-0.0332648	FALSE	0.134085	0.730502	0.882714		0.555556	0.134085	FALSE	-0.105697	0.773211	0.872583		0.575	-0.105697	FALSE	-0.273048	0.460179	0.666768		0.55	-0.273048	FALSE
Q8VDQ8	Q8VDQ8	sp|Q8VDQ8|SIR2_MOUSE NAD-dependent protein deacetylase sirtuin-2 OS=Mus musculus OX=10090 GN=Sirt2 PE=1 SV=2	Q8VDQ8	SIR2_MOUSE	0	0	0	60	-0.214328	0.355676	0.643442		0.111111	-0.214328	FALSE	-0.0808557	0.723344	0.87796		0.277778	-0.0808557	FALSE	-0.139064	0.626278	0.767606		0.45	-0.139064	FALSE	-0.272536	0.346698	0.568816		0.6	-0.272536	FALSE
Q8BQZ4	Q8BQZ4	sp|Q8BQZ4|RLGPB_MOUSE Ral GTPase-activating protein subunit beta OS=Mus musculus OX=10090 GN=Ralgapb PE=1 SV=2	Q8BQZ4	RLGPB_MOUSE	0	0	20	0	0.100807	0.672033	0.860908		0.5	0.100807	FALSE	0.659851	0.0177655	0.119645		0.388889	0.659851	FALSE	0.286658	0.213203	0.389912		0.45	0.286658	FALSE	-0.272386	0.262162	0.481393		0.35	-0.272386	FALSE
Q71LX4	Q71LX4	sp|Q71LX4|TLN2_MOUSE Talin-2 OS=Mus musculus OX=10090 GN=Tln2 PE=1 SV=3	Q71LX4	TLN2_MOUSE	25	0	0	0	0.56374	0.0448683	0.273174		0.555556	0.56374	FALSE	0.415669	0.126631	0.358996		0.611111	0.415669	FALSE	-0.420354	0.0787099	0.198863		0.525	-0.420354	FALSE	-0.272282	0.239513	0.457429		0.575	-0.272282	FALSE
Q6GSS7;Q64523	Q6GSS7;Q64523	sp|Q6GSS7|H2A2A_MOUSE Histone H2A type 2-A OS=Mus musculus OX=10090 GN=Hist2h2aa2 PE=1 SV=3;sp|Q64523|H2A2C_MOUSE Histone H2A type 2-C OS=Mus musculus OX=10090 GN=H2ac20 PE=1 SV=3	Q6GSS7;Q64523	H2A2A_MOUSE;H2A2C_MOUSE	0	0	0	0	1.51825	0.00808439	0.133701		0.40404	1.51825	FALSE	0.732255	0.161802	0.409295		0.454545	0.732255	FALSE	-1.05784	0.0395176	0.125796		0.363636	-1.05784	FALSE	-0.271849	0.570877	0.750096		0.409091	-0.271849	FALSE
Q8BH79	Q8BH79	sp|Q8BH79|ANO10_MOUSE Anoctamin-10 OS=Mus musculus OX=10090 GN=Ano10 PE=1 SV=1	Q8BH79	ANO10_MOUSE	0	0	0	0	0.174412	0.184605	0.493322		0.333333	0.174412	FALSE	-0.326931	0.0198275	0.127408		0.388889	-0.326931	FALSE	-0.772684	9.44182e-06	0.000359615		0.4375	-0.772684	TRUE	-0.271342	0.0365881	0.133485		0.4875	-0.271342	FALSE
Q9D1D4	Q9D1D4	sp|Q9D1D4|TMEDA_MOUSE Transmembrane emp24 domain-containing protein 10 OS=Mus musculus OX=10090 GN=Tmed10 PE=1 SV=1	Q9D1D4	TMEDA_MOUSE	0	0	0	0	-0.0585799	0.375746	0.660576		0.144444	-0.0585799	FALSE	-0.111362	0.103161	0.316047		0.177778	-0.111362	FALSE	-0.32311	8.24442e-05	0.00157005		0.215	-0.32311	TRUE	-0.270328	0.000451021	0.0076423		0.245	-0.270328	TRUE
P56382	P56382	sp|P56382|ATP5E_MOUSE ATP synthase subunit epsilon, mitochondrial OS=Mus musculus OX=10090 GN=Atp5f1e PE=1 SV=2	P56382	ATP5E_MOUSE	0	0	0	0	-0.77844	0.0204181	0.19226		0.407407	-0.77844	FALSE	-0.159587	0.602923	0.814551		0.185185	-0.159587	FALSE	0.349696	0.235802	0.417726		0.4	0.349696	FALSE	-0.269157	0.356865	0.578901		0.2	-0.269157	FALSE
P03911	P03911	sp|P03911|NU4M_MOUSE NADH-ubiquinone oxidoreductase chain 4 OS=Mus musculus OX=10090 GN=Mtnd4 PE=1 SV=1	P03911	NU4M_MOUSE	0	0	0	0	0.521948	0.230484	0.541306		0.420635	0.521948	FALSE	0.257458	0.546787	0.772142		0.484127	0.257458	FALSE	-0.53344	0.1955	0.367709		0.428571	-0.53344	FALSE	-0.26895	0.504945	0.702593		0.485714	-0.26895	FALSE
O70194	O70194	sp|O70194|EIF3D_MOUSE Eukaryotic translation initiation factor 3 subunit D OS=Mus musculus OX=10090 GN=Eif3d PE=1 SV=2	O70194	EIF3D_MOUSE	0	40	0	20	0.0570966	0.886614	0.955477		0.688889	0.0570966	FALSE	0.0993853	0.777771	0.902785		0.577778	0.0993853	FALSE	-0.226299	0.57442	0.73003		0.74	-0.226299	FALSE	-0.268588	0.450452	0.660993		0.64	-0.268588	FALSE
Q91XA2	Q91XA2	sp|Q91XA2|GOLM1_MOUSE Golgi membrane protein 1 OS=Mus musculus OX=10090 GN=Golm1 PE=1 SV=2	Q91XA2	GOLM1_MOUSE	0	0	0	0	0.0312381	0.78966	0.921669		0.102222	0.0312381	FALSE	0.28629	0.0250529	0.144459		0.102222	0.28629	FALSE	-0.0133594	0.903598	0.950818		0.108	-0.0133594	FALSE	-0.268411	0.0257477	0.105726		0.108	-0.268411	FALSE
Q8BZX4	Q8BZX4	sp|Q8BZX4|SREK1_MOUSE Splicing regulatory glutamine/lysine-rich protein 1 OS=Mus musculus OX=10090 GN=Srek1 PE=2 SV=1	Q8BZX4	SREK1_MOUSE	0	0	0	0	0.0419387	0.803331	0.928198		0.166667	0.0419387	FALSE	0.374319	0.0389413	0.181427		0.333333	0.374319	FALSE	0.0644657	0.685245	0.809593		0.1	0.0644657	FALSE	-0.267915	0.10644	0.27066		0.25	-0.267915	FALSE
Q9DCU6	Q9DCU6	sp|Q9DCU6|RM04_MOUSE 39S ribosomal protein L4, mitochondrial OS=Mus musculus OX=10090 GN=Mrpl4 PE=1 SV=1	Q9DCU6	RM04_MOUSE	0	0	0	0	0.111029	0.565758	0.796382		0.238095	0.111029	FALSE	0.190517	0.329575	0.595709		0.238095	0.190517	FALSE	-0.188201	0.307751	0.4979		0.3	-0.188201	FALSE	-0.267688	0.15391	0.346185		0.3	-0.267688	FALSE
P09602	P09602	sp|P09602|HMGN2_MOUSE Non-histone chromosomal protein HMG-17 OS=Mus musculus OX=10090 GN=Hmgn2 PE=1 SV=2	P09602	HMGN2_MOUSE	0	0	0	0	0.348119	0.0111301	0.158434		0.160494	0.348119	FALSE	0.427516	0.00288548	0.0473063		0.17284	0.427516	TRUE	-0.188065	0.118028	0.26155		0.2	-0.188065	FALSE	-0.267461	0.0323508	0.122268		0.211111	-0.267461	FALSE
Q8K0C9	Q8K0C9	sp|Q8K0C9|GMDS_MOUSE GDP-mannose 4,6 dehydratase OS=Mus musculus OX=10090 GN=Gmds PE=1 SV=1	Q8K0C9	GMDS_MOUSE	0	0	0	0	-0.229272	0.502916	0.751153		0.198068	-0.229272	FALSE	-0.00350255	0.991771	0.995719		0.198068	-0.00350255	FALSE	-0.0414136	0.897118	0.948947		0.195652	-0.0414136	FALSE	-0.267183	0.409519	0.631143		0.195652	-0.267183	FALSE
P24369	P24369	sp|P24369|PPIB_MOUSE Peptidyl-prolyl cis-trans isomerase B OS=Mus musculus OX=10090 GN=Ppib PE=1 SV=2	P24369	PPIB_MOUSE	0	0	0	0	-0.121491	0.0226176	0.203491		0.115079	-0.121491	FALSE	-0.180969	0.00180007	0.0371402		0.154762	-0.180969	TRUE	-0.326468	2.87343e-06	0.000159188		0.135714	-0.326468	TRUE	-0.266991	2.80275e-05	0.00164368		0.171429	-0.266991	TRUE
Q9D883;Q8BGJ9	Q9D883	sp|Q9D883|U2AF1_MOUSE Splicing factor U2AF 35 kDa subunit OS=Mus musculus OX=10090 GN=U2af1 PE=1 SV=4	Q9D883	U2AF1_MOUSE	0	0	0	0	0.163227	0.32176	0.617845		0.180556	0.163227	FALSE	0.398138	0.0245377	0.143566		0.125	0.398138	FALSE	-0.0319234	0.834533	0.908475		0.225	-0.0319234	FALSE	-0.266834	0.0959008	0.251517		0.175	-0.266834	FALSE
Q8C6G8	Q8C6G8	sp|Q8C6G8|WDR26_MOUSE WD repeat-containing protein 26 OS=Mus musculus OX=10090 GN=Wdr26 PE=1 SV=3	Q8C6G8	WDR26_MOUSE	25	0	40	60	0.142352	0.734611	0.894712		0.277778	0.142352	FALSE	0.0240878	0.958947	0.983467		0.555556	0.0240878	FALSE	-0.385048	0.430351	0.61414		0.5	-0.385048	FALSE	-0.266783	0.612742	0.777459		0.75	-0.266783	FALSE
P59017	P59017	sp|P59017|B2L13_MOUSE Bcl-2-like protein 13 OS=Mus musculus OX=10090 GN=Bcl2l13 PE=1 SV=2	P59017	B2L13_MOUSE	0	0	0	0	0.100732	0.509891	0.754878		0.322222	0.100732	FALSE	0.0482485	0.75089	0.892068		0.244444	0.0482485	FALSE	-0.319006	0.0385583	0.123541		0.4	-0.319006	FALSE	-0.266523	0.077595	0.217511		0.33	-0.266523	FALSE
Q61146	Q61146	sp|Q61146|OCLN_MOUSE Occludin OS=Mus musculus OX=10090 GN=Ocln PE=1 SV=1	Q61146	OCLN_MOUSE	0	0	0	0	0.279202	0.159536	0.46511		0.111111	0.279202	FALSE	-0.206932	0.28994	0.556576		0.277778	-0.206932	FALSE	-0.75205	0.000729471	0.00705619		0.2	-0.75205	TRUE	-0.265915	0.155603	0.347861		0.35	-0.265915	FALSE
O35295	O35295	sp|O35295|PURB_MOUSE Transcriptional activator protein Pur-beta OS=Mus musculus OX=10090 GN=Purb PE=1 SV=3	O35295	PURB_MOUSE	0	0	0	0	-0.0759751	0.543064	0.783335		0.031746	-0.0759751	FALSE	0.058875	0.636579	0.835458		0	0.058875	FALSE	-0.13105	0.272731	0.459122		0.0857143	-0.13105	FALSE	-0.2659	0.0355164	0.130827		0.0571429	-0.2659	FALSE
Q9R1P3	Q9R1P3	sp|Q9R1P3|PSB2_MOUSE Proteasome subunit beta type-2 OS=Mus musculus OX=10090 GN=Psmb2 PE=1 SV=1	Q9R1P3	PSB2_MOUSE	0	0	0	0	0.0040751	0.983107	0.992525		0.288889	0.0040751	FALSE	0.0884523	0.64699	0.838958		0.333333	0.0884523	FALSE	-0.179609	0.330146	0.52122		0.4	-0.179609	FALSE	-0.263986	0.159752	0.352738		0.44	-0.263986	FALSE
Q9CZ13	Q9CZ13	sp|Q9CZ13|QCR1_MOUSE Cytochrome b-c1 complex subunit 1, mitochondrial OS=Mus musculus OX=10090 GN=Uqcrc1 PE=1 SV=2	Q9CZ13	QCR1_MOUSE	0	0	0	0	0.245163	0.0303691	0.229052		0.150794	0.245163	FALSE	0.0138597	0.894287	0.951837		0.171958	0.0138597	FALSE	-0.494656	0.000126517	0.00205274		0.154762	-0.494656	TRUE	-0.263352	0.015688	0.0757096		0.17381	-0.263352	FALSE
Q8BJ03	Q8BJ03	sp|Q8BJ03|COX15_MOUSE Cytochrome c oxidase assembly protein COX15 homolog OS=Mus musculus OX=10090 GN=Cox15 PE=1 SV=1	Q8BJ03	COX15_MOUSE	0	0	0	0	0.128041	0.626842	0.83286		0.333333	0.128041	FALSE	-0.378145	0.163331	0.410421		0.416667	-0.378145	FALSE	-0.769519	0.00642015	0.0351206		0.4875	-0.769519	TRUE	-0.263333	0.296028	0.513587		0.5625	-0.263333	FALSE
P62911	P62911	sp|P62911|RL32_MOUSE 60S ribosomal protein L32 OS=Mus musculus OX=10090 GN=Rpl32 PE=1 SV=2	P62911	RL32_MOUSE	0	0	0	0	0.0198962	0.853552	0.943863		0.188889	0.0198962	FALSE	0.341109	0.00572815	0.0641088		0.2	0.341109	FALSE	0.0581635	0.569014	0.72572		0.22	0.0581635	FALSE	-0.263049	0.0188005	0.0855843		0.23	-0.263049	FALSE
Q5SFM8	Q5SFM8	sp|Q5SFM8|RBM27_MOUSE RNA-binding protein 27 OS=Mus musculus OX=10090 GN=Rbm27 PE=1 SV=3	Q5SFM8	RBM27_MOUSE	25	40	0	20	1.15709	0.0725858	0.339862		0.62963	1.15709	FALSE	0.75235	0.176787	0.428447		0.481481	0.75235	FALSE	-0.667384	0.246429	0.428334		0.533333	-0.667384	FALSE	-0.262648	0.594267	0.765743		0.4	-0.262648	FALSE
Q8BTX9	Q8BTX9	sp|Q8BTX9|HSDL1_MOUSE Inactive hydroxysteroid dehydrogenase-like protein 1 OS=Mus musculus OX=10090 GN=Hsdl1 PE=1 SV=1	Q8BTX9	HSDL1_MOUSE	0	0	0	0	0.098906	0.665429	0.857815		0.25	0.098906	FALSE	0.118692	0.604312	0.814974		0.305556	0.118692	FALSE	-0.242263	0.269752	0.455652		0.275	-0.242263	FALSE	-0.262049	0.234172	0.452209		0.325	-0.262049	FALSE
Q8BU33	Q8BU33	sp|Q8BU33|HACL2_MOUSE 2-hydroxyacyl-CoA lyase 2 OS=Mus musculus OX=10090 GN=Ilvbl PE=1 SV=1	Q8BU33	HACL2_MOUSE	0	0	0	0	0.387797	0.0287659	0.222746		0.274074	0.387797	FALSE	-0.128546	0.435261	0.691539		0.340741	-0.128546	FALSE	-0.777933	0.000119539	0.0020013		0.373333	-0.777933	TRUE	-0.26159	0.104081	0.2663		0.433333	-0.26159	FALSE
Q9Z2L6	Q9Z2L6	sp|Q9Z2L6|MINP1_MOUSE Multiple inositol polyphosphate phosphatase 1 OS=Mus musculus OX=10090 GN=Minpp1 PE=1 SV=3	Q9Z2L6	MINP1_MOUSE	0	0	0	0	0.169395	0.599438	0.819061		0.222222	0.169395	FALSE	-0.320055	0.326761	0.592963		0.25	-0.320055	FALSE	-0.750207	0.0235359	0.088975		0.375	-0.750207	FALSE	-0.260756	0.394814	0.614066		0.4	-0.260756	FALSE
Q9CPY1	Q9CPY1	sp|Q9CPY1|RM51_MOUSE 39S ribosomal protein L51, mitochondrial OS=Mus musculus OX=10090 GN=Mrpl51 PE=1 SV=1	Q9CPY1	RM51_MOUSE	0	0	0	0	0.187847	0.395586	0.672394		0.037037	0.187847	FALSE	-0.180373	0.41421	0.673775		0.0740741	-0.180373	FALSE	-0.628769	0.00724226	0.0383111		0.233333	-0.628769	TRUE	-0.260549	0.217714	0.427853		0.266667	-0.260549	FALSE
Q8VCI0	Q8VCI0	sp|Q8VCI0|PLBL1_MOUSE Phospholipase B-like 1 OS=Mus musculus OX=10090 GN=Plbd1 PE=1 SV=1	Q8VCI0	PLBL1_MOUSE	0	0	40	80	-0.81094	0.116883	0.400358		0.296296	-0.81094	FALSE	-1.03062	0.21493	0.476173		0.592593	-1.03062	FALSE	-0.479857	0.537667	0.700505		0.666667	-0.479857	FALSE	-0.26018	0.793365	0.887518		0.933333	-0.26018	FALSE
Q810B6	Q810B6	sp|Q810B6|ANFY1_MOUSE Rabankyrin-5 OS=Mus musculus OX=10090 GN=Ankfy1 PE=1 SV=2	Q810B6	ANFY1_MOUSE	0	0	0	0	-0.240241	0.110151	0.390178		0.166667	-0.240241	FALSE	0.257857	0.0883729	0.290081		0.185185	0.257857	FALSE	0.237949	0.0946924	0.226474		0.3	0.237949	FALSE	-0.260148	0.0700903	0.202863		0.316667	-0.260148	FALSE
O09111	O09111	sp|O09111|NDUBB_MOUSE NADH dehydrogenase [ubiquinone] 1 beta subcomplex subunit 11, mitochondrial OS=Mus musculus OX=10090 GN=Ndufb11 PE=1 SV=2	O09111	NDUBB_MOUSE	0	0	0	0	-0.242121	0.211849	0.515924		0.333333	-0.242121	FALSE	-0.0491262	0.794915	0.906686		0.166667	-0.0491262	FALSE	-0.0667598	0.708257	0.828545		0.283333	-0.0667598	FALSE	-0.259755	0.158524	0.351372		0.133333	-0.259755	FALSE
O35166	O35166	sp|O35166|GOSR2_MOUSE Golgi SNAP receptor complex member 2 OS=Mus musculus OX=10090 GN=Gosr2 PE=1 SV=2	O35166	GOSR2_MOUSE	75	100	0	0			0	oneConditionMissing	0.962963	-1000	TRUE	0.186365	0.398448	0.657505		0.555556	0.186365	FALSE			0	oneConditionMissing	0.8	1000	TRUE	-0.259711	0.0634838	0.190202		0.433333	-0.259711	FALSE
Q9WVH9	Q9WVH9	sp|Q9WVH9|FBLN5_MOUSE Fibulin-5 OS=Mus musculus OX=10090 GN=Fbln5 PE=1 SV=1	Q9WVH9	FBLN5_MOUSE	50	0	0	0	-0.376296	0.496439	0.74552		0.611111	-0.376296	FALSE	0.82241	0.150167	0.392296		0.5	0.82241	FALSE	0.939235	0.0379219	0.122403		0.4	0.939235	FALSE	-0.259471	0.534389	0.725361		0.3	-0.259471	FALSE
Q9CWD8	Q9CWD8	sp|Q9CWD8|NUBPL_MOUSE Iron-sulfur protein NUBPL OS=Mus musculus OX=10090 GN=Nubpl PE=1 SV=2	Q9CWD8	NUBPL_MOUSE	0	20	20	0	0.562141	0.0105999	0.154514		0.5	0.562141	FALSE	-0.0780785	0.658245	0.847027		0.5	-0.0780785	FALSE	-0.898865	0.000281868	0.00365469		0.45	-0.898865	TRUE	-0.258645	0.139244	0.32338		0.45	-0.258645	FALSE
Q9CQF9	Q9CQF9	sp|Q9CQF9|PCYOX_MOUSE Prenylcysteine oxidase 1 OS=Mus musculus OX=10090 GN=Pcyox1 PE=1 SV=1	Q9CQF9	PCYOX_MOUSE	0	0	0	0	-0.0294811	0.778389	0.915468		0.274074	-0.0294811	FALSE	-0.0981726	0.355128	0.619736		0.251852	-0.0981726	FALSE	-0.327235	0.00417989	0.0254722		0.286667	-0.327235	TRUE	-0.258543	0.0176446	0.0824134		0.266667	-0.258543	FALSE
P62315	P62315	sp|P62315|SMD1_MOUSE Small nuclear ribonucleoprotein Sm D1 OS=Mus musculus OX=10090 GN=Snrpd1 PE=1 SV=1	P62315	SMD1_MOUSE	0	0	0	0	0.55271	0.00667798	0.123288		0.208333	0.55271	FALSE	0.202449	0.267406	0.539218		0.208333	0.202449	FALSE	-0.608542	0.00226343	0.0161854		0.1875	-0.608542	TRUE	-0.258281	0.13992	0.323791		0.1875	-0.258281	FALSE
Q9Z204	Q9Z204	sp|Q9Z204|HNRPC_MOUSE Heterogeneous nuclear ribonucleoproteins C1/C2 OS=Mus musculus OX=10090 GN=Hnrnpc PE=1 SV=1	Q9Z204	HNRPC_MOUSE	0	0	0	0	0.132216	0.403743	0.677073		0.237037	0.132216	FALSE	0.4382	0.0122233	0.0975616		0.22963	0.4382	FALSE	0.0479143	0.745768	0.85459		0.22	0.0479143	FALSE	-0.25807	0.0955351	0.251069		0.213333	-0.25807	FALSE
P60710	P60710	sp|P60710|ACTB_MOUSE Actin, cytoplasmic 1 OS=Mus musculus OX=10090 GN=Actb PE=1 SV=1	P60710	ACTB_MOUSE	0	0	0	0	0.281074	0.398901	0.674826		0.148148	0.281074	FALSE	0.635673	0.0683684	0.249833		0.111111	0.635673	FALSE	0.0970802	0.754795	0.861371		0.0333333	0.0970802	FALSE	-0.257518	0.412034	0.63283		0	-0.257518	FALSE
P54822	P54822	sp|P54822|PUR8_MOUSE Adenylosuccinate lyase OS=Mus musculus OX=10090 GN=Adsl PE=1 SV=2	P54822	PUR8_MOUSE	25	0	0	20	-0.362329	0.379833	0.664875		0.333333	-0.362329	FALSE	-0.313462	0.44567	0.699298		0.416667	-0.313462	FALSE	-0.208161	0.579314	0.733043		0.45	-0.208161	FALSE	-0.257028	0.495003	0.695101		0.525	-0.257028	FALSE
Q9WUR2;Q78JN3	Q9WUR2	sp|Q9WUR2|ECI2_MOUSE Enoyl-CoA delta isomerase 2 OS=Mus musculus OX=10090 GN=Eci2 PE=1 SV=2	Q9WUR2	ECI2_MOUSE	0	0	0	0	-0.397369	0.0256131	0.21103		0.15873	-0.397369	FALSE	-0.18346	0.270604	0.541743		0.142857	-0.18346	FALSE	-0.0429904	0.780064	0.876165		0.228571	-0.0429904	FALSE	-0.256899	0.109973	0.275161		0.214286	-0.256899	FALSE
P20029	P20029	sp|P20029|BIP_MOUSE Endoplasmic reticulum chaperone BiP OS=Mus musculus OX=10090 GN=Hspa5 PE=1 SV=3	P20029	BIP_MOUSE	0	0	0	0	0.0116312	0.88197	0.954188		0.173533	0.0116312	FALSE	0.177602	0.0358043	0.173473		0.181024	0.177602	FALSE	-0.0906277	0.231121	0.41231		0.193258	-0.0906277	FALSE	-0.256599	0.00300726	0.0250543		0.2	-0.256599	TRUE
Q91V61	Q91V61	sp|Q91V61|SFXN3_MOUSE Sideroflexin-3 OS=Mus musculus OX=10090 GN=Sfxn3 PE=1 SV=1	Q91V61	SFXN3_MOUSE	0	0	0	0	0.102633	0.597669	0.818118		0.0222222	0.102633	FALSE	-0.595364	0.00691346	0.0703642		0.111111	-0.595364	FALSE	-0.95435	8.60784e-05	0.00160909		0.16	-0.95435	TRUE	-0.256353	0.173651	0.369477		0.24	-0.256353	FALSE
P15864	P15864	sp|P15864|H12_MOUSE Histone H1.2 OS=Mus musculus OX=10090 GN=H1-2 PE=1 SV=2	P15864	H12_MOUSE	0	0	0	0	0.67271	5.49462e-05	0.0277662		0.185185	0.67271	TRUE	0.274396	0.0386486	0.18034		0.185185	0.274396	FALSE	-0.654549	3.95018e-05	0.000911833		0.191667	-0.654549	TRUE	-0.256234	0.0402892	0.141733		0.191667	-0.256234	FALSE
Q8CG76	Q8CG76	sp|Q8CG76|ARK72_MOUSE Aflatoxin B1 aldehyde reductase member 2 OS=Mus musculus OX=10090 GN=Akr7a2 PE=1 SV=3	Q8CG76	ARK72_MOUSE	0	0	0	0	-0.187031	0.160807	0.46731		0.111111	-0.187031	FALSE	-0.0174438	0.892388	0.951357		0.0793651	-0.0174438	FALSE	-0.0863294	0.48123	0.657833		0.157143	-0.0863294	FALSE	-0.255917	0.0490908	0.16176		0.128571	-0.255917	FALSE
Q9JIG8	Q9JIG8	sp|Q9JIG8|PRAF2_MOUSE PRA1 family protein 2 OS=Mus musculus OX=10090 GN=Praf2 PE=1 SV=1	Q9JIG8	PRAF2_MOUSE	0	0	0	0	0.0697135	0.690527	0.872365		0.0555556	0.0697135	FALSE	0.285649	0.117003	0.340567		0.0555556	0.285649	FALSE	-0.0394321	0.810891	0.893917		0.1	-0.0394321	FALSE	-0.255368	0.135612	0.318411		0.1	-0.255368	FALSE
O88291	O88291	sp|O88291|ZN326_MOUSE DBIRD complex subunit ZNF326 OS=Mus musculus OX=10090 GN=Znf326 PE=1 SV=1	O88291	ZN326_MOUSE	0	0	0	0	0.124032	0.55967	0.793915		0.0740741	0.124032	FALSE	0.0822568	0.697925	0.864709		0.0740741	0.0822568	FALSE	-0.296765	0.150797	0.308375		0.133333	-0.296765	FALSE	-0.25499	0.212916	0.423333		0.133333	-0.25499	FALSE
Q8BHE8	Q8BHE8	sp|Q8BHE8|MAIP1_MOUSE m-AAA protease-interacting protein 1, mitochondrial OS=Mus musculus OX=10090 GN=Maip1 PE=1 SV=1	Q8BHE8	MAIP1_MOUSE	0	0	0	0	0.00732639	0.966045	0.984554		0.5	0.00732639	FALSE	0.281534	0.116992	0.340567		0.444444	0.281534	FALSE	0.0192927	0.905376	0.950818		0.45	0.0192927	FALSE	-0.254915	0.131019	0.311149		0.4	-0.254915	FALSE
Q99LP6	Q99LP6	sp|Q99LP6|GRPE1_MOUSE GrpE protein homolog 1, mitochondrial OS=Mus musculus OX=10090 GN=Grpel1 PE=1 SV=1	Q99LP6	GRPE1_MOUSE	0	0	0	0	-0.0866605	0.596802	0.817677		0.232323	-0.0866605	FALSE	0.190547	0.253155	0.520244		0.242424	0.190547	FALSE	0.022666	0.882812	0.940352		0.227273	0.022666	FALSE	-0.254542	0.112909	0.280204		0.236364	-0.254542	FALSE
P62309	P62309	sp|P62309|RUXG_MOUSE Small nuclear ribonucleoprotein G OS=Mus musculus OX=10090 GN=Snrpg PE=1 SV=1	P62309	RUXG_MOUSE	0	0	0	0	0.0834635	0.726824	0.892383		0.266667	0.0834635	FALSE	0.138535	0.563427	0.782983		0.244444	0.138535	FALSE	-0.198998	0.382244	0.57093		0.34	-0.198998	FALSE	-0.254069	0.268424	0.489141		0.32	-0.254069	FALSE
Q91V81	Q91V81	sp|Q91V81|RBM42_MOUSE RNA-binding protein 42 OS=Mus musculus OX=10090 GN=Rbm42 PE=1 SV=2	Q91V81	RBM42_MOUSE	0	0	0	0	0.0787337	0.758618	0.906991		0.296296	0.0787337	FALSE	0.480874	0.0752447	0.262923		0.259259	0.480874	FALSE	0.148376	0.541002	0.703257		0.233333	0.148376	FALSE	-0.253765	0.301583	0.518527		0.2	-0.253765	FALSE
A2AQ25	A2AQ25	sp|A2AQ25|SKT_MOUSE Sickle tail protein OS=Mus musculus OX=10090 GN=Skt PE=1 SV=1	A2AQ25	SKT_MOUSE	0	0	0	0	-0.130671	0.559057	0.793915		0.37037	-0.130671	FALSE	0.282341	0.216206	0.47734		0.296296	0.282341	FALSE	0.159431	0.451366	0.630877		0.422222	0.159431	FALSE	-0.25358	0.237661	0.45604		0.355556	-0.25358	FALSE
P52293	P52293	sp|P52293|IMA1_MOUSE Importin subunit alpha-1 OS=Mus musculus OX=10090 GN=Kpna2 PE=1 SV=2	P52293	IMA1_MOUSE	0	0	0	0	0.057657	0.751683	0.904047		0.37963	0.057657	FALSE	0.967881	7.22814e-05	0.00730274		0.259259	0.967881	TRUE	0.656898	0.00143689	0.011833		0.283333	0.656898	TRUE	-0.253326	0.153874	0.346185		0.175	-0.253326	FALSE
Q64518	Q64518	sp|Q64518|AT2A3_MOUSE Sarcoplasmic/endoplasmic reticulum calcium ATPase 3 OS=Mus musculus OX=10090 GN=Atp2a3 PE=1 SV=4	Q64518	AT2A3_MOUSE	0	0	0	0	0.115811	0.124636	0.413452		0.125296	0.115811	FALSE	-0.192028	0.0165536	0.117136		0.113475	-0.192028	FALSE	-0.560906	5.01592e-07	5.66056e-05		0.17234	-0.560906	TRUE	-0.253066	0.0018533	0.0182341		0.161702	-0.253066	TRUE
Q9CPS6	Q9CPS6	sp|Q9CPS6|HINT3_MOUSE Adenosine 5-monophosphoramidase HINT3 OS=Mus musculus OX=10090 GN=Hint3 PE=1 SV=1	Q9CPS6	HINT3_MOUSE	0	0	0	0	-0.526573	0.0323056	0.238323		0.416667	-0.526573	FALSE	-0.275501	0.236103	0.50119		0.388889	-0.275501	FALSE	-0.00180408	0.993273	0.99556		0.375	-0.00180408	FALSE	-0.252876	0.248148	0.466328		0.35	-0.252876	FALSE
P01901;P04223;P14428;P03991	P01901;P04223	sp|P01901|HA1B_MOUSE H-2 class I histocompatibility antigen, K-B alpha chain OS=Mus musculus OX=10090 GN=H2-K1 PE=1 SV=1;sp|P04223|HA1K_MOUSE H-2 class I histocompatibility antigen, K-K alpha chain OS=Mus musculus OX=10090 GN=H2-K1 PE=1 SV=1	P01901;P04223	HA1B_MOUSE;HA1K_MOUSE	0	0	0	0	-0.354513	0.139082	0.434386		0.269841	-0.354513	FALSE	0.606307	0.017415	0.119502		0.134921	0.606307	FALSE	0.707959	0.00477002	0.0282767		0.264286	0.707959	TRUE	-0.25286	0.255655	0.474299		0.142857	-0.25286	FALSE
Q3TAS6	Q3TAS6	sp|Q3TAS6|EMC10_MOUSE ER membrane protein complex subunit 10 OS=Mus musculus OX=10090 GN=Emc10 PE=2 SV=2	Q3TAS6	EMC10_MOUSE	0	0	0	0	0.46084	0.180266	0.48757		0.111111	0.46084	FALSE	0.0845688	0.79998	0.90823		0.185185	0.0845688	FALSE	-0.628823	0.0600254	0.16703		0.2	-0.628823	FALSE	-0.252551	0.426753	0.63931		0.266667	-0.252551	FALSE
Q3U821	Q3U821	sp|Q3U821|WDR75_MOUSE WD repeat-containing protein 75 OS=Mus musculus OX=10090 GN=Wdr75 PE=1 SV=1	Q3U821	WDR75_MOUSE	25	20	0	0	-0.0227741	0.942518	0.982121		0.703704	-0.0227741	FALSE	0.806863	0.0173869	0.119502		0.407407	0.806863	FALSE	0.577602	0.053554	0.153653		0.633333	0.577602	FALSE	-0.252036	0.343816	0.56472		0.366667	-0.252036	FALSE
Q8BXK9	Q8BXK9	sp|Q8BXK9|CLIC5_MOUSE Chloride intracellular channel protein 5 OS=Mus musculus OX=10090 GN=Clic5 PE=1 SV=1	Q8BXK9	CLIC5_MOUSE	0	0	0	20	0.00103345	0.997366	0.999013		0.472222	0.00103345	FALSE	-0.472025	0.147048	0.387418		0.555556	-0.472025	FALSE	-0.72485	0.0334932	0.112518		0.6	-0.72485	FALSE	-0.251791	0.426585	0.63931		0.675	-0.251791	FALSE
Q9ERI6	Q9ERI6	sp|Q9ERI6|RDH14_MOUSE Retinol dehydrogenase 14 OS=Mus musculus OX=10090 GN=Rdh14 PE=1 SV=1	Q9ERI6	RDH14_MOUSE	0	0	0	0	-0.410727	0.214886	0.51998		0.5	-0.410727	FALSE	-0.433204	0.1921	0.448263		0.5	-0.433204	FALSE	-0.274257	0.373551	0.56347		0.575	-0.274257	FALSE	-0.251781	0.412995	0.63283		0.575	-0.251781	FALSE
P49615;P11440;P30285;Q64261;Q99J95;Q3V3A1;O35495;Q04735;Q14AX6	P49615	sp|P49615|CDK5_MOUSE Cyclin-dependent kinase 5 OS=Mus musculus OX=10090 GN=Cdk5 PE=1 SV=1	P49615	CDK5_MOUSE	0	0	0	0	-0.298025	0.164502	0.470538		0.111111	-0.298025	FALSE	-0.0560177	0.787284	0.904179		0.166667	-0.0560177	FALSE	-0.00899915	0.963283	0.981318		0	-0.00899915	FALSE	-0.251006	0.211353	0.42243		0.05	-0.251006	FALSE
Q9CZA6;Q9ERR1	Q9CZA6;Q9ERR1	sp|Q9CZA6|NDE1_MOUSE Nuclear distribution protein nudE homolog 1 OS=Mus musculus OX=10090 GN=Nde1 PE=1 SV=1;sp|Q9ERR1|NDEL1_MOUSE Nuclear distribution protein nudE-like 1 OS=Mus musculus OX=10090 GN=Ndel1 PE=1 SV=2	Q9CZA6;Q9ERR1	NDE1_MOUSE;NDEL1_MOUSE	0	0	0	40	0.298212	0.0855915	0.360435		0.277778	0.298212	FALSE	0.0931988	0.570893	0.78777		0.388889	0.0931988	FALSE	-0.455984	0.0214679	0.0835413		0.35	-0.455984	FALSE	-0.250971	0.174013	0.369477		0.45	-0.250971	FALSE
Q9DB77	Q9DB77	sp|Q9DB77|QCR2_MOUSE Cytochrome b-c1 complex subunit 2, mitochondrial OS=Mus musculus OX=10090 GN=Uqcrc2 PE=1 SV=1	Q9DB77	QCR2_MOUSE	0	0	0	0	0.0990742	0.0936592	0.368739		0.0883191	0.0990742	FALSE	-0.17319	0.00689567	0.0703642		0.11396	-0.17319	FALSE	-0.523181	4.83054e-08	1.22656e-05		0.125641	-0.523181	TRUE	-0.250917	0.00023009	0.00523713		0.148718	-0.250917	TRUE
O09044;P60879	O09044	sp|O09044|SNP23_MOUSE Synaptosomal-associated protein 23 OS=Mus musculus OX=10090 GN=Snap23 PE=1 SV=1	O09044	SNP23_MOUSE	0	0	0	0	-0.82546	0.00410665	0.111865		0.37037	-0.82546	FALSE	0.0682438	0.783601	0.90356		0.277778	0.0682438	FALSE	0.64319	0.0135941	0.0594277		0.483333	0.64319	FALSE	-0.250514	0.293493	0.511809		0.4	-0.250514	FALSE
Q60749	Q60749	sp|Q60749|KHDR1_MOUSE KH domain-containing, RNA-binding, signal transduction-associated protein 1 OS=Mus musculus OX=10090 GN=Khdrbs1 PE=1 SV=2	Q60749	KHDR1_MOUSE	0	0	0	0	0.189754	0.191675	0.498219		0.191919	0.189754	FALSE	0.254144	0.0869956	0.286802		0.252525	0.254144	FALSE	-0.185581	0.176532	0.343922		0.281818	-0.185581	FALSE	-0.249972	0.0753817	0.213675		0.336364	-0.249972	FALSE
Q4QQM4	Q4QQM4	sp|Q4QQM4|P5I11_MOUSE Tumor protein p53-inducible protein 11 OS=Mus musculus OX=10090 GN=Trp53i11 PE=1 SV=1	Q4QQM4	P5I11_MOUSE	0	0	0	0	-0.41643	0.161923	0.467386		0.25	-0.41643	FALSE	0.101979	0.723673	0.87796		0.25	0.101979	FALSE	0.268986	0.329489	0.520452		0.375	0.268986	FALSE	-0.249423	0.364802	0.586529		0.375	-0.249423	FALSE
Q8BFR5	Q8BFR5	sp|Q8BFR5|EFTU_MOUSE Elongation factor Tu, mitochondrial OS=Mus musculus OX=10090 GN=Tufm PE=1 SV=1	Q8BFR5	EFTU_MOUSE	0	0	0	0	-0.0476715	0.618635	0.829799		0.15404	-0.0476715	FALSE	-0.0880669	0.362595	0.628789		0.161616	-0.0880669	FALSE	-0.28936	0.0051408	0.0299816		0.220455	-0.28936	TRUE	-0.248965	0.0130413	0.0666266		0.227273	-0.248965	FALSE
Q3V384	Q3V384	sp|Q3V384|AFG1L_MOUSE AFG1-like ATPase OS=Mus musculus OX=10090 GN=Afg1l PE=1 SV=1	Q3V384	AFG1L_MOUSE	0	0	0	20	0.604232	0.0091025	0.141532		0.259259	0.604232	FALSE	-0.223003	0.283142	0.553451		0.333333	-0.223003	FALSE	-1.07574	9.63055e-05	0.00173395		0.366667	-1.07574	TRUE	-0.248506	0.233993	0.452209		0.433333	-0.248506	FALSE
P62331	P62331	sp|P62331|ARF6_MOUSE ADP-ribosylation factor 6 OS=Mus musculus OX=10090 GN=Arf6 PE=1 SV=2	P62331	ARF6_MOUSE	0	0	0	0	0.301022	0.116682	0.400358		0.222222	0.301022	FALSE	-0.069424	0.706392	0.86894		0.285714	-0.069424	FALSE	-0.618629	0.00247401	0.0170937		0.285714	-0.618629	TRUE	-0.248183	0.166032	0.359863		0.342857	-0.248183	FALSE
P58252	P58252	sp|P58252|EF2_MOUSE Elongation factor 2 OS=Mus musculus OX=10090 GN=Eef2 PE=1 SV=2	P58252	EF2_MOUSE	0	0	0	0	0.138043	0.569066	0.798254		0.202614	0.138043	FALSE	-0.0199179	0.934162	0.969256		0.230392	-0.0199179	FALSE	-0.405505	0.0897231	0.218884		0.223529	-0.405505	FALSE	-0.247544	0.285566	0.504857		0.248529	-0.247544	FALSE
Q62446	Q62446	sp|Q62446|FKBP3_MOUSE Peptidyl-prolyl cis-trans isomerase FKBP3 OS=Mus musculus OX=10090 GN=Fkbp3 PE=1 SV=2	Q62446	FKBP3_MOUSE	0	20	20	80	0.0563857	0.845821	0.940829		0.222222	0.0563857	FALSE	-0.230865	0.433694	0.690495		0.333333	-0.230865	FALSE	-0.533981	0.261245	0.446446		0.55	-0.533981	FALSE	-0.24673	0.593153	0.764874		0.65	-0.24673	FALSE
Q64444	Q64444	sp|Q64444|CAH4_MOUSE Carbonic anhydrase 4 OS=Mus musculus OX=10090 GN=Ca4 PE=1 SV=1	Q64444	CAH4_MOUSE	0	0	0	0	-0.73816	0.0696993	0.333852		0.222222	-0.73816	FALSE	-1.1327	0.00902226	0.0816851		0.262626	-1.1327	FALSE	-0.641231	0.0920476	0.22189		0.363636	-0.641231	FALSE	-0.246691	0.499278	0.69789		0.4	-0.246691	FALSE
Q80TH2	Q80TH2	sp|Q80TH2|ERBIN_MOUSE Erbin OS=Mus musculus OX=10090 GN=Erbin PE=1 SV=3	Q80TH2	ERBIN_MOUSE	0	0	0	0	0.00305481	0.983121	0.992525		0.372222	0.00305481	FALSE	-0.0950636	0.513401	0.749843		0.372222	-0.0950636	FALSE	-0.3442	0.0212998	0.0830781		0.445	-0.3442	FALSE	-0.246082	0.0859528	0.233027		0.445	-0.246082	FALSE
Q99MR6	Q99MR6	sp|Q99MR6|SRRT_MOUSE Serrate RNA effector molecule homolog OS=Mus musculus OX=10090 GN=Srrt PE=1 SV=1	Q99MR6	SRRT_MOUSE	0	0	0	0	0.159795	0.335981	0.627661		0.316239	0.159795	FALSE	0.489128	0.00822572	0.0781396		0.290598	0.489128	FALSE	0.0836964	0.588931	0.741037		0.323077	0.0836964	FALSE	-0.245637	0.125911	0.302147		0.3	-0.245637	FALSE
Q8C172	Q8C172	sp|Q8C172|CERS6_MOUSE Ceramide synthase 6 OS=Mus musculus OX=10090 GN=Cers6 PE=1 SV=1	Q8C172	CERS6_MOUSE	0	0	0	0	0.439312	0.229808	0.540556		0.388889	0.439312	FALSE	0.161696	0.651587	0.842038		0.518519	0.161696	FALSE	-0.523018	0.134791	0.285594		0.433333	-0.523018	FALSE	-0.245402	0.46973	0.675791		0.55	-0.245402	FALSE
Q68FL6	Q68FL6	sp|Q68FL6|SYMC_MOUSE Methionine--tRNA ligase, cytoplasmic OS=Mus musculus OX=10090 GN=Mars1 PE=1 SV=1	Q68FL6	SYMC_MOUSE	0	0	0	0	-0.06349	0.747594	0.902844		0.580247	-0.06349	FALSE	0.48278	0.0248661	0.144204		0.432099	0.48278	FALSE	0.301477	0.119525	0.263821		0.555556	0.301477	FALSE	-0.244793	0.200021	0.40612		0.422222	-0.244793	FALSE
P70349	P70349	sp|P70349|HINT1_MOUSE Adenosine 5-monophosphoramidase HINT1 OS=Mus musculus OX=10090 GN=Hint1 PE=1 SV=3	P70349	HINT1_MOUSE	0	0	0	0	0.037081	0.891245	0.956362		0.222222	0.037081	FALSE	-0.255701	0.352769	0.618649		0.355556	-0.255701	FALSE	-0.536855	0.0496121	0.145774		0.3	-0.536855	FALSE	-0.244073	0.346993	0.568914		0.42	-0.244073	FALSE
O70310;O70311	O70310	sp|O70310|NMT1_MOUSE Glycylpeptide N-tetradecanoyltransferase 1 OS=Mus musculus OX=10090 GN=Nmt1 PE=1 SV=1	O70310	NMT1_MOUSE	0	0	0	0	-0.145463	0.653061	0.849283		0.555556	-0.145463	FALSE	0.357851	0.276912	0.546792		0.472222	0.357851	FALSE	0.260783	0.39688	0.581951		0.525	0.260783	FALSE	-0.242531	0.429995	0.642786		0.45	-0.242531	FALSE
Q61510	Q61510	sp|Q61510|TRI25_MOUSE E3 ubiquitin/ISG15 ligase TRIM25 OS=Mus musculus OX=10090 GN=Trim25 PE=1 SV=2	Q61510	TRI25_MOUSE	0	0	0	0	-0.464686	0.149991	0.452961		0.25	-0.464686	FALSE	-0.324058	0.306756	0.57396		0.138889	-0.324058	FALSE	-0.101712	0.729553	0.843623		0.45	-0.101712	FALSE	-0.24234	0.414493	0.63283		0.35	-0.24234	FALSE
Q8R070	Q8R070	sp|Q8R070|G6PT2_MOUSE Glucose-6-phosphate exchanger SLC37A1 OS=Mus musculus OX=10090 GN=Slc37a1 PE=2 SV=1	Q8R070	G6PT2_MOUSE	0	0	0	0	-0.0845272	0.522151	0.76628		0.444444	-0.0845272	FALSE	0.264898	0.0578487	0.223858		0.333333	0.264898	FALSE	0.107621	0.390099	0.577285		0.45	0.107621	FALSE	-0.241804	0.0653156	0.194164		0.35	-0.241804	FALSE
Q3UIU2	Q3UIU2	sp|Q3UIU2|NDUB6_MOUSE NADH dehydrogenase [ubiquinone] 1 beta subcomplex subunit 6 OS=Mus musculus OX=10090 GN=Ndufb6 PE=1 SV=3	Q3UIU2	NDUB6_MOUSE	0	0	0	0	-0.100805	0.405054	0.677534		0.197531	-0.100805	FALSE	-0.272154	0.0353176	0.172314		0.283951	-0.272154	FALSE	-0.412589	0.00205574	0.0148901		0.255556	-0.412589	TRUE	-0.241239	0.0460609	0.154891		0.333333	-0.241239	FALSE
Q6PDG5	Q6PDG5	sp|Q6PDG5|SMRC2_MOUSE SWI/SNF complex subunit SMARCC2 OS=Mus musculus OX=10090 GN=Smarcc2 PE=1 SV=2	Q6PDG5	SMRC2_MOUSE	0	0	0	0	0.170088	0.172534	0.479164		0.363636	0.170088	FALSE	0.415395	0.00323475	0.0499478		0.333333	0.415395	TRUE	0.00428258	0.96999	0.984998		0.327273	0.00428258	FALSE	-0.241024	0.0480056	0.15967		0.3	-0.241024	FALSE
P26369	P26369	sp|P26369|U2AF2_MOUSE Splicing factor U2AF 65 kDa subunit OS=Mus musculus OX=10090 GN=U2af2 PE=1 SV=3	P26369	U2AF2_MOUSE	0	0	0	0	0.380127	0.0873015	0.362988		0.296296	0.380127	FALSE	0.321038	0.143193	0.382646		0.37037	0.321038	FALSE	-0.300091	0.146401	0.30243		0.333333	-0.300091	FALSE	-0.241001	0.23759	0.45604		0.4	-0.241001	FALSE
Q9CQX2	Q9CQX2	sp|Q9CQX2|CYB5B_MOUSE Cytochrome b5 type B OS=Mus musculus OX=10090 GN=Cyb5b PE=1 SV=1	Q9CQX2	CYB5B_MOUSE	0	0	0	0	0.241363	0.00510585	0.116398		0.148148	0.241363	FALSE	-0.00497262	0.947084	0.977707		0.166667	-0.00497262	FALSE	-0.48716	4.189e-06	0.000209244		0.133333	-0.48716	TRUE	-0.240825	0.00345092	0.026542		0.15	-0.240825	TRUE
Q8VCF1	Q8VCF1	sp|Q8VCF1|CANT1_MOUSE Soluble calcium-activated nucleotidase 1 OS=Mus musculus OX=10090 GN=Cant1 PE=2 SV=1	Q8VCF1	CANT1_MOUSE	0	0	0	0	-0.176146	0.0591335	0.308011		0.253086	-0.176146	FALSE	0.0303902	0.729501	0.882559		0.240741	0.0303902	FALSE	-0.0342827	0.679329	0.80434		0.322222	-0.0342827	FALSE	-0.240819	0.00970955	0.054841		0.311111	-0.240819	FALSE
Q8BWW4	Q8BWW4	sp|Q8BWW4|LARP4_MOUSE La-related protein 4 OS=Mus musculus OX=10090 GN=Larp4 PE=1 SV=2	Q8BWW4	LARP4_MOUSE	75	60	20	40	0.62923	0.137602	0.433073		0.777778	0.62923	FALSE	0.581461	0.13366	0.371223		0.666667	0.581461	FALSE	-0.288367	0.332857	0.524409		0.7	-0.288367	FALSE	-0.240598	0.33409	0.554115		0.6	-0.240598	FALSE
P17751	P17751	sp|P17751|TPIS_MOUSE Triosephosphate isomerase OS=Mus musculus OX=10090 GN=Tpi1 PE=1 SV=5	P17751	TPIS_MOUSE	0	0	0	0	-0.273051	0.39749	0.673555		0.266667	-0.273051	FALSE	-0.00560229	0.985978	0.994503		0.227778	-0.00560229	FALSE	0.0268618	0.928789	0.962265		0.245	0.0268618	FALSE	-0.240587	0.42839	0.641345		0.21	-0.240587	FALSE
O88792	O88792	sp|O88792|JAM1_MOUSE Junctional adhesion molecule A OS=Mus musculus OX=10090 GN=F11r PE=1 SV=2	O88792	JAM1_MOUSE	0	0	0	0	-0.0274726	0.924784	0.973464		0.319444	-0.0274726	FALSE	0.324496	0.27458	0.544739		0.291667	0.324496	FALSE	0.111818	0.684388	0.80953		0.325	0.111818	FALSE	-0.24015	0.387426	0.60847		0.3	-0.24015	FALSE
Q91X78	Q91X78	sp|Q91X78|ERLN1_MOUSE Erlin-1 OS=Mus musculus OX=10090 GN=Erlin1 PE=1 SV=2	Q91X78	ERLN1_MOUSE	0	0	0	0	0.0182883	0.953274	0.982762		0.25	0.0182883	FALSE	-0.194835	0.535136	0.764517		0.25	-0.194835	FALSE	-0.453101	0.138253	0.290322		0.35	-0.453101	FALSE	-0.239978	0.419946	0.635432		0.35	-0.239978	FALSE
Q9JMH6	Q9JMH6	sp|Q9JMH6|TRXR1_MOUSE Thioredoxin reductase 1, cytoplasmic OS=Mus musculus OX=10090 GN=Txnrd1 PE=1 SV=3	Q9JMH6	TRXR1_MOUSE	0	0	0	0	-0.0274062	0.896284	0.959048		0.0972222	-0.0274062	FALSE	-0.102662	0.626629	0.827555		0.0555556	-0.102662	FALSE	-0.314911	0.126952	0.274776		0.1625	-0.314911	FALSE	-0.239655	0.237739	0.45604		0.125	-0.239655	FALSE
Q91W69;Q80VP1	Q91W69;Q80VP1	sp|Q91W69|EPN3_MOUSE Epsin-3 OS=Mus musculus OX=10090 GN=Epn3 PE=1 SV=1;sp|Q80VP1|EPN1_MOUSE Epsin-1 OS=Mus musculus OX=10090 GN=Epn1 PE=1 SV=3	Q91W69;Q80VP1	EPN3_MOUSE;EPN1_MOUSE	0	0	0	0	0.0446862	0.837796	0.939215		0.444444	0.0446862	FALSE	0.244581	0.272126	0.543714		0.277778	0.244581	FALSE	-0.0396679	0.847145	0.917289		0.4	-0.0396679	FALSE	-0.239563	0.254668	0.4733		0.25	-0.239563	FALSE
Q8C2Q3	Q8C2Q3	sp|Q8C2Q3|RBM14_MOUSE RNA-binding protein 14 OS=Mus musculus OX=10090 GN=Rbm14 PE=1 SV=1	Q8C2Q3	RBM14_MOUSE	0	0	0	0	0.282064	0.190471	0.497686		0.347222	0.282064	FALSE	0.592232	0.0114709	0.0940302		0.326389	0.592232	FALSE	0.0707448	0.720366	0.836492		0.3125	0.0707448	FALSE	-0.239423	0.235993	0.454058		0.29375	-0.239423	FALSE
Q8R2L5	Q8R2L5	sp|Q8R2L5|RT18C_MOUSE 28S ribosomal protein S18c, mitochondrial OS=Mus musculus OX=10090 GN=Mrps18c PE=1 SV=1	Q8R2L5	RT18C_MOUSE	50	20	0	0	0.0964167	0.763043	0.909043		0.611111	0.0964167	FALSE	0.264914	0.397607	0.657029		0.444444	0.264914	FALSE	-0.0708516	0.774823	0.873431		0.4	-0.0708516	FALSE	-0.239349	0.315101	0.533928		0.25	-0.239349	FALSE
P56395	P56395	sp|P56395|CYB5_MOUSE Cytochrome b5 OS=Mus musculus OX=10090 GN=Cyb5a PE=1 SV=2	P56395	CYB5_MOUSE	0	0	0	0	-0.152374	0.0808536	0.356667		0.197531	-0.152374	FALSE	-0.123546	0.149874	0.392156		0.234568	-0.123546	FALSE	-0.209921	0.0153339	0.0647123		0.233333	-0.209921	FALSE	-0.238749	0.00715617	0.0439162		0.266667	-0.238749	TRUE
P62858	P62858	sp|P62858|RS28_MOUSE 40S ribosomal protein S28 OS=Mus musculus OX=10090 GN=Rps28 PE=1 SV=1	P62858	RS28_MOUSE	0	0	0	0	0.406668	0.130547	0.420319		0.148148	0.406668	FALSE	0.620793	0.0274826	0.150732		0.222222	0.620793	FALSE	-0.0246069	0.919595	0.956643		0.166667	-0.0246069	FALSE	-0.238732	0.335065	0.55457		0.233333	-0.238732	FALSE
Q61033	Q61033	sp|Q61033|LAP2A_MOUSE Lamina-associated polypeptide 2, isoforms alpha/zeta OS=Mus musculus OX=10090 GN=Tmpo PE=1 SV=4	Q61033	LAP2A_MOUSE	0	0	0	0	-0.168597	0.468104	0.72339		0.488889	-0.168597	FALSE	0.52437	0.0351607	0.172282		0.311111	0.52437	FALSE	0.454914	0.0500835	0.147018		0.44	0.454914	FALSE	-0.238053	0.282435	0.502796		0.28	-0.238053	FALSE
Q91ZX7	Q91ZX7	sp|Q91ZX7|LRP1_MOUSE Prolow-density lipoprotein receptor-related protein 1 OS=Mus musculus OX=10090 GN=Lrp1 PE=1 SV=1	Q91ZX7	LRP1_MOUSE	0	0	20	20	0.0781697	0.814499	0.931558		0.444444	0.0781697	FALSE	-0.0924729	0.792366	0.905461		0.481481	-0.0924729	FALSE	-0.408322	0.23308	0.414271		0.6	-0.408322	FALSE	-0.23768	0.501919	0.700299		0.633333	-0.23768	FALSE
Q8VCS3	Q8VCS3	sp|Q8VCS3|XYLK_MOUSE Glycosaminoglycan xylosylkinase OS=Mus musculus OX=10090 GN=Fam20b PE=1 SV=1	Q8VCS3	XYLK_MOUSE	0	0	0	0	-0.0489616	0.89198	0.956662		0.319444	-0.0489616	FALSE	-0.433297	0.240432	0.506409		0.430556	-0.433297	FALSE	-0.621297	0.0827517	0.206338		0.4	-0.621297	FALSE	-0.236961	0.489179	0.69202		0.5	-0.236961	FALSE
Q9CXS4	Q9CXS4	sp|Q9CXS4|CENPV_MOUSE Centromere protein V OS=Mus musculus OX=10090 GN=Cenpv PE=1 SV=2	Q9CXS4	CENPV_MOUSE	0	0	0	0	-0.0590503	0.640355	0.840314		0.162963	-0.0590503	FALSE	-0.188748	0.148278	0.389713		0.222222	-0.188748	FALSE	-0.366044	0.0068108	0.0367925		0.213333	-0.366044	TRUE	-0.236346	0.0611303	0.186634		0.266667	-0.236346	FALSE
Q9Z1R2	Q9Z1R2	sp|Q9Z1R2|BAG6_MOUSE Large proline-rich protein BAG6 OS=Mus musculus OX=10090 GN=Bag6 PE=1 SV=1	Q9Z1R2	BAG6_MOUSE	50	20	0	0	-0.199844	0.486412	0.737147		0.666667	-0.199844	FALSE	0.786143	0.0102629	0.0879918		0.333333	0.786143	FALSE	0.749921	0.00616099	0.0340993		0.5	0.749921	TRUE	-0.236067	0.245086	0.46339		0.2	-0.236067	FALSE
Q9ERE7	Q9ERE7	sp|Q9ERE7|MESD_MOUSE LRP chaperone MESD OS=Mus musculus OX=10090 GN=Mesd PE=1 SV=1	Q9ERE7	MESD_MOUSE	0	0	0	0	-0.292165	0.0243362	0.207852		0.222222	-0.292165	FALSE	-0.431759	0.00214053	0.0406507		0.314815	-0.431759	TRUE	-0.375155	0.00388027	0.0239836		0.416667	-0.375155	TRUE	-0.235561	0.0491115	0.16176		0.5	-0.235561	FALSE
Q9CWZ7	Q9CWZ7	sp|Q9CWZ7|SNAG_MOUSE Gamma-soluble NSF attachment protein OS=Mus musculus OX=10090 GN=Napg PE=1 SV=1	Q9CWZ7	SNAG_MOUSE	0	0	0	0	0.0368972	0.878636	0.954071		0.222222	0.0368972	FALSE	-0.259242	0.29235	0.559078		0.407407	-0.259242	FALSE	-0.53157	0.0314094	0.107775		0.3	-0.53157	FALSE	-0.235431	0.309805	0.52788		0.466667	-0.235431	FALSE
Q8BH24	Q8BH24	sp|Q8BH24|TM9S4_MOUSE Transmembrane 9 superfamily member 4 OS=Mus musculus OX=10090 GN=Tm9sf4 PE=1 SV=1	Q8BH24	TM9S4_MOUSE	0	0	0	0	-0.0998569	0.244108	0.552532		0.231884	-0.0998569	FALSE	0.0445718	0.59634	0.809261		0.222222	0.0445718	FALSE	-0.0909009	0.260016	0.445344		0.217391	-0.0909009	FALSE	-0.23533	0.00843114	0.049932		0.208696	-0.23533	TRUE
Q9Z2H7	Q9Z2H7	sp|Q9Z2H7|GIPC2_MOUSE PDZ domain-containing protein GIPC2 OS=Mus musculus OX=10090 GN=Gipc2 PE=1 SV=1	Q9Z2H7	GIPC2_MOUSE	0	0	0	0	0.205804	0.605179	0.822089		0.333333	0.205804	FALSE	0.400868	0.319982	0.586849		0.305556	0.400868	FALSE	-0.0398621	0.915049	0.954193		0.25	-0.0398621	FALSE	-0.234926	0.532236	0.724238		0.225	-0.234926	FALSE
Q9CPU4	Q9CPU4	sp|Q9CPU4|MGST3_MOUSE Microsomal glutathione S-transferase 3 OS=Mus musculus OX=10090 GN=Mgst3 PE=1 SV=1	Q9CPU4	MGST3_MOUSE	0	0	0	0	0.087715	0.689858	0.871923		0.177778	0.087715	FALSE	-0.568232	0.0187184	0.122885		0.237037	-0.568232	FALSE	-0.890395	0.000537443	0.00562745		0.253333	-0.890395	TRUE	-0.234448	0.266781	0.487526		0.306667	-0.234448	FALSE
Q9Z2Q5	Q9Z2Q5	sp|Q9Z2Q5|RM40_MOUSE 39S ribosomal protein L40, mitochondrial OS=Mus musculus OX=10090 GN=Mrpl40 PE=1 SV=2	Q9Z2Q5	RM40_MOUSE	0	0	0	0	0.230549	0.0997767	0.375222		0.259259	0.230549	FALSE	0.235853	0.0928804	0.296607		0.37037	0.235853	FALSE	-0.228996	0.0843857	0.209213		0.316667	-0.228996	FALSE	-0.2343	0.0780981	0.217998		0.416667	-0.2343	FALSE
P58281;P58682	P58281	sp|P58281|OPA1_MOUSE Dynamin-like 120 kDa protein, mitochondrial OS=Mus musculus OX=10090 GN=Opa1 PE=1 SV=1	P58281	OPA1_MOUSE	0	0	0	0	-0.00312185	0.962865	0.984206		0.190058	-0.00312185	FALSE	-0.0356144	0.597066	0.809536		0.195906	-0.0356144	FALSE	-0.266713	0.000644646	0.00641908		0.25	-0.266713	TRUE	-0.23422	0.00186354	0.0182734		0.255263	-0.23422	TRUE
Q9WVA3	Q9WVA3	sp|Q9WVA3|BUB3_MOUSE Mitotic checkpoint protein BUB3 OS=Mus musculus OX=10090 GN=Bub3 PE=1 SV=2	Q9WVA3	BUB3_MOUSE	0	0	0	0	0.337208	0.273053	0.574645		0.277778	0.337208	FALSE	0.383415	0.215333	0.476719		0.333333	0.383415	FALSE	-0.187205	0.513055	0.681167		0.325	-0.187205	FALSE	-0.233412	0.41663	0.63283		0.375	-0.233412	FALSE
P70302	P70302	sp|P70302|STIM1_MOUSE Stromal interaction molecule 1 OS=Mus musculus OX=10090 GN=Stim1 PE=1 SV=2	P70302	STIM1_MOUSE	0	0	0	0	0.0851384	0.598761	0.818618		0.31401	0.0851384	FALSE	-0.0595436	0.712211	0.871725		0.270531	-0.0595436	FALSE	-0.377701	0.0231187	0.0878339		0.33913	-0.377701	FALSE	-0.233019	0.139479	0.323506		0.3	-0.233019	FALSE
Q99LF4	Q99LF4	sp|Q99LF4|RTCB_MOUSE RNA-splicing ligase RtcB homolog OS=Mus musculus OX=10090 GN=Rtcb PE=1 SV=1	Q99LF4	RTCB_MOUSE	0	0	0	0	-0.0558893	0.79301	0.922916		0.323232	-0.0558893	FALSE	0.133907	0.531817	0.76234		0.363636	0.133907	FALSE	-0.0430973	0.829999	0.905014		0.390909	-0.0430973	FALSE	-0.232894	0.256125	0.474636		0.427273	-0.232894	FALSE
Q8VDN2;Q64436	Q8VDN2	sp|Q8VDN2|AT1A1_MOUSE Sodium/potassium-transporting ATPase subunit alpha-1 OS=Mus musculus OX=10090 GN=Atp1a1 PE=1 SV=1	Q8VDN2	AT1A1_MOUSE	0	0	0	0	-0.189924	0.0594906	0.308862		0.105756	-0.189924	FALSE	-0.18397	0.0669748	0.245628		0.131191	-0.18397	FALSE	-0.226776	0.0208254	0.0817718		0.142169	-0.226776	FALSE	-0.23273	0.0181933	0.0836553		0.16506	-0.23273	FALSE
Q8BU14	Q8BU14	sp|Q8BU14|SEC62_MOUSE Translocation protein SEC62 OS=Mus musculus OX=10090 GN=Sec62 PE=1 SV=1	Q8BU14	SEC62_MOUSE	0	0	0	0	-0.359109	0.0959458	0.369655		0.111111	-0.359109	FALSE	-0.123385	0.550765	0.774404		0.155556	-0.123385	FALSE	0.00304246	0.987474	0.993999		0.28	0.00304246	FALSE	-0.232682	0.240991	0.458816		0.32	-0.232682	FALSE
P97478	P97478	sp|P97478|COQ7_MOUSE 5-demethoxyubiquinone hydroxylase, mitochondrial OS=Mus musculus OX=10090 GN=Coq7 PE=1 SV=3	P97478	COQ7_MOUSE	0	0	0	0	0.104922	0.580741	0.80771		0.185185	0.104922	FALSE	-0.171742	0.370089	0.635767		0.222222	-0.171742	FALSE	-0.509332	0.0108471	0.0518041		0.266667	-0.509332	FALSE	-0.232669	0.204098	0.412798		0.3	-0.232669	FALSE
Q99L47	Q99L47	sp|Q99L47|F10A1_MOUSE Hsc70-interacting protein OS=Mus musculus OX=10090 GN=St13 PE=1 SV=1	Q99L47	F10A1_MOUSE	0	0	0	0	0.0997695	0.765765	0.910352		0.388889	0.0997695	FALSE	0.075841	0.820726	0.917592		0.416667	0.075841	FALSE	-0.256589	0.420883	0.606291		0.4	-0.256589	FALSE	-0.23266	0.464624	0.670509		0.425	-0.23266	FALSE
Q99KN9	Q99KN9	sp|Q99KN9|EPN4_MOUSE Clathrin interactor 1 OS=Mus musculus OX=10090 GN=Clint1 PE=1 SV=2	Q99KN9	EPN4_MOUSE	0	0	0	0	-0.010275	0.942693	0.982121		0.388889	-0.010275	FALSE	0.348123	0.0256607	0.145903		0.333333	0.348123	FALSE	0.126066	0.356544	0.547575		0.372222	0.126066	FALSE	-0.232332	0.0999846	0.258963		0.322222	-0.232332	FALSE
Q9JKV1	Q9JKV1	sp|Q9JKV1|ADRM1_MOUSE Proteasomal ubiquitin receptor ADRM1 OS=Mus musculus OX=10090 GN=Adrm1 PE=1 SV=2	Q9JKV1	ADRM1_MOUSE	0	0	0	0	0.172334	0.333046	0.626814		0.388889	0.172334	FALSE	0.480043	0.0138375	0.104389		0.361111	0.480043	FALSE	0.0757441	0.647698	0.779708		0.3	0.0757441	FALSE	-0.231965	0.173768	0.369477		0.275	-0.231965	FALSE
O54988	O54988	sp|O54988|SLK_MOUSE STE20-like serine/threonine-protein kinase OS=Mus musculus OX=10090 GN=Slk PE=1 SV=2	O54988	SLK_MOUSE	25	20	20	0	0.439396	0.26191	0.565487		0.666667	0.439396	FALSE	0.793813	0.0548606	0.216094		0.666667	0.793813	FALSE	0.123012	0.714023	0.83198		0.55	0.123012	FALSE	-0.231405	0.493724	0.694584		0.55	-0.231405	FALSE
Q3UN02	Q3UN02	sp|Q3UN02|LCLT1_MOUSE Lysocardiolipin acyltransferase 1 OS=Mus musculus OX=10090 GN=Lclat1 PE=1 SV=2	Q3UN02	LCLT1_MOUSE	0	0	0	0	-0.101857	0.443065	0.707039		0.314815	-0.101857	FALSE	-0.138787	0.300025	0.566963		0.277778	-0.138787	FALSE	-0.268334	0.0437806	0.135255		0.283333	-0.268334	FALSE	-0.231404	0.0770538	0.216803		0.25	-0.231404	FALSE
Q9DCB8	Q9DCB8	sp|Q9DCB8|ISCA2_MOUSE Iron-sulfur cluster assembly 2 homolog, mitochondrial OS=Mus musculus OX=10090 GN=Isca2 PE=1 SV=2	Q9DCB8	ISCA2_MOUSE	0	0	0	20	0.490359	0.162167	0.467386		0.388889	0.490359	FALSE	0.104878	0.756948	0.894047		0.333333	0.104878	FALSE	-0.616427	0.0847665	0.209816		0.4	-0.616427	FALSE	-0.230946	0.498428	0.697341		0.35	-0.230946	FALSE
Q91WM2	Q91WM2	sp|Q91WM2|HDHD5_MOUSE Haloacid dehalogenase-like hydrolase domain-containing 5 OS=Mus musculus OX=10090 GN=Hdhd5 PE=1 SV=1	Q91WM2	HDHD5_MOUSE	0	0	0	0	0.0223196	0.883679	0.954621		0.259259	0.0223196	FALSE	0.071579	0.640057	0.837486		0.259259	0.071579	FALSE	-0.180843	0.220353	0.399178		0.316667	-0.180843	FALSE	-0.230103	0.124493	0.300624		0.316667	-0.230103	FALSE
P62880;P29387	P62880	sp|P62880|GBB2_MOUSE Guanine nucleotide-binding protein G(I)/G(S)/G(T) subunit beta-2 OS=Mus musculus OX=10090 GN=Gnb2 PE=1 SV=3	P62880	GBB2_MOUSE	0	0	0	0	-0.0370969	0.907985	0.963939		0.17037	-0.0370969	FALSE	0.0561763	0.861101	0.937617		0.155556	0.0561763	FALSE	-0.136654	0.65262	0.783349		0.193333	-0.136654	FALSE	-0.229927	0.451671	0.661034		0.18	-0.229927	FALSE
Q9CYW4	Q9CYW4	sp|Q9CYW4|HDHD3_MOUSE Haloacid dehalogenase-like hydrolase domain-containing protein 3 OS=Mus musculus OX=10090 GN=Hdhd3 PE=1 SV=1	Q9CYW4	HDHD3_MOUSE	0	0	0	0	0.758179	0.00640088	0.123129		0.305556	0.758179	FALSE	-0.0561837	0.817714	0.915625		0.351852	-0.0561837	FALSE	-1.04412	0.000331059	0.004098		0.316667	-1.04412	TRUE	-0.229758	0.325073	0.544119		0.358333	-0.229758	FALSE
O09061	O09061	sp|O09061|PSB1_MOUSE Proteasome subunit beta type-1 OS=Mus musculus OX=10090 GN=Psmb1 PE=1 SV=1	O09061	PSB1_MOUSE	0	0	0	0	0.333521	0.0550431	0.300704		0.246914	0.333521	FALSE	0.354801	0.0428057	0.189396		0.308642	0.354801	FALSE	-0.208431	0.188109	0.359578		0.244444	-0.208431	FALSE	-0.229711	0.149357	0.339194		0.3	-0.229711	FALSE
P62960;Q9Z2C8	P62960	sp|P62960|YBOX1_MOUSE Y-box-binding protein 1 OS=Mus musculus OX=10090 GN=Ybx1 PE=1 SV=3	P62960	YBOX1_MOUSE	0	0	0	0	0.128003	0.493421	0.743565		0.125	0.128003	FALSE	0.697767	0.00165031	0.0357528		0.0972222	0.697767	TRUE	0.340462	0.0662948	0.177969		0.0875	0.340462	FALSE	-0.229302	0.202151	0.409402		0.0625	-0.229302	FALSE
Q99MZ7	Q99MZ7	sp|Q99MZ7|PECR_MOUSE Peroxisomal trans-2-enoyl-CoA reductase OS=Mus musculus OX=10090 GN=Pecr PE=1 SV=1	Q99MZ7	PECR_MOUSE	25	0	0	0	-0.112582	0.664218	0.857156		0.518519	-0.112582	FALSE	0.158651	0.542082	0.768039		0.481481	0.158651	FALSE	0.0420566	0.85105	0.918554		0.366667	0.0420566	FALSE	-0.229176	0.314916	0.533928		0.333333	-0.229176	FALSE
Q5RL79	Q5RL79	sp|Q5RL79|KTAP2_MOUSE Keratinocyte-associated protein 2 OS=Mus musculus OX=10090 GN=Krtcap2 PE=1 SV=2	Q5RL79	KTAP2_MOUSE	0	0	0	0	-0.158895	0.427503	0.696876		0.222222	-0.158895	FALSE	0.0265309	0.893492	0.951837		0.166667	0.0265309	FALSE	-0.043538	0.815842	0.89775		0.15	-0.043538	FALSE	-0.228964	0.23169	0.448385		0.1	-0.228964	FALSE
Q6PHU5	Q6PHU5	sp|Q6PHU5|SORT_MOUSE Sortilin OS=Mus musculus OX=10090 GN=Sort1 PE=1 SV=1	Q6PHU5	SORT_MOUSE	0	0	0	0	0.088378	0.611427	0.825547		0.375	0.088378	FALSE	0.367406	0.0476363	0.20039		0.375	0.367406	FALSE	0.0501345	0.759193	0.863704		0.3125	0.0501345	FALSE	-0.228894	0.174536	0.37019		0.3125	-0.228894	FALSE
Q62426	Q62426	sp|Q62426|CYTB_MOUSE Cystatin-B OS=Mus musculus OX=10090 GN=Cstb PE=1 SV=1	Q62426	CYTB_MOUSE	0	0	0	0	-0.250242	0.45122	0.712248		0.0555556	-0.250242	FALSE	-0.289292	0.385309	0.649477		0.111111	-0.289292	FALSE	-0.267747	0.393862	0.57983		0.2	-0.267747	FALSE	-0.228697	0.464957	0.670509		0.25	-0.228697	FALSE
Q920A5	Q920A5	sp|Q920A5|RISC_MOUSE Retinoid-inducible serine carboxypeptidase OS=Mus musculus OX=10090 GN=Scpep1 PE=1 SV=2	Q920A5	RISC_MOUSE	0	0	0	0	0.102429	0.412977	0.686108		0.232323	0.102429	FALSE	0.0884557	0.478306	0.724265		0.272727	0.0884557	FALSE	-0.242383	0.0517242	0.149956		0.3	-0.242383	FALSE	-0.228409	0.0649408	0.193392		0.336364	-0.228409	FALSE
P97792	P97792	sp|P97792|CXAR_MOUSE Coxsackievirus and adenovirus receptor homolog OS=Mus musculus OX=10090 GN=Cxadr PE=1 SV=1	P97792	CXAR_MOUSE	0	0	0	0	-0.169617	0.283923	0.585057		0.425926	-0.169617	FALSE	0.0377614	0.807943	0.909274		0.351852	0.0377614	FALSE	-0.0201418	0.890542	0.945135		0.433333	-0.0201418	FALSE	-0.22752	0.134699	0.317		0.366667	-0.22752	FALSE
Q9WV68	Q9WV68	sp|Q9WV68|DECR2_MOUSE Peroxisomal 2,4-dienoyl-CoA reductase [(3E)-enoyl-CoA-producing] OS=Mus musculus OX=10090 GN=Decr2 PE=1 SV=1	Q9WV68	DECR2_MOUSE	0	0	0	0	0.0580152	0.792699	0.922916		0.37037	0.0580152	FALSE	-0.156495	0.481593	0.726702		0.358025	-0.156495	FALSE	-0.441749	0.0473047	0.140897		0.444444	-0.441749	FALSE	-0.227239	0.283859	0.504017		0.433333	-0.227239	FALSE
Q9WV80	Q9WV80	sp|Q9WV80|SNX1_MOUSE Sorting nexin-1 OS=Mus musculus OX=10090 GN=Snx1 PE=1 SV=1	Q9WV80	SNX1_MOUSE	0	0	0	0	0.143598	0.357885	0.646666		0.333333	0.143598	FALSE	0.507888	0.00434158	0.0559832		0.222222	0.507888	FALSE	0.13777	0.349723	0.541191		0.32	0.13777	FALSE	-0.22652	0.133351	0.314556		0.22	-0.22652	FALSE
P60060	P60060	sp|P60060|SC61G_MOUSE Protein transport protein Sec61 subunit gamma OS=Mus musculus OX=10090 GN=Sec61g PE=3 SV=1	P60060	SC61G_MOUSE	0	0	0	0	-0.321349	0.161191	0.46731		0.148148	-0.321349	FALSE	-0.0873312	0.694401	0.863729		0.0740741	-0.0873312	FALSE	0.00863905	0.967032	0.98415		0.233333	0.00863905	FALSE	-0.225379	0.290191	0.50896		0.166667	-0.225379	FALSE
O35643	O35643	sp|O35643|AP1B1_MOUSE AP-1 complex subunit beta-1 OS=Mus musculus OX=10090 GN=Ap1b1 PE=1 SV=2	O35643	AP1B1_MOUSE	0	0	0	0	0.149595	0.494894	0.743935		0.288889	0.149595	FALSE	0.206763	0.34891	0.615616		0.293333	0.206763	FALSE	-0.168147	0.417341	0.602387		0.272	-0.168147	FALSE	-0.225315	0.281315	0.501773		0.276	-0.225315	FALSE
Q99M01	Q99M01	sp|Q99M01|SYFM_MOUSE Phenylalanine--tRNA ligase, mitochondrial OS=Mus musculus OX=10090 GN=Fars2 PE=1 SV=1	Q99M01	SYFM_MOUSE	25	0	0	0	0.36942	0.0993124	0.375222		0.518519	0.36942	FALSE	0.70444	0.00461339	0.0576231		0.37037	0.70444	FALSE	0.109733	0.554553	0.714044		0.266667	0.109733	FALSE	-0.225287	0.234259	0.452209		0.133333	-0.225287	FALSE
P40124;Q9CYT6	P40124	sp|P40124|CAP1_MOUSE Adenylyl cyclase-associated protein 1 OS=Mus musculus OX=10090 GN=Cap1 PE=1 SV=4	P40124	CAP1_MOUSE	0	0	0	0	0.131728	0.535842	0.777728		0.16358	0.131728	FALSE	0.294336	0.17724	0.428535		0.148148	0.294336	FALSE	-0.0616689	0.757363	0.862363		0.163889	-0.0616689	FALSE	-0.224277	0.270427	0.490171		0.15	-0.224277	FALSE
P18242	P18242	sp|P18242|CATD_MOUSE Cathepsin D OS=Mus musculus OX=10090 GN=Ctsd PE=1 SV=1	P18242	CATD_MOUSE	0	0	0	0	0.173992	0.32697	0.620749		0.347222	0.173992	FALSE	0.00762354	0.965172	0.985977		0.319444	0.00762354	FALSE	-0.390636	0.0290719	0.102763		0.35	-0.390636	FALSE	-0.224268	0.186196	0.386276		0.325	-0.224268	FALSE
Q61112	Q61112	sp|Q61112|CAB45_MOUSE 45 kDa calcium-binding protein OS=Mus musculus OX=10090 GN=Sdf4 PE=1 SV=1	Q61112	CAB45_MOUSE	0	0	0	0	-0.0349786	0.759526	0.907361		0.277778	-0.0349786	FALSE	0.0757608	0.509816	0.748424		0.222222	0.0757608	FALSE	-0.113505	0.300243	0.490947		0.28	-0.113505	FALSE	-0.224245	0.0511124	0.166552		0.23	-0.224245	FALSE
Q9CPT0	Q9CPT0	sp|Q9CPT0|B2L14_MOUSE Apoptosis facilitator Bcl-2-like protein 14 OS=Mus musculus OX=10090 GN=Bcl2l14 PE=1 SV=1	Q9CPT0	B2L14_MOUSE	0	0	0	20	-0.313287	0.186201	0.493322		0.194444	-0.313287	FALSE	-0.216825	0.352325	0.618403		0.138889	-0.216825	FALSE	-0.127163	0.581513	0.734911		0.5	-0.127163	FALSE	-0.223625	0.337908	0.557092		0.45	-0.223625	FALSE
Q8K1R3	Q8K1R3	sp|Q8K1R3|PNPT1_MOUSE Polyribonucleotide nucleotidyltransferase 1, mitochondrial OS=Mus musculus OX=10090 GN=Pnpt1 PE=1 SV=1	Q8K1R3	PNPT1_MOUSE	0	0	0	0	0.124323	0.29894	0.597513		0.270833	0.124323	FALSE	0.0278655	0.812691	0.912247		0.333333	0.0278655	FALSE	-0.320008	0.0101874	0.0493496		0.30625	-0.320008	TRUE	-0.223551	0.0580367	0.181365		0.3625	-0.223551	FALSE
Q9D9V3	Q9D9V3	sp|Q9D9V3|ECHD1_MOUSE Ethylmalonyl-CoA decarboxylase OS=Mus musculus OX=10090 GN=Echdc1 PE=1 SV=2	Q9D9V3	ECHD1_MOUSE	0	0	0	0	-0.0460431	0.763632	0.909043		0.0833333	-0.0460431	FALSE	-0.080863	0.598583	0.809929		0.111111	-0.080863	FALSE	-0.257714	0.0890782	0.218009		0.2	-0.257714	FALSE	-0.222894	0.136703	0.319498		0.225	-0.222894	FALSE
Q9DCX2	Q9DCX2	sp|Q9DCX2|ATP5H_MOUSE ATP synthase subunit d, mitochondrial OS=Mus musculus OX=10090 GN=Atp5pd PE=1 SV=3	Q9DCX2	ATP5H_MOUSE	0	0	0	0	0.126185	0.244835	0.553021		0.129032	0.126185	FALSE	-0.167822	0.128269	0.361055		0.146953	-0.167822	FALSE	-0.516642	9.67167e-05	0.00173395		0.129032	-0.516642	TRUE	-0.222635	0.0387383	0.138048		0.145161	-0.222635	FALSE
O70133	O70133	sp|O70133|DHX9_MOUSE ATP-dependent RNA helicase A OS=Mus musculus OX=10090 GN=Dhx9 PE=1 SV=2	O70133	DHX9_MOUSE	0	0	0	0	0.0812738	0.490983	0.740996		0.147541	0.0812738	FALSE	0.157938	0.190222	0.44586		0.204007	0.157938	FALSE	-0.145552	0.199829	0.373316		0.221311	-0.145552	FALSE	-0.222217	0.0585351	0.181874		0.272131	-0.222217	FALSE
A2BH40	A2BH40	sp|A2BH40|ARI1A_MOUSE AT-rich interactive domain-containing protein 1A OS=Mus musculus OX=10090 GN=Arid1a PE=1 SV=1	A2BH40	ARI1A_MOUSE	25	0	0	20	0.36181	0.179831	0.487151		0.37037	0.36181	FALSE	0.165458	0.528094	0.761269		0.555556	0.165458	FALSE	-0.41808	0.0978889	0.232058		0.433333	-0.41808	FALSE	-0.221728	0.361517	0.583401		0.6	-0.221728	FALSE
P05480;P39688;P08103;Q62270;P06240	P05480;P39688	sp|P05480|SRC_MOUSE Proto-oncogene tyrosine-protein kinase Src OS=Mus musculus OX=10090 GN=Src PE=1 SV=5;sp|P39688|FYN_MOUSE Tyrosine-protein kinase Fyn OS=Mus musculus OX=10090 GN=Fyn PE=1 SV=4	P05480;P39688	SRC_MOUSE;FYN_MOUSE	0	0	0	0	-0.36713	0.0120063	0.162235		0.166667	-0.36713	FALSE	0.188075	0.164006	0.410421		0.111111	0.188075	FALSE	0.333897	0.0147205	0.0631739		0.15	0.333897	FALSE	-0.221309	0.0877579	0.236965		0.1	-0.221309	FALSE
Q61102	Q61102	sp|Q61102|ABCB7_MOUSE Iron-sulfur clusters transporter ABCB7, mitochondrial OS=Mus musculus OX=10090 GN=Abcb7 PE=1 SV=3	Q61102	ABCB7_MOUSE	0	0	0	0	0.00325148	0.980924	0.99238		0.422222	0.00325148	FALSE	0.144447	0.297175	0.564881		0.385185	0.144447	FALSE	-0.0798347	0.53617	0.699732		0.426667	-0.0798347	FALSE	-0.221031	0.100019	0.258963		0.393333	-0.221031	FALSE
Q9D7G0	Q9D7G0	sp|Q9D7G0|PRPS1_MOUSE Ribose-phosphate pyrophosphokinase 1 OS=Mus musculus OX=10090 GN=Prps1 PE=1 SV=4	Q9D7G0	PRPS1_MOUSE	0	0	0	0	-0.0498	0.807048	0.928702		0.2	-0.0498	FALSE	-0.00326253	0.987221	0.995093		0.244444	-0.00326253	FALSE	-0.174083	0.371273	0.562261		0.34	-0.174083	FALSE	-0.22062	0.260999	0.480212		0.38	-0.22062	FALSE
Q9CR63	Q9CR63	sp|Q9CR63|COX16_MOUSE Cytochrome c oxidase assembly protein COX16 homolog, mitochondrial OS=Mus musculus OX=10090 GN=Cox16 PE=3 SV=1	Q9CR63	COX16_MOUSE	25	0	20	20	-0.0371174	0.846026	0.940829		0.277778	-0.0371174	FALSE	0.062505	0.754826	0.893879		0.5	0.062505	FALSE	-0.120813	0.495378	0.666997		0.4	-0.120813	FALSE	-0.220435	0.246948	0.464939		0.6	-0.220435	FALSE
Q3URE1	Q3URE1	sp|Q3URE1|ACSF3_MOUSE Malonate--CoA ligase ACSF3, mitochondrial OS=Mus musculus OX=10090 GN=Acsf3 PE=1 SV=2	Q3URE1	ACSF3_MOUSE	0	0	0	0	0.312245	0.0334633	0.240999		0.320988	0.312245	FALSE	0.14518	0.293586	0.560735		0.37037	0.14518	FALSE	-0.38702	0.00766095	0.0397665		0.322222	-0.38702	TRUE	-0.219955	0.100709	0.260391		0.366667	-0.219955	FALSE
P27773	P27773	sp|P27773|PDIA3_MOUSE Protein disulfide-isomerase A3 OS=Mus musculus OX=10090 GN=Pdia3 PE=1 SV=2	P27773	PDIA3_MOUSE	0	0	0	0	-0.0175625	0.752728	0.904533		0.109687	-0.0175625	FALSE	-0.13726	0.0241294	0.142938		0.152422	-0.13726	FALSE	-0.338307	9.10141e-06	0.000358476		0.146154	-0.338307	TRUE	-0.218609	0.000718095	0.0102944		0.184615	-0.218609	TRUE
Q8CI94;Q9WUB3;Q9ET01	Q8CI94	sp|Q8CI94|PYGB_MOUSE Glycogen phosphorylase, brain form OS=Mus musculus OX=10090 GN=Pygb PE=1 SV=3	Q8CI94	PYGB_MOUSE	0	0	0	0	-0.522614	0.187088	0.493322		0.405556	-0.522614	FALSE	-0.225291	0.560106	0.779983		0.377778	-0.225291	FALSE	0.0791154	0.827333	0.903219		0.48	0.0791154	FALSE	-0.218207	0.54957	0.736786		0.455	-0.218207	FALSE
Q9CPQ3	Q9CPQ3	sp|Q9CPQ3|TOM22_MOUSE Mitochondrial import receptor subunit TOM22 homolog OS=Mus musculus OX=10090 GN=Tomm22 PE=1 SV=3	Q9CPQ3	TOM22_MOUSE	0	0	0	0	-0.255264	0.388751	0.668572		0.266667	-0.255264	FALSE	0.0534414	0.855066	0.93516		0.133333	0.0534414	FALSE	0.0914275	0.740633	0.85269		0.32	0.0914275	FALSE	-0.217278	0.435427	0.648781		0.2	-0.217278	FALSE
Q8BRF7	Q8BRF7	sp|Q8BRF7|SCFD1_MOUSE Sec1 family domain-containing protein 1 OS=Mus musculus OX=10090 GN=Scfd1 PE=1 SV=1	Q8BRF7	SCFD1_MOUSE	0	0	0	0	-0.0764032	0.330615	0.623203		0.243386	-0.0764032	FALSE	0.215907	0.0123812	0.0982944		0.201058	0.215907	FALSE	0.0752948	0.3099	0.499611		0.214286	0.0752948	FALSE	-0.217015	0.00845486	0.0499754		0.17619	-0.217015	TRUE
[truncated: 1,973 more rows]
