# Supplementary material for: Hypusination in intestinal epithelial cells protects mice from infectious colitis
Source: Gut Microbes. 2024 Dec 14;16(1):2438828. doi: 10.1080/19490976.2024.2438828 (PMC11649231; doi:10.1080/19490976.2024.2438828)
Supplement: Supplemental Material [file KGMI_A_2438828_SM2431.zip › SuppTable2_RNASeq IPA.xlsx]

## Sheet: Canonical Pathways
© 2000-2024 QIAGEN. All rights reserved.
Ingenuity Canonical Pathways	-Log(P value)	Ratio	z-score	Molecules
Antigen Presentation Pathway	8.69	0.256		CD74,CIITA,HLA-A,HLA-DMA,HLA-DMB,HLA-DQA1,HLA-DQB1,HLA-DRB5,PSMB9,TAP2
DNA Double-Strand Break Repair by Homologous Recombination	6.93	0.429		ATM,BRCA1,BRCA2,GEN1,POLA1,RAD51
Calcium Signaling	5.3	0.0727	3.162	CACNA1E,CACNA1H,CACNA2D3,CAMK2A,CHRNA1,CHRNB4,CREB3L4,GRIN3A,HDAC11,ITPR2,MYH7,MYL4,MYL6B,SLC8A3,TNNT2,TRPC5
Opioid Signaling Pathway	5.14	0.0643	1.5	CACNA1E,CACNA1H,CACNA2D3,CAMK2A,CREB3L4,GRIN3A,GUCY1B1,ITPR2,MAPK4,PDE1C,PLD2,RGS13,RGS16,RGS17,RGS5,RPS6KA6,RRAS,SCN7A
Role of BRCA1 in DNA Damage Response	4.69	0.113	-1.667	ATM,ATR,BRCA1,BRCA2,BRIP1,E2F2,E2F8,FANCD2,RAD51
Multiple Sclerosis Signaling Pathway	4.04	0.0631	-1.069	C2,C5,CTNNA3,GRIN3A,HLA-A,HLA-DMA,HLA-DMB,HLA-DQA1,HLA-DQB1,HLA-DRB5,PARP11,PLP1,SLC8A3,TNFSF10
CREB Signaling in Neurons	3.98	0.0428	4.2	ACKR4,ADGRB3,CACNA1E,CACNA1H,CACNA2D3,CAMK2A,CHRM1,CREB3L4,EGF,FZD1,FZD10,FZD8,GPR37L1,GRID2,GRIK5,GUCY1B1,HTR2B,HTR4,ITPR2,NPY2R,PLCH1,RRAS,S1PR3,SSTR1,SSTR2,VIPR2
Role of CHK Proteins in Cell Cycle Checkpoint Control	3.97	0.121	-0.378	ATM,ATR,BRCA1,E2F2,E2F8,PPP2R1B,PPP2R2B
ATM Signaling	3.93	0.09	-2.333	ATM,ATR,BRCA1,CREB3L4,FANCD2,PPP2R1B,PPP2R2B,RAD51,SMC2
MHC class II antigen presentation	3.84	0.0794	-1.897	CD74,CENPE,CTSF,HLA-DMA,HLA-DMB,HLA-DQA1,HLA-DQB1,HLA-DRB5,KIF15,TUBB4A
Mitotic Prophase	3.83	0.0874	-3	LMNB1,MASTL,NCAPD3,NCAPG2,NUP155,NUP205,NUP214,PPP2R1B,SMC2
Cardiac conduction	3.73	0.0769	2.828	CAMK2A,FGF11,ITPR2,KCNE2,KCNIP1,KCNIP2,KCNIP4,KCNK2,SCN7A,SLC8A3
Ovarian Cancer Signaling	3.66	0.0696		BRCA1,BRCA2,E2F2,EGF,FZD1,FZD10,FZD8,HDAC11,RAD51,RRAS,WNT11
Synaptic Long Term Depression	3.38	0.0606	2.309	ABHD3,CACNA1E,CACNA1H,CACNA2D3,GRID2,GUCY1B1,ITPR2,NPR3,PLCH1,PPP2R1B,PPP2R2B,RRAS
MSP-RON Signaling in Macrophages Pathway	3.36	0.0756	3	CIITA,CREB3L4,HLA-DMA,HLA-DMB,HLA-DQA1,HLA-DQB1,HLA-DRB5,KLK3,RRAS
G-Protein Coupled Receptor Signaling	3.35	0.0384	3.138	ACKR4,ADGRB3,CAMK2A,CHRM1,CREB3L4,ENPP1,FOXO6,FZD1,FZD10,FZD8,GPR37L1,GUCY1B1,HTR2B,HTR4,MYL4,MYL6B,NPR3,NPY2R,PDE1C,PDE4B,RAPGEF3,RGS16,RRAS,S1PR3,SSTR1,SSTR2,VIPR2
Breast Cancer Regulation by Stathmin1	3.35	0.0404	2.041	ACKR4,ADGRB3,CAMK2A,CHRM1,CREB3L4,E2F2,E2F8,EGF,FZD1,FZD10,FZD8,GPR37L1,HTR2B,HTR4,NPY2R,PPP2R1B,PPP2R2B,RRAS,S1PR3,SPDEF,SSTR1,SSTR2,TUBB4A,VIPR2
Molecular Mechanisms of Cancer	3.33	0.0362	4.49	ACKR4,ADGRB3,ATM,ATR,BRCA1,CAMK2A,CHRM1,E2F2,E2F8,EDN2,EGF,FANCD2,FZD1,FZD10,FZD8,GPR37L1,GUCY1B1,HDAC11,HTR2B,HTR4,IL22RA2,IL5RA,MMP28,NPY2R,RAPGEF3,RRAS,S1PR3,SHH,SSTR1,SSTR2,VIPR2
Class B/2 (Secretin family receptors)	3.32	0.0833	2.828	FZD1,FZD10,FZD8,IAPP,RAMP1,SHH,VIPR2,WNT11
WNT/SHH Axonal Guidance Signaling Pathway	3.25	0.0671	1.897	BOC,CAMK2A,FZD1,FZD10,FZD8,GUCY1B1,ITPR2,SHH,TRPC5,WNT11
Dilated Cardiomyopathy Signaling Pathway	3.23	0.0667	0.447	CACNA1E,CACNA1H,CACNA2D3,CAMK2A,GUCY1B1,ITPR2,MYH7,MYL4,MYL6B,TNNT2
Cellular Effects of Sildenafil (Viagra)	3.23	0.0667		CACNA1E,CACNA2D3,GUCY1B1,ITPR2,MYH7,MYL4,MYL6B,PDE1C,PDE4B,PLCH1
Circadian Rhythm Signaling	3.2	0.0522		CACNA1E,CACNA1H,CACNA2D3,CAMK2A,CREB3L4,DBP,GRIN3A,GUCY1B1,ITPR2,KLK3,NPR3,PLCH1,RRAS,VIPR2
Pathogen Induced Cytokine Storm Signaling Pathway	3.11	0.0458	0.243	C5,CIITA,COL20A1,COL23A1,COL27A1,COL28A1,COL9A3,CXCL14,HLA-DMA,HLA-DMB,HLA-DQA1,HLA-DQB1,HLA-DRB5,MAPK4,NOD1,PRF1,TNFSF10
S100 Family Signaling Pathway	3.07	0.0363	3.402	ACKR4,ADGRB3,CACNA1E,CACNA1H,CACNA2D3,CAMK2A,CHRM1,CREB3L4,EGF,FZD1,FZD10,FZD8,GPR37L1,HTR2B,HTR4,ITPR2,KLK3,MAPK4,MMP28,NPY2R,PLCH1,S100A4,S1PR3,SERPINF2,SSTR1,SSTR2,VIPR2,WNT11
Oleate Biosynthesis II (Animals)	3	0.273		FADS1,FADS6,Scd2
Neuroinflammation Signaling Pathway	2.95	0.0473	0.258	BACE2,CALB2,CREB3L4,FZD1,GDNF,GRIN3A,HLA-A,HLA-DMA,HLA-DMB,HLA-DQA1,HLA-DQB1,HLA-DRB5,KLK3,MAPK4,TICAM2
Acetylcholine Receptor Signaling Pathway	2.91	0.0567	2.714	CACNA1E,CACNA1H,CACNA2D3,CAMK2A,CHRM1,CHRNA1,CHRNB4,CREB3L4,GUCY1B1,ITPR2,PLCH1
Hepatic Fibrosis / Hepatic Stellate Cell Activation	2.91	0.0567		BAMBI,COL20A1,COL23A1,COL27A1,COL28A1,COL9A3,EGF,IGFBP3,MYH7,MYL4,MYL6B
Cyclins and Cell Cycle Regulation	2.91	0.0814	0	ATM,ATR,E2F2,E2F8,HDAC11,PPP2R1B,PPP2R2B
Regulation of the Epithelial Mesenchymal Transition in Development Pathway	2.88	0.0805	1.89	BRCA1,FZD1,FZD10,FZD8,S100A4,SHH,WNT11
HDR through Homologous Recombination (HRR) or Single Strand Annealing (SSA)	2.88	0.0714	-2.828	ATM,ATR,BRCA1,BRCA2,BRIP1,GEN1,POLE,RAD51
Collagen chain trimerization	2.85	0.114	2.236	COL20A1,COL23A1,COL27A1,COL28A1,COL9A3
Glutaminergic Receptor Signaling Pathway (Enhanced)	2.84	0.0462	2.324	ABHD3,CACNA1E,CACNA1H,CACNA2D3,CAMK2A,CREB3L4,GRIK5,GRIN3A,GUCY1B1,ITPR2,KCNK2,PLCH1,PLD2,SCN7A,SHANK1
WNT/Ca+ pathway	2.81	0.0909	1.633	CAMK2A,CREB3L4,FZD1,FZD10,FZD8,PLCH1
Glioblastoma Multiforme Signaling	2.8	0.0585	2.121	E2F2,E2F8,EGF,FZD1,FZD10,FZD8,ITPR2,PLCH1,RRAS,WNT11
Neurovascular Coupling Signaling Pathway	2.79	0.0517	0.302	ABHD3,CACNA1E,CACNA1H,CACNA2D3,CHRM1,GRIN3A,GUCY1B1,ITPR2,KCNJ8,LRRC55,NPR3,PLD2
Collagen biosynthesis and modifying enzymes	2.78	0.0896	2.449	COL20A1,COL23A1,COL27A1,COL28A1,COL9A3,P4HA2
Cardiac Hypertrophy Signaling (Enhanced)	2.78	0.0387	2.668	CACNA1E,CACNA2D3,CAMK2A,DIAPH3,ENPP1,FGF11,FZD1,FZD10,FZD8,GUCY1B1,HAND1,HDAC11,IL22RA2,IL5RA,ITPR2,PDE1C,PDE4B,PLCH1,RRAS,TNFSF10,WNT11
Mitotic Prometaphase	2.76	0.0542	-2.714	CDK5RAP2,CENPE,CENPF,CEP250,CKAP5,ERCC6L,KNTC1,NCAPD2,PPP2R1B,SMC2,TUBB4A
Mitotic Metaphase and Anaphase	2.74	0.0511	-2.887	CENPE,CENPF,CKAP5,ERCC6L,KNTC1,LBR,LMNB1,NUP155,NUP205,PPP2R1B,PSMB9,TUBB4A
cAMP-mediated signaling	2.72	0.0508	2.53	CAMK2A,CHRM1,CREB3L4,ENPP1,GUCY1B1,HTR4,NPR3,PDE1C,PDE4B,RAPGEF3,S1PR3,VIPR2
Meiotic recombination	2.68	0.104	-2.236	ATM,BRCA1,BRCA2,RAD51,TEX15
nNOS Signaling in Skeletal Muscle Cells	2.68	0.104		CACNA1E,CACNA1H,CACNA2D3,CHRNA1,ITPR2
Th1 Pathway	2.64	0.0656	-2.828	DLL1,HLA-A,HLA-DMA,HLA-DMB,HLA-DQA1,HLA-DQB1,HLA-DRB5,KLRC1
Autism Signaling Pathway	2.63	0.0455	1.069	ALDH1L2,ATP7B,CACNA1E,CACNA2D3,CAMK2A,FZD1,FZD10,FZD8,GRIN3A,HLA-A,RRAS,SHH,TNFSF10,WNT11
Corticotropin Releasing Hormone Signaling	2.61	0.0592	0.707	CACNA1E,CACNA1H,CACNA2D3,CREB3L4,GUCY1B1,ITPR2,NPR3,NR4A1,SHH
Dopamine-DARPP32 Feedback in cAMP Signaling	2.53	0.0538	1.414	CACNA1E,CACNA2D3,CREB3L4,GRIN3A,GUCY1B1,ITPR2,KCNJ8,PLCH1,PPP2R1B,PPP2R2B
GPCR-Mediated Integration of Enteroendocrine Signaling Exemplified by an L Cell	2.53	0.08	-0.447	GAL,GUCY1B1,ITPR2,NPY2R,PLCH1,SST
Chondroitin Sulfate Degradation (Metazoa)	2.5	0.188		HEXB,HYAL2,HYAL3
Phagosome Formation	2.43	0.0345	3.674	ABHD3,ACKR4,ADGRB3,CHRM1,FZD1,FZD10,FZD8,GPR37L1,HTR2B,HTR4,ITPR2,MAPK4,MYH7,MYL4,MYL6B,NPY2R,PLD2,RAPGEF3,RRAS,S1PR3,SPHK1,SSTR1,SSTR2,VIPR2
Role of NFAT in Cardiac Hypertrophy	2.43	0.0491	2.121	CACNA1E,CACNA1H,CACNA2D3,CAMK2A,GUCY1B1,HAND1,HDAC11,ITPR2,PLCH1,RRAS,SLC8A3
Dermatan Sulfate Degradation (Metazoa)	2.43	0.176		HEXB,HYAL2,HYAL3
G alpha (i) signalling events	2.41	0.0465	2.887	C5,GAL,GPR37L1,NPY2R,RGS13,RGS16,RGS17,RGS5,S1PR3,SST,SSTR1,SSTR2
RHO GTPases Activate Formins	2.3	0.0576	-2.121	CENPE,CENPF,CKAP5,DIAPH3,ERCC6L,KNTC1,PPP2R1B,TUBB4A
PCP (Planar Cell Polarity) Pathway	2.26	0.0833	2.236	FZD1,FZD10,FZD8,ROR2,WNT11
Cell Cycle Regulation by BTG Family Proteins	2.25	0.105		E2F2,E2F8,PPP2R1B,PPP2R2B
Hereditary Breast Cancer Signaling	2.24	0.0563		ATM,ATR,BRCA1,BRCA2,FANCD2,HDAC11,RAD51,RRAS
NCAM signaling for neurite out-growth	2.23	0.082	2.236	CACNA1H,COL9A3,GDNF,PRNP,SPTBN4
WNT/β-catenin Signaling	2.22	0.0517	0.333	FZD1,FZD10,FZD8,PPP2R1B,PPP2R2B,SOX13,SOX6,SOX9,WNT11
GPCR-Mediated Nutrient Sensing in Enteroendocrine Cells	2.14	0.0593	1.633	CACNA1E,CACNA1H,CACNA2D3,GUCY1B1,ITPR2,PLCH1,TRPM5
Cardiac β-adrenergic Signaling	2.13	0.05	1.342	CACNA1E,CACNA2D3,ENPP1,GUCY1B1,PDE1C,PDE4B,PPP2R1B,PPP2R2B,SLC8A3
Endocannabinoid Neuronal Synapse Pathway	2.12	0.0537	1.633	CACNA1E,CACNA1H,CACNA2D3,GRIN3A,GUCY1B1,ITPR2,MAPK4,PLCH1
Crosstalk between Dendritic Cells and Natural Killer Cells	2.12	0.0659	-1.342	CAMK2A,CD226,HLA-A,HLA-DRB5,PRF1,TNFSF10
Oxytocin Signaling Pathway	2.11	0.0426	2.714	CACNA1E,CACNA2D3,CREB3L4,GUCY1B1,ITPR2,KCNJ8,MAPK4,MYH7,MYL4,MYL6B,NPR3,RRAS
Glutamate Receptor Signaling	2.09	0.0758		GRID2,GRIK5,GRIN3A,HOMER2,SLC1A4
Serotonin Receptor Signaling	2.07	0.0362	1.698	ABHD3,CACNA1E,CACNA1H,CACNA2D3,CAMK2A,CPE,CREB3L4,GUCY1B1,HTR2B,HTR4,PLCH1,PLD2,RAPGEF3,RRAS,SLC18A1,TPH1,TRPC5
Factors Promoting Cardiogenesis in Vertebrates	2.06	0.0523	2.121	CAMK2A,CREB3L4,FZD1,FZD10,FZD8,MYH7,PLCH1,WNT11
Axonal Guidance Signaling	2.05	0.0353		ADAMTS17,ADAMTS19,EFNA3,EFNA5,EGF,EPHA7,FZD1,FZD10,FZD8,MMP28,MYL4,MYL6B,PLCH1,RRAS,SHH,SLIT2,TUBB4A,WNT11
Interferon gamma signaling	2.05	0.0638	-1.633	CAMK2A,CIITA,HLA-A,HLA-DQA1,HLA-DQB1,HLA-DRB5
Retinoid metabolism and transport	2.03	0.0909	2	AKR1B10,CLPS,RBP4,SDC1
MicroRNA Biogenesis Signaling Pathway	2.02	0.0481	-0.333	ATM,BRCA1,EGF,MTCL1,NUP155,NUP205,NUP214,PIWIL4,RRAS
Pulmonary Fibrosis Idiopathic Signaling Pathway	2.02	0.0399	2.496	COL20A1,COL23A1,COL27A1,COL28A1,COL9A3,FOXO6,FZD1,FZD10,FZD8,MMP28,RPS6KA6,RRAS,WNT11
Myelination Signaling Pathway	2.01	0.0398	3.051	ARHGAP8/PRR5-ARHGAP8,CREB3L4,FZD1,FZD10,FZD8,HDAC11,KLK3,LMNB1,PLP1,RAPGEF3,RRAS,SHH,WNT11
Cell Cycle: G1/S Checkpoint Regulation	2.01	0.0725	-0.447	ATM,ATR,E2F2,E2F8,HDAC11
Pancreatic Adenocarcinoma Signaling	1.99	0.0556		BRCA2,E2F2,E2F8,EGF,HDAC11,PLD2,RAD51
Gαs Signaling	1.99	0.0556	1.633	ADD3,CHRM1,CREB3L4,GUCY1B1,HTR4,RAPGEF3,VIPR2
SUMOylation of DNA replication proteins	1.99	0.0889	-2	NUP155,NUP205,NUP214,TOP2A
Cellular response to heat stress	1.99	0.0619		ATM,ATR,CAMK2A,NUP155,NUP205,NUP214
TP53 Regulates Transcription of DNA Repair Genes	1.98	0.0714	-2.236	ATM,ATR,BRCA1,FANCD2,FANCI
tRNA Splicing	1.96	0.087		ENPP1,PDE1C,PDE4B,TRPT1
Basal Cell Carcinoma Signaling	1.93	0.0694	2	FZD1,FZD10,FZD8,SHH,WNT11
Senescence Pathway	1.92	0.0401	0.905	ATM,ATR,CACNA1E,CACNA2D3,E2F2,E2F8,EP400,ITPR2,MAPK4,PPP2R1B,PPP2R2B,RRAS
Protein Kinase A Signaling	1.91	0.0365	1.508	ADD3,CAMK2A,CREB3L4,ENPP1,GUCY1B1,H1-3,H1f4,ITPR2,MYL4,MYL6B,PDE1C,PDE4B,PLCH1,PTPRO,SHH
Synaptic Long Term Potentiation	1.89	0.053	1.89	CAMK2A,CREB3L4,GRIN3A,ITPR2,PLCH1,RAPGEF3,RRAS
Beta-catenin independent WNT signaling	1.89	0.0588	2.449	CAMK2A,FZD1,FZD8,ITPR2,ROR2,WNT11
Integration of energy metabolism	1.87	0.0583	0.447	ACLY,CACNA1E,ITPR2,KCNG2,PPP2R1B,RAPGEF3
Pulmonary Healing Signaling Pathway	1.86	0.0452	2.333	DLK1,EGF,ETV5,FZD1,FZD10,FZD8,MMP28,RRAS,WNT11
TCF dependent signaling in response to WNT	1.86	0.0452	1.667	FZD1,FZD8,PPP2R1B,PSMB9,SOX13,SOX6,SOX9,TLE2,TLE6
Adrenergic Receptor Signaling Pathway (Enhanced)	1.85	0.045	2.333	ATP6V0A4,CACNA1E,CACNA1H,CACNA2D3,GUCY1B1,ITPR2,PLCH1,SLC18A1,TNFSF10
Osteoarthritis Pathway	1.83	0.0424	1.414	CREB3L4,FZD1,FZD10,FZD8,NKX3-2,RARRES2,RBP4,S1PR3,SOX9,SPHK1
Cell Cycle Checkpoints	1.82	0.0404	-3.317	ATM,ATR,BRCA1,BRIP1,CENPE,CENPF,CKAP5,ERCC6L,KNTC1,PPP2R1B,PSMB9
Gustation Pathway	1.82	0.0446	1.414	CACNA1E,CACNA1H,CACNA2D3,GUCY1B1,ITPR2,KCNJ8,LIPG,SCN7A,TRPM5
Antiproliferative Role of Somatostatin Receptor 2	1.81	0.0649		GUCY1B1,NPR3,RRAS,SST,SSTR2
Th2 Pathway	1.81	0.0511	-2.646	DLL1,HLA-A,HLA-DMA,HLA-DMB,HLA-DQA1,HLA-DQB1,HLA-DRB5
Cell Cycle: G2/M DNA Damage Checkpoint Regulation	1.81	0.0784	-1	ATM,ATR,BRCA1,TOP2A
Insulin Secretion Signaling Pathway	1.79	0.04	2.121	CACNA1E,CACNA1H,CACNA2D3,CAMK2A,CPE,CREB3L4,GUCY1B1,ITPR2,KCNJ8,PCSK1,PLCH1
PD-1, PD-L1 cancer immunotherapy pathway	1.79	0.0561	2.449	HLA-A,HLA-DMA,HLA-DMB,HLA-DQA1,HLA-DQB1,HLA-DRB5
Signaling by NOTCH1	1.79	0.0641	0.447	DLK1,DLL1,HDAC11,TLE2,TLE6
Costimulation by the CD28 family	1.79	0.0641	-2.236	ARHGAP8/PRR5-ARHGAP8,HLA-DQA1,HLA-DQB1,HLA-DRB5,PPP2R1B
Th1 and Th2 Activation Pathway	1.77	0.0465		DLL1,HLA-A,HLA-DMA,HLA-DMB,HLA-DQA1,HLA-DQB1,HLA-DRB5,KLRC1
Chronic Myeloid Leukemia Signaling	1.76	0.0396	1.508	E2F2,E2F8,FZD1,FZD10,FZD8,HDAC11,PLCH1,RRAS,SHH,TNFSF10,WNT11
Glycosaminoglycan metabolism	1.75	0.0625	2.236	B4GALT4,HPSE2,HYAL2,SDC1,ST3GAL3
Glucose metabolism	1.75	0.0625	-2.236	NUP155,NUP205,NUP214,PPP2R1B,SLC37A2
Class A/1 (Rhodopsin-like receptors)	1.74	0.0379	2.887	ACKR4,C5,CHRM1,EDN2,GAL,GPR37L1,HTR2B,HTR4,NPY2R,SST,SSTR1,SSTR2
Acetyl-CoA Biosynthesis III (from Citrate)	1.72	1		ACLY
Sorbitol Degradation I	1.72	1		SORD
O-linked glycosylation	1.72	0.0541	2.449	ADAMTS17,ADAMTS19,MUC2,MUC6,POMGNT2,ST3GAL3
Presynaptic depolarization and calcium channel opening	1.68	0.167		CACNA1E,CACNA2D3
HDR through MMEJ (alt-NHEJ)	1.68	0.167		BRCA2,POLQ
DNA Damage/Telomere Stress Induced Senescence	1.67	0.0714	-1	ATM,EP400,H1-3,LMNB1
Amyotrophic Lateral Sclerosis Signaling	1.64	0.0517	2	CACNA1E,CACNA2D3,GDNF,GRID2,GRIK5,GRIN3A
Bladder Cancer Signaling	1.64	0.0517		E2F2,EGF,FGF11,HDAC11,MMP28,RRAS
SUMOylation of SUMOylation proteins	1.58	0.0882		NUP155,NUP205,NUP214
Nitric Oxide Signaling in the Cardiovascular System	1.57	0.05	2.236	CACNA1E,CACNA2D3,CHRM1,GUCY1B1,ITPR2,PDE1C
SPINK1 Pancreatic Cancer Pathway	1.57	0.0667	-2	CLPS,CPB2,CPE,KLK3
IL-10 Signaling	1.56	0.0455	2.646	CREB3L4,HLA-A,HLA-DMA,HLA-DMB,HLA-DQA1,HLA-DQB1,HLA-DRB5
Acetylcholine binding and downstream events	1.55	0.143		CHRNA1,CHRNB4
Phenylalanine Degradation IV (Mammalian, via Side Chain)	1.55	0.143		HPD,SLC27A2
Opioid Signalling	1.55	0.0556	1	CAMK2A,ITPR2,PDE1C,PDE4B,PPP2R1B
Oxytocin in Spinal Neurons Signaling Pathway	1.55	0.0857		GUCY1B1,KCNJ8,NPR3
Coagulation System	1.55	0.0857		F5,PROC,SERPINF2
Kinesins	1.55	0.0656	0	CENPE,KIF15,KIFC2,TUBB4A
Macrophage Alternative Activation Signaling Pathway	1.54	0.0421	-1.414	ACLY,CIITA,CREB3L4,HLA-DMA,HLA-DMB,HLA-DQA1,HLA-DQB1,HLA-DRB5
Ceramide Signaling	1.53	0.0549	1.342	PPP2R1B,PPP2R2B,RRAS,S1PR3,SPHK1
GNRH Signaling	1.53	0.0419	2	CACNA1E,CACNA1H,CACNA2D3,CAMK2A,CREB3L4,GUCY1B1,ITPR2,RRAS
Striated Muscle Contraction	1.52	0.0833		MYBPC1,MYL4,TNNT2
Transcriptional Regulation by MECP2	1.5	0.0635	0	CAMK2A,DLL1,LBR,SST
Glioma Signaling	1.5	0.048		CAMK2A,E2F2,E2F8,EGF,HDAC11,RRAS
Endothelin-1 Signaling	1.5	0.0412	0.707	ABHD3,GUCY1B1,ITPR2,MAPK4,PLCH1,PLD2,RRAS,SHF
Non-Small Cell Lung Cancer Signaling	1.48	0.0532		E2F2,EGF,HDAC11,ITPR2,RRAS
SUMOylation of ubiquitinylation proteins	1.46	0.0789		NUP155,NUP205,NUP214
Fanconi Anemia Pathway	1.46	0.0789		ATR,FANCD2,FANCI
Caspase activation via Death Receptors in the presence of ligand	1.44	0.125		TICAM2,TNFSF10
Granzyme B Signaling	1.44	0.125		LMNB1,PRF1
Extrinsic Prothrombin Activation Pathway	1.44	0.125		F5,PROC
Transcriptional Regulatory Network in Embryonic Stem Cells	1.43	0.0427	1.89	FZD1,FZD10,FZD8,HAND1,ISL1,RRAS,WNT11
Regulation of TP53 Expression and Degradation	1.43	0.0769		ARHGAP8/PRR5-ARHGAP8,ATM,PPP2R1B
Glycerol-3-phosphate Shuttle	1.43	0.5		GPD1
Putrescine Biosynthesis III	1.43	0.5		AZIN2
ID1 Signaling Pathway	1.42	0.0398	2.828	AMHR2,ATAD5,CHRNA1,CHRNB4,EGF,RRAS,SHH,STMN3
Orexin Signaling Pathway	1.42	0.0378	1.667	ATP6V0A4,CACNA1E,CACNA1H,CACNA2D3,GUCY1B1,ITPR2,PLCH1,SLC8A3,TRPC5
UVA-Induced MAPK Signaling	1.41	0.051		ATM,PARP11,PLCH1,RPS6KA6,RRAS
Ephrin Receptor Signaling	1.41	0.0396	1	CREB3L4,DOK1,EFNA3,EFNA5,EGF,EPHA7,GRIN3A,RRAS
Apelin Cardiomyocyte Signaling Pathway	1.4	0.0505	0.447	MAPK4,MYL4,MYL6B,PLCH1,SLC8A3
Phospholipases	1.38	0.058	-1	ABHD3,LIPG,PLCH1,PLD2
DAG and IP3 signaling	1.38	0.0732		CAMK2A,ITPR2,PDE1C
Intrinsic Prothrombin Activation Pathway	1.35	0.0714		F5,KLK3,PROC
CLEAR Signaling Pathway	1.34	0.0351	-0.632	ATP6V0A4,CREB3L4,CTSF,EGF,HEXB,ITPR2,MAPK4,PPP2R1B,PPP2R2B,RRAS
BBSome Signaling Pathway	1.33	0.0307	2.84	ACKR4,ADGRB3,CHRM1,FZD1,FZD10,FZD8,GPR37L1,HTR2B,HTR4,NPY2R,RPGRIP1L,S1PR3,SSTR1,SSTR2,VIPR2
Smooth Muscle Contraction	1.32	0.0698		CACNA1H,GUCY1B1,MYL6B
Assembly and cell surface presentation of NMDA receptors	1.32	0.0698		CAMK2A,GRIN3A,TUBB4A
White Adipose Tissue Browning Pathway	1.32	0.0435	2.236	CACNA1E,CACNA1H,CACNA2D3,CREB3L4,GUCY1B1,ITPR2
G alpha (q) signalling events	1.32	0.0402	1.89	CHRM1,EDN2,HTR2B,RGS13,RGS16,RGS17,RGS5
GABAergic Receptor Signaling Pathway (Enhanced)	1.31	0.0432	-2.449	CACNA1E,CACNA1H,CACNA2D3,GRIN3A,GUCY1B1,ITPR2
Adipogenesis pathway	1.31	0.0432	-1.633	DLK1,FZD1,FZD10,FZD8,HDAC11,SOX9
γ-linolenate Biosynthesis II (Animals)	1.31	0.105		FADS1,SLC27A2
PIP3 activates AKT signaling	1.3	0.0429	0.816	ARHGAP8/PRR5-ARHGAP8,EGF,FOXO6,NR4A1,NRG4,PPP2R1B
ERK5 Signaling	1.29	0.0541	1	CREB3L4,EGF,RPS6KA6,RRAS
Granzyme A Signaling	1.29	0.0541	-1	H1-3,H1f4,LMNB1,PRF1
Tumor Microenvironment Pathway	1.27	0.0391	1.89	EGF,FGF11,FOXO6,HLA-A,MMP28,RRAS,SLC1A4
Telomerase Signaling	1.26	0.0463	1	EGF,HDAC11,PPP2R1B,PPP2R2B,RRAS
Uracil Degradation II (Reductive)	1.25	0.333		DPYD
Thymine Degradation	1.25	0.333		DPYD
SUMOylation of DNA damage response and repair proteins	1.25	0.0526	-2	BRCA1,NUP155,NUP205,NUP214
GDNF Family Ligand-Receptor Interactions	1.25	0.0526		DOK1,GDNF,ITPR2,RRAS
SUMOylation of RNA binding proteins	1.25	0.0652		NUP155,NUP205,NUP214
Estrogen Biosynthesis	1.25	0.0652		AKR1B10,CYP1B1,HSD17B14
DNA damage-induced 14-3-3σ Signaling	1.25	0.0652		ATM,ATR,BRCA1
Ephrin A Signaling	1.23	0.0638		EFNA3,EFNA5,EPHA7
Ion channel transport	1.22	0.0383	0.378	ATP6V0A4,ATP7B,ATP8B4,CAMK2A,TRPC5,TRPM5,UNC79
Role of WNT/GSK-3β Signaling in the Pathogenesis of Influenza	1.22	0.0513	2	FZD1,FZD10,FZD8,WNT11
RAF/MAP kinase cascade	1.21	0.0344	1.667	CAMK2A,EGF,GDNF,IL5RA,NRG4,PPP2R1B,PSMB9,RGL3,SPTBN4
Thrombin Signaling	1.19	0.0356	1.342	CAMK2A,EGF,GUCY1B1,ITPR2,MYL4,MYL6B,PLCH1,RRAS
Dopamine Receptor Signaling	1.19	0.05		GUCY1B1,PPP2R1B,PPP2R2B,SLC18A1
Prostate Cancer Signaling	1.18	0.0439		CREB3L4,E2F2,HDAC11,KLK3,RRAS
RAR Activation	1.18	0.0303	3.051	CAMK2A,CREB3L4,DLK1,EGF,ENPP1,GUCY1B1,HOXA3,IGFBP3,PDE1C,PDE4B,RBP4,SOX9,TNFSF10
CDK5 Signaling	1.17	0.0435	0	GUCY1B1,MAPK4,PPP2R1B,PPP2R2B,RRAS
Macrophage Classical Activation Signaling Pathway	1.16	0.037	-2.646	CIITA,HLA-DMA,HLA-DMB,HLA-DQA1,HLA-DQB1,HLA-DRB5,TNFSF10
Netrin-1 signaling	1.16	0.06		NEO1,SLIT2,TRPC5
Role of Osteoclasts in Rheumatoid Arthritis Signaling Pathway	1.16	0.0325	1.897	COL20A1,COL23A1,COL27A1,COL28A1,COL9A3,CREB3L4,CTNNA3,FOXO6,MMP28,RRAS
Estrogen-Dependent Breast Cancer Signaling	1.15	0.0488		AKR1B10,CREB3L4,HSD17B14,RRAS
Proline Biosynthesis I	1.13	0.25		PYCR1
Airway Pathology in Chronic Obstructive Pulmonary Disease	1.13	0.0424		AMBP,FGF11,PRF1,RBP4,TNFSF10
Synaptogenesis Signaling Pathway	1.11	0.0317	3	CAMK2A,CREB3L4,DAB1,EFNA3,EFNA5,EPHA7,GRIN3A,GUCY1B1,RRAS,SHF
Regulation of the Epithelial-Mesenchymal Transition Pathway	1.11	0.0359		EGF,FGF11,FZD1,FZD10,FZD8,RRAS,WNT11
Platelet homeostasis	1.1	0.0465	1	GUCY1B1,ITPR2,PPP2R1B,SLC8A3
Insulin processing	1.09	0.08		CPE,PCSK1
Incretin synthesis, secretion, and inactivation	1.09	0.08		ISL1,PCSK1
Aryl Hydrocarbon Receptor Signaling	1.09	0.0377		ALDH1L2,ATM,ATR,CYP1B1,GSTM5,POLA1
Neuroprotective Role of THOP1 in Alzheimer's Disease	1.09	0.041		HGFAC,HLA-A,KLK3,SST,TPSG1
Microautophagy Signaling Pathway	1.08	0.0375		COL20A1,COL23A1,COL27A1,COL28A1,COL9A3,PSMB9
Oxytocin in Brain Signaling Pathway	1.07	0.0352	2.646	ABHD3,CACNA1E,CACNA1H,CACNA2D3,CREB3L4,ITPR2,RRAS
Mitotic G2-G2/M phases	1.07	0.0352	-1.89	CDK5RAP2,CENPF,CEP250,CKAP5,PPP2R1B,PSMB9,TUBB4A
Adrenomedullin signaling pathway	1.07	0.0352	1.89	GUCY1B1,ITPR2,MAPK4,NPR3,PLCH1,RRAS,SHF
Meiotic synapsis	1.07	0.0545		ATR,BRCA1,LMNB1
Metabolism of non-coding RNA	1.07	0.0545		NUP155,NUP205,NUP214
Signaling by PTK6	1.07	0.0545		DOK1,EGF,NRG4
Sensory processing of sound by outer hair cells of the cochlea	1.07	0.0545		CIB2,MYO3A,MYO7A
Eicosanoid Signaling	1.07	0.0321	2.333	ABHD3,CREB3L4,GUCY1B1,KCNJ8,LRRC55,PLCH1,RAPGEF3,RRAS,SOX9
Miscellaneous transport and binding events	1.06	0.0769		ADD3,AZGP1
DNA methylation	1.06	0.0769		DNMT1,UHRF1
Estrogen-mediated S-phase Entry	1.06	0.0769		E2F2,E2F8
Regulation of Insulin-like Growth Factor (IGF) transport and uptake by IGFBPs	1.06	0.0403	2.236	CHGB,F5,IGFBP3,KLK3,PROC
Role of NANOG in Mammalian Embryonic Stem Cell Pluripotency	1.06	0.0403		FZD1,FZD10,FZD8,RRAS,WNT11
Human Embryonic Stem Cell Pluripotency	1.05	0.0348	2.646	FZD1,FZD10,FZD8,KLK3,RRAS,SPHK1,WNT11
SUMOylation of chromatin organization proteins	1.05	0.0536		NUP155,NUP205,NUP214
Cell Cycle Control of Chromosomal Replication	1.05	0.0536		POLA1,POLE,TOP2A
Estrogen Receptor Signaling	1.05	0.0293	1.265	CACNA1E,CACNA2D3,CREB3L4,EGF,FOXO6,GUCY1B1,MMP28,MYL4,MYL6B,PLCH1,RRAS,SHF
CDX Gastrointestinal Cancer Signaling Pathway	1.05	0.0347	-1.134	DLL1,FZD1,FZD10,FZD8,MUC2,TNFSF10,WNT11
Gap Junction Signaling	1.04	0.0308	1.265	CCN3,CREB3L4,EGF,GUCY1B1,HTR2B,ITPR2,NPR3,PLCH1,RRAS,TUBB4A
Formation of xylulose-5-phosphate	1.04	0.2		SORD
Choline catabolism	1.04	0.2		SARDH
Reelin signalling pathway	1.04	0.2		DAB1
Intestinal absorption	1.04	0.2		NPC1L1
Formation of lateral plate mesoderm	1.04	0.2		SHH
Proline Biosynthesis II (from Arginine)	1.04	0.2		PYCR1
Tyrosine Degradation I	1.04	0.2		HPD
Phagosome Maturation	1.04	0.0366		ATP6V0A4,CTSF,HLA-A,HLA-DRB5,LPO,TUBB4A
Fatty acyl-CoA biosynthesis	1.04	0.0741		ACLY,SLC27A2
Actin Cytoskeleton Signaling	1.03	0.0328	0.447	ARHGAP24,DIAPH3,EGF,FGF11,MYH7,MYL4,MYL6B,RRAS
GP6 Signaling Pathway	1.03	0.0394	2.236	COL20A1,COL23A1,COL27A1,COL28A1,COL9A3
Endocannabinoid Developing Neuron Pathway	1.03	0.0394	1	BRCA1,CREB3L4,GUCY1B1,MAPK4,RRAS
Degradation of beta-catenin by the destruction complex	1.01	0.0435	0	PPP2R1B,PSMB9,TLE2,TLE6
Pancreatic Secretion Signaling Pathway	1.01	0.0324	1.414	CA11,EGF,GUCY1B1,ITPR2,LIPG,PLCH1,RAPGEF3,VIPR2
G Beta Gamma Signaling	1.01	0.0388	2	CACNA1E,CACNA1H,CACNA2D3,ITPR2,RRAS
Regulation of TP53 Activity through Phosphorylation	1	0.043	-2	ATM,ATR,BRCA1,BRIP1
Signaling by ERBB4	0.997	0.0508		EGF,GFAP,NRG4
Role of Macrophages, Fibroblasts and Endothelial Cells in Rheumatoid Arthritis	0.99	0.03		C5,CAMK2A,CREB3L4,FZD1,FZD10,FZD8,PLCH1,ROR2,RRAS,WNT11
Mitotic G1 phase and G1/S transition	0.986	0.0382	-2	E2F2,POLA1,PPP2R1B,PSMB9,TOP2A
Myogenesis	0.984	0.069		BOC,NEO1
GADD45 Signaling	0.98	0.05		ATM,ATR,BRCA1
Agranulocyte Adhesion and Diapedesis	0.98	0.0333		ACKR4,C5,CXCL14,MMP28,MYH7,MYL4,MYL6B
GABA Receptor Signaling	0.975	0.0379		CACNA1E,CACNA1H,CACNA2D3,GUCY1B1,ITPR2
Gene Silencing by RNA	0.975	0.0421	-1	NUP155,NUP205,NUP214,PIWIL4
Ribonucleotide Reductase Signaling Pathway	0.972	0.0351	-1.633	ATM,ATR,CREB3L4,E2F2,E2F8,PARP11
Wound Healing Signaling Pathway	0.971	0.0317	2.121	COL20A1,COL23A1,COL27A1,COL28A1,COL9A3,EGF,RRAS,TNFSF10
Hepatic Fibrosis Signaling Pathway	0.967	0.0284	0.707	BAMBI,CACNA1E,CACNA2D3,CREB3L4,FZD1,FZD10,FZD8,MYL4,MYL6B,RRAS,SHH,WNT11
Fructose metabolism	0.966	0.167		SORD
Lipid particle organization	0.966	0.167		HILPDA
Serotonin and Melatonin Biosynthesis	0.966	0.167		TPH1
Glycerol Degradation I	0.966	0.167		GPD1
Zymosterol Biosynthesis	0.966	0.167		LBR
Netrin Signaling	0.955	0.0347	1.633	CACNA1E,CACNA1H,CACNA2D3,CAMK2A,ITPR2,NEO1
p53 Signaling	0.939	0.0408		ATM,ATR,BRCA1,PLAGL1
Melanocyte Development and Pigmentation Signaling	0.939	0.0408		CREB3L4,GUCY1B1,RPS6KA6,RRAS
DNA Methylation and Transcriptional Repression Signaling	0.939	0.0408	-2	DNMT1,E2F2,E2F8,UHRF1
Sperm Motility	0.936	0.0311	1.633	ABHD3,CACNA1H,GUCY1B1,ITPR2,PDE1C,PDE4B,PLCH1,ROR2
SNARE Signaling Pathway	0.935	0.0368	1.342	CAMK2A,GUCY1B1,MYH7,MYL4,MYL6B
Glycerophospholipid biosynthesis	0.927	0.0404	1	ABHD3,ETNK2,GPD1,PLD2
DHCR24 Signaling Pathway	0.925	0.0365	2.236	AMBP,RBP4,RRAS,SERPINF2,SOX9
Cardiac Hypertrophy Signaling	0.908	0.0307	0.447	CACNA1E,CACNA2D3,GUCY1B1,HAND1,MYL4,MYL6B,PLCH1,RRAS
Neuropathic Pain Signaling in Dorsal Horn Neurons	0.904	0.0396	1	CAMK2A,GRIN3A,ITPR2,PLCH1
Arginine Degradation VI (Arginase 2 Pathway)	0.903	0.143		PYCR1
Activation of the pre-replicative complex	0.891	0.0606		POLA1,POLE
Potassium Channels	0.881	0.0388	2	KCNG2,KCNH3,KCNJ8,KCNK2
Transport of inorganic cations/anions and amino acids/oligopeptides	0.871	0.0385	2	SLC1A4,SLC24A3,SLC7A9,SLC8A3
Mouse Embryonic Stem Cell Pluripotency	0.871	0.0385	2	FZD1,FZD10,FZD8,RRAS
Transcriptional Regulation by E2F6	0.87	0.0588		BRCA1,RAD51
Inhibition of Angiogenesis by TSP1	0.87	0.0588		GUCY1B1,SDC1
Fatty Acid β-oxidation I	0.87	0.0588		ECHDC3,SLC27A2
Acute Phase Response Signaling	0.856	0.0324		AMBP,C2,C5,RBP4,RRAS,SERPINF2
TRAIL signaling	0.849	0.125		TNFSF10
Sensory processing of sound by inner hair cells of the cochlea	0.847	0.0435		CIB2,MYO3A,MYO7A
Agrin Interactions at Neuromuscular Junction	0.847	0.0435		CHRNA1,NRG4,RRAS
Colorectal Cancer Metastasis Signaling	0.843	0.0295	2.646	EGF,FZD1,FZD10,FZD8,GUCY1B1,MMP28,RRAS,WNT11
Post-translational protein phosphorylation	0.839	0.0374	2	CHGB,F5,IGFBP3,PROC
RHO GTPase cycle	0.83	0.0267	-1.732	ADD3,ARHGAP11A,ARHGAP20,ARHGAP24,ARHGAP8/PRR5-ARHGAP8,DIAPH3,DOCK6,KIF14,LBR,LMNB1,OBSCN,PLD2
ISG15 antiviral mechanism	0.821	0.0423		NUP155,NUP205,NUP214
Stearate Biosynthesis I (Animals)	0.821	0.0423		ACOT7,AKR1B10,SLC27A2
α-Adrenergic Signaling	0.818	0.0367		GUCY1B1,ITPR2,RRAS,SLC8A3
Complement System	0.811	0.0541		C2,C5
Kinetochore Metaphase Signaling Pathway	0.808	0.0364	-2	CENPE,KNTC1,MASTL,TTK
Semaphorin Neuronal Repulsive Signaling Pathway	0.808	0.0333	0.447	GUCY1B1,MYL4,MYL6B,PDE4B,RRAS
Butyrophilin (BTN) family interactions	0.802	0.111		BTN1A1
Phosphatidylethanolamine Biosynthesis II	0.802	0.111		ETNK2
NAD Signaling Pathway	0.799	0.0331	1.342	EGF,H1-3,H1f4,PARP11,SLC12A8
Sleep REM Signaling Pathway	0.798	0.036	1	CHRM1,CREB3L4,RPS6KA6,TNFSF10
Type II Diabetes Mellitus Signaling	0.783	0.0327		CACNA1E,CACNA1H,CACNA2D3,ITPR2,SLC27A2
Formation of Fibrin Clot (Clotting Cascade)	0.775	0.0513		F5,PROC
Inhibition of Matrix Metalloproteases	0.775	0.0513		MMP28,SDC1
Relaxin Signaling	0.767	0.0323		ENPP1,GUCY1B1,NPR3,PDE1C,PDE4B
Sleep NREM Signaling Pathway	0.76	0.0348	-1	CAMK2A,CREB3L4,GUCY1B1,RRAS
Embryonic Stem Cell Differentiation into Cardiac Lineages	0.76	0.1		ISL1
Epithelial Adherens Junction Signaling	0.744	0.0316	-1.342	DLL1,EGF,PPP2R1B,PPP2R2B,RRAS
Role of Osteoblasts in Rheumatoid Arthritis Signaling Pathway	0.742	0.0287	-1.134	CTSF,FZD1,FZD10,FZD8,MMP28,TNFSF10,WNT11
RET signaling	0.741	0.0488		DOK1,GDNF
ILK Signaling	0.74	0.0299	0.816	CREB3L4,MYH7,MYL4,MYL6B,PPP2R1B,PPP2R2B
Neurotrophin/TRK Signaling	0.737	0.0385		CREB3L4,KLK3,RRAS
Maturity Onset Diabetes of Young (MODY) Signaling	0.725	0.038		CACNA1E,CACNA2D3,KCNJ8
Thyroid Cancer Signaling	0.725	0.038		GDNF,KLK3,RRAS
Acetone Degradation I (to Methylglyoxal)	0.725	0.0476		AKR1B10,CYP1B1
Phenylalanine and tyrosine metabolism	0.723	0.0909		HPD
Pexophagy	0.723	0.0909		ATM
Glycine Betaine Degradation	0.723	0.0909		SARDH
Cilium Assembly	0.72	0.0294	-1.633	CDK5RAP2,CEP250,CKAP5,KIF24,RPGRIP1L,TUBB4A
Sphingosine-1-phosphate Signaling	0.715	0.0333		GUCY1B1,PLCH1,S1PR3,SPHK1
Xenobiotic Metabolism Signaling	0.71	0.0272		ALDH1L2,CAMK2A,CHST15,CYP1B1,GSTM5,PPP2R1B,PPP2R2B,RRAS
Renin-Angiotensin Signaling	0.707	0.0331		GUCY1B1,ITPR2,RRAS,SHF
Docosahexaenoic Acid (DHA) Signaling	0.707	0.028	1.89	ABHD3,CREB3L4,EGF,GUCY1B1,ITPR2,PLCH1,SPTBN4
Inhibition of ARE-Mediated mRNA Degradation Pathway	0.706	0.0307	0	MAPK4,PPP2R1B,PPP2R2B,PSMB9,TNFSF10
TP53 Regulates Transcription of Cell Death Genes	0.694	0.0455		ATM,IGFBP3
FLT3 Signaling in Hematopoietic Progenitor Cells	0.693	0.0366		CREB3L4,RPS6KA6,RRAS
BEX2 Signaling Pathway	0.693	0.0366		KLK3,PPP2R1B,PPP2R2B
Vitamin D (calciferol) metabolism	0.689	0.0833		CUBN
Peptide hormone biosynthesis	0.689	0.0833		PCSK1
Carboxyterminal post-translational modifications of tubulin	0.68	0.0444		TTLL10,TUBB4A
L1CAM interactions	0.673	0.032	1	RPS6KA6,SCN7A,SPTBN4,TUBB4A
Activation of NMDA receptors and postsynaptic events	0.673	0.0357		CAMK2A,RPS6KA6,TUBB4A
CXCR4 Signaling	0.671	0.0298	1	GUCY1B1,ITPR2,MYL4,MYL6B,RRAS
TCR signaling	0.665	0.0317	-2	HLA-DQA1,HLA-DQB1,HLA-DRB5,PSMB9
Metabolism of folate and pterines	0.658	0.0769		ALDH1L2
Cytosolic iron-sulfur cluster assembly	0.658	0.0769		BRIP1
Dissolution of Fibrin Clot	0.658	0.0769		SERPINF2
Mitochondrial calcium ion transport	0.658	0.0769		SLC8A3
Transcriptional regulation of testis differentiation	0.658	0.0769		SOX9
Cholesterol Biosynthesis I	0.658	0.0769		LBR
Cholesterol Biosynthesis II (via 24,25-dihydrolanosterol)	0.658	0.0769		LBR
Cholesterol Biosynthesis III (via Desmosterol)	0.658	0.0769		LBR
14-3-3-mediated Signaling	0.658	0.0315		GFAP,PLCH1,RRAS,TUBB4A
mTOR Signaling	0.657	0.028	-0.447	ARHGAP8/PRR5-ARHGAP8,PLD2,PPP2R1B,PPP2R2B,RPS6KA6,RRAS
Gαq Signaling	0.657	0.0294	1.342	CHRM1,HTR2B,ITPR2,PLD2,RGS16
Hedgehog 'on' state	0.653	0.0349		BOC,PSMB9,SHH
Role of IL-17F in Allergic Inflammatory Airway Diseases	0.652	0.0426		CREB3L4,RPS6KA6
nNOS Signaling in Neurons	0.652	0.0426		CAMK2A,GRIN3A
Xenobiotic Metabolism AHR Signaling Pathway	0.643	0.0345		ALDH1L2,CYP1B1,GSTM5
Autophagy	0.64	0.0276	-0.816	ATM,ATR,CREB3L4,EGF,PPP2R1B,PPP2R2B
G alpha (z) signalling events	0.638	0.0417		RGS16,RGS17
Retinol Biosynthesis	0.638	0.0417		AKR1B10,LIPG
Glutamate and glutamine metabolism	0.63	0.0714		PYCR1
Formation of axial mesoderm	0.63	0.0714		SHH
DNA Double-Strand Break Repair by Non-Homologous End Joining	0.63	0.0714		ATM
Acyl-CoA Hydrolysis	0.63	0.0714		ACOT7
Nonhomologous End-Joining (NHEJ)	0.625	0.0408		ATM,BRCA1
TP53 Regulates Transcription of Cell Cycle Genes	0.625	0.0408		E2F8,PLAGL1
Response to elevated platelet cytosolic Ca2+	0.619	0.0303	2	EGF,F5,RARRES2,SERPINF2
Signaling by ERBB2	0.613	0.04		EGF,NRG4
Signaling by NOTCH3	0.613	0.04		DLL1,EGF
P2Y Purigenic Receptor Signaling Pathway	0.612	0.0301		CREB3L4,GUCY1B1,PLCH1,RRAS
NER (Nucleotide Excision Repair, Enhanced Pathway)	0.607	0.033		POLA1,POLE,TOP2A
Signaling by Activin	0.604	0.0667		FST
Fatty Acid Activation	0.604	0.0667		SLC27A2
Choline Biosynthesis III	0.604	0.0667		PLD2
UVC-Induced MAPK Signaling	0.6	0.0392		ATR,RRAS
Complement cascade	0.598	0.0296	1	C2,C5,COLEC10,CPB2
STAT3 Pathway	0.598	0.0296		EGF,IL22RA2,IL5RA,RRAS
Tight Junction Signaling	0.593	0.0278		MYH7,MYL4,MYL6B,PPP2R1B,PPP2R2B
ERBB Signaling	0.589	0.0323		EGF,NRG4,RRAS
Apoptotic execution phase	0.588	0.0385		H1-3,LMNB1
HER-2 Signaling in Breast Cancer	0.584	0.0264		EGF,MTCL1,NUP155,NUP205,NUP214,RRAS
EPH-Ephrin signaling	0.581	0.0319		EFNA3,EFNA5,EPHA7
Rap1 signalling	0.58	0.0625		RAPGEF3
SUMOylation of DNA methylation proteins	0.58	0.0625		DNMT1
Prolactin Signaling	0.572	0.0316		KCNJ8,LRRC55,RRAS
Gαi Signaling	0.563	0.0286		GUCY1B1,NPR3,RRAS,S1PR3
MSP-RON Signaling in Cancer Cells Pathway	0.563	0.0286	2	CREB3L4,HGFAC,KLK3,RRAS
Signaling by NTRK3 (TRKC)	0.557	0.0588		PTPRO
Isoleucine Degradation I	0.557	0.0588		ECHDC3
E3 ubiquitin ligases ubiquitinate target proteins	0.554	0.0364		HLA-A,RNF152
EGF Signaling	0.543	0.0357		EGF,ITPR2
Granulocyte Adhesion and Diapedesis	0.541	0.0265		ACKR4,C5,CXCL14,MMP28,SDC1
Metabolism of Angiotensinogen to Angiotensins	0.536	0.0556		CPB2
Metabolism of amine-derived hormones	0.536	0.0556		TPH1
Unfolded Protein Response (UPR)	0.536	0.0556		CREB3L4
Neurexins and neuroligins	0.533	0.0351		HOMER2,SHANK1
CNTF Signaling	0.533	0.0351		RPS6KA6,RRAS
G alpha (s) signalling events	0.531	0.0276	1	HTR4,IAPP,RAMP1,VIPR2
C-type lectin receptors (CLRs)	0.531	0.0276		ITPR2,MUC2,MUC6,PSMB9
Regulation of the Epithelial Mesenchymal Transition by Growth Factors Pathway	0.525	0.026	1	EGF,FGF11,MEST,RRAS,TNFSF10
IL-4 Signaling	0.524	0.0225	0.277	ARHGAP8/PRR5-ARHGAP8,COL20A1,COL23A1,COL27A1,COL28A1,COL9A3,CREB3L4,HLA-DMA,HLA-DMB,HLA-DQA1,HLA-DQB1,HLA-DRB5,RRAS
Triacylglycerol Degradation	0.523	0.0345		Ces2b,LIPG
Cancer Drug Resistance by Drug Efflux	0.523	0.0345		FOXO6,RRAS
COPI-mediated anterograde transport	0.517	0.0294		COPZ2,SPTBN4,TUBB4A
RHO GTPases activate CIT	0.517	0.0526		KIF14
Regulation of TP53 Activity through Methylation	0.517	0.0526		ATM
FOXO-mediated transcription	0.517	0.0526		FOXO6
Mitochondrial L-carnitine Shuttle Pathway	0.517	0.0526		SLC27A2
PPARα/RXRα Activation	0.515	0.0258		CKAP5,GPD1,GUCY1B1,PLCH1,RRAS
Xenobiotic Metabolism CAR Signaling Pathway	0.515	0.0258	1.342	ALDH1L2,CHST15,GSTM5,PPP2R1B,PPP2R2B
Metabolism of polyamines	0.513	0.0339		AZIN2,PSMB9
DNA Double Strand Break Response	0.513	0.0339		ATM,BRCA1
AMPK Signaling	0.51	0.0248		CHRNA1,CHRNB4,CREB3L4,FOXO6,PPP2R1B,PPP2R2B
Visual phototransduction	0.503	0.0333		MYO7A,RBP4
Retinoic acid Mediated Apoptosis Signaling	0.503	0.0333		PARP11,TNFSF10
Synthesis, secretion, and deacylation of Ghrelin	0.498	0.05		PCSK1
Androgen Biosynthesis	0.498	0.05		HSD17B14
Valine Degradation I	0.498	0.05		ECHDC3
IGF-1 Signaling	0.496	0.0286		CCN3,IGFBP3,RRAS
Natural Killer Cell Signaling	0.494	0.0253	0.447	CD226,HLA-A,KLRC1,RRAS,TNFSF10
D-myo-inositol-5-phosphate Metabolism	0.494	0.0253		ENPP1,PLCH1,PPP2R1B,PPP2R2B,PTPRO
Collagen degradation	0.493	0.0328		COL23A1,COL9A3
Assembly of collagen fibrils and other multimeric structures	0.493	0.0328		COL27A1,COL9A3
Primary Immunodeficiency Signaling	0.493	0.0328		CIITA,TAP2
Mitochondrial Dysfunction	0.486	0.0233	-0.707	BACE2,CACNA1E,CACNA1H,CACNA2D3,CAMK2A,CREB3L4,ITPR2,RAPGEF3
PI3K/AKT Signaling	0.484	0.025		IL22RA2,IL5RA,PPP2R1B,PPP2R2B,RRAS
Digestion	0.481	0.0476		CLPS
Signaling by VEGF	0.475	0.0278		ARHGAP8/PRR5-ARHGAP8,ITPR2,SPHK1
Intra-Golgi and retrograde Golgi-to-ER traffic	0.47	0.0246	0.447	CENPE,COPZ2,KIF15,KIFC2,TUBB4A
eNOS Signaling	0.467	0.0256		CHRNA1,CHRNB4,GUCY1B1,ITPR2
Cellular hexose transport	0.465	0.0455		SLC2A10
Peroxisomal lipid metabolism	0.465	0.0455		SLC27A2
Interconversion of nucleotide di- and triphosphates	0.465	0.0455		GUK1
Insertion of tail-anchored proteins into the endoplasmic reticulum membrane	0.465	0.0455		PRNP
Chaperone Mediated Autophagy	0.465	0.0455		GFAP
Pregnenolone Biosynthesis	0.465	0.0455		Cyp2d9 (includes others)
Neutrophil Extracellular Trap Signaling Pathway	0.461	0.0225	-1	ABHD3,C5,COL20A1,COL23A1,COL27A1,COL28A1,COL9A3,ITPR2,PLCH1
Hedgehog ligand biogenesis	0.457	0.0308		PSMB9,SHH
ERB2-ERBB3 Signaling	0.457	0.0308		NRG4,RRAS
Formation of paraxial mesoderm	0.449	0.0435		DLL1
TCA Cycle II (Eukaryotic)	0.449	0.0435		OGDHL
Histidine Degradation VI	0.449	0.0435		Cyp2d9 (includes others)
Apelin Cardiac Fibroblast Signaling Pathway	0.449	0.0435		SPHK1
Hedgehog 'off' state	0.443	0.0265		PSMB9,RPGRIP1L,TUBB4A
Mitotic Roles of Polo-Like Kinase	0.441	0.0299		PPP2R1B,PPP2R2B
HEY1 Signaling Pathway	0.44	0.0248		DLL1,E2F2,E2F8,MMP28
Antioxidant Action of Vitamin C	0.437	0.0263		ABHD3,PLCH1,PLD2
Role of MAPK Signaling in Promoting the Pathogenesis of Influenza	0.437	0.0263		ABHD3,ATP6V0A4,RRAS
PKCθ Signaling in T Lymphocytes	0.436	0.0215	-1.414	CACNA1E,CACNA1H,CACNA2D3,CAMK2A,HLA-A,HLA-DMA,HLA-DMB,HLA-DQA1,HLA-DQB1,HLA-DRB5,ITPR2,RRAS
Other interleukin signaling	0.435	0.0417		SDC1
IL-22 Signaling	0.435	0.0417		IL22RA2
Tumoricidal Function of Hepatic Natural Killer Cells	0.435	0.0417		PRF1
The Visual Cycle	0.435	0.0417		AKR1B10
TNFR2 non-canonical NF-kB pathway	0.433	0.0294		PSMB9,TNFRSF12A
ERBB4 Signaling	0.433	0.0294		NRG4,RRAS
SPINK1 General Cancer Pathway	0.425	0.029		Mt3,RRAS
Signaling by ROBO receptors	0.425	0.0259		ISL1,PSMB9,SLIT2
Cholesterol biosynthesis	0.421	0.04		LBR
Bupropion Degradation	0.421	0.04		CYP1B1
Neuregulin Signaling	0.419	0.0256		EGF,NRG4,RRAS
PAK Signaling	0.419	0.0256		MYL4,MYL6B,RRAS
GM-CSF Signaling	0.417	0.0286		CAMK2A,RRAS
ERK/MAPK Signaling	0.416	0.0233	1.342	CREB3L4,PPP2R1B,PPP2R2B,RAPGEF3,RRAS
Growth Hormone Signaling	0.41	0.0282		IGFBP3,RPS6KA6
Signaling by BMP	0.407	0.0385		AMHR2
WNT ligand biogenesis and trafficking	0.407	0.0385		WNT11
Interleukin-20 family signaling	0.407	0.0385		IL22RA2
Ubiquinol-10 Biosynthesis (Eukaryotic)	0.407	0.0385		Cyp2d9 (includes others)
D-myo-inositol (1,4,5)-Trisphosphate Biosynthesis	0.407	0.0385		PLCH1
Synthesis of DNA	0.407	0.0252		POLA1,POLE,PSMB9
Cholecystokinin/Gastrin-mediated Signaling	0.407	0.0252		ITPR2,RRAS,SST
Melatonin Signaling	0.402	0.0278		CAMK2A,PLCH1
NGF Signaling	0.402	0.025		CREB3L4,RPS6KA6,RRAS
Androgen Signaling	0.401	0.0237		CACNA1E,CACNA1H,CACNA2D3,ITPR2
Regulation of RUNX2 expression and activity	0.395	0.0274		NKX3-2,PSMB9
Effects of PIP2 hydrolysis	0.395	0.037		ITPR2
BMAL1:CLOCK,NPAS2 activates circadian gene expression	0.395	0.037		DBP
Syndecan interactions	0.395	0.037		SDC1
Integrin signaling	0.395	0.037		RAPGEF3
Cardiomyocyte Differentiation via BMP Receptors	0.395	0.037		MYH7
Tryptophan Degradation X (Mammalian, via Tryptamine)	0.395	0.037		AKR1B10
Apelin Liver Signaling Pathway	0.395	0.037		EDN2
Aldosterone Signaling in Epithelial Cells	0.387	0.0233		ITPR2,KCNJ8,LRRC55,PLCH1
LXR/RXR Activation	0.385	0.0244		AMBP,RBP4,SERPINF2
FAK Signaling	0.385	0.0202	4.146	ACKR4,ADGRB3,CHRM1,EFNA3,EFNA5,EGF,FZD1,FZD10,FZD8,GPR37L1,HTR2B,HTR4,IL22RA2,IL5RA,MAPK4,NPY2R,RRAS,S1PR3,SSTR1,SSTR2,VIPR2
Activated PKN1 stimulates transcription of AR regulated genes KLK2 and KLK3	0.383	0.0357		KLK3
CDP-diacylglycerol Biosynthesis I	0.383	0.0357		GPD1
Cellular response to hypoxia	0.381	0.0267		PSMB9,WTIP
Caveolar-mediated Endocytosis Signaling	0.381	0.0267		EGF,HLA-A
RHOA Signaling	0.38	0.0242		ARHGAP8/PRR5-ARHGAP8,MYL4,MYL6B
Plasma lipoprotein assembly, remodeling, and clearance	0.374	0.0263		CUBN,LIPG
Leptin Signaling in Obesity	0.374	0.0263		GUCY1B1,PLCH1
Hypoxia Signaling in the Cardiovascular System	0.374	0.0263		ATM,CREB3L4
Macropinocytosis Signaling	0.374	0.0263		EGF,RRAS
Superpathway of Cholesterol Biosynthesis	0.371	0.0345		LBR
TREM1 Signaling	0.367	0.026		CIITA,NOD1
Protein Sorting Signaling Pathway	0.361	0.0225	1	COPZ2,GUCY1B1,PLD2,TMED6
Activation of kainate receptors upon glutamate binding	0.36	0.0333		GRIK5
Nucleotide catabolism	0.36	0.0333		DPYD
FOXO-mediated transcription of oxidative stress, metabolic and neuronal genes	0.36	0.0333		FOXO6
Phosphatidylglycerol Biosynthesis II (Non-plastidic)	0.36	0.0333		GPD1
Signaling by MET	0.355	0.0253		COL27A1,HGFAC
Clathrin-mediated endocytosis	0.35	0.0231		EGF,PACSIN1,PACSIN3
Toll-like Receptor Cascades	0.35	0.0323		TICAM2
Bile acid and bile salt metabolism	0.35	0.0323		SLC27A2
RHO GTPases activate IQGAPs	0.35	0.0323		TUBB4A
MyD88 dependent cascade initiated on endosome	0.35	0.0323		TICAM2
Methylglyoxal Degradation III	0.35	0.0323		AKR1B10
Sonic Hedgehog Signaling	0.35	0.0323		SHH
D-myo-inositol (1,4,5,6)-Tetrakisphosphate Biosynthesis	0.345	0.022		ENPP1,PPP2R1B,PPP2R2B,PTPRO
D-myo-inositol (3,4,5,6)-tetrakisphosphate Biosynthesis	0.345	0.022		ENPP1,PPP2R1B,PPP2R2B,PTPRO
Chemokine Signaling	0.342	0.0247		CAMK2A,RRAS
Glutamate binding, activation of AMPA receptors and synaptic plasticity	0.34	0.0312		CAMK2A
RIPK1-mediated regulated necrosis	0.34	0.0312		TNFSF10
Gα12/13 Signaling	0.336	0.0226		MYL4,MYL6B,RRAS
Atherosclerosis Signaling	0.336	0.0226		ABHD3,RBP4,TNFRSF12A
Superpathway of Inositol Phosphate Compounds	0.335	0.0212		ENPP1,PLCH1,PPP2R1B,PPP2R2B,PTPRO
Transport of bile salts and organic acids, metal ions and amine compounds	0.33	0.0241		SLC16A7,SLC18A1
Heparan Sulfate Biosynthesis (Late Stages)	0.33	0.0241		Ces2b,CHST15
MAPK targets/ Nuclear events mediated by MAP kinases	0.33	0.0303		PPP2R1B
FXR/RXR Activation	0.325	0.0214	2	GSTM5,SDC1,SLC51B,TNFSF10
IL-17 Signaling	0.325	0.0214	0	RGS13,RGS16,RRAS,TNFSF10
Role of MAPK Signaling in the Pathogenesis of Influenza	0.325	0.0238		ABHD3,RRAS
PEDF Signaling	0.325	0.0238		GDNF,RRAS
Gap junction trafficking and regulation	0.321	0.0294		TUBB4A
Signaling by NOTCH2	0.321	0.0294		DLL1
Oncogene Induced Senescence	0.321	0.0294		E2F2
Cargo concentration in the ER	0.321	0.0294		F5
Integrin cell surface interactions	0.319	0.0235		COL23A1,COL9A3
FGF Signaling	0.314	0.0233		CREB3L4,FGF11
Reelin Signaling in Neurons	0.314	0.0217		CAMK2A,DAB1,GRIN3A
Metabolism of steroid hormones	0.312	0.0286		HSD17B14
PRC2 methylates histones and DNA	0.312	0.0286		DNMT1
Sphingolipid metabolism	0.308	0.023		HEXB,SPHK1
HIPPO signaling	0.308	0.023		PPP2R1B,PPP2R2B
PDGF Signaling	0.308	0.023		RRAS,SPHK1
CGAS-STING Signaling Pathway	0.305	0.0214		ATP6V0A4,ENPP1,TNFSF10
Leukocyte Extravasation Signaling	0.304	0.0207	2	ARHGAP8/PRR5-ARHGAP8,CTNNA3,MMP28,RAPGEF3
3-phosphoinositide Degradation	0.304	0.0207		ENPP1,PPP2R1B,PPP2R2B,PTPRO
Transcriptional regulation by the AP-2 (TFAP2) family of transcription factors	0.303	0.0278		ATAD2
MIF-mediated Glucocorticoid Regulation	0.303	0.0278		CD74
Xenobiotic Metabolism PXR Signaling Pathway	0.297	0.0205	1	ALDH1L2,CAMK2A,CHST15,GSTM5
MyD88-independent TLR4 cascade	0.295	0.027		TICAM2
Gene and protein expression by JAK-STAT signaling after IL-12 stimulation	0.295	0.027		LMNB1
TWEAK Signaling	0.295	0.027		TNFRSF12A
Xenobiotic Metabolism General Signaling Pathway	0.293	0.021		GSTM5,RRAS,SLC51B
Heparan Sulfate Biosynthesis	0.293	0.0222		Ces2b,CHST15
Regulation of Cellular Mechanics by Calpain Protease	0.293	0.0222		EGF,RRAS
KEAP1-NFE2L2 pathway	0.288	0.022		BRCA1,PSMB9
Factors involved in megakaryocyte development and platelet production	0.288	0.022		DOCK6,MYB
BMP signaling pathway	0.288	0.022		FST,RRAS
Apelin Adipocyte Signaling Pathway	0.288	0.022		GUCY1B1,MAPK4
NoRC negatively regulates rRNA expression	0.287	0.0263		DNMT1
Resolution of Abasic Sites (AP sites)	0.287	0.0263		POLE
Glutathione-mediated Detoxification	0.287	0.0263		GSTM5
Notch Signaling	0.287	0.0263		DLL1
MAPK6/MAPK4 signaling	0.283	0.0217		MAPK4,PSMB9
MAP kinase activation	0.28	0.0256		NOD1
NGF-stimulated transcription	0.28	0.0256		TPH1
Endocannabinoid Cancer Inhibition Pathway	0.277	0.0204		CREB3L4,GUCY1B1,NUPR1
LPS/IL-1 Mediated Inhibition of RXR Function	0.27	0.0195		ALDH1L2,CHST15,Cyp2d9 (includes others),GSTM5,SLC27A2
Gamma carboxylation, hypusine formation and arylsulfatase activation	0.265	0.0244		PROC
Transport of vitamins, nucleosides, and related molecules	0.265	0.0244		SLC16A2
Mechanisms of Viral Exit from Host Cells	0.265	0.0244		LMNB1
Small Cell Lung Cancer Signaling	0.264	0.0208		E2F2,HDAC11
Death Receptor Signaling	0.264	0.0208		PARP11,TNFSF10
TGF-β Signaling	0.264	0.0208		AMHR2,RRAS
Cachexia Signaling Pathway	0.262	0.019	1.134	AZGP1,FOXO6,GUCY1B1,IGFBP3,PSMB9,TNFRSF12A,TNFSF10
Regulation of beta-cell development	0.258	0.0238		IAPP
Role of Tissue Factor in Cancer	0.258	0.0193	1	EGF,MAPK4,RPS6KA6,RRAS
Protein folding	0.255	0.0204		SPHK1,TUBB4A
3-phosphoinositide Biosynthesis	0.255	0.0192		ENPP1,PPP2R1B,PPP2R2B,PTPRO
HIF1α Signaling	0.252	0.0191	2	CAMK2A,EGF,MMP28,RRAS
Signaling by Insulin receptor	0.252	0.0233		ATP6V0A4
Aggrephagy	0.252	0.0233		TUBB4A
Oncostatin M Signaling	0.252	0.0233		RRAS
Retinoate Biosynthesis I	0.252	0.0233		AKR1B10
S Phase	0.247	0.02		ESCO2,PSMB9
Cell surface interactions at the vascular wall	0.246	0.019	1	CD74,PROC,SDC1,SLC7A9
Role of Pattern Recognition Receptors in Recognition of Bacteria and Viruses	0.245	0.0192		C5,NOD1,TNFSF10
TAK1-dependent IKK and NF-kappa-B activation	0.245	0.0227		NOD1
Regulation of mRNA stability by proteins that bind AU-rich elements	0.245	0.0227		NUP214
MIF Regulation of Innate Immunity	0.245	0.0227		CD74
BER (Base Excision Repair) Pathway	0.245	0.0227		POLE
Arachidonic acid metabolism	0.239	0.0222		CYP1B1
Coronavirus Replication Pathway	0.239	0.0222		TUBB4A
Interleukin-2 family signaling	0.233	0.0217		IL5RA
Role of OCT4 in Mammalian Embryonic Stem Cell Pluripotency	0.233	0.0217		BRCA1
Sensory perception of taste	0.227	0.0213		TRPM5
DNA Damage Bypass	0.222	0.0208		POLE
PFKFB4 Signaling Pathway	0.216	0.0204		CREB3L4
Signaling by EGFR	0.211	0.02		EGF
NR1H2 and NR1H3-mediated signaling	0.211	0.02		EEPD1
Melanoma Signaling	0.211	0.02		RRAS
Dermatan Sulfate Biosynthesis (Late Stages)	0.211	0.02		CHST15
Transcriptional regulation by RUNX2	0.206	0.0196		SOX9
Transcriptional regulation of granulopoiesis	0.206	0.0196		MYB
Amyloid Processing	0.206	0.0196		BACE2
CSDE1 Signaling Pathway	0	0.0179		PIWIL4
IL-13 Signaling Pathway	0	0.00862		SPDEF
Immunogenic Cell Death Signaling Pathway	0	0.0111		PRF1
Role of Chondrocytes in Rheumatoid Arthritis Signaling Pathway	0	0.00709		MMP28
Glucocorticoid Receptor Signaling	0	0.0189		BRCA1,EGF,HLA-A,HLA-DMA,HLA-DMB,HLA-DQA1,HLA-DQB1,HLA-DRB5,IL22RA2,IL5RA,RRAS
Fc Epsilon RI Signaling	0	0.00847		RRAS
Huntington's Disease Signaling	0	0.0176		CREB3L4,EGF,HDAC11,PACSIN1,PSMB9
Chaperone Mediated Autophagy Signaling Pathway	0	0.00787	1.342	ARHGAP8/PRR5-ARHGAP8,ATP6V0A4,GFAP,MMP28,PSMB9
IL-33 Signaling Pathway	0	0.0108		CREB3L4,TPSG1
NOD1/2 Signaling Pathway	0	0.0106		NOD1,TNFSF10
Activin Inhibin Signaling Pathway	0	0.0138		BAMBI,FST,MAPK4
WNK Renal Signaling Pathway	0	0.0189		BRCA1,NPR3
ISGylation Signaling Pathway	0	0.0185		LIPG,S100A4
NFKBIE Signaling Pathway	0	0.00223		TNFSF10
Sertoli Cell-Germ Cell Junction Signaling Pathway (Enhanced)	0	0.0169	1	GUCY1B1,PPP2R1B,PPP2R2B,RRAS
NRF2-mediated Oxidative Stress Response	0	0.0127		Cyp2d9 (includes others),GSTM5,RRAS
The citric acid (TCA) cycle and respiratory electron transport	0	0.0182		PDP2
Extracellular matrix organization	0	0.00943		COL9A3
Translocation of SLC2A4 (GLUT4) to the plasma membrane	0	0.0141		TUBB4A
Telomere Maintenance	0	0.0137		POLA1
NLR signaling pathways	0	0.0179		NOD1
Regulation of Apoptosis	0	0.0189		PSMB9
Signaling by TGF-beta Receptor Complex	0	0.0189		BAMBI
Signaling by PDGF	0	0.0172		COL9A3
Signaling by NTRK1 (TRKA)	0	0.0123		PPP2R1B
Pre-NOTCH Expression and Processing	0	0.0132		ST3GAL3
p75 NTR receptor-mediated signalling	0	0.01		OBSCN
Metabolism of water-soluble vitamins and cofactors	0	0.0169		ENPP1
Immunoregulatory interactions between a Lymphoid and a non-Lymphoid cell	0	0.0149		CD226,HLA-A,KLRC1
trans-Golgi Network Vesicle Budding	0	0.0135		TPD52L1
Fcgamma receptor (FCGR) dependent phagocytosis	0	0.00637		ITPR2
Generic Transcription Pathway	0	0.00935	2	HDAC11,NR2E3,NR4A1,ZNF189
COPII-mediated vesicle transport	0	0.0139		F5
Phase I - Functionalization of compounds	0	0.0098		CYP1B1
Binding and Uptake of Ligands by Scavenger Receptors	0	0.00893		AMBP
Selenoamino acid metabolism	0	0.00935		SCLY
Fc epsilon receptor (FCERI) signaling	0	0.00971		ITPR2,PSMB9
Oxidative Stress Induced Senescence	0	0.0116		E2F2
HSP90 chaperone cycle for steroid hormone receptors in the presence of ligand	0	0.0182		TUBB4A
Semaphorin interactions	0	0.0156		RRAS
ABC-family proteins mediated transport	0	0.0099		PSMB9
Regulation of lipid metabolism by PPARalpha	0	0.0168		FADS1,G0S2
G alpha (12/13) signalling events	0	0.0125		OBSCN
Interleukin-1 family signaling	0	0.0155		NOD1,PSMB9
Cell junction organization	0	0.0109		ANG
Regulation of mitotic cell cycle	0	0.0114		PSMB9
Interleukin-3, Interleukin-5 and GM-CSF signaling	0	0.0182		IL5RA
Activation of anterior HOX genes in hindbrain during early embryogenesis	0	0.0123		HOXA3
NIK-->noncanonical NF-kB signaling	0	0.0167		PSMB9
Deubiquitination	0	0.0114		BRCA1,NOD1,PSMB9
Nucleotide Excision Repair	0	0.0103		POLE
Neutrophil degranulation	0	0.0168	-1.414	ABCA13,ACLY,ATP8B4,CHRNB4,HEXB,PTPRN2,SLC27A2,TICAM2
Keratinization	0	0.00935		LORICRIN,SPINK5
PTEN Regulation	0	0.00667		PSMB9
RNA polymerase II transcribes snRNA genes	0	0.012		INTS1
DNA Replication Pre-Initiation	0	0.00962		PSMB9
Processing of Capped Intron-Containing Pre-mRNA	0	0.0139	-2	NUP155,NUP205,NUP214,SNRNP200
Cargo recognition for clathrin-mediated endocytosis	0	0.00935		EGF
Transcriptional regulation by RUNX1	0	0.0132		MYB,PSMB9
Transcriptional regulation by RUNX3	0	0.0104		PSMB9
ESR-mediated signaling	0	0.0169		CXXC5,MYB
Neddylation	0	0.0163	0	BRCA1,KLHL13,PSMB9,SPSB4
Extra-nuclear estrogen signaling	0	0.0137		EGF
Signaling by NOTCH4	0	0.012		PSMB9
Peroxisomal protein import	0	0.0159		SLC27A2
Interferon alpha/beta signaling	0	0.0141		HLA-A
Iron uptake and transport	0	0.0172		ATP6V0A4
Amyloid fiber formation	0	0.0137		IAPP
Class I MHC mediated antigen processing and presentation	0	0.0133	-0.447	HLA-A,KLHL13,PSMB9,SPSB4,TAP2
Signaling by the B Cell Receptor (BCR)	0	0.0118		ITPR2,PSMB9
Hepatic Cholestasis	0	0.0135		GUCY1B1,TNFRSF12A,TNFSF10
NAFLD Signaling Pathway	0	0.0133		PPP2R1B,PPP2R2B,TNFSF10
ROBO SLIT Signaling Pathway	0	0.00787		SLIT2
VDR/RXR Activation	0	0.0128		IGFBP3
Folate Signaling Pathway	0	0.0179		ALDH1L2
IL-27 Signaling Pathway	0	0.0156		C5,HLA-A
UFMylation Signaling Pathway	0	0.0161		ATM
TR/RXR Activation	0	0.0156		MYH7,SLC16A2
Regulation of Actin-based Motility by Rho	0	0.0174		MYL4,MYL6B
Erythropoietin Signaling Pathway	0	0.017		ITPR2,RRAS,TNFSF10
Clathrin-mediated Endocytosis Signaling	0	0.0144		EGF,FGF11,RBP4
Fcγ Receptor-mediated Phagocytosis in Macrophages and Monocytes	0	0.0106		PLD2
IL-8 Signaling	0	0.00952		PLD2,RRAS
IL-12 Signaling and Production in Macrophages	0	0.00851		RBP4,TICAM2
Role of NFAT in Regulation of the Immune Response	0	0.00774	-1.89	HLA-A,HLA-DMA,HLA-DMB,HLA-DQA1,HLA-DQB1,HLA-DRB5,ITPR2,RRAS
FcγRIIB Signaling in B Lymphocytes	0	0.0113		CACNA1E,CACNA1H,CACNA2D3,DOK1,ITPR2,RRAS
LPS-stimulated MAPK Signaling	0	0.0118		RRAS
NF-κB Activation by Viruses	0	0.0128		RRAS
CCR5 Signaling in Macrophages	0	0.00802		CACNA1E,CACNA1H,CACNA2D3,ITPR2
Calcium-induced T Lymphocyte Apoptosis	0	0.0174	-1.414	HLA-A,HLA-DMA,HLA-DMB,HLA-DQA1,HLA-DQB1,HLA-DRB5,ITPR2,NR4A1
Cytotoxic T Lymphocyte-mediated Apoptosis of Target Cells	0	0.00471		HLA-A,PRF1
IL-3 Signaling	0	0.0127		RRAS
fMLP Signaling in Neutrophils	0	0.0153		ITPR2,RRAS
Thrombopoietin Signaling	0	0.0159		RRAS
CTLA4 Signaling in Cytotoxic T Lymphocytes	0	0.0164	1.265	HLA-A,HLA-DMA,HLA-DMB,HLA-DQA1,HLA-DQB1,HLA-DRB5,PLD2,PPP2R1B,PPP2R2B,RRAS
IL-15 Production	0	0.00813		ROR2
T Helper Cell Differentiation	0	0.0127		HLA-A,HLA-DMA,HLA-DMB,HLA-DQA1,HLA-DQB1,HLA-DRB5
CCR3 Signaling in Eosinophils	0	0.0149		ITPR2,RRAS
CD28 Signaling in T Helper Cells	0	0.0135		HLA-A,HLA-DMA,HLA-DMB,HLA-DQA1,HLA-DQB1,HLA-DRB5,ITPR2
IL-15 Signaling	0	0.0038		IL5RA,RRAS
Virus Entry via Endocytic Pathways	0	0.0169		HLA-A,RRAS
Dendritic Cell Maturation	0	0.0134	-2.121	CREB3L4,HLA-A,HLA-DMA,HLA-DMB,HLA-DQA1,HLA-DQB1,HLA-DRB5,PLCH1
Angiopoietin Signaling	0	0.0132		RRAS
ICOS-ICOSL Signaling in T Helper Cells	0	0.0158	-1.89	CAMK2A,HLA-A,HLA-DMA,HLA-DMB,HLA-DQA1,HLA-DQB1,HLA-DRB5,ITPR2
HGF Signaling	0	0.00758		RRAS
HMGB1 Signaling	0	0.012		RRAS,TNFSF10
Germ Cell-Sertoli Cell Junction Signaling	0	0.0176		MYO7A,RRAS,TUBB4A
Renal Cell Carcinoma Signaling	0	0.0127		RRAS
Type I Diabetes Mellitus Signaling	0	0.0157		CPE,HLA-A,HLA-DMA,HLA-DMB,HLA-DQA1,HLA-DQB1,HLA-DRB5,PRF1
Endometrial Cancer Signaling	0	0.0167		RRAS
Allograft Rejection Signaling	0	0.0143		HLA-A,HLA-DMA,HLA-DMB,HLA-DQA1,HLA-DQB1,HLA-DRB5,PRF1
Autoimmune Thyroid Disease Signaling	0	0.0153		HLA-A,HLA-DMA,HLA-DMB,HLA-DQA1,HLA-DQB1,HLA-DRB5,PRF1
Acute Myeloid Leukemia Signaling	0	0.011		RRAS
Graft-versus-Host Disease Signaling	0	0.0157		HLA-A,HLA-DMA,HLA-DMB,HLA-DQA1,HLA-DQB1,HLA-DRB5,PRF1
Production of Nitric Oxide and Reactive Oxygen Species in Macrophages	0	0.0157		PPP2R1B,PPP2R2B,RBP4
p70S6K Signaling	0	0.00691	0	PLCH1,PPP2R1B,PPP2R2B,RRAS
G Protein Signaling Mediated by Tubby	0	0.00214		NPY2R
Communication between Innate and Adaptive Immune Cells	0	0.00215		HLA-A,HLA-DRB5
Systemic Lupus Erythematosus Signaling	0	0.00375		C5,HLA-A,RRAS,SNRNP200
CDC42 Signaling	0	0.0156		DIAPH3,HLA-A,HLA-DMA,HLA-DMB,HLA-DQA1,HLA-DQB1,HLA-DRB5,MYL4,MYL6B
EIF2 Signaling	0	0.00435		RRAS
RAC Signaling	0	0.0073		RRAS
Role of Osteoblasts, Osteoclasts and Chondrocytes in Rheumatoid Arthritis	0	0.0175		FZD1,FZD10,FZD8,WNT11
Phospholipase C Signaling	0	0.00804	1.633	CREB3L4,GUCY1B1,HDAC11,ITPR2,MYL4,MYL6B,PLD2,RAPGEF3,RRAS
Altered T Cell and B Cell Signaling in Rheumatoid Arthritis	0	0.0064		HLA-A,HLA-DMA,HLA-DMB,HLA-DQA1,HLA-DQB1,HLA-DRB5
Regulation of eIF4 and p70S6K Signaling	0	0.0163		PPP2R1B,PPP2R2B,RRAS
Glioma Invasiveness Signaling	0	0.0137		RRAS
B Cell Development	0	0.0123		HLA-A,HLA-DMA,HLA-DMB,HLA-DQA1,HLA-DQB1,HLA-DRB5
IL-1 Signaling	0	0.0104		GUCY1B1
Regulation of IL-2 Expression in Activated and Anergic T Lymphocytes	0	0.00216		RRAS
NUR77 Signaling in T Lymphocytes	0	0.0156		HLA-A,HLA-DMA,HLA-DMB,HLA-DQA1,HLA-DQB1,HLA-DRB5,NR4A1,TNFSF10
MSP-RON Signaling Pathway	0	0.0172		KLK3
OX40 Signaling Pathway	0	0.0126		HLA-A,HLA-DMA,HLA-DMB,HLA-DQA1,HLA-DQB1,HLA-DRB5
PI3K Signaling in B Lymphocytes	0	0.00679	1	CAMK2A,ITPR2,PLCH1,RRAS
Spliceosomal Cycle	0	0.0189		SNRNP200
IL-17A Signaling in Fibroblasts	0	0.0115		P4HA2
Role of JAK1 and JAK3 in γc Cytokine Signaling	0	0.0145		RRAS
Actin Nucleation by ARP-WASP Complex	0	0.0108		RRAS
Paxillin Signaling	0	0.00935		RRAS
Signaling by Rho Family GTPases	0	0.015	0	DIAPH3,GFAP,MYL4,MYL6B
RHOGDI Signaling	0	0.0182		ARHGAP8/PRR5-ARHGAP8,MYH7,MYL4,MYL6B
Sertoli Cell-Sertoli Cell Junction Signaling	0	0.0165	1	CREB3L4,MYO7A,RRAS,TUBB4A
VEGF Family Ligand-Receptor Interactions	0	0.0119		RRAS
Nicotine Degradation III	0	0.0167		CYP1B1
Melatonin Degradation I	0	0.0156		CYP1B1
Pyridoxal 5'-phosphate Salvage Pathway	0	0.0154		TTK
Chondroitin Sulfate Biosynthesis	0	0.0164		CHST15
Dermatan Sulfate Biosynthesis	0	0.0159		CHST15
Nicotine Degradation II	0	0.0147		CYP1B1
Salvage Pathways of Pyrimidine Ribonucleotides	0	0.0103		TTK
Chondroitin Sulfate Biosynthesis (Late Stages)	0	0.0189		CHST15
Superpathway of Melatonin Degradation	0	0.0145		CYP1B1
Oxidative Ethanol Degradation III	0	0.0179		Cyp2d9 (includes others)
Remodeling of Epithelial Adherens Junctions	0	0.0147		TUBB4A
TEC Kinase Signaling	0	0.00173		TNFSF10
Toll-like Receptor Signaling	0	0.0128		TICAM2
SAPK/JNK Signaling	0	0.00199		RRAS
PTEN Signaling	0	0.0132		FOXO6,RRAS
Protein Ubiquitination Pathway	0	0.0147		BRCA1,HLA-A,PSMB9,TAP2
IL-2 Signaling	0	0.0161		RRAS
JAK/STAT Signaling	0	0.0122		RRAS
B Cell Receptor Signaling	0	0.00473		CAMK2A,CREB3L4,RRAS
Insulin Receptor Signaling	0	0.0143		ACLY,RRAS
Phototransduction Pathway	0	0.0185		GUCY1B1
Integrin Signaling	0	0.00943		RRAS,TSPAN6
PPAR Signaling	0	0.00935		RRAS
p38 MAPK Signaling	0	0.0167		CREB3L4,RPS6KA6
Apoptosis Signaling	0	0.00962		RRAS
NF-κB Signaling	0	0.0035		EGF,RRAS
VEGF Signaling	0	0.0101		RRAS
T Cell Receptor Signaling	0	0.0114	-1.89	HLA-A,HLA-DMA,HLA-DMB,HLA-DQA1,HLA-DQB1,HLA-DRB5,RRAS
IL-6 Signaling	0	0.00775		RRAS
Sumoylation Pathway	0	0.00971		MYB
IL-7 Signaling Pathway	0	0.0128		FOXO6
Sirtuin Signaling Pathway	0	0.0137	1	ACLY,H1-3,H1f4,MAPK4
Iron homeostasis signaling pathway	0	0.0145		ATP6V0A4,EGF
Apelin Endothelial Signaling Pathway	0	0.0142		GUCY1B1,RRAS
BAG2 Signaling Pathway	0	0.0118		PSMB9
FAT10 Signaling Pathway	0	0.0175		PSMB9
T Cell Exhaustion Signaling Pathway	0	0.0159		HLA-A,HLA-DMA,HLA-DMB,HLA-DQA1,HLA-DQB1,HLA-DRB5,PPP2R1B,PPP2R2B,RRAS
Systemic Lupus Erythematosus in T Cell Signaling Pathway	0	0.0187	-1.732	CREB3L4,DNMT1,HLA-A,HLA-DMA,HLA-DMB,HLA-DQA1,HLA-DQB1,HLA-DRB5,PPP2R1B,PPP2R2B,RRAS,S1PR3
Systemic Lupus Erythematosus in B Cell Signaling Pathway	0	0.00553	0	FOXO6,RRAS,SHF,TNFSF10
HOTAIR Regulatory Pathway	0	0.0123		MMP28,WNT11
Necroptosis Signaling Pathway	0	0.0129		CAMK2A,TNFSF10
Coronavirus Pathogenesis Pathway	0	0.0147		E2F2,E2F8,HDAC11
Ferroptosis Signaling Pathway	0	0.0153		FANCD2,RRAS
Role of MAPK Signaling in Inhibiting the Pathogenesis of Influenza	0	0.0127		ABHD3

## Sheet: Diseases & Functions
© 2000-2024 QIAGEN. All rights reserved.
Categories	Diseases or Functions Annotation	P-value	Predicted Activation State	Activation z-score	# Molecules	Molecules
Cancer,Organismal Injury and Abnormalities	Cancer of secretory structure	2.11e-23			386	ABCA13,ABHD3,ACLY,ACOT7,ADAMTS17,ADAMTS19,ADD3,ADGRB3,AFF3,ALDH1L2,AMBP,AMHR2,ANTXR2,ARHGAP11A,ARHGAP20,ARHGAP24,ARHGAP8/PRR5-ARHGAP8,ARMCX6,ASPM,ATAD2,ATAD5,ATM,ATP6V0A4,ATP7B,ATP8B4,ATR,AZGP1,AZIN2,B3GALT2,B4GALT4,BACE2,BACH2,BAMBI,BANK1,BOC,BRCA1,BRCA2,BRIP1,BTN1A1,C11orf96,C2,C5,CA11,CACNA1E,CACNA1H,CACNA2D3,CALB2,CAMK2A,CARMIL3,CCDC18,CCDC9B,CCN3,CD226,CD74,CDK5RAP2,CENPE,CENPF,CEP250,CFAP45…
Cancer,Organismal Injury and Abnormalities	Head and neck tumor	1.46e-22		-0.97	397	ABCA13,ABHD3,ACLY,ACOT7,ADAMTS17,ADAMTS19,ADD3,ADGRB3,AFF3,AKR1B10,ALDH1L2,AMBP,AMHR2,AMMECR1,ANGPTL7,ANTXR2,ARHGAP11A,ARHGAP20,ARHGAP24,ARHGAP8/PRR5-ARHGAP8,ARMCX6,ASPM,ATAD2,ATAD5,ATM,ATP6V0A4,ATP7B,ATP8B4,ATR,AZGP1,AZIN2,B4GALT4,BACE2,BACH2,BAMBI,BANK1,BOC,BRCA1,BRCA2,BRIP1,BTN1A1,C11orf96,C2,C5,CA11,CACNA1E,CACNA1H,CACNA2D3,CALB2,CAMK2A,CARMIL3,CCDC18,CCDC9B,CCN3,CD226,CD74,CDK5RAP2,CENPE,CEN…
Cancer,Organismal Injury and Abnormalities	Malignant genitourinary solid tumor	3.23e-22		1.075	358	ABCA13,ABHD3,ACKR4,ACLY,ACOT7,ADAMTS19,ADD3,ADGRB3,AFF3,AKR1B10,ALDH1L2,AMBP,AMHR2,AMMECR1,ANG,ANTXR2,ARHGAP11A,ARHGAP20,ARHGAP24,ARHGAP8/PRR5-ARHGAP8,ARMCX6,ASPM,ATAD2,ATAD5,ATM,ATP6V0A4,ATP7B,ATP8B4,ATR,AZGP1,AZIN2,B4GALT4,BACH2,BAMBI,BANK1,BRCA1,BRCA2,BRIP1,BTN1A1,C2,C5,CACNA1E,CACNA1H,CACNA2D3,CALB2,CAMK2A,CARMIL3,CCDC18,CCDC9B,CCN3,CD74,CDK5RAP2,CENPE,CENPF,CEP250,CFAP45,CHGA,CHGB,CHRM1,CHRN…
Organismal Injury and Abnormalities	Soft tissue lesion	5.94e-22		-0.729	309	ABCA13,ACLY,ACOT7,ADAMTS17,ADAMTS19,ADGRB3,AFF3,AKR1B10,ALDH1L2,AMBP,AMHR2,AMMECR1,ANG,ANGPTL7,ANTXR2,ARHGAP11A,ARHGAP20,ARHGAP24,ARHGAP8/PRR5-ARHGAP8,ASPM,ATAD2,ATM,ATP6V0A4,ATP7B,ATP8B4,ATR,B3GALT2,B4GALT4,BACE2,BACH2,BANK1,BOC,BRCA1,BRCA2,BRIP1,BTN1A1,C5,CA11,CACNA1E,CACNA1H,CACNA2D3,CALB2,CAMK2A,CARMIL3,CD226,CDK5RAP2,CENPE,CENPF,CEP250,CFAP45,CHGA,CHGB,CHRNA1,CHST15,CIITA,CKAP5,CLSTN3,CNN3,C…
Cancer,Endocrine System Disorders,Organismal Injury and Abnormalities	Nonpituitary endocrine tumor	1.24e-21			363	ABCA13,ABHD3,ACLY,ACOT7,ADAMTS17,ADAMTS19,ADD3,ADGRB3,AFF3,ALDH1L2,AMBP,AMHR2,ANTXR2,ARHGAP11A,ARHGAP20,ARHGAP24,ARHGAP8/PRR5-ARHGAP8,ARMCX6,ASPM,ATAD2,ATAD5,ATM,ATP6V0A4,ATP7B,ATP8B4,ATR,AZGP1,AZIN2,BACE2,BACH2,BAMBI,BANK1,BOC,BRCA1,BRCA2,BRIP1,BTN1A1,C11orf96,C2,C5,CA11,CACNA1E,CACNA1H,CACNA2D3,CALB2,CAMK2A,CARMIL3,CCDC18,CCDC9B,CCN3,CD226,CDK5RAP2,CENPE,CENPF,CEP250,CFAP45,CGREF1,CHGA,CHRNA1,C…
Cancer,Organismal Injury and Abnormalities	Genitourinary tumor	1.24e-21		0.21	360	ABCA13,ABHD3,ACKR4,ACLY,ACOT7,ADAMTS19,ADD3,ADGRB3,AFF3,AKR1B10,ALDH1L2,AMBP,AMHR2,AMMECR1,ANG,ANTXR2,ARHGAP11A,ARHGAP20,ARHGAP24,ARHGAP8/PRR5-ARHGAP8,ARMCX6,ASPM,ATAD2,ATAD5,ATM,ATP6V0A4,ATP7B,ATP8B4,ATR,AZGP1,AZIN2,B4GALT4,BACH2,BAMBI,BANK1,BRCA1,BRCA2,BRIP1,BTN1A1,C2,C5,CACNA1E,CACNA1H,CACNA2D3,CALB2,CAMK2A,CARMIL3,CCDC18,CCDC9B,CCN3,CD74,CDK5RAP2,CENPE,CENPF,CEP250,CFAP45,CHGA,CHGB,CHRM1,CHRN…
Neurological Disease,Organismal Injury and Abnormalities	Neurogenic lesion	1.32e-21		-1.025	298	ABCA13,ACLY,ACOT7,ADAMTS17,ADAMTS19,ADGRB3,AFF3,AKR1B10,ALDH1L2,AMBP,AMHR2,AMMECR1,ANGPTL7,ANTXR2,ARHGAP11A,ARHGAP20,ARHGAP24,ARHGAP8/PRR5-ARHGAP8,ASPM,ATAD2,ATM,ATP6V0A4,ATP7B,ATP8B4,ATR,B3GALT2,B4GALT4,BACE2,BACH2,BANK1,BOC,BRCA1,BRCA2,BRIP1,BTN1A1,C5,CA11,CACNA1E,CACNA1H,CACNA2D3,CALB2,CAMK2A,CARMIL3,CD226,CDK5RAP2,CENPE,CENPF,CEP250,CFAP45,CHGA,CHGB,CHRNA1,CHST15,CKAP5,CLSTN3,CNN3,CNTNAP5,COL…
Cancer,Organismal Injury and Abnormalities	Head and neck cancer	2.22e-21			379	ABCA13,ABHD3,ACLY,ACOT7,ADAMTS17,ADAMTS19,ADD3,ADGRB3,AFF3,AKR1B10,ALDH1L2,AMBP,AMHR2,AMMECR1,ANTXR2,ARHGAP11A,ARHGAP20,ARHGAP24,ARHGAP8/PRR5-ARHGAP8,ARMCX6,ASPM,ATAD2,ATAD5,ATM,ATP6V0A4,ATP7B,ATP8B4,ATR,AZGP1,AZIN2,B4GALT4,BACE2,BACH2,BAMBI,BANK1,BOC,BRCA1,BRCA2,BRIP1,BTN1A1,C11orf96,C2,C5,CA11,CACNA1E,CACNA1H,CACNA2D3,CALB2,CAMK2A,CARMIL3,CCDC18,CCDC9B,CCN3,CD226,CD74,CDK5RAP2,CENPE,CENPF,CEP25…
Cancer,Endocrine System Disorders,Organismal Injury and Abnormalities	Thyroid carcinoma	8.01e-21			355	ABCA13,ABHD3,ACLY,ACOT7,ADAMTS17,ADAMTS19,ADD3,ADGRB3,AFF3,ALDH1L2,AMBP,AMHR2,ANTXR2,ARHGAP11A,ARHGAP20,ARHGAP24,ARHGAP8/PRR5-ARHGAP8,ARMCX6,ASPM,ATAD2,ATAD5,ATM,ATP6V0A4,ATP7B,ATP8B4,ATR,AZGP1,AZIN2,BACE2,BACH2,BAMBI,BANK1,BOC,BRCA1,BRCA2,BRIP1,BTN1A1,C11orf96,C2,C5,CA11,CACNA1E,CACNA1H,CACNA2D3,CALB2,CAMK2A,CARMIL3,CCDC18,CCDC9B,CCN3,CD226,CDK5RAP2,CENPE,CENPF,CEP250,CFAP45,CGREF1,CHGA,CHRNA1,C…
Cancer,Organismal Injury and Abnormalities	Neck neoplasm	1.21e-20			358	ABCA13,ABHD3,ACLY,ACOT7,ADAMTS17,ADAMTS19,ADD3,ADGRB3,AFF3,ALDH1L2,AMBP,AMHR2,ANTXR2,ARHGAP11A,ARHGAP20,ARHGAP24,ARHGAP8/PRR5-ARHGAP8,ARMCX6,ASPM,ATAD2,ATAD5,ATM,ATP6V0A4,ATP7B,ATP8B4,ATR,AZGP1,AZIN2,BACE2,BACH2,BAMBI,BANK1,BOC,BRCA1,BRCA2,BRIP1,BTN1A1,C11orf96,C2,C5,CA11,CACNA1E,CACNA1H,CACNA2D3,CALB2,CAMK2A,CARMIL3,CCDC18,CCDC9B,CCN3,CD226,CDK5RAP2,CENPE,CENPF,CEP250,CFAP45,CGREF1,CHGA,CHRNA1,C…
Cancer,Organismal Injury and Abnormalities	Tumorigenesis of tissue	1.23e-20		1.09	428	ABCA13,ABHD3,ACKR4,ACLY,ACOT7,ADAMTS17,ADAMTS19,ADD3,ADGRB3,AFF3,AKR1B10,ALDH1L2,AMBP,AMHR2,AMMECR1,ANGPTL7,ANTXR2,ARHGAP11A,ARHGAP20,ARHGAP24,ARHGAP8/PRR5-ARHGAP8,ARMCX6,ARMH4,ASPM,ATAD2,ATAD5,ATM,ATP6V0A4,ATP7B,ATP8B4,ATR,AZGP1,AZIN2,B3GALT2,B4GALT4,BACE2,BACH2,BAMBI,BANK1,BOC,BRCA1,BRCA2,BRIP1,BTN1A1,C11orf96,C2,C5,CA11,CACNA1E,CACNA1H,CACNA2D3,CALB2,CAMK2A,CARMIL3,CCDC18,CCDC9B,CCN3,CD226,CD7…
Cancer,Organismal Injury and Abnormalities	Head and neck carcinoma	1.97e-20			368	ABCA13,ABHD3,ACLY,ACOT7,ADAMTS17,ADAMTS19,ADD3,ADGRB3,AFF3,ALDH1L2,AMBP,AMHR2,AMMECR1,ANTXR2,ARHGAP11A,ARHGAP20,ARHGAP24,ARHGAP8/PRR5-ARHGAP8,ARMCX6,ASPM,ATAD2,ATAD5,ATM,ATP6V0A4,ATP7B,ATP8B4,ATR,AZGP1,AZIN2,BACE2,BACH2,BAMBI,BANK1,BOC,BRCA1,BRCA2,BRIP1,BTN1A1,C11orf96,C2,C5,CA11,CACNA1E,CACNA1H,CACNA2D3,CALB2,CAMK2A,CARMIL3,CCDC18,CCDC9B,CCN3,CD226,CD74,CDK5RAP2,CENPE,CENPF,CEP250,CFAP45,CGREF1,…
Neurological Disease,Organismal Injury and Abnormalities	Brain lesion	2.1e-20		-1.025	293	ABCA13,ACLY,ACOT7,ADAMTS17,ADAMTS19,ADGRB3,AFF3,AKR1B10,ALDH1L2,AMBP,AMHR2,ANGPTL7,ANTXR2,ARHGAP11A,ARHGAP20,ARHGAP24,ARHGAP8/PRR5-ARHGAP8,ASPM,ATAD2,ATM,ATP6V0A4,ATP7B,ATP8B4,ATR,B3GALT2,B4GALT4,BACE2,BACH2,BANK1,BOC,BRCA1,BRCA2,BRIP1,BTN1A1,C5,CA11,CACNA1E,CACNA1H,CACNA2D3,CALB2,CAMK2A,CARMIL3,CD226,CDK5RAP2,CENPE,CENPF,CEP250,CFAP45,CHGB,CHRNA1,CHST15,CKAP5,CLSTN3,CNN3,CNTNAP5,COL20A1,COL23A1,…
Cancer,Endocrine System Disorders,Organismal Injury and Abnormalities	Endocrine gland tumor	2.95e-20			371	ABCA13,ABHD3,ACLY,ACOT7,ADAMTS17,ADAMTS19,ADD3,ADGRB3,AFF3,ALDH1L2,AMBP,AMHR2,AMMECR1,ANGPTL7,ANTXR2,ARHGAP11A,ARHGAP20,ARHGAP24,ARHGAP8/PRR5-ARHGAP8,ARMCX6,ASPM,ATAD2,ATAD5,ATM,ATP6V0A4,ATP7B,ATP8B4,ATR,AZGP1,AZIN2,BACE2,BACH2,BAMBI,BANK1,BOC,BRCA1,BRCA2,BRIP1,BTN1A1,C11orf96,C2,C5,CA11,CACNA1E,CACNA1H,CACNA2D3,CALB2,CAMK2A,CARMIL3,CCDC18,CCDC9B,CCN3,CD226,CD74,CDK5RAP2,CENPE,CENPF,CEP250,CFAP45…
Cancer,Organismal Injury and Abnormalities	Genitourinary carcinoma	6.1e-20		1.702	335	ABCA13,ABHD3,ACKR4,ACLY,ACOT7,ADAMTS19,ADD3,ADGRB3,AFF3,ALDH1L2,AMBP,AMHR2,AMMECR1,ANTXR2,ARHGAP11A,ARHGAP20,ARHGAP24,ARHGAP8/PRR5-ARHGAP8,ARMCX6,ASPM,ATAD2,ATAD5,ATM,ATP6V0A4,ATP7B,ATP8B4,ATR,AZGP1,AZIN2,B4GALT4,BACH2,BANK1,BRCA1,BRCA2,BRIP1,BTN1A1,C2,C5,CACNA1E,CACNA1H,CACNA2D3,CALB2,CAMK2A,CARMIL3,CCDC18,CCDC9B,CDK5RAP2,CENPE,CENPF,CEP250,CFAP45,CHGA,CHRNA1,CHRNB4,CHST15,CIB2,CIITA,CKAP5,CLSTN…
Cancer,Organismal Injury and Abnormalities	Adenocarcinoma	6.72e-20		0.64	396	ABCA13,ABHD3,ACKR4,ACLY,ACOT7,ADAMTS17,ADAMTS19,ADD3,ADGRB3,AFF3,AKR1B10,ALDH1L2,AMBP,AMHR2,AMMECR1,ANGPTL7,ANTXR2,ARHGAP11A,ARHGAP20,ARHGAP24,ARHGAP8/PRR5-ARHGAP8,ARMCX6,ARMH4,ASPM,ATAD2,ATAD5,ATM,ATP6V0A4,ATP7B,ATP8B4,ATR,AZGP1,B3GALT2,B4GALT4,BACE2,BACH2,BANK1,BOC,BRCA1,BRCA2,BRIP1,BTN1A1,C11orf96,C2,C5,CA11,CACNA1E,CACNA1H,CACNA2D3,CALB2,CARMIL3,CCDC18,CCDC9B,CCN3,CD74,CDK5RAP2,CENPE,CENPF,CE…
Cancer,Neurological Disease,Organismal Injury and Abnormalities	Nervous system neoplasm	7.29e-20		-0.613	305	ABCA13,ACLY,ACOT7,ADAMTS17,ADAMTS19,ADGRB3,AFF3,AKR1B10,ALDH1L2,AMBP,AMHR2,AMMECR1,ANGPTL7,ANTXR2,ARHGAP11A,ARHGAP20,ARHGAP24,ARHGAP8/PRR5-ARHGAP8,ASPM,ATAD2,ATM,ATP6V0A4,ATP7B,ATP8B4,ATR,AZIN2,B4GALT4,BACE2,BACH2,BANK1,BOC,BRCA1,BRCA2,BRIP1,BTN1A1,C5,CA11,CACNA1E,CACNA1H,CACNA2D3,CALB2,CAMK2A,CARMIL3,CDK5RAP2,CENPE,CENPF,CEP250,CFAP45,CGREF1,CHGA,CHGB,CHRNA1,CHRNB4,CHST15,CIITA,CKAP5,CLSTN3,CNN3…
Cancer,Organismal Injury and Abnormalities	Epithelial neoplasm	7.9e-20		0.813	426	ABCA13,ABHD3,ACKR4,ACLY,ACOT7,ADAMTS17,ADAMTS19,ADD3,ADGRB3,AFF3,AKR1B10,ALDH1L2,AMBP,AMHR2,AMMECR1,ANGPTL7,ANTXR2,ARHGAP11A,ARHGAP20,ARHGAP24,ARHGAP8/PRR5-ARHGAP8,ARMCX6,ARMH4,ASPM,ATAD2,ATAD5,ATM,ATP6V0A4,ATP7B,ATP8B4,ATR,AZGP1,AZIN2,B3GALT2,B4GALT4,BACE2,BACH2,BAMBI,BANK1,BOC,BRCA1,BRCA2,BRIP1,BTN1A1,C11orf96,C2,C5,CA11,CACNA1E,CACNA1H,CACNA2D3,CALB2,CAMK2A,CARMIL3,CCDC18,CCDC9B,CCN3,CD226,CD7…
Cancer,Organismal Injury and Abnormalities	Carcinoma	1.6e-19		0.918	425	ABCA13,ABHD3,ACKR4,ACLY,ACOT7,ADAMTS17,ADAMTS19,ADD3,ADGRB3,AFF3,AKR1B10,ALDH1L2,AMBP,AMHR2,AMMECR1,ANGPTL7,ANTXR2,ARHGAP11A,ARHGAP20,ARHGAP24,ARHGAP8/PRR5-ARHGAP8,ARMCX6,ARMH4,ASPM,ATAD2,ATAD5,ATM,ATP6V0A4,ATP7B,ATP8B4,ATR,AZGP1,AZIN2,B3GALT2,B4GALT4,BACE2,BACH2,BAMBI,BANK1,BOC,BRCA1,BRCA2,BRIP1,BTN1A1,C11orf96,C2,C5,CA11,CACNA1E,CACNA1H,CACNA2D3,CALB2,CAMK2A,CARMIL3,CCDC18,CCDC9B,CCN3,CD226,CD7…
Cancer,Organismal Injury and Abnormalities	Abdominal carcinoma	2.41e-19		1.375	403	ABCA13,ABHD3,ACKR4,ACLY,ACOT7,ADAMTS17,ADAMTS19,ADD3,ADGRB3,AFF3,AKR1B10,ALDH1L2,AMBP,AMHR2,AMMECR1,ANGPTL7,ANTXR2,ARHGAP11A,ARHGAP20,ARHGAP24,ARHGAP8/PRR5-ARHGAP8,ARMCX6,ARMH4,ASPM,ATAD2,ATAD5,ATM,ATP6V0A4,ATP7B,ATP8B4,ATR,AZGP1,AZIN2,B3GALT2,B4GALT4,BACE2,BACH2,BANK1,BOC,BRCA1,BRCA2,BRIP1,BTN1A1,C11orf96,C2,C5,CA11,CACNA1E,CACNA1H,CACNA2D3,CALB2,CAMK2A,CARMIL3,CCDC18,CCDC9B,CCN3,CD74,CDK5RAP2,C…
Cancer,Organismal Injury and Abnormalities	Abdominal adenocarcinoma	4.05e-19		0.492	388	ABCA13,ABHD3,ACKR4,ACLY,ACOT7,ADAMTS17,ADAMTS19,ADD3,ADGRB3,AFF3,AKR1B10,ALDH1L2,AMBP,AMHR2,AMMECR1,ANGPTL7,ANTXR2,ARHGAP11A,ARHGAP20,ARHGAP24,ARHGAP8/PRR5-ARHGAP8,ARMCX6,ARMH4,ASPM,ATAD2,ATAD5,ATM,ATP6V0A4,ATP7B,ATP8B4,ATR,AZGP1,B3GALT2,B4GALT4,BACE2,BACH2,BANK1,BOC,BRCA1,BRCA2,BRIP1,BTN1A1,C11orf96,C2,C5,CA11,CACNA1E,CACNA1H,CACNA2D3,CALB2,CARMIL3,CCDC18,CCDC9B,CCN3,CD74,CDK5RAP2,CENPE,CENPF,CE…
Organismal Injury and Abnormalities	Abdominal lesion	5.17e-19		0.489	414	ABCA13,ABHD3,ACKR4,ACLY,ACOT7,ADAMTS17,ADAMTS19,ADD3,ADGRB3,AFF3,AKR1B10,ALDH1L2,AMBP,AMHR2,AMMECR1,ANG,ANGPTL7,ANTXR2,ARHGAP11A,ARHGAP20,ARHGAP24,ARHGAP8/PRR5-ARHGAP8,ARMCX6,ARMH4,ASPM,ATAD2,ATAD5,ATM,ATP6V0A4,ATP7B,ATP8B4,ATR,AZGP1,AZIN2,B3GALT2,B4GALT4,BACE2,BACH2,BAMBI,BANK1,BOC,BRCA1,BRCA2,BRIP1,BTN1A1,C11orf96,C2,C5,CA11,CACNA1E,CACNA1H,CACNA2D3,CALB2,CAMK2A,CARMIL3,CCDC18,CCDC9B,CCN3,Cd59a…
Cancer,Organismal Injury and Abnormalities	Formation of solid tumor	5.62e-19		1.129	389	ABCA13,ABHD3,ACKR4,ACLY,ACOT7,ADAMTS17,ADAMTS19,ADD3,ADGRB3,AFF3,AKR1B10,ALDH1L2,AMBP,AMHR2,AMMECR1,ANGPTL7,ANTXR2,ARHGAP11A,ARHGAP20,ARHGAP24,ARHGAP8/PRR5-ARHGAP8,ARMCX6,ASPM,ATAD2,ATAD5,ATM,ATP6V0A4,ATP7B,ATP8B4,ATR,AZGP1,AZIN2,B3GALT2,B4GALT4,BACE2,BACH2,BANK1,BOC,BRCA1,BRCA2,BRIP1,BTN1A1,C2,C5,CA11,CACNA1E,CACNA1H,CACNA2D3,CALB2,CAMK2A,CARMIL3,CCDC18,CCDC9B,CD74,CDK5RAP2,CENPE,CENPF,CEP250,CF…
Cancer,Endocrine System Disorders,Organismal Injury and Abnormalities	Endocrine carcinoma	6.71e-19			364	ABCA13,ABHD3,ACLY,ACOT7,ADAMTS17,ADAMTS19,ADD3,ADGRB3,AFF3,ALDH1L2,AMBP,AMHR2,AMMECR1,ANGPTL7,ANTXR2,ARHGAP11A,ARHGAP20,ARHGAP24,ARHGAP8/PRR5-ARHGAP8,ARMCX6,ASPM,ATAD2,ATAD5,ATM,ATP6V0A4,ATP7B,ATP8B4,ATR,AZGP1,AZIN2,BACE2,BACH2,BAMBI,BANK1,BOC,BRCA1,BRCA2,BRIP1,BTN1A1,C11orf96,C2,C5,CA11,CACNA1E,CACNA1H,CACNA2D3,CALB2,CAMK2A,CARMIL3,CCDC18,CCDC9B,CCN3,CD226,CD74,CDK5RAP2,CENPE,CENPF,CEP250,CFAP45…
Cancer,Neurological Disease,Organismal Injury and Abnormalities	Central nervous system cancer	7.39e-19			293	ABCA13,ACLY,ACOT7,ADAMTS17,ADAMTS19,ADGRB3,AFF3,AKR1B10,ALDH1L2,AMBP,AMHR2,ANGPTL7,ANTXR2,ARHGAP11A,ARHGAP20,ARHGAP24,ARHGAP8/PRR5-ARHGAP8,ASPM,ATAD2,ATM,ATP6V0A4,ATP7B,ATP8B4,ATR,AZIN2,B4GALT4,BACE2,BACH2,BANK1,BOC,BRCA1,BRCA2,BRIP1,BTN1A1,C5,CA11,CACNA1E,CACNA1H,CACNA2D3,CALB2,CAMK2A,CARMIL3,CDK5RAP2,CENPE,CENPF,CEP250,CFAP45,CHGB,CHRNA1,CHST15,CIITA,CKAP5,CLSTN3,CNN3,CNTNAP5,COL20A1,COL23A1,CO…
Cancer,Organismal Injury and Abnormalities	Extrapancreatic malignant tumor	8.96e-19		1.355	424	ABCA13,ABHD3,ACKR4,ACLY,ACOT7,ADAMTS17,ADAMTS19,ADD3,ADGRB3,AFF3,AKR1B10,ALDH1L2,AMBP,AMHR2,AMMECR1,ANG,ANGPTL7,ANTXR2,ARHGAP11A,ARHGAP20,ARHGAP24,ARHGAP8/PRR5-ARHGAP8,ARMCX6,ARMH4,ASPM,ATAD2,ATAD5,ATM,ATP6V0A4,ATP7B,ATP8B4,ATR,AZGP1,AZIN2,B3GALT2,B4GALT4,BACE2,BACH2,BAMBI,BANK1,BOC,BRCA1,BRCA2,BRIP1,BTN1A1,C11orf96,C2,C5,CA11,CACNA1E,CACNA1H,CACNA2D3,CALB2,CAMK2A,CARMIL3,CCDC18,CCDC9B,CCN3,CD226…
Cancer,Organismal Injury and Abnormalities	Pelvic tumor	1.22e-18		1.534	323	ABCA13,ABHD3,ACLY,ACOT7,ADAMTS19,ADD3,ADGRB3,AFF3,AKR1B10,ALDH1L2,AMBP,AMHR2,AMMECR1,ANG,ANTXR2,ARHGAP11A,ARHGAP20,ARHGAP24,ARHGAP8/PRR5-ARHGAP8,ARMCX6,ASPM,ATAD2,ATAD5,ATM,ATP6V0A4,ATP7B,ATP8B4,ATR,AZGP1,AZIN2,B4GALT4,BAMBI,BANK1,BRCA1,BRCA2,BRIP1,BTN1A1,C2,C5,CACNA1E,CACNA1H,CACNA2D3,CALB2,CARMIL3,CCDC18,CCDC9B,CD74,CDK5RAP2,CENPE,CENPF,CFAP45,CHGA,CHGB,CHRM1,CHRNA1,CHRNB4,CHST15,CIB2,CIITA,CKA…
Cancer,Organismal Injury and Abnormalities	Nonhematologic malignant neoplasm	1.26e-18		0.588	427	ABCA13,ABHD3,ACKR4,ACLY,ACOT7,ADAMTS17,ADAMTS19,ADD3,ADGRB3,AFF3,AKR1B10,ALDH1L2,AMBP,AMHR2,AMMECR1,ANG,ANGPTL7,ANTXR2,ARHGAP11A,ARHGAP20,ARHGAP24,ARHGAP8/PRR5-ARHGAP8,ARMCX6,ARMH4,ASPM,ATAD2,ATAD5,ATM,ATP6V0A4,ATP7B,ATP8B4,ATR,AZGP1,AZIN2,B3GALT2,B4GALT4,BACE2,BACH2,BAMBI,BANK1,BOC,BRCA1,BRCA2,BRIP1,BTN1A1,C11orf96,C2,C5,CA11,CACNA1E,CACNA1H,CACNA2D3,CALB2,CAMK2A,CARMIL3,CCDC18,CCDC9B,CCN3,CD226…
Cancer,Organismal Injury and Abnormalities	Non-melanoma solid tumor	1.57e-18		1.043	427	ABCA13,ABHD3,ACKR4,ACLY,ACOT7,ADAMTS17,ADAMTS19,ADD3,ADGRB3,AFF3,AKR1B10,ALDH1L2,AMBP,AMHR2,AMMECR1,ANG,ANGPTL7,ANTXR2,ARHGAP11A,ARHGAP20,ARHGAP24,ARHGAP8/PRR5-ARHGAP8,ARMCX6,ARMH4,ASPM,ATAD2,ATAD5,ATM,ATP6V0A4,ATP7B,ATP8B4,ATR,AZGP1,AZIN2,B3GALT2,B4GALT4,BACE2,BACH2,BAMBI,BANK1,BOC,BRCA1,BRCA2,BRIP1,BTN1A1,C11orf96,C2,C5,CA11,CACNA1E,CACNA1H,CACNA2D3,CALB2,CAMK2A,CARMIL3,CCDC18,CCDC9B,CCN3,CD226…
Cancer,Neurological Disease,Organismal Injury and Abnormalities	Brain tumor	1.63e-18			286	ABCA13,ACLY,ACOT7,ADAMTS17,ADAMTS19,ADGRB3,AFF3,AKR1B10,ALDH1L2,AMBP,AMHR2,ANGPTL7,ANTXR2,ARHGAP11A,ARHGAP20,ARHGAP24,ARHGAP8/PRR5-ARHGAP8,ASPM,ATAD2,ATM,ATP6V0A4,ATP7B,ATP8B4,ATR,B4GALT4,BACE2,BACH2,BANK1,BOC,BRCA1,BRCA2,BRIP1,BTN1A1,C5,CA11,CACNA1E,CACNA1H,CACNA2D3,CALB2,CAMK2A,CARMIL3,CDK5RAP2,CENPE,CENPF,CEP250,CFAP45,CHGB,CHRNA1,CHST15,CKAP5,CLSTN3,CNN3,CNTNAP5,COL20A1,COL23A1,COL27A1,COL28A…
Cancer,Organismal Injury and Abnormalities	Abdominal neoplasm	2.09e-18		0.515	412	ABCA13,ABHD3,ACKR4,ACLY,ACOT7,ADAMTS17,ADAMTS19,ADD3,ADGRB3,AFF3,AKR1B10,ALDH1L2,AMBP,AMHR2,AMMECR1,ANG,ANGPTL7,ANTXR2,ARHGAP11A,ARHGAP20,ARHGAP24,ARHGAP8/PRR5-ARHGAP8,ARMCX6,ARMH4,ASPM,ATAD2,ATAD5,ATM,ATP6V0A4,ATP7B,ATP8B4,ATR,AZGP1,AZIN2,B3GALT2,B4GALT4,BACE2,BACH2,BAMBI,BANK1,BOC,BRCA1,BRCA2,BRIP1,BTN1A1,C11orf96,C2,C5,CA11,CACNA1E,CACNA1H,CACNA2D3,CALB2,CAMK2A,CARMIL3,CCDC18,CCDC9B,CCN3,CD74,…
Cancer,Organismal Injury and Abnormalities	Non-central nervous system malignant neoplasm	2.11e-18		1.382	431	ABCA13,ABHD3,ACKR4,ACLY,ACOT7,ADAMTS17,ADAMTS19,ADD3,ADGRB3,AFF3,AKR1B10,ALDH1L2,AMBP,AMHR2,AMMECR1,ANG,ANGPTL7,ANTXR2,ARHGAP11A,ARHGAP20,ARHGAP24,ARHGAP8/PRR5-ARHGAP8,ARMCX6,ARMH4,ASPM,ATAD2,ATAD5,ATM,ATP6V0A4,ATP7B,ATP8B4,ATR,AZGP1,AZIN2,B3GALT2,B4GALT4,BACE2,BACH2,BAMBI,BANK1,BOC,BRCA1,BRCA2,BRIP1,BTN1A1,C11orf96,C2,C5,CA11,CACNA1E,CACNA1H,CACNA2D3,CALB2,CAMK2A,CARMIL3,CCDC18,CCDC9B,CCN3,CD226…
Cancer,Organismal Injury and Abnormalities	Non-hematological solid tumor	2.5e-18		-0.009	428	ABCA13,ABHD3,ACKR4,ACLY,ACOT7,ADAMTS17,ADAMTS19,ADD3,ADGRB3,AFF3,AKR1B10,ALDH1L2,AMBP,AMHR2,AMMECR1,ANG,ANGPTL7,ANTXR2,ARHGAP11A,ARHGAP20,ARHGAP24,ARHGAP8/PRR5-ARHGAP8,ARMCX6,ARMH4,ASPM,ATAD2,ATAD5,ATM,ATP6V0A4,ATP7B,ATP8B4,ATR,AZGP1,AZIN2,B3GALT2,B4GALT4,BACE2,BACH2,BAMBI,BANK1,BOC,BRCA1,BRCA2,BRIP1,BTN1A1,C11orf96,C2,C5,CA11,CACNA1E,CACNA1H,CACNA2D3,CALB2,CAMK2A,CARMIL3,CCDC18,CCDC9B,CCN3,CD226…
Cancer,Gastrointestinal Disease,Organismal Injury and Abnormalities	Digestive organ tumor	2.77e-18		-0.015	398	ABCA13,ABHD3,ACKR4,ACLY,ACOT7,ADAMTS17,ADAMTS19,ADD3,ADGRB3,AFF3,AKR1B10,ALDH1L2,AMBP,AMHR2,AMMECR1,ANG,ANGPTL7,ANTXR2,ARHGAP11A,ARHGAP20,ARHGAP24,ARHGAP8/PRR5-ARHGAP8,ARMH4,ASPM,ATAD2,ATAD5,ATM,ATP6V0A4,ATP7B,ATP8B4,ATR,AZGP1,AZIN2,B3GALT2,B4GALT4,BACE2,BACH2,BAMBI,BANK1,BOC,BRCA1,BRCA2,BRIP1,C11orf96,C2,C5,CA11,CACNA1E,CACNA1H,CACNA2D3,CALB2,CAMK2A,CARMIL3,CCDC18,CCDC9B,CCN3,CD74,CDK5RAP2,CENPE…
Cancer,Organismal Injury and Abnormalities	Malignant solid organ tumor	2.8e-18		1.982	333	ABCA13,ABHD3,ACKR4,ACLY,ADAMTS17,ADAMTS19,ADD3,ADGRB3,AFF3,AKR1B10,ALDH1L2,AMBP,AMHR2,ANG,ANGPTL7,ANTXR2,ARHGAP20,ARHGAP24,ARHGAP8/PRR5-ARHGAP8,ARMH4,ASPM,ATAD2,ATAD5,ATM,ATP6V0A4,ATP7B,ATP8B4,ATR,AZGP1,AZIN2,B3GALT2,BACH2,BANK1,BOC,BRCA1,BRCA2,BRIP1,BTN1A1,C2,C5,CA11,CACNA1E,CACNA1H,CACNA2D3,CALB2,CARMIL3,CD226,CD74,CDK5RAP2,CENPE,CENPF,CEP250,CFAP45,CHGB,CHRM1,CHRNA1,CHRNB4,CHST15,CIB2,CIITA,CK…
Cancer,Neurological Disease,Organismal Injury and Abnormalities	Central nervous system solid tumor	3.81e-18		-0.974	298	ABCA13,ACLY,ACOT7,ADAMTS17,ADAMTS19,ADGRB3,AFF3,AKR1B10,ALDH1L2,AMBP,AMHR2,ANGPTL7,ANTXR2,ARHGAP11A,ARHGAP20,ARHGAP24,ARHGAP8/PRR5-ARHGAP8,ASPM,ATAD2,ATM,ATP6V0A4,ATP7B,ATP8B4,ATR,AZIN2,B4GALT4,BACE2,BACH2,BANK1,BOC,BRCA1,BRCA2,BRIP1,BTN1A1,C5,CA11,CACNA1E,CACNA1H,CACNA2D3,CALB2,CAMK2A,CARMIL3,CDK5RAP2,CENPE,CENPF,CEP250,CFAP45,CGREF1,CHGB,CHRNA1,CHST15,CIITA,CKAP5,CLSTN3,CNN3,CNTNAP5,COL20A1,COL…
Cancer,Organismal Injury and Abnormalities	Extracranial solid tumor	4.87e-18		0.601	431	ABCA13,ABHD3,ACKR4,ACLY,ACOT7,ADAMTS17,ADAMTS19,ADD3,ADGRB3,AFF3,AKR1B10,ALDH1L2,AMBP,AMHR2,AMMECR1,ANG,ANGPTL7,ANTXR2,ARHGAP11A,ARHGAP20,ARHGAP24,ARHGAP8/PRR5-ARHGAP8,ARMCX6,ARMH4,ASPM,ATAD2,ATAD5,ATM,ATP6V0A4,ATP7B,ATP8B4,ATR,AZGP1,AZIN2,B3GALT2,B4GALT4,BACE2,BACH2,BAMBI,BANK1,BOC,BRCA1,BRCA2,BRIP1,BTN1A1,C11orf96,C2,C5,CA11,CACNA1E,CACNA1H,CACNA2D3,CALB2,CAMK2A,CARMIL3,CCDC18,CCDC9B,CCN3,CD226…
Cancer,Organismal Injury and Abnormalities	Melanoma	6.52e-18			334	ABCA13,ABHD3,ACKR4,ACLY,ADAMTS17,ADAMTS19,ADD3,ADGRB3,AFF3,AKR1B10,AMBP,AMHR2,ANG,ANGPTL7,ANTXR2,ARHGAP20,ARHGAP24,ARHGAP8/PRR5-ARHGAP8,ARMH4,ASPM,ATAD2,ATAD5,ATM,ATP6V0A4,ATP7B,ATP8B4,ATR,AZGP1,AZIN2,B3GALT2,BACH2,BANK1,BOC,BRCA1,BRCA2,BRIP1,BTN1A1,C2,C5,CA11,CACNA1E,CACNA1H,CACNA2D3,CALB2,CARMIL3,CCDC9B,CCN3,CD226,CD74,CDK5RAP2,CENPE,CENPF,CEP250,CFAP45,CGREF1,CHGB,CHRM1,CHRNA1,CHRNB4,CHST15,CI…
Cancer,Organismal Injury and Abnormalities	Generation of tumor	6.84e-18		1.832	381	ABCA13,ABHD3,ACKR4,ACLY,ACOT7,ADAMTS17,ADAMTS19,ADD3,ADGRB3,AFF3,AKR1B10,ALDH1L2,AMBP,AMHR2,AMMECR1,ANGPTL7,ANTXR2,ARHGAP11A,ARHGAP20,ARHGAP24,ARHGAP8/PRR5-ARHGAP8,ARMCX6,ASPM,ATAD2,ATAD5,ATM,ATP6V0A4,ATP7B,ATP8B4,ATR,AZGP1,AZIN2,B3GALT2,B4GALT4,BACE2,BACH2,BANK1,BOC,BRCA1,BRCA2,BRIP1,BTN1A1,C2,C5,CA11,CACNA1E,CACNA1H,CACNA2D3,CALB2,CAMK2A,CARMIL3,CCDC18,CCDC9B,CD74,CDK5RAP2,CENPE,CENPF,CEP250,CF…
Cancer,Organismal Injury and Abnormalities	Genitourinary adenocarcinoma	7.74e-18		1.98	302	ABCA13,ABHD3,ACKR4,ACLY,ACOT7,ADAMTS19,ADD3,ADGRB3,AFF3,ALDH1L2,AMBP,AMHR2,AMMECR1,ARHGAP11A,ARHGAP20,ARHGAP24,ARHGAP8/PRR5-ARHGAP8,ARMCX6,ASPM,ATAD2,ATAD5,ATM,ATP6V0A4,ATP7B,ATP8B4,ATR,AZGP1,B4GALT4,BACH2,BANK1,BRCA1,BRCA2,BRIP1,BTN1A1,C2,C5,CACNA1E,CACNA1H,CACNA2D3,CALB2,CARMIL3,CCDC18,CDK5RAP2,CENPE,CENPF,CEP250,CFAP45,CHRNA1,CHRNB4,CHST15,CIB2,CIITA,CKAP5,CLSTN3,CNTNAP5,COL20A1,COL23A1,COL27A…
Dermatological Diseases and Conditions,Organismal Injury and Abnormalities	Skin lesion	9.25e-18		-0.028	331	ABCA13,ABHD3,ACKR4,ACLY,ADAMTS17,ADAMTS19,ADD3,ADGRB3,AFF3,AKR1B10,ALDH1L2,AMBP,AMHR2,ANG,ANGPTL7,ANTXR2,ARHGAP20,ARHGAP24,ARHGAP8/PRR5-ARHGAP8,ARMH4,ASPM,ATAD2,ATAD5,ATM,ATP6V0A4,ATP7B,ATP8B4,ATR,AZGP1,AZIN2,B3GALT2,BACH2,BANK1,BOC,BRCA1,BRCA2,BRIP1,BTN1A1,C2,C5,CA11,CACNA1E,CACNA1H,CACNA2D3,CALB2,CARMIL3,CD226,Cd59a,CD74,CDK5RAP2,CENPE,CENPF,CEP250,CFAP45,CHGB,CHRM1,CHRNA1,CHRNB4,CHST15,CIB2,CI…
Cancer,Neurological Disease,Organismal Injury and Abnormalities	Glioma	9.32e-18			291	ABCA13,ACLY,ACOT7,ADAMTS17,ADAMTS19,ADGRB3,AFF3,AKR1B10,ALDH1L2,AMBP,AMHR2,ANGPTL7,ANTXR2,ARHGAP11A,ARHGAP20,ARHGAP24,ARHGAP8/PRR5-ARHGAP8,ASPM,ATAD2,ATM,ATP6V0A4,ATP7B,ATP8B4,ATR,AZIN2,B4GALT4,BACE2,BACH2,BANK1,BOC,BRCA1,BRCA2,BRIP1,BTN1A1,C5,CA11,CACNA1E,CACNA1H,CACNA2D3,CALB2,CAMK2A,CARMIL3,CDK5RAP2,CENPE,CENPF,CEP250,CFAP45,CHGB,CHRNA1,CHST15,CIITA,CKAP5,CLSTN3,CNN3,CNTNAP5,COL20A1,COL23A1,CO…
Cancer,Organismal Injury and Abnormalities	Incidence of tumor	9.66e-18		1.52	358	ABCA13,ABHD3,ACKR4,ACLY,ACOT7,ADAMTS17,ADAMTS19,ADD3,ADGRB3,AFF3,AKR1B10,ALDH1L2,AMBP,AMHR2,AMMECR1,ANGPTL7,ANTXR2,ARHGAP11A,ARHGAP20,ARHGAP24,ARHGAP8/PRR5-ARHGAP8,ARMCX6,ASPM,ATAD2,ATAD5,ATM,ATP6V0A4,ATP7B,ATP8B4,ATR,AZGP1,B3GALT2,B4GALT4,BACE2,BACH2,BANK1,BOC,BRCA1,BRCA2,BRIP1,C2,C5,CA11,CACNA1E,CACNA1H,CACNA2D3,CALB2,CARMIL3,CCDC18,CCDC9B,CD226,CD74,CDK5RAP2,CENPE,CENPF,CEP250,CFAP45,CGREF1,CH…
Cancer,Organismal Injury and Abnormalities	Abdominal cancer	1.01e-17		0.516	408	ABCA13,ABHD3,ACKR4,ACLY,ACOT7,ADAMTS17,ADAMTS19,ADD3,ADGRB3,AFF3,AKR1B10,ALDH1L2,AMBP,AMHR2,AMMECR1,ANG,ANGPTL7,ANTXR2,ARHGAP11A,ARHGAP20,ARHGAP24,ARHGAP8/PRR5-ARHGAP8,ARMCX6,ARMH4,ASPM,ATAD2,ATAD5,ATM,ATP6V0A4,ATP7B,ATP8B4,ATR,AZGP1,AZIN2,B3GALT2,B4GALT4,BACE2,BACH2,BAMBI,BANK1,BOC,BRCA1,BRCA2,BRIP1,BTN1A1,C11orf96,C2,C5,CA11,CACNA1E,CACNA1H,CACNA2D3,CALB2,CAMK2A,CARMIL3,CCDC18,CCDC9B,CCN3,CD74,…
Cancer,Neurological Disease,Organismal Injury and Abnormalities	Glioma cancer	1.11e-17			286	ABCA13,ACLY,ACOT7,ADAMTS17,ADAMTS19,ADGRB3,AFF3,AKR1B10,ALDH1L2,AMBP,AMHR2,ANGPTL7,ANTXR2,ARHGAP11A,ARHGAP20,ARHGAP24,ARHGAP8/PRR5-ARHGAP8,ASPM,ATAD2,ATM,ATP6V0A4,ATP7B,ATP8B4,ATR,AZIN2,B4GALT4,BACE2,BACH2,BANK1,BOC,BRCA1,BRCA2,BRIP1,BTN1A1,C5,CA11,CACNA1E,CACNA1H,CACNA2D3,CALB2,CAMK2A,CARMIL3,CDK5RAP2,CENPE,CENPF,CEP250,CFAP45,CHGB,CHRNA1,CHST15,CIITA,CKAP5,CLSTN3,CNN3,CNTNAP5,COL20A1,COL23A1,CO…
Cancer,Organismal Injury and Abnormalities	Upper abdominal cancer	1.16e-17		1.362	323	ABCA13,ABHD3,ACKR4,ACLY,ACOT7,ADAMTS17,ADAMTS19,ADD3,ADGRB3,AFF3,AKR1B10,ALDH1L2,AMBP,AMHR2,AMMECR1,ANG,ANGPTL7,ANTXR2,ARHGAP11A,ARHGAP20,ARHGAP24,ARHGAP8/PRR5-ARHGAP8,ARMH4,ASPM,ATAD2,ATAD5,ATM,ATP6V0A4,ATP7B,ATP8B4,ATR,AZGP1,B3GALT2,B4GALT4,BACE2,BACH2,BANK1,BOC,BRCA1,BRCA2,BRIP1,C2,C5,CACNA1E,CACNA1H,CACNA2D3,CALB2,CAMK2A,CARMIL3,CCDC18,CCDC9B,CCN3,CD74,CDK5RAP2,CENPE,CENPF,CEP250,CGREF1,CHGA,…
Cancer,Dermatological Diseases and Conditions,Organismal Injury and Abnormalities	Skin cancer	1.37e-17			329	ABCA13,ABHD3,ACKR4,ACLY,ADAMTS17,ADAMTS19,ADD3,ADGRB3,AFF3,AKR1B10,ALDH1L2,AMBP,AMHR2,ANG,ANGPTL7,ANTXR2,ARHGAP20,ARHGAP24,ARHGAP8/PRR5-ARHGAP8,ARMH4,ASPM,ATAD2,ATAD5,ATM,ATP6V0A4,ATP7B,ATP8B4,ATR,AZGP1,AZIN2,B3GALT2,BACH2,BANK1,BOC,BRCA1,BRCA2,BRIP1,BTN1A1,C2,C5,CA11,CACNA1E,CACNA1H,CACNA2D3,CALB2,CARMIL3,CD226,CD74,CDK5RAP2,CENPE,CENPF,CEP250,CFAP45,CHGB,CHRM1,CHRNA1,CHRNB4,CHST15,CIB2,CIITA,CK…
Cancer,Organismal Injury and Abnormalities	Intraabdominal organ tumor	1.7e-17		0.257	406	ABCA13,ABHD3,ACKR4,ACLY,ACOT7,ADAMTS17,ADAMTS19,ADD3,ADGRB3,AFF3,AKR1B10,ALDH1L2,AMBP,AMHR2,AMMECR1,ANG,ANGPTL7,ANTXR2,ARHGAP11A,ARHGAP20,ARHGAP24,ARHGAP8/PRR5-ARHGAP8,ARMCX6,ARMH4,ASPM,ATAD2,ATAD5,ATM,ATP6V0A4,ATP7B,ATP8B4,ATR,AZGP1,AZIN2,B3GALT2,B4GALT4,BACE2,BACH2,BANK1,BOC,BRCA1,BRCA2,BRIP1,C11orf96,C2,C5,CA11,CACNA1E,CACNA1H,CACNA2D3,CALB2,CAMK2A,CARMIL3,CCDC18,CCDC9B,CCN3,CD74,CDK5RAP2,CENP…
Cancer,Neurological Disease,Organismal Injury and Abnormalities	Brain glioma	2e-17			280	ABCA13,ACLY,ACOT7,ADAMTS17,ADAMTS19,ADGRB3,AFF3,AKR1B10,ALDH1L2,AMBP,AMHR2,ANGPTL7,ANTXR2,ARHGAP11A,ARHGAP20,ARHGAP24,ARHGAP8/PRR5-ARHGAP8,ASPM,ATAD2,ATM,ATP6V0A4,ATP7B,ATP8B4,ATR,B4GALT4,BACE2,BACH2,BANK1,BOC,BRCA1,BRCA2,BRIP1,BTN1A1,C5,CA11,CACNA1E,CACNA1H,CACNA2D3,CALB2,CAMK2A,CARMIL3,CDK5RAP2,CENPE,CENPF,CEP250,CFAP45,CHGB,CHRNA1,CHST15,CKAP5,CLSTN3,CNN3,CNTNAP5,COL20A1,COL23A1,COL27A1,COL28A…
Cancer,Organismal Injury and Abnormalities	Breast or gastric cancer	3.49e-17		0.794	284	ABCA13,ABHD3,ACKR4,ADAMTS17,ADAMTS19,ADD3,ADGRB3,AFF3,ALDH1L2,AMHR2,AMMECR1,ANG,ANGPTL7,ANTXR2,ARHGAP20,ARHGAP24,ARHGAP8/PRR5-ARHGAP8,ASPM,ATAD2,ATAD5,ATM,ATP6V0A4,ATP7B,ATP8B4,ATR,AZGP1,AZIN2,BACE2,BANK1,BOC,BRCA1,BRCA2,BRIP1,C2,C5,CACNA1E,CACNA1H,CACNA2D3,CALB2,CAMK2A,CCDC18,CCDC9B,CCN3,CD74,CDK5RAP2,CENPE,CENPF,CEP250,CHGA,CHGB,CHRM1,CHRNA1,CHRNB4,CIITA,CKAP5,CNTNAP5,COL20A1,COL23A1,COL27A1,CO…
Cancer,Neurological Disease,Organismal Injury and Abnormalities	Grade 3-4 glioma	3.54e-17			249	ABCA13,ACLY,ACOT7,ADAMTS17,ADAMTS19,ADGRB3,AFF3,AKR1B10,ALDH1L2,AMBP,AMHR2,ANGPTL7,ANTXR2,ARHGAP11A,ARHGAP8/PRR5-ARHGAP8,ASPM,ATAD2,ATM,ATP6V0A4,ATP7B,ATP8B4,ATR,B4GALT4,BACE2,BACH2,BANK1,BOC,BRCA1,BRCA2,BRIP1,BTN1A1,C5,CA11,CACNA1E,CACNA1H,CACNA2D3,CALB2,CAMK2A,CARMIL3,CDK5RAP2,CENPE,CENPF,CEP250,CFAP45,CHGB,CHRNA1,CHST15,CKAP5,CLSTN3,CNN3,CNTNAP5,COL20A1,COL23A1,COL27A1,COL28A1,COL9A3,CPE,CRYBG…
Cancer,Gastrointestinal Disease,Organismal Injury and Abnormalities	Gastrointestinal carcinoma	4.5e-17			361	ABCA13,ABHD3,ACKR4,ACLY,ACOT7,ADAMTS17,ADAMTS19,ADD3,ADGRB3,AFF3,AKR1B10,ALDH1L2,AMBP,AMHR2,AMMECR1,ANGPTL7,ANTXR2,ARHGAP11A,ARHGAP20,ARHGAP24,ARHGAP8/PRR5-ARHGAP8,ARMH4,ASPM,ATAD2,ATAD5,ATM,ATP6V0A4,ATP7B,ATP8B4,ATR,AZGP1,AZIN2,B3GALT2,BACE2,BACH2,BAMBI,BANK1,BOC,BRCA1,BRCA2,BRIP1,C11orf96,C2,C5,CA11,CACNA1E,CACNA1H,CACNA2D3,CALB2,CARMIL3,CCDC18,CCDC9B,CCN3,CD74,CDK5RAP2,CENPE,CENPF,CEP250,CFAP4…
Cancer,Organismal Injury and Abnormalities	Malignant solid tumor	7.01e-17		1.044	430	ABCA13,ABHD3,ACKR4,ACLY,ACOT7,ADAMTS17,ADAMTS19,ADD3,ADGRB3,AFF3,AKR1B10,ALDH1L2,AMBP,AMHR2,AMMECR1,ANG,ANGPTL7,ANTXR2,ARHGAP11A,ARHGAP20,ARHGAP24,ARHGAP8/PRR5-ARHGAP8,ARMCX6,ARMH4,ASPM,ATAD2,ATAD5,ATM,ATP6V0A4,ATP7B,ATP8B4,ATR,AZGP1,AZIN2,B3GALT2,B4GALT4,BACE2,BACH2,BAMBI,BANK1,BOC,BRCA1,BRCA2,BRIP1,BTN1A1,C11orf96,C2,C5,CA11,CACNA1E,CACNA1H,CACNA2D3,CALB2,CAMK2A,CARMIL3,CCDC18,CCDC9B,CCN3,CD226…
Cancer,Organismal Injury and Abnormalities,Reproductive System Disease	Genital tumor	8.72e-17		1.485	303	ABCA13,ABHD3,ACLY,ACOT7,ADAMTS19,ADD3,ADGRB3,AFF3,ALDH1L2,AMBP,AMHR2,AMMECR1,ANG,ANTXR2,ARHGAP20,ARHGAP24,ARHGAP8/PRR5-ARHGAP8,ARMCX6,ASPM,ATAD2,ATAD5,ATM,ATP6V0A4,ATP7B,ATP8B4,ATR,AZGP1,B4GALT4,BAMBI,BANK1,BRCA1,BRCA2,BRIP1,BTN1A1,C2,C5,CACNA1E,CACNA1H,CACNA2D3,CALB2,CARMIL3,CCDC18,CD74,CDK5RAP2,CENPE,CENPF,CFAP45,CHGA,CHGB,CHRM1,CHRNA1,CHRNB4,CHST15,CIB2,CIITA,CKAP5,CLSTN3,CNTNAP5,COL20A1,COL23…
Cancer,Organismal Injury and Abnormalities	Pelvic cancer	9.26e-17			315	ABCA13,ABHD3,ACLY,ACOT7,ADAMTS19,ADD3,ADGRB3,AFF3,AKR1B10,ALDH1L2,AMBP,AMHR2,AMMECR1,ANG,ANTXR2,ARHGAP11A,ARHGAP20,ARHGAP24,ARHGAP8/PRR5-ARHGAP8,ARMCX6,ASPM,ATAD2,ATAD5,ATM,ATP6V0A4,ATP7B,ATP8B4,ATR,AZGP1,AZIN2,B4GALT4,BAMBI,BANK1,BRCA1,BRCA2,BRIP1,BTN1A1,C2,C5,CACNA1E,CACNA1H,CACNA2D3,CALB2,CARMIL3,CCDC18,CCDC9B,CD74,CDK5RAP2,CENPE,CENPF,CFAP45,CHGA,CHGB,CHRM1,CHRNA1,CHRNB4,CHST15,CIB2,CIITA,CKA…
Cancer,Gastrointestinal Disease,Organismal Injury and Abnormalities	Gastrointestinal tumor	1.36e-16		-0.99	371	ABCA13,ABHD3,ACKR4,ACLY,ACOT7,ADAMTS17,ADAMTS19,ADD3,ADGRB3,AFF3,AKR1B10,ALDH1L2,AMBP,AMHR2,AMMECR1,ANGPTL7,ANTXR2,ARHGAP11A,ARHGAP20,ARHGAP24,ARHGAP8/PRR5-ARHGAP8,ARMH4,ASPM,ATAD2,ATAD5,ATM,ATP6V0A4,ATP7B,ATP8B4,ATR,AZGP1,AZIN2,B3GALT2,BACE2,BACH2,BAMBI,BANK1,BOC,BRCA1,BRCA2,BRIP1,C11orf96,C2,C5,CA11,CACNA1E,CACNA1H,CACNA2D3,CALB2,CARMIL3,CCDC18,CCDC9B,CCN3,CD74,CDK5RAP2,CENPE,CENPF,CEP250,CFAP4…
Cancer,Neurological Disease,Organismal Injury and Abnormalities	Grade 3-4 glioma cancer	1.6e-16			247	ABCA13,ACLY,ACOT7,ADAMTS17,ADAMTS19,ADGRB3,AFF3,AKR1B10,ALDH1L2,AMBP,AMHR2,ANGPTL7,ANTXR2,ARHGAP11A,ARHGAP8/PRR5-ARHGAP8,ASPM,ATAD2,ATM,ATP6V0A4,ATP7B,ATP8B4,ATR,B4GALT4,BACE2,BACH2,BANK1,BOC,BRCA1,BRCA2,BRIP1,BTN1A1,C5,CA11,CACNA1E,CACNA1H,CACNA2D3,CALB2,CAMK2A,CARMIL3,CDK5RAP2,CENPE,CENPF,CEP250,CFAP45,CHGB,CHRNA1,CHST15,CKAP5,CLSTN3,CNN3,CNTNAP5,COL20A1,COL23A1,COL27A1,COL28A1,COL9A3,CPE,CRYBG…
Cancer,Gastrointestinal Disease,Organismal Injury and Abnormalities	Gastrointestinal adenocarcinoma	1.65e-16			348	ABCA13,ABHD3,ACKR4,ACLY,ACOT7,ADAMTS17,ADAMTS19,ADD3,ADGRB3,AFF3,AKR1B10,ALDH1L2,AMBP,AMHR2,AMMECR1,ANGPTL7,ANTXR2,ARHGAP11A,ARHGAP20,ARHGAP24,ARHGAP8/PRR5-ARHGAP8,ARMH4,ASPM,ATAD2,ATAD5,ATM,ATP6V0A4,ATP7B,ATP8B4,ATR,AZGP1,B3GALT2,BACE2,BACH2,BANK1,BOC,BRCA1,BRCA2,BRIP1,C11orf96,C2,C5,CA11,CACNA1E,CACNA1H,CACNA2D3,CALB2,CARMIL3,CCDC18,CCDC9B,CCN3,CD74,CDK5RAP2,CENPE,CENPF,CEP250,CFAP45,CGREF1,CHG…
Cancer,Organismal Injury and Abnormalities	Non-ocular melanoma	1.75e-16			309	ABCA13,ABHD3,ACKR4,ADAMTS17,ADAMTS19,ADD3,ADGRB3,AFF3,AKR1B10,AMBP,AMHR2,ANG,ANGPTL7,ANTXR2,ARHGAP20,ARHGAP8/PRR5-ARHGAP8,ARMH4,ASPM,ATAD2,ATAD5,ATM,ATP6V0A4,ATP7B,ATP8B4,ATR,AZGP1,AZIN2,B3GALT2,BACH2,BANK1,BOC,BRCA1,BRCA2,BRIP1,BTN1A1,C2,C5,CA11,CACNA1E,CACNA1H,CACNA2D3,CALB2,CARMIL3,CD226,CD74,CDK5RAP2,CENPE,CENPF,CEP250,CFAP45,CHGB,CHRM1,CHRNA1,CHRNB4,CHST15,CIB2,CIITA,CKAP5,CLPS,CLSTN3,CNTNAP…
Cancer,Organismal Injury and Abnormalities	Frequency of tumor	1.88e-16		1.685	348	ABCA13,ABHD3,ACKR4,ACLY,ACOT7,ADAMTS17,ADAMTS19,ADD3,ADGRB3,AFF3,AKR1B10,ALDH1L2,AMBP,AMHR2,AMMECR1,ANGPTL7,ANTXR2,ARHGAP11A,ARHGAP20,ARHGAP24,ARHGAP8/PRR5-ARHGAP8,ARMCX6,ASPM,ATAD2,ATAD5,ATM,ATP6V0A4,ATP7B,ATP8B4,ATR,AZGP1,B3GALT2,B4GALT4,BACE2,BACH2,BANK1,BOC,BRCA1,BRCA2,BRIP1,C2,C5,CA11,CACNA1E,CACNA1H,CACNA2D3,CALB2,CARMIL3,CCDC18,CCDC9B,CD74,CDK5RAP2,CENPE,CENPF,CEP250,CFAP45,CGREF1,CHGA,CHG…
Cancer,Organismal Injury and Abnormalities	Uveal or cutaneous melanoma	2.06e-16			309	ABCA13,ABHD3,ACKR4,ADAMTS17,ADAMTS19,ADD3,ADGRB3,AFF3,AKR1B10,AMBP,AMHR2,ANG,ANGPTL7,ANTXR2,ARHGAP20,ARHGAP8/PRR5-ARHGAP8,ARMH4,ASPM,ATAD2,ATAD5,ATM,ATP6V0A4,ATP7B,ATP8B4,ATR,AZGP1,AZIN2,B3GALT2,BACH2,BANK1,BOC,BRCA1,BRCA2,BRIP1,BTN1A1,C2,C5,CA11,CACNA1E,CACNA1H,CACNA2D3,CALB2,CARMIL3,CD226,CD74,CDK5RAP2,CENPE,CENPF,CEP250,CFAP45,CHGB,CHRM1,CHRNA1,CHRNB4,CHST15,CIB2,CIITA,CKAP5,CLPS,CLSTN3,CNTNAP…
Cancer,Gastrointestinal Disease,Organismal Injury and Abnormalities	Digestive system cancer	2.39e-16		0.319	390	ABCA13,ABHD3,ACKR4,ACLY,ACOT7,ADAMTS17,ADAMTS19,ADD3,ADGRB3,AFF3,AKR1B10,ALDH1L2,AMBP,AMHR2,AMMECR1,ANG,ANGPTL7,ANTXR2,ARHGAP11A,ARHGAP20,ARHGAP24,ARHGAP8/PRR5-ARHGAP8,ARMH4,ASPM,ATAD2,ATAD5,ATM,ATP6V0A4,ATP7B,ATP8B4,ATR,AZGP1,AZIN2,B3GALT2,B4GALT4,BACE2,BACH2,BAMBI,BANK1,BOC,BRCA1,BRCA2,BRIP1,C11orf96,C2,C5,CA11,CACNA1E,CACNA1H,CACNA2D3,CALB2,CAMK2A,CARMIL3,CCDC18,CCDC9B,CCN3,CD74,CDK5RAP2,CENPE…
Cancer,Dermatological Diseases and Conditions,Organismal Injury and Abnormalities	Cutaneous melanoma	3.84e-16			308	ABCA13,ABHD3,ACKR4,ADAMTS17,ADAMTS19,ADD3,ADGRB3,AFF3,AKR1B10,AMBP,AMHR2,ANG,ANGPTL7,ANTXR2,ARHGAP20,ARHGAP8/PRR5-ARHGAP8,ARMH4,ASPM,ATAD2,ATAD5,ATM,ATP6V0A4,ATP7B,ATP8B4,ATR,AZGP1,AZIN2,B3GALT2,BACH2,BANK1,BOC,BRCA1,BRCA2,BRIP1,BTN1A1,C2,C5,CA11,CACNA1E,CACNA1H,CACNA2D3,CALB2,CARMIL3,CD226,CD74,CDK5RAP2,CENPE,CENPF,CEP250,CFAP45,CHGB,CHRM1,CHRNA1,CHRNB4,CHST15,CIB2,CIITA,CKAP5,CLPS,CLSTN3,CNTNAP…
Cancer,Organismal Injury and Abnormalities	Development of malignant tumor	4.46e-16	Increased	2.231	344	ABCA13,ABHD3,ACKR4,ACLY,ACOT7,ADAMTS17,ADAMTS19,ADD3,ADGRB3,AFF3,AKR1B10,ALDH1L2,AMBP,AMHR2,AMMECR1,ANGPTL7,ANTXR2,ARHGAP11A,ARHGAP20,ARHGAP24,ARHGAP8/PRR5-ARHGAP8,ARMCX6,ASPM,ATAD2,ATAD5,ATM,ATP6V0A4,ATP7B,ATP8B4,ATR,AZGP1,B3GALT2,B4GALT4,BACE2,BACH2,BANK1,BOC,BRCA1,BRCA2,BRIP1,C2,C5,CA11,CACNA1E,CACNA1H,CACNA2D3,CALB2,CARMIL3,CCDC18,CCDC9B,CD74,CDK5RAP2,CENPE,CENPF,CEP250,CFAP45,CGREF1,CHGA,CHG…
Cancer,Organismal Injury and Abnormalities	Tumorigenesis of epithelial neoplasm	6.1e-16		0.949	344	ABCA13,ABHD3,ACKR4,ACLY,ACOT7,ADAMTS17,ADAMTS19,ADD3,ADGRB3,AFF3,AKR1B10,ALDH1L2,AMBP,AMHR2,AMMECR1,ANGPTL7,ANTXR2,ARHGAP11A,ARHGAP20,ARHGAP24,ARHGAP8/PRR5-ARHGAP8,ARMCX6,ASPM,ATAD2,ATAD5,ATM,ATP6V0A4,ATP7B,ATP8B4,ATR,AZGP1,B3GALT2,B4GALT4,BACE2,BACH2,BANK1,BOC,BRCA1,BRCA2,BRIP1,C2,C5,CA11,CACNA1E,CACNA1H,CACNA2D3,CALB2,CARMIL3,CCDC18,CCDC9B,CDK5RAP2,CENPE,CENPF,CEP250,CFAP45,CGREF1,CHGA,CHGB,CHR…
Cancer,Gastrointestinal Disease,Organismal Injury and Abnormalities	Large intestine neoplasm	9.79e-16		-1.349	351	ABCA13,ABHD3,ACKR4,ACLY,ACOT7,ADAMTS17,ADAMTS19,ADD3,ADGRB3,AFF3,AKR1B10,ALDH1L2,AMBP,AMHR2,AMMECR1,ANGPTL7,ANTXR2,ARHGAP11A,ARHGAP20,ARHGAP24,ARHGAP8/PRR5-ARHGAP8,ARMH4,ASPM,ATAD2,ATAD5,ATM,ATP6V0A4,ATP7B,ATP8B4,ATR,AZGP1,B3GALT2,BACE2,BACH2,BANK1,BOC,BRCA1,BRCA2,BRIP1,C11orf96,C2,C5,CA11,CACNA1E,CACNA1H,CACNA2D3,CALB2,CARMIL3,CCDC18,CCDC9B,CCN3,CD74,CDK5RAP2,CENPE,CENPF,CEP250,CFAP45,CGREF1,CHG…
Cancer,Gastrointestinal Disease,Organismal Injury and Abnormalities	Intestinal carcinoma	1.21e-15			339	ABCA13,ABHD3,ACKR4,ACLY,ACOT7,ADAMTS17,ADAMTS19,ADD3,ADGRB3,AFF3,AKR1B10,ALDH1L2,AMBP,AMHR2,AMMECR1,ANGPTL7,ANTXR2,ARHGAP11A,ARHGAP20,ARHGAP24,ARHGAP8/PRR5-ARHGAP8,ARMH4,ASPM,ATAD2,ATAD5,ATM,ATP6V0A4,ATP7B,ATP8B4,ATR,AZGP1,B3GALT2,BACE2,BACH2,BANK1,BOC,BRCA1,BRCA2,BRIP1,C11orf96,C2,C5,CA11,CACNA1E,CACNA1H,CACNA2D3,CALB2,CARMIL3,CCDC18,CCDC9B,CCN3,CD74,CDK5RAP2,CENPE,CENPF,CEP250,CFAP45,CGREF1,CHG…
Cancer,Gastrointestinal Disease,Organismal Injury and Abnormalities	Intestinal adenocarcinoma	1.29e-15			337	ABCA13,ABHD3,ACKR4,ACLY,ACOT7,ADAMTS17,ADAMTS19,ADD3,ADGRB3,AFF3,AKR1B10,ALDH1L2,AMBP,AMHR2,AMMECR1,ANGPTL7,ANTXR2,ARHGAP11A,ARHGAP20,ARHGAP24,ARHGAP8/PRR5-ARHGAP8,ARMH4,ASPM,ATAD2,ATAD5,ATM,ATP6V0A4,ATP7B,ATP8B4,ATR,AZGP1,B3GALT2,BACE2,BACH2,BANK1,BOC,BRCA1,BRCA2,BRIP1,C11orf96,C2,C5,CA11,CACNA1E,CACNA1H,CACNA2D3,CALB2,CARMIL3,CCDC18,CCDC9B,CCN3,CD74,CDK5RAP2,CENPE,CENPF,CEP250,CFAP45,CGREF1,CHG…
Cancer,Organismal Injury and Abnormalities	Development of carcinoma	1.65e-15		1.219	340	ABCA13,ABHD3,ACKR4,ACLY,ACOT7,ADAMTS17,ADAMTS19,ADD3,ADGRB3,AFF3,AKR1B10,ALDH1L2,AMBP,AMHR2,AMMECR1,ANGPTL7,ANTXR2,ARHGAP11A,ARHGAP20,ARHGAP24,ARHGAP8/PRR5-ARHGAP8,ARMCX6,ASPM,ATAD2,ATAD5,ATM,ATP6V0A4,ATP7B,ATP8B4,ATR,AZGP1,B3GALT2,B4GALT4,BACE2,BACH2,BANK1,BOC,BRCA1,BRCA2,BRIP1,C2,C5,CA11,CACNA1E,CACNA1H,CACNA2D3,CALB2,CARMIL3,CCDC18,CCDC9B,CDK5RAP2,CENPE,CENPF,CEP250,CFAP45,CGREF1,CHGA,CHGB,CHR…
Cancer,Gastrointestinal Disease,Organismal Injury and Abnormalities	Gastrointestinal tract cancer	1.92e-15		-0.99	367	ABCA13,ABHD3,ACKR4,ACLY,ACOT7,ADAMTS17,ADAMTS19,ADD3,ADGRB3,AFF3,AKR1B10,ALDH1L2,AMBP,AMHR2,AMMECR1,ANGPTL7,ANTXR2,ARHGAP11A,ARHGAP20,ARHGAP24,ARHGAP8/PRR5-ARHGAP8,ARMH4,ASPM,ATAD2,ATAD5,ATM,ATP6V0A4,ATP7B,ATP8B4,ATR,AZGP1,AZIN2,B3GALT2,BACE2,BACH2,BAMBI,BANK1,BOC,BRCA1,BRCA2,BRIP1,C11orf96,C2,C5,CA11,CACNA1E,CACNA1H,CACNA2D3,CALB2,CARMIL3,CCDC18,CCDC9B,CCN3,CD74,CDK5RAP2,CENPE,CENPF,CEP250,CFAP4…
Cancer,Gastrointestinal Disease,Organismal Injury and Abnormalities	Large intestine carcinoma	2.25e-15			338	ABCA13,ABHD3,ACKR4,ACLY,ACOT7,ADAMTS17,ADAMTS19,ADD3,ADGRB3,AFF3,AKR1B10,ALDH1L2,AMBP,AMHR2,AMMECR1,ANGPTL7,ANTXR2,ARHGAP11A,ARHGAP20,ARHGAP24,ARHGAP8/PRR5-ARHGAP8,ARMH4,ASPM,ATAD2,ATAD5,ATM,ATP6V0A4,ATP7B,ATP8B4,ATR,AZGP1,B3GALT2,BACE2,BACH2,BANK1,BOC,BRCA1,BRCA2,BRIP1,C11orf96,C2,C5,CA11,CACNA1E,CACNA1H,CACNA2D3,CALB2,CARMIL3,CCDC18,CCDC9B,CCN3,CD74,CDK5RAP2,CENPE,CENPF,CEP250,CFAP45,CGREF1,CHG…
Cancer,Gastrointestinal Disease,Organismal Injury and Abnormalities	Large intestine adenocarcinoma	2.41e-15			336	ABCA13,ABHD3,ACKR4,ACLY,ACOT7,ADAMTS17,ADAMTS19,ADD3,ADGRB3,AFF3,AKR1B10,ALDH1L2,AMBP,AMHR2,AMMECR1,ANGPTL7,ANTXR2,ARHGAP11A,ARHGAP20,ARHGAP24,ARHGAP8/PRR5-ARHGAP8,ARMH4,ASPM,ATAD2,ATAD5,ATM,ATP6V0A4,ATP7B,ATP8B4,ATR,AZGP1,B3GALT2,BACE2,BACH2,BANK1,BOC,BRCA1,BRCA2,BRIP1,C11orf96,C2,C5,CA11,CACNA1E,CACNA1H,CACNA2D3,CALB2,CARMIL3,CCDC18,CCDC9B,CCN3,CD74,CDK5RAP2,CENPE,CENPF,CEP250,CFAP45,CGREF1,CHG…
Cancer,Organismal Injury and Abnormalities	Pelvic carcinoma	2.76e-15			297	ABCA13,ABHD3,ACLY,ACOT7,ADAMTS19,ADD3,ADGRB3,AFF3,ALDH1L2,AMHR2,AMMECR1,ANTXR2,ARHGAP11A,ARHGAP20,ARHGAP24,ARHGAP8/PRR5-ARHGAP8,ARMCX6,ASPM,ATAD2,ATAD5,ATM,ATP6V0A4,ATP7B,ATP8B4,ATR,AZGP1,AZIN2,B4GALT4,BANK1,BRCA1,BRCA2,BRIP1,BTN1A1,C2,C5,CACNA1E,CACNA1H,CACNA2D3,CALB2,CARMIL3,CCDC18,CCDC9B,CDK5RAP2,CENPE,CENPF,CFAP45,CHGA,CHRNA1,CHRNB4,CHST15,CIB2,CIITA,CKAP5,CLSTN3,CNTNAP5,COL20A1,COL23A1,COL28…
Cancer,Organismal Injury and Abnormalities,Reproductive System Disease	Genital tract cancer	3.65e-15			295	ABCA13,ABHD3,ACLY,ACOT7,ADAMTS19,ADD3,ADGRB3,AFF3,ALDH1L2,AMBP,AMMECR1,ANG,ANTXR2,ARHGAP20,ARHGAP24,ARHGAP8/PRR5-ARHGAP8,ARMCX6,ASPM,ATAD2,ATAD5,ATM,ATP6V0A4,ATP7B,ATP8B4,ATR,AZGP1,B4GALT4,BAMBI,BANK1,BRCA1,BRCA2,BRIP1,BTN1A1,C2,C5,CACNA1E,CACNA1H,CACNA2D3,CALB2,CARMIL3,CCDC18,CD74,CDK5RAP2,CENPE,CENPF,CFAP45,CHGA,CHGB,CHRM1,CHRNA1,CHRNB4,CHST15,CIB2,CIITA,CKAP5,CLSTN3,CNTNAP5,COL20A1,COL23A1,COL…
Cancer,Organismal Injury and Abnormalities,Reproductive System Disease	Breast or gynecological cancer	7.53e-15		1.21	293	ABCA13,ADAMTS19,ADD3,ADGRB3,AFF3,ALDH1L2,AMHR2,AMMECR1,ANG,ANTXR2,ARHGAP20,ARHGAP24,ARHGAP8/PRR5-ARHGAP8,ARMCX6,ASPM,ATAD2,ATAD5,ATM,ATP6V0A4,ATP7B,ATP8B4,ATR,AZGP1,AZIN2,B4GALT4,BANK1,BRCA1,BRCA2,BRIP1,C2,C5,CACNA1E,CACNA1H,CACNA2D3,CALB2,CAMK2A,CARMIL3,CCDC18,CCN3,CD74,CDK5RAP2,CENPE,CENPF,CEP250,CFAP45,CHRM1,CHRNA1,CHRNB4,CHST15,CIB2,CIITA,CKAP5,CLSTN3,CNTNAP5,COL20A1,COL23A1,COL27A1,COL28A1,C…
Cancer,Gastrointestinal Disease,Organismal Injury and Abnormalities	Intestinal cancer	1.41e-14		-0.726	347	ABCA13,ABHD3,ACKR4,ACLY,ACOT7,ADAMTS17,ADAMTS19,ADD3,ADGRB3,AFF3,AKR1B10,ALDH1L2,AMBP,AMHR2,AMMECR1,ANGPTL7,ANTXR2,ARHGAP11A,ARHGAP20,ARHGAP24,ARHGAP8/PRR5-ARHGAP8,ARMH4,ASPM,ATAD2,ATAD5,ATM,ATP6V0A4,ATP7B,ATP8B4,ATR,AZGP1,B3GALT2,BACE2,BACH2,BANK1,BOC,BRCA1,BRCA2,BRIP1,C11orf96,C2,C5,CA11,CACNA1E,CACNA1H,CACNA2D3,CALB2,CARMIL3,CCDC18,CCDC9B,CCN3,CD74,CDK5RAP2,CENPE,CENPF,CEP250,CFAP45,CGREF1,CHG…
Cancer,Organismal Injury and Abnormalities,Reproductive System Disease	Prostate cancer	1.5e-14			186	ABCA13,ABHD3,ACLY,ACOT7,ADAMTS19,ADD3,ADGRB3,AMBP,ANTXR2,ARHGAP20,ASPM,ATAD2,ATAD5,ATM,ATP8B4,ATR,B4GALT4,BAMBI,BRCA1,BRCA2,BRIP1,BTN1A1,C2,C5,CACNA1E,CACNA1H,CARMIL3,CD74,CENPF,CHGA,CHGB,CHRM1,CHRNA1,CIB2,CIITA,CKAP5,CLSTN3,CNTNAP5,COL23A1,COL28A1,COL9A3,CPE,CRYBG3,CTNNA3,CUBN,CYP1B1,DAB1,DIAPH3,DLL1,DNAH2,DNASE1L2,DNMT1,DOCK6,DPYD,E2F2,EFNA5,EGF,EP400,EPDR1,ETV5,F5,FANCD2,FANCI,FZD10,GEN1,GLB1L…
Cancer,Organismal Injury and Abnormalities,Reproductive System Disease	Genital carcinoma	2.35e-14			277	ABCA13,ABHD3,ACLY,ACOT7,ADAMTS19,ADD3,ADGRB3,AFF3,ALDH1L2,AMMECR1,ANTXR2,ARHGAP20,ARHGAP24,ARHGAP8/PRR5-ARHGAP8,ARMCX6,ASPM,ATAD2,ATAD5,ATM,ATP6V0A4,ATP7B,ATP8B4,ATR,AZGP1,B4GALT4,BANK1,BRCA1,BRCA2,BRIP1,BTN1A1,C2,C5,CACNA1E,CACNA1H,CACNA2D3,CALB2,CARMIL3,CCDC18,CDK5RAP2,CENPE,CENPF,CFAP45,CHGA,CHRNA1,CHRNB4,CHST15,CIB2,CIITA,CKAP5,CLSTN3,CNTNAP5,COL20A1,COL23A1,COL28A1,COL9A3,CPB2,CPE,CRYBG3,CTN…
Cancer,Neurological Disease,Organismal Injury and Abnormalities	Grade 1-4 astrocytoma	2.44e-14			220	ABCA13,ACLY,ACOT7,ADAMTS17,ADAMTS19,ADGRB3,AFF3,AKR1B10,ALDH1L2,AMBP,AMHR2,ANGPTL7,ANTXR2,ARHGAP11A,ARHGAP8/PRR5-ARHGAP8,ASPM,ATAD2,ATM,ATP6V0A4,ATP7B,ATP8B4,ATR,B4GALT4,BACE2,BACH2,BOC,BRCA1,BRCA2,BRIP1,C5,CACNA1E,CACNA1H,CACNA2D3,CAMK2A,CARMIL3,CDK5RAP2,CENPE,CENPF,CEP250,CFAP45,CHGB,CHRNA1,CHST15,CKAP5,CLSTN3,CNTNAP5,COL20A1,COL23A1,COL27A1,COL9A3,CPE,CRYBG3,CTNNA3,CTSF,CUBN,CXCL14,DIAPH3,DIXD…
Cancer,Gastrointestinal Disease,Organismal Injury and Abnormalities	Malignant neoplasm of large intestine	2.53e-14		-0.436	346	ABCA13,ABHD3,ACKR4,ACLY,ACOT7,ADAMTS17,ADAMTS19,ADD3,ADGRB3,AFF3,AKR1B10,ALDH1L2,AMBP,AMHR2,AMMECR1,ANGPTL7,ANTXR2,ARHGAP11A,ARHGAP20,ARHGAP24,ARHGAP8/PRR5-ARHGAP8,ARMH4,ASPM,ATAD2,ATAD5,ATM,ATP6V0A4,ATP7B,ATP8B4,ATR,AZGP1,B3GALT2,BACE2,BACH2,BANK1,BOC,BRCA1,BRCA2,BRIP1,C11orf96,C2,C5,CA11,CACNA1E,CACNA1H,CACNA2D3,CALB2,CARMIL3,CCDC18,CCDC9B,CCN3,CD74,CDK5RAP2,CENPE,CENPF,CEP250,CFAP45,CGREF1,CHG…
Cancer,Neurological Disease,Organismal Injury and Abnormalities	Astrocytoma	2.69e-14			230	ABCA13,ACLY,ACOT7,ADAMTS17,ADAMTS19,ADGRB3,AFF3,AKR1B10,ALDH1L2,AMBP,AMHR2,ANGPTL7,ANTXR2,ARHGAP11A,ARHGAP8/PRR5-ARHGAP8,ASPM,ATAD2,ATM,ATP6V0A4,ATP7B,ATP8B4,ATR,AZIN2,B4GALT4,BACE2,BACH2,BOC,BRCA1,BRCA2,BRIP1,C5,CACNA1E,CACNA1H,CACNA2D3,CAMK2A,CARMIL3,CDK5RAP2,CENPE,CENPF,CEP250,CFAP45,CHGB,CHRNA1,CHST15,CIITA,CKAP5,CLSTN3,CNTNAP5,COL20A1,COL23A1,COL27A1,COL9A3,CPE,CRYBG3,CTNNA3,CTSF,CUBN,CXCL14…
Cancer,Neurological Disease,Organismal Injury and Abnormalities	Grade 4 glioma	3.17e-14			219	ABCA13,ACLY,ACOT7,ADAMTS17,ADAMTS19,ADGRB3,AFF3,AKR1B10,ALDH1L2,AMBP,AMHR2,ANGPTL7,ANTXR2,ARHGAP11A,ARHGAP8/PRR5-ARHGAP8,ASPM,ATAD2,ATM,ATP6V0A4,ATP7B,ATP8B4,ATR,B4GALT4,BACE2,BACH2,BOC,BRCA1,BRCA2,BRIP1,C5,CACNA1E,CACNA1H,CACNA2D3,CAMK2A,CARMIL3,CDK5RAP2,CENPE,CENPF,CEP250,CFAP45,CHGB,CHRNA1,CHST15,CKAP5,CLSTN3,CNTNAP5,COL20A1,COL23A1,COL27A1,COL9A3,CPE,CRYBG3,CTNNA3,CTSF,CUBN,CXCL14,DIAPH3,DIXD…
Cancer,Neurological Disease,Organismal Injury and Abnormalities	Brain astrocytoma	3.27e-14			219	ABCA13,ACLY,ACOT7,ADAMTS17,ADAMTS19,ADGRB3,AFF3,AKR1B10,ALDH1L2,AMBP,AMHR2,ANGPTL7,ANTXR2,ARHGAP11A,ARHGAP8/PRR5-ARHGAP8,ASPM,ATAD2,ATM,ATP6V0A4,ATP7B,ATP8B4,ATR,B4GALT4,BACE2,BACH2,BOC,BRCA1,BRCA2,BRIP1,C5,CACNA1E,CACNA1H,CACNA2D3,CAMK2A,CARMIL3,CDK5RAP2,CENPE,CENPF,CEP250,CFAP45,CHGB,CHRNA1,CHST15,CKAP5,CLSTN3,CNTNAP5,COL20A1,COL23A1,COL27A1,COL9A3,CPE,CRYBG3,CTNNA3,CTSF,CUBN,CXCL14,DIAPH3,DIXD…
Cancer,Gastrointestinal Disease,Organismal Injury and Abnormalities	Development of digestive organ tumor	3.32e-14		1.664	274	ABCA13,ABHD3,ACKR4,ACLY,ACOT7,ADAMTS17,ADAMTS19,ADD3,ADGRB3,AFF3,AKR1B10,ALDH1L2,AMHR2,AMMECR1,ANGPTL7,ANTXR2,ARHGAP11A,ARHGAP20,ARHGAP24,ARHGAP8/PRR5-ARHGAP8,ASPM,ATAD2,ATAD5,ATM,ATP6V0A4,ATP7B,ATP8B4,ATR,AZGP1,B3GALT2,BACE2,BACH2,BANK1,BOC,BRCA1,BRCA2,BRIP1,C2,C5,CA11,CACNA1E,CACNA1H,CACNA2D3,CARMIL3,CCDC18,CCDC9B,CDK5RAP2,CENPE,CENPF,CEP250,CHGA,CHGB,CHRM1,CHRNA1,CHRNB4,CHST15,CIB2,CIITA,CKAP5…
Cancer,Organismal Injury and Abnormalities,Reproductive System Disease	Malignant neoplasm of male genital organ	4.01e-14			187	ABCA13,ABHD3,ACLY,ACOT7,ADAMTS19,ADD3,ADGRB3,AMBP,ANTXR2,ARHGAP20,ASPM,ATAD2,ATAD5,ATM,ATP8B4,ATR,B4GALT4,BAMBI,BRCA1,BRCA2,BRIP1,BTN1A1,C2,C5,CACNA1E,CACNA1H,CARMIL3,CD74,CENPF,CHGA,CHGB,CHRM1,CHRNA1,CIB2,CIITA,CKAP5,CLSTN3,CNTNAP5,COL23A1,COL28A1,COL9A3,CPE,CRYBG3,CTNNA3,CUBN,CYP1B1,DAB1,DIAPH3,DLL1,DNAH2,DNASE1L2,DNMT1,DOCK6,DPYD,E2F2,EFNA5,EGF,EP400,EPDR1,ETV5,F5,FANCD2,FANCI,FZD10,GDNF,GEN1,…
Cancer,Gastrointestinal Disease,Organismal Injury and Abnormalities	Hepato-pancreato-biliary cancer	5.04e-14		1.528	266	ABCA13,ABHD3,ACLY,ACOT7,ADAMTS17,ADAMTS19,ADGRB3,AFF3,AKR1B10,ALDH1L2,AMBP,ANG,ANTXR2,ARHGAP20,ARHGAP24,ARHGAP8/PRR5-ARHGAP8,ARMH4,ASPM,ATAD2,ATAD5,ATM,ATP6V0A4,ATP7B,ATP8B4,ATR,AZGP1,B3GALT2,B4GALT4,BACE2,BANK1,BOC,BRCA1,BRCA2,BRIP1,C5,CACNA1E,CACNA1H,CACNA2D3,CALB2,CAMK2A,CARMIL3,CCDC18,CCN3,CD74,CENPE,CENPF,CEP250,CGREF1,CHGA,CHRM1,CHRNA1,CIB2,CIITA,CKAP5,CNTNAP5,COL20A1,COL23A1,COL27A1,COLEC1…
Cancer,Neurological Disease,Organismal Injury and Abnormalities	High grade astrocytoma	5.61e-14			228	ABCA13,ACLY,ACOT7,ADAMTS17,ADAMTS19,ADGRB3,AFF3,AKR1B10,ALDH1L2,AMBP,AMHR2,ANGPTL7,ANTXR2,ARHGAP11A,ARHGAP8/PRR5-ARHGAP8,ASPM,ATAD2,ATM,ATP6V0A4,ATP7B,ATP8B4,ATR,AZIN2,B4GALT4,BACE2,BACH2,BOC,BRCA1,BRCA2,BRIP1,C5,CACNA1E,CACNA1H,CACNA2D3,CAMK2A,CARMIL3,CDK5RAP2,CENPE,CENPF,CEP250,CFAP45,CHGB,CHRNA1,CHST15,CIITA,CKAP5,CLSTN3,CNTNAP5,COL20A1,COL23A1,COL27A1,COL9A3,CPE,CRYBG3,CTNNA3,CTSF,CUBN,CXCL14…
Cancer,Neurological Disease,Organismal Injury and Abnormalities	Grade 4 astrocytoma	6.47e-14			218	ABCA13,ACLY,ACOT7,ADAMTS17,ADAMTS19,ADGRB3,AFF3,AKR1B10,ALDH1L2,AMBP,AMHR2,ANGPTL7,ANTXR2,ARHGAP11A,ARHGAP8/PRR5-ARHGAP8,ASPM,ATAD2,ATM,ATP6V0A4,ATP7B,ATP8B4,ATR,B4GALT4,BACE2,BACH2,BOC,BRCA1,BRCA2,BRIP1,C5,CACNA1E,CACNA1H,CACNA2D3,CAMK2A,CARMIL3,CDK5RAP2,CENPE,CENPF,CEP250,CFAP45,CHGB,CHRNA1,CHST15,CKAP5,CLSTN3,CNTNAP5,COL20A1,COL23A1,COL27A1,COL9A3,CPE,CRYBG3,CTNNA3,CTSF,CUBN,CXCL14,DIAPH3,DIXD…
Cancer,Neurological Disease,Organismal Injury and Abnormalities	Grade 4 high grade glioma	6.47e-14			218	ABCA13,ACLY,ACOT7,ADAMTS17,ADAMTS19,ADGRB3,AFF3,AKR1B10,ALDH1L2,AMBP,AMHR2,ANGPTL7,ANTXR2,ARHGAP11A,ARHGAP8/PRR5-ARHGAP8,ASPM,ATAD2,ATM,ATP6V0A4,ATP7B,ATP8B4,ATR,B4GALT4,BACE2,BACH2,BOC,BRCA1,BRCA2,BRIP1,C5,CACNA1E,CACNA1H,CACNA2D3,CAMK2A,CARMIL3,CDK5RAP2,CENPE,CENPF,CEP250,CFAP45,CHGB,CHRNA1,CHST15,CKAP5,CLSTN3,CNTNAP5,COL20A1,COL23A1,COL27A1,COL9A3,CPE,CRYBG3,CTNNA3,CTSF,CUBN,CXCL14,DIAPH3,DIXD…
Cancer,Organismal Injury and Abnormalities,Reproductive System Disease	Male genital neoplasm	7.06e-14		0.394	188	ABCA13,ABHD3,ACLY,ACOT7,ADAMTS19,ADD3,ADGRB3,AMBP,AMHR2,ANTXR2,ARHGAP20,ASPM,ATAD2,ATAD5,ATM,ATP8B4,ATR,B4GALT4,BAMBI,BRCA1,BRCA2,BRIP1,BTN1A1,C2,C5,CACNA1E,CACNA1H,CARMIL3,CD74,CENPF,CHGA,CHGB,CHRM1,CHRNA1,CIB2,CIITA,CKAP5,CLSTN3,CNTNAP5,COL23A1,COL28A1,COL9A3,CPE,CRYBG3,CTNNA3,CUBN,CYP1B1,DAB1,DIAPH3,DLL1,DNAH2,DNASE1L2,DNMT1,DOCK6,DPYD,E2F2,EFNA5,EGF,EP400,EPDR1,ETV5,F5,FANCD2,FANCI,FZD10,GDNF…
Cancer,Gastrointestinal Disease,Hepatic System Disease,Organismal Injury and Abnormalities	Hepatobiliary carcinoma	1.45e-13		1.793	226	ABCA13,ABHD3,ACLY,ACOT7,ADAMTS17,ADAMTS19,ADGRB3,AFF3,AKR1B10,ALDH1L2,AMBP,ANTXR2,ARHGAP24,ARHGAP8/PRR5-ARHGAP8,ARMH4,ASPM,ATAD2,ATAD5,ATM,ATP6V0A4,ATP8B4,ATR,B4GALT4,BANK1,BOC,BRCA1,BRCA2,C5,CACNA1E,CACNA1H,CACNA2D3,CALB2,CAMK2A,CARMIL3,CCDC18,CCN3,CENPE,CENPF,CEP250,CGREF1,CHRM1,CHRNA1,CKAP5,CNTNAP5,COL20A1,COL23A1,COL27A1,COLEC10,CPB2,CRYBG3,CTNNA3,CUBN,CXCL14,DIAPH3,DLK1,DNAH2,DOCK6,DOK1,DPP1…
Metabolic Disease,Organismal Injury and Abnormalities	Glucose metabolism disorder	1.55e-13		-1.556	126	9930111J21Rik1/Gm12185,ABCA13,ADAMTS17,ADAMTS19,AKR1B10,AMBP,ANGPTL7,ARMH4,ATM,ATP7B,AZGP1,BACH2,BAMBI,BANK1,BRCA2,BTN1A1,C2,C5,CACNA1E,CACNA2D3,CD226,CD74,CHGA,CHRM1,CIITA,CNTNAP5,COL23A1,COL27A1,COL9A3,CPE,CREB3L4,CXCL14,DAB1,DAZ2,DBP,E2F2,EGF,ENHO,ENPP1,EPHA7,FST,FZD1,G0S2,GAL,Gcg,GFAP,GLIS3,GPD1,GRIN3A,GUCY1B1,H2BC7,HABP2,HLA-A,HLA-DMA,HLA-DMB,HLA-DQA1,HLA-DQB1,HLA-DRB5,HOXA3,HTR2B,HTR4,HYAL2…
Organismal Injury and Abnormalities	Non-malignant disorder	1.92e-13		-0.936	125	ABHD3,ADGRB3,ANGPTL7,ATAD5,ATM,ATP7B,ATR,BACE2,BACH2,BOC,BRCA1,BRCA2,BRIP1,C5,CACNA1E,CACNA1H,CACNA2D3,CCN3,CHRM1,CHRNA1,CIITA,CLPS,CLSTN3,COL28A1,CPE,CUBN,CXCL14,CYP1B1,DBP,DLL1,DNMT1,DOK1,DPYD,E2F2,EFNA5,EGF,ENPP1,EPHA7,ESCO2,ETNK2,ETV5,FANCD2,FIGNL1,FOXF2,FST,G0S2,GAL,GLIS3,GRIK5,GRIN3A,GSTM5,GUCY1B1,HEXB,HILPDA,HLA-A,HLA-DQA1,HOXA3,HOXD8,HTR4,HYAL2,HYAL3,IGFBP3,INSRR,KCNE2,KIFC2,KLK3,LORICRIN…
Cancer,Organismal Injury and Abnormalities	Multiple cancers	3.48e-13		1.21	215	ABCA13,ADAMTS19,ADGRB3,AFF3,ALDH1L2,AMHR2,ANG,ANTXR2,ARHGAP20,ARHGAP8/PRR5-ARHGAP8,ASPM,ATAD2,ATAD5,ATM,ATP7B,ATP8B4,ATR,AZGP1,AZIN2,BANK1,BRCA1,BRCA2,BRIP1,C2,C5,CACNA1E,CACNA1H,CACNA2D3,CALB2,CAMK2A,CCN3,CD226,CD74,CDK5RAP2,CENPE,CENPF,CEP250,CHRM1,CIITA,CKAP5,CNTNAP5,COL20A1,COL23A1,COL27A1,COL28A1,COL9A3,COPZ2,CPB2,CPE,CRYBG3,CTNNA3,CTXN3,CUBN,CXCL14,CXXC5,DAB1,DIAPH3,DIXDC1,DLL1,DNAH2,DNMT1,…
Cancer,Gastrointestinal Disease,Hepatic System Disease,Organismal Injury and Abnormalities	Liver carcinoma	3.67e-13		1.746	212	ABCA13,ABHD3,ACLY,ACOT7,ADAMTS17,ADAMTS19,ADGRB3,AFF3,AKR1B10,ALDH1L2,ANTXR2,ARHGAP24,ARHGAP8/PRR5-ARHGAP8,ARMH4,ASPM,ATAD2,ATAD5,ATM,ATP6V0A4,ATR,B4GALT4,BANK1,BOC,BRCA1,BRCA2,C5,CACNA1E,CACNA2D3,CALB2,CAMK2A,CARMIL3,CCDC18,CCN3,CENPE,CENPF,CEP250,CGREF1,CHRM1,CHRNA1,CKAP5,CNTNAP5,COL20A1,COL27A1,COLEC10,CPB2,CRYBG3,CTNNA3,CUBN,CXCL14,DIAPH3,DLK1,DNAH2,DOK1,DPP10,DPYD,E2F2,E2F8,EFNA3,EFNA5,EGF,E…
Cancer,Organismal Injury and Abnormalities	Development of adenocarcinoma	7.36e-13		0.346	260	ABCA13,ABHD3,ACKR4,ACOT7,ADAMTS19,ADD3,ADGRB3,AFF3,ALDH1L2,AMBP,AMMECR1,ARHGAP11A,ARHGAP24,ARHGAP8/PRR5-ARHGAP8,ARMCX6,ASPM,ATAD2,ATAD5,ATM,ATP6V0A4,ATP7B,ATP8B4,ATR,AZGP1,B4GALT4,BACE2,BACH2,BANK1,BRCA1,BRCA2,BRIP1,C2,C5,CACNA1E,CACNA2D3,CALB2,CARMIL3,CCDC18,CCDC9B,CDK5RAP2,CENPE,CENPF,CFAP45,CGREF1,CHRM1,CHRNA1,CHRNB4,CHST15,CIB2,CIITA,CKAP5,CLSTN3,CNTNAP5,COL20A1,COL23A1,COL27A1,COL28A1,CPB2,C…
Cancer,Organismal Injury and Abnormalities,Reproductive System Disease	Prostatic carcinoma	7.91e-13			163	ABCA13,ABHD3,ACLY,ACOT7,ADAMTS19,ADD3,ADGRB3,ANTXR2,ARHGAP20,ASPM,ATAD2,ATAD5,ATM,ATP8B4,ATR,B4GALT4,BRCA1,BRCA2,BTN1A1,C2,CACNA1E,CACNA1H,CARMIL3,CENPF,CHGA,CHRNA1,CIB2,CKAP5,CLSTN3,CNTNAP5,COL23A1,COL28A1,COL9A3,CPE,CRYBG3,CTNNA3,CUBN,CYP1B1,DAB1,DIAPH3,DNAH2,DNASE1L2,DNMT1,DOCK6,E2F2,EFNA5,EGF,EP400,EPDR1,ETV5,F5,FANCD2,FANCI,FZD10,GLB1L2,GREB1L,GRID2,GRIK5,HAPLN4,HFM1,HGFAC,HLA-A,HLA-DQA1,HMC…
Cancer,Hematological Disease,Immunological Disease,Organismal Injury and Abnormalities	Neoplasia of leukocytes	8.2e-13	Increased	2.538	155	ABCA13,ACLY,ADAMTS19,ADD3,ADGRB3,AFF3,ANTXR2,ARHGAP11A,ARMH4,ASPM,ATAD5,ATM,ATP8B4,ATR,BACH2,BRCA1,BRCA2,BRIP1,C5,CACNA1E,CACNA1H,CCDC9B,CD226,CD74,CENPE,CENPF,CEP250,CHGA,CHRM1,CHST15,CIITA,CNTNAP5,COL20A1,COL23A1,COL27A1,COPZ2,CUBN,CXCL14,CXXC5,CYP1B1,DLL1,DNMT1,DOCK6,DOK1,DPYD,E2F2,E2F8,EEPD1,EGF,ENPP1,EP400,EPDR1,ERCC6L,F5,FANCD2,FANCI,FGF11,FIGNL1,FZD1,FZD10,GFAP,GLB1L2,GLIS3,GPD1,GRID2,HDAC…
Cancer,Organismal Injury and Abnormalities	Extraadrenal retroperitoneal tumor	1.26e-12		0.156	185	ABCA13,ACKR4,ACLY,ACOT7,ADAMTS17,ADAMTS19,ADGRB3,AFF3,AMBP,ARHGAP11A,ARHGAP20,ARHGAP8/PRR5-ARHGAP8,ASPM,ATAD5,ATM,ATP6V0A4,ATP7B,ATR,AZGP1,B3GALT2,BACE2,BACH2,BOC,BRCA1,BRCA2,BRIP1,C2,C5,CACNA1E,CACNA1H,CAMK2A,CCDC18,CCDC9B,CCN3,CD74,CDK5RAP2,CENPE,CENPF,CHGA,CHRM1,CIB2,CIITA,CKAP5,COL20A1,COL27A1,COL28A1,CPB2,CREB3L4,CTNNA3,CTXN3,CUBN,CXCL14,DIAPH3,DNAH2,DOCK6,DPYD,E2F8,ECHDC3,EGF,ELMOD1,EP400,E…
Cancer,Gastrointestinal Disease,Hepatic System Disease,Organismal Injury and Abnormalities	Hepatobiliary system cancer	1.33e-12		1.854	228	ABCA13,ABHD3,ACLY,ACOT7,ADAMTS17,ADAMTS19,ADGRB3,AFF3,AKR1B10,ALDH1L2,AMBP,ANG,ANTXR2,ARHGAP24,ARHGAP8/PRR5-ARHGAP8,ARMH4,ASPM,ATAD2,ATAD5,ATM,ATP6V0A4,ATP8B4,ATR,B4GALT4,BANK1,BOC,BRCA1,BRCA2,C5,CACNA1E,CACNA1H,CACNA2D3,CALB2,CAMK2A,CARMIL3,CCDC18,CCN3,CENPE,CENPF,CEP250,CGREF1,CHRM1,CHRNA1,CKAP5,CNTNAP5,COL20A1,COL23A1,COL27A1,COLEC10,CPB2,CRYBG3,CTNNA3,CUBN,CXCL14,DIAPH3,DLK1,DNAH2,DOCK6,DOK1,…
Cancer,Organismal Injury and Abnormalities	Breast or pancreatic cancer	2.01e-12		0.794	245	ABCA13,ACLY,ADAMTS17,ADAMTS19,ADGRB3,AFF3,ALDH1L2,AMHR2,ANG,ARHGAP20,ARHGAP8/PRR5-ARHGAP8,ASPM,ATAD2,ATAD5,ATM,ATP7B,ATP8B4,ATR,AZGP1,AZIN2,B3GALT2,BACE2,BANK1,BOC,BRCA1,BRCA2,BRIP1,C2,C5,CACNA1E,CACNA1H,CACNA2D3,CALB2,CAMK2A,CCN3,CD74,CDK5RAP2,CENPE,CENPF,CEP250,CHGA,CHRM1,CIB2,CIITA,CKAP5,CNTNAP5,COL20A1,COL23A1,COL27A1,COL28A1,COL9A3,COPZ2,CPB2,CPE,CREB3L4,CRYBG3,CTNNA3,CTXN3,CUBN,CXCL14,CXXC5…
Cancer,Gastrointestinal Disease,Hepatic System Disease,Organismal Injury and Abnormalities	Liver cancer	2.15e-12		1.803	215	ABCA13,ABHD3,ACLY,ACOT7,ADAMTS17,ADAMTS19,ADGRB3,AFF3,AKR1B10,ALDH1L2,AMBP,ANG,ANTXR2,ARHGAP24,ARHGAP8/PRR5-ARHGAP8,ARMH4,ASPM,ATAD2,ATAD5,ATM,ATP6V0A4,ATR,B4GALT4,BANK1,BOC,BRCA1,BRCA2,C5,CACNA1E,CACNA2D3,CALB2,CAMK2A,CARMIL3,CCDC18,CCN3,CENPE,CENPF,CEP250,CGREF1,CHRM1,CHRNA1,CKAP5,CNTNAP5,COL20A1,COL27A1,COLEC10,CPB2,CRYBG3,CTNNA3,CUBN,CXCL14,DIAPH3,DLK1,DNAH2,DOK1,DPP10,DPYD,E2F2,E2F8,EFNA3,EF…
Cancer,Hematological Disease,Immunological Disease,Organismal Injury and Abnormalities	Tumorigenesis of lymphocytes	2.82e-12	Increased	2.538	138	ABCA13,ACLY,ADAMTS19,ADD3,ADGRB3,AFF3,ANTXR2,ASPM,ATM,ATP8B4,ATR,BACH2,BRCA1,BRCA2,BRIP1,CACNA1E,CACNA1H,CD226,CD74,CENPE,CENPF,CEP250,CHGA,CHRM1,CHST15,CIITA,CNTNAP5,COL20A1,COL23A1,COL27A1,CUBN,CXCL14,CXXC5,CYP1B1,DLL1,DNMT1,DOK1,DPYD,E2F2,E2F8,EGF,ENPP1,EP400,EPDR1,ERCC6L,F5,FANCD2,FANCI,FGF11,FIGNL1,FZD1,FZD10,GFAP,GLB1L2,GLIS3,GPD1,GRID2,HDAC11,HFM1,HLA-A,HLA-DQA1,IAPP,IGFBP3,INSRR,IRGC,ITPR…
Cancer,Organismal Injury and Abnormalities	Pelvic adenocarcinoma	2.86e-12			266	ABCA13,ABHD3,ACLY,ACOT7,ADAMTS19,ADD3,ADGRB3,AFF3,ALDH1L2,AMMECR1,ARHGAP20,ARHGAP24,ARHGAP8/PRR5-ARHGAP8,ARMCX6,ASPM,ATAD2,ATAD5,ATM,ATP6V0A4,ATP7B,ATP8B4,ATR,AZGP1,B4GALT4,BANK1,BRCA1,BRCA2,BRIP1,BTN1A1,C2,C5,CACNA1E,CACNA1H,CACNA2D3,CALB2,CARMIL3,CCDC18,CDK5RAP2,CENPE,CENPF,CFAP45,CHRNA1,CHRNB4,CHST15,CIB2,CIITA,CKAP5,CLSTN3,CNTNAP5,COL20A1,COL23A1,COL28A1,COL9A3,CPB2,CPE,CRYBG3,CTNNA3,CUBN,CXC…
Cancer,Gastrointestinal Disease,Organismal Injury and Abnormalities	Colon carcinoma	2.88e-12			211	ABCA13,ACKR4,ACLY,ACOT7,ADAMTS19,ADD3,ADGRB3,AFF3,AKR1B10,ALDH1L2,AMHR2,AMMECR1,ANTXR2,ARHGAP11A,ARHGAP20,ARHGAP8/PRR5-ARHGAP8,ASPM,ATAD2,ATAD5,ATM,ATP7B,ATR,B3GALT2,BACE2,BACH2,BOC,BRCA1,BRCA2,BRIP1,C2,C5,CA11,CACNA1E,CACNA1H,CARMIL3,CCDC18,CCDC9B,CDK5RAP2,CENPE,CENPF,CEP250,CHST15,CIB2,CIITA,CKAP5,CNTNAP5,COL20A1,COL27A1,COL28A1,COPZ2,CREB3L4,CRYBG3,CTNNA3,CTSF,CUBN,CXCL14,CYP1B1,DIAPH3,DLL1,DN…
Cancer,Organismal Injury and Abnormalities	Breast or ovarian neoplasm	3.05e-12		-0.459	212	ABCA13,ADAMTS19,ADGRB3,AFF3,ALDH1L2,AMHR2,ANG,ARHGAP20,ARHGAP8/PRR5-ARHGAP8,ASPM,ATAD2,ATAD5,ATM,ATP7B,ATP8B4,ATR,AZGP1,AZIN2,BANK1,BRCA1,BRCA2,BRIP1,C2,C5,CACNA1E,CACNA1H,CACNA2D3,CALB2,CAMK2A,CCN3,CD74,CDK5RAP2,CENPE,CENPF,CEP250,CHRM1,CKAP5,CNTNAP5,COL20A1,COL23A1,COL27A1,COL28A1,COL9A3,COPZ2,CPB2,CPE,CRYBG3,CTNNA3,CTXN3,CUBN,CXCL14,CXXC5,CYP1B1,DAB1,DIAPH3,DIXDC1,DLL1,DNAH2,DNMT1,DPYD,E2F2,E2…
Cancer,Gastrointestinal Disease,Organismal Injury and Abnormalities	Colon adenocarcinoma	4.1e-12			208	ABCA13,ACKR4,ACLY,ADAMTS19,ADD3,ADGRB3,AFF3,AKR1B10,ALDH1L2,AMHR2,AMMECR1,ANTXR2,ARHGAP11A,ARHGAP20,ARHGAP8/PRR5-ARHGAP8,ASPM,ATAD2,ATAD5,ATM,ATP7B,ATR,B3GALT2,BACE2,BACH2,BOC,BRCA1,BRCA2,BRIP1,C2,C5,CA11,CACNA1E,CACNA1H,CARMIL3,CCDC18,CCDC9B,CDK5RAP2,CENPE,CENPF,CEP250,CHST15,CIB2,CIITA,CKAP5,CNTNAP5,COL20A1,COL27A1,COL28A1,COPZ2,CREB3L4,CRYBG3,CTNNA3,CTSF,CUBN,CXCL14,CYP1B1,DIAPH3,DLL1,DNAH2,DN…
Cancer,Organismal Injury and Abnormalities	Breast or colorectal cancer	4.2e-12		0.453	286	ABCA13,ACKR4,ACLY,ACOT7,ADAMTS19,ADD3,ADGRB3,AFF3,AKR1B10,ALDH1L2,AMHR2,AMMECR1,ANG,ANTXR2,ARHGAP11A,ARHGAP20,ARHGAP8/PRR5-ARHGAP8,ASPM,ATAD2,ATAD5,ATM,ATP7B,ATR,AZIN2,B3GALT2,BACE2,BACH2,BANK1,BOC,BRCA1,BRCA2,BRIP1,C2,C5,CA11,CACNA1E,CACNA1H,CAMK2A,CARMIL3,CCDC18,CCDC9B,CCN3,CDK5RAP2,CENPE,CENPF,CEP250,CGREF1,CHRM1,CHST15,CIB2,CIITA,CKAP5,CNTNAP5,COL20A1,COL27A1,COL28A1,COL9A3,COPZ2,CPE,CREB3L4,…
Cancer,Organismal Injury and Abnormalities,Reproductive System Disease	Tumorigenesis of reproductive tract	4.32e-12		1.664	243	ABCA13,ADAMTS19,ADD3,ADGRB3,AFF3,ALDH1L2,AMMECR1,ANG,ANTXR2,ARHGAP24,ARHGAP8/PRR5-ARHGAP8,ARMCX6,ASPM,ATAD2,ATAD5,ATM,ATP6V0A4,ATP7B,ATP8B4,ATR,AZGP1,B4GALT4,BANK1,BRCA1,BRCA2,BRIP1,C2,C5,CACNA1E,CACNA2D3,CALB2,CARMIL3,CCDC18,CD74,CDK5RAP2,CENPE,CENPF,CFAP45,CHRNA1,CHRNB4,CHST15,CIB2,CIITA,CKAP5,CLSTN3,CNTNAP5,COL20A1,COL23A1,COL28A1,CPB2,CPE,CRYBG3,CTNNA3,CTSF,CUBN,CXCL14,CXXC5,CYP1B1,DAB1,DBP,D…
Cancer,Organismal Injury and Abnormalities	Lymphoid cancer	4.75e-12	Increased	2.248	161	ABCA13,ACLY,ADAMTS19,ADD3,ADGRB3,AFF3,ANTXR2,ARHGAP11A,ARHGAP20,ARMH4,ASPM,ATAD5,ATM,ATP8B4,ATR,BACH2,BRCA1,BRCA2,BRIP1,CACNA1E,CACNA1H,CAMK2A,CCDC9B,CD226,CD74,CENPE,CENPF,CEP250,CHGA,CHRM1,CHST15,CIITA,CNTNAP5,COL20A1,COL23A1,COL27A1,COPZ2,CUBN,CXCL14,CXXC5,CYP1B1,DLL1,DNMT1,DOCK6,DOK1,DPYD,E2F2,E2F8,EEPD1,EGF,ENPP1,EP400,EPDR1,ERCC6L,F5,FANCD2,FANCI,FGF11,FIGNL1,FZD1,FZD10,GFAP,GLB1L2,GLIS3,GP…
Cancer,Organismal Injury and Abnormalities,Reproductive System Disease	Female genital neoplasm	4.99e-12		1.664	243	ABCA13,ADAMTS19,ADD3,ADGRB3,AFF3,ALDH1L2,AMMECR1,ANG,ANTXR2,ARHGAP24,ARHGAP8/PRR5-ARHGAP8,ARMCX6,ASPM,ATAD2,ATAD5,ATM,ATP6V0A4,ATP7B,ATP8B4,ATR,AZGP1,B4GALT4,BANK1,BRCA1,BRCA2,BRIP1,C2,C5,CACNA1E,CACNA2D3,CALB2,CARMIL3,CCDC18,CD74,CDK5RAP2,CENPE,CENPF,CFAP45,CHRNA1,CHRNB4,CHST15,CIB2,CIITA,CKAP5,CLSTN3,CNTNAP5,COL20A1,COL23A1,COL28A1,CPB2,CPE,CRYBG3,CTNNA3,CTSF,CUBN,CXCL14,CXXC5,CYP1B1,DAB1,DBP,D…
Cancer,Organismal Injury and Abnormalities,Reproductive System Disease	Breast or ovarian cancer	6.42e-12		1.21	207	ABCA13,ADAMTS19,ADGRB3,AFF3,ALDH1L2,AMHR2,ANG,ARHGAP20,ARHGAP8/PRR5-ARHGAP8,ASPM,ATAD2,ATAD5,ATM,ATP7B,ATP8B4,ATR,AZGP1,AZIN2,BANK1,BRCA1,BRCA2,BRIP1,C2,C5,CACNA1E,CACNA1H,CACNA2D3,CALB2,CAMK2A,CCN3,CD74,CDK5RAP2,CENPE,CENPF,CEP250,CHRM1,CKAP5,CNTNAP5,COL20A1,COL23A1,COL27A1,COL28A1,COL9A3,COPZ2,CPB2,CPE,CRYBG3,CTNNA3,CTXN3,CUBN,CXCL14,CXXC5,DAB1,DIAPH3,DIXDC1,DLL1,DNAH2,DNMT1,DPYD,E2F2,E2F8,EGF,…
Cancer,Gastrointestinal Disease,Organismal Injury and Abnormalities	Colon cancer	7.54e-12			216	ABCA13,ACKR4,ACLY,ACOT7,ADAMTS19,ADD3,ADGRB3,AFF3,AKR1B10,ALDH1L2,AMHR2,AMMECR1,ANTXR2,ARHGAP11A,ARHGAP20,ARHGAP8/PRR5-ARHGAP8,ASPM,ATAD2,ATAD5,ATM,ATP7B,ATR,B3GALT2,BACE2,BACH2,BOC,BRCA1,BRCA2,BRIP1,C2,C5,CA11,CACNA1E,CACNA1H,CARMIL3,CCDC18,CCDC9B,CDK5RAP2,CENPE,CENPF,CEP250,CHST15,CIB2,CIITA,CKAP5,CNTNAP5,COL20A1,COL27A1,COL28A1,COPZ2,CREB3L4,CRYBG3,CTNNA3,CTSF,CUBN,CXCL14,CYP1B1,DIAPH3,DLL1,DN…
Cancer,Gastrointestinal Disease,Organismal Injury and Abnormalities	Colon tumor	8.72e-12		0.218	218	ABCA13,ACKR4,ACLY,ACOT7,ADAMTS19,ADD3,ADGRB3,AFF3,AKR1B10,ALDH1L2,AMHR2,AMMECR1,ANTXR2,ARHGAP11A,ARHGAP20,ARHGAP8/PRR5-ARHGAP8,ASPM,ATAD2,ATAD5,ATM,ATP7B,ATR,B3GALT2,BACE2,BACH2,BOC,BRCA1,BRCA2,BRIP1,C2,C5,CA11,CACNA1E,CACNA1H,CARMIL3,CCDC18,CCDC9B,CDK5RAP2,CENPE,CENPF,CEP250,CHST15,CIB2,CIITA,CKAP5,CNTNAP5,COL20A1,COL27A1,COL28A1,COPZ2,CREB3L4,CRYBG3,CTNNA3,CTSF,CUBN,CXCL14,CYP1B1,DIAPH3,DLL1,DN…
Cancer,Hematological Disease,Organismal Injury and Abnormalities	Hematologic cancer of cells	1.23e-11	Increased	2.538	145	ABCA13,ACLY,ADAMTS19,ADD3,ADGRB3,AFF3,ARHGAP11A,ARMH4,ASPM,ATAD5,ATM,ATP8B4,ATR,BACH2,BRCA1,BRCA2,BRIP1,CACNA1E,CACNA1H,CCDC9B,CD74,CENPE,CENPF,CEP250,CHGA,CHRM1,CHST15,CIITA,CNTNAP5,COL20A1,COL23A1,COL27A1,COPZ2,CUBN,CXCL14,CXXC5,CYP1B1,DLL1,DNMT1,DOCK6,DOK1,DPYD,E2F2,E2F8,EEPD1,EGF,ENPP1,EP400,EPDR1,ERCC6L,F5,FGF11,FIGNL1,FZD1,FZD10,GFAP,GLB1L2,GLIS3,GRID2,HDAC11,HFM1,HLA-A,HLA-DQA1,HLA-DRB5,HY…
Cancer,Organismal Injury and Abnormalities,Reproductive System Disease	Breast or ovarian carcinoma	1.64e-11		1.702	178	ABCA13,ADAMTS19,ADGRB3,AFF3,ALDH1L2,AMHR2,ARHGAP20,ARHGAP8/PRR5-ARHGAP8,ASPM,ATAD2,ATAD5,ATM,ATP7B,ATP8B4,ATR,AZGP1,BANK1,BRCA1,BRCA2,BRIP1,C5,CACNA1E,CACNA1H,CACNA2D3,CALB2,CAMK2A,CDK5RAP2,CENPE,CENPF,CEP250,CNTNAP5,COL20A1,COL23A1,COL28A1,COL9A3,COPZ2,CPB2,CPE,CRYBG3,CTNNA3,CTXN3,CUBN,CXCL14,CXXC5,DAB1,DIAPH3,DIXDC1,DLL1,DNAH2,DNMT1,E2F2,E2F8,EP400,EPDR1,ERCC6L,ERICH5,ESCO2,F5,FANCD2,FANCI,FBXO…
Gastrointestinal Disease,Hepatic System Disease,Organismal Injury and Abnormalities	Liver lesion	1.65e-11	Increased	2.137	241	ABCA13,ABHD3,ACLY,ACOT7,ADAMTS17,ADAMTS19,ADGRB3,AFF3,AKR1B10,ALDH1L2,AMBP,ANG,ANGPTL7,ANTXR2,ARHGAP24,ARHGAP8/PRR5-ARHGAP8,ARMH4,ASPM,ATAD2,ATAD5,ATM,ATP6V0A4,ATP7B,ATR,B4GALT4,BANK1,BOC,BRCA1,BRCA2,C5,CACNA1E,CACNA2D3,CALB2,CAMK2A,CARMIL3,CCDC18,CCN3,CD74,CENPE,CENPF,CEP250,CGREF1,CHRM1,CHRNA1,CKAP5,CNTNAP5,COL20A1,COL23A1,COL27A1,COLEC10,CPB2,CRYBG3,CTNNA3,CUBN,CXCL14,CYP1B1,DAB1,DIAPH3,DLK1,D…
Cancer,Hematological Disease,Immunological Disease,Organismal Injury and Abnormalities	Lymphocytic cancer	2.28e-11	Increased	2.538	158	ABCA13,ACLY,ADAMTS19,ADD3,ADGRB3,AFF3,ANTXR2,ARHGAP11A,ARHGAP20,ARMH4,ASPM,ATAD5,ATM,ATP8B4,ATR,BACH2,BRCA1,BRCA2,BRIP1,CACNA1E,CACNA1H,CAMK2A,CCDC9B,CD226,CD74,CENPE,CENPF,CEP250,CHGA,CHRM1,CHST15,CIITA,CNTNAP5,COL20A1,COL23A1,COL27A1,COPZ2,CUBN,CXCL14,CXXC5,CYP1B1,DLL1,DNMT1,DOCK6,DOK1,DPYD,E2F2,E2F8,EEPD1,EGF,ENPP1,EP400,EPDR1,ERCC6L,F5,FANCD2,FANCI,FGF11,FIGNL1,FZD1,FZD10,GFAP,GLB1L2,GLIS3,GP…
Cancer,Hematological Disease,Organismal Injury and Abnormalities	Malignant lymphocytic neoplasm	2.28e-11	Increased	2.538	158	ABCA13,ACLY,ADAMTS19,ADD3,ADGRB3,AFF3,ANTXR2,ARHGAP11A,ARHGAP20,ARMH4,ASPM,ATAD5,ATM,ATP8B4,ATR,BACH2,BRCA1,BRCA2,BRIP1,CACNA1E,CACNA1H,CAMK2A,CCDC9B,CD226,CD74,CENPE,CENPF,CEP250,CHGA,CHRM1,CHST15,CIITA,CNTNAP5,COL20A1,COL23A1,COL27A1,COPZ2,CUBN,CXCL14,CXXC5,CYP1B1,DLL1,DNMT1,DOCK6,DOK1,DPYD,E2F2,E2F8,EEPD1,EGF,ENPP1,EP400,EPDR1,ERCC6L,F5,FANCD2,FANCI,FGF11,FIGNL1,FZD1,FZD10,GFAP,GLB1L2,GLIS3,GP…
Endocrine System Disorders,Gastrointestinal Disease,Organismal Injury and Abnormalities	Endocrine pancreatic dysfunction	2.53e-11		-0.642	109	9930111J21Rik1/Gm12185,ABCA13,ADAMTS17,ADAMTS19,AKR1B10,AMBP,ANGPTL7,ARMH4,ATM,AZGP1,BACH2,BANK1,BRCA2,BTN1A1,C2,C5,CACNA2D3,CD226,CD74,CHGA,CHRM1,CIITA,CNTNAP5,COL23A1,COL27A1,COL9A3,CPE,CREB3L4,DAB1,DAZ2,DBP,E2F2,EGF,ENPP1,EPHA7,FZD1,G0S2,GAL,Gcg,GFAP,GLIS3,GRIN3A,H2BC7,HABP2,HLA-A,HLA-DMA,HLA-DMB,HLA-DQA1,HLA-DQB1,HLA-DRB5,HOXA3,HTR2B,HTR4,HYAL2,HYAL3,IAPP,KCNE2,KCNG2,KCNIP1,KCNJ8,KLK3,LIX1,LY…
Cancer,Organismal Injury and Abnormalities,Reproductive System Disease	Development of genital tumor	3.1e-11			235	ABCA13,ADAMTS19,ADD3,ADGRB3,AFF3,ALDH1L2,AMMECR1,ANTXR2,ARHGAP24,ARHGAP8/PRR5-ARHGAP8,ARMCX6,ASPM,ATAD2,ATAD5,ATM,ATP6V0A4,ATP7B,ATP8B4,ATR,AZGP1,B4GALT4,BANK1,BRCA1,BRCA2,BRIP1,C2,C5,CACNA1E,CACNA2D3,CALB2,CARMIL3,CCDC18,CDK5RAP2,CENPE,CENPF,CFAP45,CHRNA1,CHRNB4,CHST15,CIB2,CIITA,CKAP5,CLSTN3,CNTNAP5,COL20A1,COL23A1,COL28A1,CPB2,CPE,CRYBG3,CTNNA3,CTSF,CUBN,CXCL14,CXXC5,CYP1B1,DAB1,DBP,DIAPH3,DIX…
Organismal Injury and Abnormalities,Organismal Survival	Organismal death	3.2e-11		-1.968	152	ACLY,AKR1B10,AMBP,ANG,ANTXR2,ARHGAP11A,ARHGAP24,ASPM,ATM,ATP6V0A4,ATP7B,ATR,BACE2,BRCA1,BRCA2,BRIP1,C5,CACNA2D3,CCN3,CD226,Cd59a,CD74,CENPE,CENPF,CHGA,CHRNA1,CHRNB4,CKAP5,CLPS,CNN3,CPB2,CTNNA3,CTSF,CXCL14,DAB1,DIAPH3,DLK1,DLL1,DNMT1,DPYD,E2F2,E2F8,EDN2,EFNA3,EFNA5,EGF,ENHO,ENPP1,EP400,ERCC6L,ESCO2,ETV5,F5,FADS1,FANCD2,FOXF2,FST,FZD1,GDNF,GFAP,GLIS3,GRID2,GUCY1B1,H1-3,H1f4,HAND1,HDAC11,HEXB,HGFAC,…
Cancer,Organismal Injury and Abnormalities,Reproductive System Disease	Prostatic adenocarcinoma	3.75e-11			152	ABCA13,ABHD3,ACLY,ACOT7,ADAMTS19,ADD3,ADGRB3,ARHGAP20,ASPM,ATAD2,ATAD5,ATM,ATP8B4,ATR,B4GALT4,BRCA1,BRCA2,BTN1A1,C2,CACNA1E,CACNA1H,CARMIL3,CENPF,CHRNA1,CIB2,CKAP5,CLSTN3,CNTNAP5,COL23A1,COL28A1,COL9A3,CPE,CRYBG3,CTNNA3,CUBN,DAB1,DIAPH3,DNAH2,DNASE1L2,DNMT1,DOCK6,E2F2,EFNA5,EGF,EP400,EPDR1,ETV5,F5,FANCD2,FZD10,GREB1L,GRID2,GRIK5,HAPLN4,HFM1,HGFAC,HLA-A,HMCN2,HOXA3,HOXD9,IAPP,IGFBP3,IPO11,KANK4,KC…
Cancer,Gastrointestinal Disease,Organismal Injury and Abnormalities	Gastro-esophageal carcinoma	4.08e-11			182	ABCA13,ABHD3,ACKR4,ADAMTS17,ADD3,ADGRB3,AFF3,AMHR2,AMMECR1,ANGPTL7,ANTXR2,ARHGAP20,ARHGAP24,ASPM,ATAD2,ATM,ATP6V0A4,ATP8B4,ATR,AZGP1,BACE2,BANK1,BOC,BRCA1,BRCA2,BRIP1,CACNA1E,CACNA1H,CACNA2D3,CCDC18,CCDC9B,CDK5RAP2,CENPE,CENPF,CEP250,CHGA,CHGB,CHRM1,CHRNA1,CHRNB4,CIITA,CNTNAP5,COL23A1,COL28A1,COL9A3,COPZ2,CPB2,CPE,CREB3L4,CUBN,CYP1B1,DAB1,DIAPH3,DIXDC1,DLK1,DLL1,DNAH2,DNMT1,DOK1,DPP10,DPYD,DUSP26…
Cancer,Organismal Injury and Abnormalities,Renal and Urological Disease	Urinary tract cancer	4.22e-11			148	ABCA13,ACKR4,ACOT7,AFF3,AKR1B10,AMBP,AMHR2,ARHGAP11A,ASPM,ATAD2,ATAD5,ATM,ATP6V0A4,ATR,AZIN2,BACH2,BRCA1,BRCA2,C2,CACNA1H,CACNA2D3,CARMIL3,CCDC18,CCDC9B,CDK5RAP2,CENPE,CENPF,CFAP45,CHRNA1,CHRNB4,CIB2,CIITA,COL20A1,COL27A1,COL28A1,COLEC10,CPB2,CREB3L4,CRYBG3,CTNNA3,CTXN3,CUBN,DIAPH3,DOCK6,DPYD,E2F8,EGF,EP400,EPDR1,EPHA7,ETV5,F5,FANCD2,FANCI,FIGNL1,FZD1,FZD10,FZD8,GRIN3A,GUCY1B1,GUK1,HFM1,HILPDA,HL…
Cancer,Gastrointestinal Disease,Organismal Injury and Abnormalities	Hepatobiliary neoplasm	4.28e-11		1.731	242	ABCA13,ABHD3,ACLY,ACOT7,ADAMTS17,ADAMTS19,ADGRB3,AFF3,AKR1B10,ALDH1L2,AMBP,ANG,ANGPTL7,ANTXR2,ARHGAP24,ARHGAP8/PRR5-ARHGAP8,ARMH4,ASPM,ATAD2,ATAD5,ATM,ATP6V0A4,ATP7B,ATP8B4,ATR,B4GALT4,BANK1,BOC,BRCA1,BRCA2,C5,CACNA1E,CACNA1H,CACNA2D3,CALB2,CAMK2A,CARMIL3,CCDC18,CCN3,CENPE,CENPF,CEP250,CGREF1,CHRM1,CHRNA1,CKAP5,CNTNAP5,COL20A1,COL23A1,COL27A1,COLEC10,CPB2,CRYBG3,CTNNA3,CUBN,CXCL14,CYP1B1,DAB1,DIA…
Cancer,Gastrointestinal Disease,Hepatic System Disease,Organismal Injury and Abnormalities	Liver tumor	4.48e-11		1.673	232	ABCA13,ABHD3,ACLY,ACOT7,ADAMTS17,ADAMTS19,ADGRB3,AFF3,AKR1B10,ALDH1L2,AMBP,ANG,ANGPTL7,ANTXR2,ARHGAP24,ARHGAP8/PRR5-ARHGAP8,ARMH4,ASPM,ATAD2,ATAD5,ATM,ATP6V0A4,ATP7B,ATR,B4GALT4,BANK1,BOC,BRCA1,BRCA2,C5,CACNA1E,CACNA2D3,CALB2,CAMK2A,CARMIL3,CCDC18,CCN3,CENPE,CENPF,CEP250,CGREF1,CHRM1,CHRNA1,CKAP5,CNTNAP5,COL20A1,COL23A1,COL27A1,COLEC10,CPB2,CRYBG3,CTNNA3,CUBN,CXCL14,CYP1B1,DAB1,DIAPH3,DLK1,DNAH2,…
Endocrine System Disorders,Gastrointestinal Disease,Metabolic Disease,Organismal Injury and Abnormalities	Diabetes mellitus	5.1e-11		-0.642	108	9930111J21Rik1/Gm12185,ABCA13,ADAMTS17,ADAMTS19,AKR1B10,AMBP,ANGPTL7,ARMH4,AZGP1,BACH2,BANK1,BRCA2,BTN1A1,C2,C5,CACNA2D3,CD226,CD74,CHGA,CHRM1,CIITA,CNTNAP5,COL23A1,COL27A1,COL9A3,CPE,CREB3L4,DAB1,DAZ2,DBP,E2F2,EGF,ENPP1,EPHA7,FZD1,G0S2,GAL,Gcg,GFAP,GLIS3,GRIN3A,H2BC7,HABP2,HLA-A,HLA-DMA,HLA-DMB,HLA-DQA1,HLA-DQB1,HLA-DRB5,HOXA3,HTR2B,HTR4,HYAL2,HYAL3,IAPP,KCNE2,KCNG2,KCNIP1,KCNJ8,KLK3,LIX1,LY6G5B…
Cancer,Gastrointestinal Disease,Organismal Injury and Abnormalities	Non-colon gastrointestinal cancer	5.28e-11			222	ABCA13,ABHD3,ACKR4,ADAMTS17,ADD3,ADGRB3,AFF3,ALDH1L2,AMHR2,AMMECR1,ANGPTL7,ANTXR2,ARHGAP20,ARHGAP24,ASPM,ATAD2,ATM,ATP6V0A4,ATP8B4,ATR,AZGP1,AZIN2,BACE2,BAMBI,BANK1,BOC,BRCA1,BRCA2,BRIP1,CACNA1E,CACNA1H,CACNA2D3,CARMIL3,CCDC18,CCDC9B,CDK5RAP2,CENPE,CENPF,CEP250,CHGA,CHGB,CHRM1,CHRNA1,CHRNB4,CIITA,CNTNAP5,COL20A1,COL23A1,COL27A1,COL28A1,COL9A3,COPZ2,CPB2,CPE,CREB3L4,CTNNA3,CUBN,CXCL14,CYP1B1,DAB1,…
Cancer,Organismal Injury and Abnormalities,Reproductive System Disease	Female genital tract cancer	5.46e-11			235	ABCA13,ADAMTS19,ADD3,ADGRB3,AFF3,ALDH1L2,AMMECR1,ANG,ANTXR2,ARHGAP24,ARHGAP8/PRR5-ARHGAP8,ARMCX6,ASPM,ATAD2,ATAD5,ATM,ATP6V0A4,ATP7B,ATP8B4,ATR,AZGP1,B4GALT4,BANK1,BRCA1,BRCA2,BRIP1,C2,C5,CACNA1E,CACNA2D3,CALB2,CARMIL3,CCDC18,CD74,CDK5RAP2,CENPE,CENPF,CFAP45,CHRNA1,CHRNB4,CHST15,CIB2,CIITA,CKAP5,CLSTN3,CNTNAP5,COL20A1,COL23A1,COL28A1,CPB2,CPE,CRYBG3,CTNNA3,CTSF,CUBN,CXCL14,CXXC5,CYP1B1,DAB1,DBP,D…
Cancer,Organismal Injury and Abnormalities	Malignant neoplasm of retroperitoneum	6.19e-11			168	ABCA13,ACKR4,ACLY,ACOT7,ADAMTS17,ADAMTS19,ADGRB3,AMBP,ARHGAP11A,ARHGAP20,ARHGAP8/PRR5-ARHGAP8,ASPM,ATAD5,ATM,ATP6V0A4,ATP7B,ATR,AZGP1,B3GALT2,BACE2,BACH2,BOC,BRCA1,BRCA2,BRIP1,C2,C5,CACNA1E,CACNA1H,CCDC18,CCN3,CD74,CDK5RAP2,CENPE,CENPF,CHGA,CHRM1,CIB2,CIITA,CKAP5,COL20A1,COL27A1,COL28A1,CPB2,CREB3L4,CTNNA3,CTXN3,CUBN,CXCL14,DIAPH3,DNAH2,DOCK6,DPYD,E2F8,EGF,ELMOD1,EP400,EPHA7,ERICH5,ETV5,F5,FADS6,…
Cancer,Gastrointestinal Disease,Organismal Injury and Abnormalities	Gastroesophageal cancer	6.87e-11			188	ABCA13,ABHD3,ACKR4,ADAMTS17,ADD3,ADGRB3,AFF3,AMHR2,AMMECR1,ANGPTL7,ANTXR2,ARHGAP20,ARHGAP24,ASPM,ATAD2,ATM,ATP6V0A4,ATP8B4,ATR,AZGP1,BACE2,BANK1,BOC,BRCA1,BRCA2,BRIP1,CACNA1E,CACNA1H,CACNA2D3,CCDC18,CCDC9B,CDK5RAP2,CENPE,CENPF,CEP250,CHGA,CHGB,CHRM1,CHRNA1,CHRNB4,CIITA,CNTNAP5,COL23A1,COL28A1,COL9A3,COPZ2,CPB2,CPE,CREB3L4,CUBN,CXCL14,CYP1B1,DAB1,DIAPH3,DIXDC1,DLK1,DLL1,DNAH2,DNMT1,DOK1,DPP10,DPYD…
Cancer,Gastrointestinal Disease,Organismal Injury and Abnormalities	Upper gastrointestinal carcinoma	1.01e-10			206	ABCA13,ABHD3,ACKR4,ADAMTS17,ADD3,ADGRB3,AFF3,ALDH1L2,AMHR2,AMMECR1,ANGPTL7,ANTXR2,ARHGAP20,ARHGAP24,ASPM,ATAD2,ATM,ATP6V0A4,ATP8B4,ATR,AZGP1,AZIN2,BACE2,BAMBI,BANK1,BOC,BRCA1,BRCA2,BRIP1,CACNA1E,CACNA1H,CACNA2D3,CARMIL3,CCDC18,CCDC9B,CDK5RAP2,CENPE,CENPF,CEP250,CHGA,CHGB,CHRM1,CHRNA1,CHRNB4,CIITA,CNTNAP5,COL20A1,COL23A1,COL27A1,COL28A1,COL9A3,COPZ2,CPB2,CPE,CREB3L4,CTNNA3,CUBN,CXCL14,CYP1B1,DAB1,…
Cancer,Gastrointestinal Disease,Organismal Injury and Abnormalities	Gastric carcinoma	1.16e-10			169	ABCA13,ABHD3,ACKR4,ADAMTS17,ADD3,ADGRB3,AFF3,AMHR2,AMMECR1,ANGPTL7,ANTXR2,ARHGAP20,ARHGAP24,ASPM,ATAD2,ATM,ATP6V0A4,ATP8B4,ATR,AZGP1,BACE2,BANK1,BOC,BRCA1,BRCA2,CACNA1E,CACNA1H,CACNA2D3,CCDC18,CCDC9B,CDK5RAP2,CENPE,CEP250,CHGA,CHGB,CHRM1,CHRNA1,CHRNB4,CIITA,CNTNAP5,COL23A1,COL28A1,COL9A3,COPZ2,CPB2,CREB3L4,CUBN,CYP1B1,DIAPH3,DIXDC1,DLK1,DLL1,DNAH2,DNMT1,DOK1,DPP10,DPYD,DUSP26,E2F8,EFNA3,ELMOD1,EP…
Cancer,Gastrointestinal Disease,Organismal Injury and Abnormalities	Gastric cancer	1.36e-10			176	ABCA13,ABHD3,ACKR4,ADAMTS17,ADD3,ADGRB3,AFF3,AMHR2,AMMECR1,ANGPTL7,ANTXR2,ARHGAP20,ARHGAP24,ASPM,ATAD2,ATM,ATP6V0A4,ATP8B4,ATR,AZGP1,BACE2,BANK1,BOC,BRCA1,BRCA2,BRIP1,CACNA1E,CACNA1H,CACNA2D3,CCDC18,CCDC9B,CDK5RAP2,CENPE,CENPF,CEP250,CHGA,CHGB,CHRM1,CHRNA1,CHRNB4,CIITA,CNTNAP5,COL23A1,COL28A1,COL9A3,COPZ2,CPB2,CREB3L4,CUBN,CXCL14,CYP1B1,DIAPH3,DIXDC1,DLK1,DLL1,DNAH2,DNMT1,DOK1,DPP10,DPYD,DUSP26,E…
Gastrointestinal Disease,Organismal Injury and Abnormalities	Gastric lesion	1.52e-10			177	ABCA13,ABHD3,ACKR4,ADAMTS17,ADD3,ADGRB3,AFF3,AMHR2,AMMECR1,ANGPTL7,ANTXR2,ARHGAP20,ARHGAP24,ASPM,ATAD2,ATM,ATP6V0A4,ATP8B4,ATR,AZGP1,BACE2,BANK1,BOC,BRCA1,BRCA2,BRIP1,CACNA1E,CACNA1H,CACNA2D3,CCDC18,CCDC9B,CDK5RAP2,CENPE,CENPF,CEP250,CHGA,CHGB,CHRM1,CHRNA1,CHRNB4,CIITA,CNTNAP5,COL23A1,COL28A1,COL9A3,COPZ2,CPB2,CREB3L4,CUBN,CXCL14,CYP1B1,DIAPH3,DIXDC1,DLK1,DLL1,DNAH2,DNMT1,DOK1,DPP10,DPYD,DUSP26,E…
Cancer,Organismal Injury and Abnormalities,Reproductive System Disease	Uterine tumor	1.63e-10			212	ABCA13,ADAMTS19,ADD3,ADGRB3,AFF3,ALDH1L2,AMMECR1,ANTXR2,ARHGAP24,ARMCX6,ASPM,ATAD2,ATAD5,ATM,ATP6V0A4,ATP7B,ATP8B4,ATR,B4GALT4,BANK1,BRCA1,BRCA2,BRIP1,C2,CACNA1E,CACNA2D3,CALB2,CARMIL3,CCDC18,CDK5RAP2,CENPE,CENPF,CFAP45,CHRNA1,CHRNB4,CHST15,CIB2,CIITA,CKAP5,CLSTN3,CNTNAP5,COL28A1,CPB2,CRYBG3,CTNNA3,CTSF,CUBN,CXCL14,CYP1B1,DAB1,DBP,DIAPH3,DIXDC1,DLK1,DLL1,DNAH2,DNMT1,DOK1,DPP10,DPYD,DUSP26,E2F8,EG…
Cancer,Gastrointestinal Disease,Organismal Injury and Abnormalities	Upper gastrointestinal tract cancer	2.04e-10			211	ABCA13,ABHD3,ACKR4,ADAMTS17,ADD3,ADGRB3,AFF3,ALDH1L2,AMHR2,AMMECR1,ANGPTL7,ANTXR2,ARHGAP20,ARHGAP24,ASPM,ATAD2,ATM,ATP6V0A4,ATP8B4,ATR,AZGP1,AZIN2,BACE2,BAMBI,BANK1,BOC,BRCA1,BRCA2,BRIP1,CACNA1E,CACNA1H,CACNA2D3,CARMIL3,CCDC18,CCDC9B,CDK5RAP2,CENPE,CENPF,CEP250,CHGA,CHGB,CHRM1,CHRNA1,CHRNB4,CIITA,CNTNAP5,COL20A1,COL23A1,COL27A1,COL28A1,COL9A3,COPZ2,CPB2,CPE,CREB3L4,CTNNA3,CUBN,CXCL14,CYP1B1,DAB1,…
Cancer,Organismal Injury and Abnormalities	Cancer of cells	2.05e-10	Increased	2.323	238	ABCA13,ACLY,ADAMTS17,ADAMTS19,ADD3,ADGRB3,AFF3,AMMECR1,ANGPTL7,ANTXR2,ARHGAP11A,ARMH4,ASPM,ATAD2,ATAD5,ATM,ATP8B4,ATR,AZIN2,BACH2,BAMBI,BRCA1,BRCA2,BRIP1,CA11,CACNA1E,CACNA1H,CALB2,CARMIL3,CCDC18,CCDC9B,CCN3,CD226,CD74,CDK5RAP2,CENPE,CENPF,CEP250,CHGA,CHRM1,CHRNA1,CHST15,CIITA,CNTNAP5,COL20A1,COL23A1,COL27A1,COL9A3,COPZ2,CPB2,CREB3L4,CTNNA3,CTSF,CUBN,CXCL14,CXXC5,CYP1B1,DLL1,DNAH2,DNMT1,DOCK6,DOK…
Neurological Disease,Organismal Injury and Abnormalities	Motor dysfunction or movement disorder	2.26e-10		-0.647	87	ADD3,ATM,ATP7B,ATR,BRCA2,C5,CA11,CACNA1E,CACNA1H,CACNA2D3,CAMK2A,CD74,CHGA,CHGB,CHRM1,CHRNA1,CHRNB4,CIITA,CPB2,CPE,CTNNA3,CTSF,DAB1,DBP,DIXDC1,DLK1,DNMT1,DPYD,ENPP1,ETV5,FST,GDNF,GFAP,GPD1,GRID2,GRIN3A,GUCY1B1,HEXB,HLA-DQA1,HLA-DQB1,HLA-DRB5,HTR2B,HTR4,KANK4,KCNIP1,KCNIP2,KCNIP4,KCNK2,KIF14,KLHL13,KLRC1,MTCL1,MYBPC1,MYH7,MYO7A,NR2E3,NR4A1,NREP,PCSK1,PDE4B,PLP1,PPP2R2B,PRNP,PSMB9,RAD51,RBP4,S1PR3,…
Cancer,Gastrointestinal Disease,Organismal Injury and Abnormalities	Pancreaticobiliary neoplasm	3.36e-10		0.503	163	ABCA13,ACLY,ADAMTS17,ADAMTS19,ADGRB3,AFF3,AMBP,ANTXR2,ARHGAP20,ARHGAP8/PRR5-ARHGAP8,ASPM,ATAD5,ATM,ATP7B,ATP8B4,ATR,AZGP1,B3GALT2,BACE2,BANK1,BOC,BRCA1,BRCA2,BRIP1,C5,CACNA1E,CACNA1H,CAMK2A,CCDC9B,CCN3,CD74,CENPE,CENPF,CHGA,CHRM1,CIB2,CIITA,CKAP5,COL23A1,CPB2,CREB3L4,CTNNA3,CUBN,CXCL14,DIAPH3,DNAH2,DOCK6,DPYD,ECHDC3,EGF,ELMOD1,ENPP1,EP400,EPDR1,EPHA7,ERICH5,ETV5,F5,FADS6,FANCI,FIGNL1,GEN1,GFAP,GL…
Developmental Disorder,Hereditary Disorder,Organismal Injury and Abnormalities	Familial congenital malformation	3.52e-10		-1.18	101	ADAMTS17,AFF3,ALDH1L2,AMHR2,ASPM,ATM,ATR,AZGP1,B3GALT2,BACE2,BACH2,BRCA2,CACNA1E,CDK5RAP2,CENPE,CHRNA1,COL27A1,COL9A3,COLEC10,CPE,CTNNA3,CYP1B1,DBP,DLK1,DLL1,DNMT1,DOCK6,DPYD,EGF,EPHA7,ESCO2,FST,FZD1,G0S2,GDNF,GLIS3,GREB1L,GRIN3A,HAND1,HEXB,HLA-DQA1,HOXA3,HOXD8,HPSE2,HTR2B,KCNE2,KCNJ8,KIF14,KIF24,KIFC2,LBR,LMNB1,LORICRIN,LRBA,LRMDA,MAB21L2,MEGF10,MGARP,MYBPC1,MYH7,MYO7A,NCAPD2,NCAPD3,NCAPG2,NKX3-…
Cancer,Gastrointestinal Disease,Organismal Injury and Abnormalities	Colorectal tumor	4.45e-10		-1.349	238	ABCA13,ACKR4,ACLY,ACOT7,ADAMTS19,ADD3,ADGRB3,AFF3,AKR1B10,ALDH1L2,AMHR2,AMMECR1,ANTXR2,ARHGAP11A,ARHGAP20,ARHGAP8/PRR5-ARHGAP8,ASPM,ATAD2,ATAD5,ATM,ATP7B,ATR,B3GALT2,BACE2,BACH2,BOC,BRCA1,BRCA2,BRIP1,C2,C5,CA11,CACNA1E,CACNA1H,CARMIL3,CCDC18,CCDC9B,CDK5RAP2,CENPE,CENPF,CEP250,CGREF1,CHST15,CIB2,CIITA,CKAP5,CNTNAP5,COL20A1,COL27A1,COL28A1,COPZ2,CREB3L4,CRYBG3,CTNNA3,CTSF,CUBN,CXCL14,CYP1B1,DIAPH3,…
Cancer,Gastrointestinal Disease,Organismal Injury and Abnormalities	Colorectal carcinoma	4.95e-10			214	ABCA13,ACKR4,ACLY,ACOT7,ADAMTS19,ADD3,ADGRB3,AFF3,AKR1B10,ALDH1L2,AMHR2,AMMECR1,ANTXR2,ARHGAP11A,ARHGAP20,ARHGAP8/PRR5-ARHGAP8,ASPM,ATAD2,ATAD5,ATM,ATP7B,ATR,B3GALT2,BACE2,BACH2,BOC,BRCA1,BRCA2,BRIP1,C2,C5,CA11,CACNA1E,CACNA1H,CARMIL3,CCDC18,CCDC9B,CDK5RAP2,CENPE,CENPF,CEP250,CHST15,CIB2,CIITA,CKAP5,CNTNAP5,COL20A1,COL27A1,COL28A1,COPZ2,CREB3L4,CRYBG3,CTNNA3,CTSF,CUBN,CXCL14,CYP1B1,DIAPH3,DLL1,DN…
Cancer,Gastrointestinal Disease,Organismal Injury and Abnormalities	Colorectal adenocarcinoma	5.14e-10			210	ABCA13,ACKR4,ACLY,ADAMTS19,ADD3,ADGRB3,AFF3,AKR1B10,ALDH1L2,AMHR2,AMMECR1,ANTXR2,ARHGAP11A,ARHGAP20,ARHGAP8/PRR5-ARHGAP8,ASPM,ATAD2,ATAD5,ATM,ATP7B,ATR,B3GALT2,BACE2,BACH2,BOC,BRCA1,BRCA2,BRIP1,C2,C5,CA11,CACNA1E,CACNA1H,CARMIL3,CCDC18,CCDC9B,CDK5RAP2,CENPE,CENPF,CEP250,CHST15,CIB2,CIITA,CKAP5,CNTNAP5,COL20A1,COL27A1,COL28A1,COPZ2,CREB3L4,CRYBG3,CTNNA3,CTSF,CUBN,CXCL14,CYP1B1,DIAPH3,DLL1,DNAH2,DN…
Tissue Morphology	Quantity of cells	5.43e-10		0.919	114	ACKR4,ACOT7,ADD3,AMBP,ANG,ANGPTL7,ANTXR2,ASPM,ATM,BACH2,BANK1,BOC,BRCA1,BRCA2,C5,CACNA1E,CAMK2A,CD226,Cd24a,Cd59a,CD74,CHRNA1,CHST15,CIITA,CPB2,CREB3L4,CXCL14,DAZ2,DIAPH3,DLK1,DLL1,DNMT1,DOK1,E2F2,EFNA3,EGF,EPHA7,FANCD2,FANCI,FOXF2,FST,GAL,GDNF,GFAP,GLB1L2,GLIS3,GRID2,HAND1,HEXB,HLA-A,HLA-DMA,HLA-DQA1,HLA-DQB1,HOXA3,HTR2B,HTR4,HYAL2,IAPP,IGFBP3,IL5RA,ISL1,ITPR2,KLHDC8A,KLK3,KLRC1,LIPG,LMNB1,MKI67…
Organismal Injury and Abnormalities,Respiratory Disease	Lung lesion	5.66e-10		0.225	214	ABCA13,ABHD3,ACLY,ADAMTS17,ADD3,ADGRB3,AFF3,AKR1B10,ALDH1L2,AMBP,AMMECR1,ANGPTL7,ANTXR2,ARHGAP8/PRR5-ARHGAP8,ASPM,ATAD2,ATAD5,ATM,ATR,AZIN2,BACE2,BACH2,BOC,BRCA1,BRCA2,BRIP1,C5,CA11,CACNA1E,CALB2,CARMIL3,CCDC9B,CD226,Cd59a,CD74,CENPE,CENPF,CEP250,CFAP45,CGREF1,CHGA,CHRM1,CHRNB4,CHST15,CIITA,CNN3,CNTNAP5,COL23A1,COL27A1,COL28A1,COLEC10,COPZ2,CPB2,CPE,CRYBG3,CTNNA3,CTXN3,CUBN,CXCL14,CYP1B1,DIAPH3,D…
Organismal Development	Morphology of body cavity	6.55e-10			100	AKR1B10,AMBP,AMHR2,ANTXR2,ATM,ATP7B,AZGP1,BANK1,BRCA1,BRCA2,C5,CACNA1H,CACNA2D3,CCN3,CD226,Cd24a,CHGA,CHRNB4,CIITA,CTNNA3,CXCL14,DAZ2,DLK1,DNMT1,DOK1,E2F2,EDN2,EFNA5,EGF,ETV5,FANCD2,FOXF2,FST,FZD1,G0S2,GAL,Gcg,GDNF,GLIS3,GUCY1B1,H1-3,H1f4,HAND1,HEXB,HLA-DQA1,HLA-DQB1,HOXA3,HTR2B,HYAL3,IAPP,IGFBP3,IL5RA,ISL1,KCNE2,KCNJ8,KLK3,LMNB1,MUC2,MYB,MYH7,NKX3-2,NPR3,NR4A1,NRG4,NUPR1,OBSCN,PCSK1,PLAGL1,POU2F…
Cancer,Hematological Disease,Organismal Injury and Abnormalities	Neoplasia of blood cells	6.79e-10	Increased	2.193	180	ABCA13,ACLY,ADAMTS17,ADAMTS19,ADD3,ADGRB3,AFF3,AMMECR1,ANTXR2,ARHGAP11A,ARHGAP24,ARMH4,ASPM,ATAD5,ATM,ATP6V0A4,ATP8B4,ATR,BACH2,BRCA1,BRCA2,BRIP1,C5,CACNA1E,CACNA1H,CCDC18,CCDC9B,CD226,CD74,CENPE,CENPF,CEP250,CHGA,CHGB,CHRM1,CHST15,CIITA,CNTNAP5,COL20A1,COL23A1,COL27A1,COPZ2,CUBN,CXCL14,CXXC5,CYP1B1,DLK1,DLL1,DNAH2,DNMT1,DOCK6,DOK1,DPYD,E2F2,E2F8,ECHDC3,EEPD1,EGF,ENPP1,EP400,EPDR1,ERCC6L,ETV5,F5,…
Cancer,Organismal Injury and Abnormalities	Lymphohematopoietic cancer	7.06e-10	Increased	2.014	186	ABCA13,ACLY,ADAMTS17,ADAMTS19,ADD3,ADGRB3,AFF3,AMMECR1,ANTXR2,ARHGAP11A,ARHGAP20,ARHGAP24,ARMH4,ASPM,ATAD5,ATM,ATP6V0A4,ATP8B4,ATR,BACH2,BRCA1,BRCA2,BRIP1,C5,CACNA1E,CACNA1H,CAMK2A,CCDC18,CCDC9B,CD226,CD74,CENPE,CENPF,CEP250,CHGA,CHGB,CHRM1,CHST15,CIITA,CNTNAP5,COL20A1,COL23A1,COL27A1,COPZ2,CUBN,CXCL14,CXXC5,CYP1B1,DLK1,DLL1,DNAH2,DNMT1,DOCK6,DOK1,DPYD,E2F2,E2F8,ECHDC3,EEPD1,EGF,ENPP1,EP400,EPDR1…
Neurological Disease,Organismal Injury and Abnormalities	Movement Disorders	7.29e-10		-0.227	85	ADD3,ATM,ATP7B,ATR,C5,CA11,CACNA1E,CACNA1H,CACNA2D3,CAMK2A,CD74,CHGA,CHGB,CHRM1,CHRNA1,CHRNB4,CIITA,CPB2,CPE,CTNNA3,CTSF,DAB1,DBP,DIXDC1,DLK1,DNMT1,DPYD,ETV5,FST,GDNF,GFAP,GPD1,GRID2,GRIN3A,GUCY1B1,HEXB,HLA-DQA1,HLA-DQB1,HLA-DRB5,HTR2B,HTR4,KANK4,KCNIP1,KCNIP2,KCNIP4,KCNK2,KIF14,KLHL13,KLRC1,MTCL1,MYBPC1,MYH7,MYO7A,NR2E3,NR4A1,NREP,PCSK1,PDE4B,PLP1,PPP2R2B,PRNP,PSMB9,RAD51,RBP4,S1PR3,Scd2,SCLY,SC…
Cancer,Organismal Injury and Abnormalities	Lymphohematopoietic neoplasia	7.83e-10		1.535	188	ABCA13,ACLY,ADAMTS17,ADAMTS19,ADD3,ADGRB3,AFF3,AMMECR1,ANTXR2,ARHGAP11A,ARHGAP20,ARHGAP24,ARMH4,ASPM,ATAD5,ATM,ATP6V0A4,ATP8B4,ATR,BACH2,BRCA1,BRCA2,BRIP1,C5,CACNA1E,CACNA1H,CAMK2A,CCDC18,CCDC9B,CD226,CD74,CENPE,CENPF,CEP250,CHGA,CHGB,CHRM1,CHST15,CIITA,CNTNAP5,COL20A1,COL23A1,COL27A1,COPZ2,CUBN,CXCL14,CXXC5,CYP1B1,DLK1,DLL1,DNAH2,DNMT1,DOCK6,DOK1,DPYD,E2F2,E2F8,ECHDC3,EEPD1,EGF,ENPP1,EP400,EPDR1…
Cancer,Endocrine System Disorders,Organismal Injury and Abnormalities,Reproductive System Disease	Gonadal tumor	7.85e-10		0.894	109	ABCA13,ADAMTS19,ADGRB3,AFF3,ALDH1L2,AMHR2,ANG,ARHGAP8/PRR5-ARHGAP8,ASPM,ATAD2,ATM,ATP8B4,ATR,AZGP1,BRCA1,BRCA2,BRIP1,C5,CACNA1E,CACNA2D3,CALB2,CD74,CENPE,CIITA,CNTNAP5,COL20A1,COL23A1,COL28A1,CPB2,CPE,CUBN,CXCL14,CXXC5,CYP1B1,DLL1,DNAH2,DNMT1,E2F2,E2F8,EGF,EP400,EPDR1,ERICH5,FANCD2,FOXO6,GDNF,GEN1,GLB1L2,GSTM5,GUCY1B1,HLA-DQA1,HPSE2,HTR4,HYAL2,IGFBP3,INSRR,KIF15,KNTC1,LPO,LRBA,MKI67,MREG,MYO3A,MY…
Cancer,Organismal Injury and Abnormalities,Reproductive System Disease	Uterine cancer	8.91e-10			205	ABCA13,ADAMTS19,ADD3,ADGRB3,AFF3,ALDH1L2,AMMECR1,ANTXR2,ARHGAP24,ARMCX6,ASPM,ATAD2,ATAD5,ATM,ATP6V0A4,ATP7B,ATP8B4,ATR,B4GALT4,BANK1,BRCA1,BRCA2,BRIP1,C2,CACNA1E,CACNA2D3,CALB2,CARMIL3,CCDC18,CDK5RAP2,CENPE,CENPF,CFAP45,CHRNA1,CHRNB4,CHST15,CIB2,CIITA,CKAP5,CLSTN3,CNTNAP5,COL28A1,CPB2,CRYBG3,CTNNA3,CTSF,CUBN,CXCL14,CYP1B1,DAB1,DBP,DIAPH3,DIXDC1,DLK1,DLL1,DNAH2,DNMT1,DPP10,DPYD,DUSP26,E2F8,EGF,ENP…
Cancer,Hematological Disease,Immunological Disease,Organismal Injury and Abnormalities	B-cell neoplasm	9.35e-10			111	ABCA13,ACLY,ADAMTS19,ADD3,ADGRB3,AFF3,ANTXR2,ASPM,ATM,ATP8B4,ATR,BACH2,BRCA1,BRCA2,BRIP1,CD226,CD74,CENPE,CENPF,CEP250,CHGA,CHST15,CIITA,CNTNAP5,COL20A1,COL27A1,CUBN,CXXC5,DNMT1,DOK1,DPYD,E2F2,E2F8,EGF,ENPP1,EP400,ERCC6L,F5,FANCD2,FANCI,FIGNL1,FZD10,GFAP,GLB1L2,GLIS3,GPD1,GRID2,HFM1,HLA-A,HLA-DQA1,IGFBP3,INSRR,IRGC,ITPR2,KLHL13,KLK3,LIPG,LMNB1,LRBA,MEGF10,MEIS3,MKI67,MSC,MYB,NCAPD2,NCAPG2,NPY2R,N…
Organismal Development,Organismal Injury and Abnormalities	Abnormal morphology of head	9.63e-10			65	ASPM,ATAD5,ATM,BOC,BRCA1,BRIP1,CAMK2A,CCN3,CDK5RAP2,CHRM1,CHRNB4,CLPS,CLSTN3,CXXC5,CYP1B1,DAB1,DLK1,DLL1,EFNA3,EFNA5,EGF,ELMOD1,ENHO,EPHA7,ESCO2,FIGNL1,FOXF2,FST,GAL,GPR37L1,GRID2,HAND1,HEXB,HOXA3,HYAL2,ISL1,KIF14,KIFC2,LMNB1,MAB21L2,Mt3,MYO7A,NKX3-2,NPR3,NPY2R,NR2E3,PACSIN1,PLP1,POLE,POMGNT2,POU2F3,PRNP,RAD51,RBP4,ROR2,RPGRIP1L,S1PR3,SETBP1,SHANK1,SHH,SLC1A4,SPTBN4,SSTR1,STK38L,WFIKKN2
Cancer,Organismal Injury and Abnormalities	Hematological or lymphatic system tumor	1.25e-09		1.545	188	ABCA13,ACLY,ADAMTS17,ADAMTS19,ADD3,ADGRB3,AFF3,AMMECR1,ANTXR2,ARHGAP11A,ARHGAP20,ARHGAP24,ARMH4,ASPM,ATAD5,ATM,ATP6V0A4,ATP8B4,ATR,BACH2,BRCA1,BRCA2,BRIP1,C5,CACNA1E,CACNA1H,CAMK2A,CCDC18,CCDC9B,CD226,CD74,CENPE,CENPF,CEP250,CHGA,CHGB,CHRM1,CHST15,CIITA,CNTNAP5,COL20A1,COL23A1,COL27A1,COPZ2,CUBN,CXCL14,CXXC5,CYP1B1,DLK1,DLL1,DNAH2,DNMT1,DOCK6,DOK1,DPYD,E2F2,E2F8,ECHDC3,EEPD1,EGF,ENPP1,EP400,EPDR1…
Organismal Development,Organismal Injury and Abnormalities	Abnormal morphology of abdomen	1.28e-09			64	AKR1B10,AMBP,AMHR2,ANTXR2,ATM,ATP7B,AZGP1,BANK1,BRCA1,BRCA2,CCN3,Cd24a,CHGB,CHRNB4,DAZ2,DLK1,DNMT1,DOK1,E2F2,EDN2,EFNA5,EGF,ETV5,FOXF2,FZD1,GAL,GDNF,GLIS3,GUCY1B1,HEXB,HLA-DQB1,HOXA3,HOXD9,IGFBP3,IL5RA,ISL1,KCNE2,KLK3,MUC2,MYB,NKX3-2,NUPR1,PCSK1,PLAGL1,POLE,PRF1,PROC,PTPRN2,PTPRO,RAPGEF3,ROR2,RPGRIP1L,S1PR3,SHH,SLC7A9,SLIT2,SPDEF,SPHK1,SPIB,SRPX,SST,SSTR2,TFF2,WNT11
Organismal Injury and Abnormalities	Acute disease	1.44e-09		0.602	132	ABCA13,ACLY,ADAMTS19,ADD3,ADGRB3,AFF3,AMBP,AMMECR1,Ang4,ARHGAP24,ATM,ATP6V0A4,ATP8B4,ATR,AZGP1,BRCA1,BRCA2,BRIP1,C5,CACNA1E,CACNA1H,CACNA2D3,CCDC18,CCDC9B,CD74,CENPE,CENPF,CHGB,CHRM1,CHRNA1,CHRNB4,CHST15,CIITA,CNTNAP5,CUBN,CXXC5,DLK1,DLL1,DNAH2,DNMT1,E2F8,ECHDC3,ENPP1,EP400,EPDR1,ETV5,F5,FANCD2,FANCI,FOXF2,FZD10,GEN1,GFAP,GLB1L2,GRID2,GRIN3A,GUCY1B1,HABP2,HEXB,HFM1,HLA-A,HLA-DQA1,HLA-DQB1,HTR2B,I…
Organismal Injury and Abnormalities,Reproductive System Disease	Abnormality of endometrium	1.46e-09			199	ABCA13,ABHD3,ADAMTS19,ADD3,ADGRB3,AFF3,ALDH1L2,AMMECR1,ANTXR2,ARHGAP24,ARMCX6,ASPM,ATAD2,ATAD5,ATM,ATP6V0A4,ATP7B,ATP8B4,ATR,B4GALT4,BACH2,BANK1,BRCA1,BRCA2,C2,CACNA1E,CACNA2D3,CARMIL3,CCDC18,CDK5RAP2,CENPE,CENPF,CFAP45,CHRNA1,CHRNB4,CHST15,CIB2,CIITA,CKAP5,CLSTN3,CNTNAP5,COL28A1,CPB2,CRYBG3,CTNNA3,CUBN,CYP1B1,DAB1,DBP,DIAPH3,DIXDC1,DLK1,DLL1,DNMT1,DPP10,DPYD,DUSP26,E2F8,EGF,ENPP1,EP400,EPDR1,EPH…
Cancer,Hematological Disease,Organismal Injury and Abnormalities	Hematologic cancer	1.66e-09	Increased	2.252	184	ABCA13,ACLY,ADAMTS17,ADAMTS19,ADD3,ADGRB3,AFF3,AMMECR1,ANTXR2,ARHGAP11A,ARHGAP20,ARHGAP24,ARMH4,ASPM,ATAD5,ATM,ATP6V0A4,ATP8B4,ATR,BACH2,BRCA1,BRCA2,BRIP1,C5,CACNA1E,CACNA1H,CAMK2A,CCDC18,CCDC9B,CD226,CD74,CENPE,CENPF,CEP250,CHGA,CHGB,CHRM1,CHST15,CIITA,CNTNAP5,COL20A1,COL23A1,COL27A1,COPZ2,CUBN,CXCL14,CXXC5,CYP1B1,DLK1,DLL1,DNAH2,DNMT1,DOCK6,DOK1,DPYD,E2F2,E2F8,ECHDC3,EEPD1,EGF,ENPP1,EP400,EPDR1…
Cancer,Endocrine System Disorders,Organismal Injury and Abnormalities	Extrapancreatic neuroendocrine tumor	1.81e-09			146	ABCA13,ADAMTS17,ADD3,ADGRB3,AFF3,ALDH1L2,AMMECR1,ANGPTL7,ANTXR2,ARHGAP8/PRR5-ARHGAP8,ASPM,ATAD2,ATM,AZIN2,BOC,BRCA1,BRCA2,BRIP1,CA11,CACNA1E,CACNA1H,CACNA2D3,CAMK2A,CCDC9B,CD226,CD74,CENPE,CENPF,CEP250,CFAP45,CHGA,CNTNAP5,COL27A1,COL28A1,COLEC10,COPZ2,CREB3L4,CRYBG3,CTNNA3,CUBN,DIAPH3,DLL1,DNAH2,DOCK6,DPP10,ECHDC3,ENPP1,EP400,EPDR1,EPHA7,ERCC6L,ESCO2,F5,FANCD2,FIGNL1,GAL,GFAP,GRIK5,GRIN3A,GSTM5,G…
Cancer,Hematological Disease,Organismal Injury and Abnormalities	Hematopoietic neoplasm	1.95e-09		1.765	186	ABCA13,ACLY,ADAMTS17,ADAMTS19,ADD3,ADGRB3,AFF3,AMMECR1,ANTXR2,ARHGAP11A,ARHGAP20,ARHGAP24,ARMH4,ASPM,ATAD5,ATM,ATP6V0A4,ATP8B4,ATR,BACH2,BRCA1,BRCA2,BRIP1,C5,CACNA1E,CACNA1H,CAMK2A,CCDC18,CCDC9B,CD226,CD74,CENPE,CENPF,CEP250,CHGA,CHGB,CHRM1,CHST15,CIITA,CNTNAP5,COL20A1,COL23A1,COL27A1,COPZ2,CUBN,CXCL14,CXXC5,CYP1B1,DLK1,DLL1,DNAH2,DNMT1,DOCK6,DOK1,DPYD,E2F2,E2F8,ECHDC3,EEPD1,EGF,ENPP1,EP400,EPDR1…
Cancer,Endocrine System Disorders,Organismal Injury and Abnormalities,Reproductive System Disease	Ovarian tumor	1.96e-09		1.387	104	ABCA13,ADAMTS19,ADGRB3,AFF3,ALDH1L2,ANG,ARHGAP8/PRR5-ARHGAP8,ASPM,ATAD2,ATM,ATP8B4,ATR,AZGP1,BRCA1,BRCA2,BRIP1,C5,CACNA1E,CACNA2D3,CALB2,CD74,CENPE,CNTNAP5,COL20A1,COL23A1,COL28A1,CPB2,CPE,CUBN,CXCL14,CXXC5,CYP1B1,DLL1,DNAH2,DNMT1,E2F2,E2F8,EGF,EP400,EPDR1,ERICH5,FANCD2,FOXO6,GEN1,GLB1L2,GSTM5,GUCY1B1,HPSE2,HTR4,HYAL2,IGFBP3,INSRR,KIF15,KNTC1,LPO,LRBA,MKI67,MYO3A,MYO7A,NOD1,NPC1L1,NUP205,NUPR1,OB…
Cancer,Organismal Injury and Abnormalities	Neoplasia of cells	1.98e-09	Increased	2.004	255	ABCA13,ACLY,ADAMTS17,ADAMTS19,ADD3,ADGRB3,AFF3,AMMECR1,ANG,ANGPTL7,ANTXR2,ARHGAP11A,ARHGAP24,ARMH4,ASPM,ATAD2,ATAD5,ATM,ATP6V0A4,ATP8B4,ATR,AZIN2,BACH2,BAMBI,BRCA1,BRCA2,BRIP1,C5,CA11,CACNA1E,CACNA1H,CALB2,CARMIL3,CCDC18,CCDC9B,CCN3,CD226,CD74,CDK5RAP2,CENPE,CENPF,CEP250,CHGA,CHGB,CHRM1,CHRNA1,CHST15,CIITA,CNTNAP5,COL20A1,COL23A1,COL27A1,COL9A3,COPZ2,CPB2,CREB3L4,CTNNA3,CTSF,CUBN,CXCL14,CXXC5,CYP…
Cancer,Endocrine System Disorders,Organismal Injury and Abnormalities,Reproductive System Disease	Ovarian cancer	2.04e-09			102	ABCA13,ADAMTS19,ADGRB3,AFF3,ALDH1L2,ANG,ARHGAP8/PRR5-ARHGAP8,ASPM,ATAD2,ATM,ATP8B4,ATR,AZGP1,BRCA1,BRCA2,BRIP1,C5,CACNA1E,CACNA2D3,CALB2,CD74,CENPE,CNTNAP5,COL20A1,COL23A1,COL28A1,CPB2,CPE,CUBN,CXCL14,CXXC5,DLL1,DNAH2,DNMT1,E2F2,E2F8,EGF,EP400,EPDR1,ERICH5,FANCD2,FOXO6,GEN1,GLB1L2,GSTM5,GUCY1B1,HPSE2,HTR4,HYAL2,IGFBP3,INSRR,KIF15,KNTC1,LPO,LRBA,MKI67,MYO3A,MYO7A,NOD1,NPC1L1,NUP205,NUPR1,OBSCN,PDE…
Cancer,Organismal Injury and Abnormalities	Connective or soft tissue tumor	2.17e-09		1.63	110	ADAMTS17,ADAMTS19,AMHR2,ANG,ANTXR2,ASPM,ATM,ATP6V0A4,ATR,BRCA1,BRCA2,CACNA1H,CALB2,CARMIL3,CENPE,CENPF,CHRNA1,CIB2,CIITA,CNTNAP5,COL23A1,COL27A1,COL9A3,COPZ2,CPE,CTNNA3,CXCL14,CYP1B1,DIAPH3,DLK1,DOCK6,DOK1,DPYD,E2F2,EEPD1,EFNA3,EGF,EPDR1,ETV5,FADS6,FZD1,FZD10,GDNF,GRIN3A,HGFAC,HLA-A,HLA-DQA1,HTR4,IGFBP3,INSRR,INTS1,KLRC1,MEST,MINAR1,MKI67,MUC6,MYL6B,MYO3A,NCAPD2,NKX3-2,NOD1,NPC1L1,NR2E3,NR4A1,OBS…
Organismal Injury and Abnormalities,Reproductive System Disease	Abnormal growth in endometrium	2.35e-09			194	ABCA13,ADAMTS19,ADD3,ADGRB3,AFF3,ALDH1L2,AMMECR1,ANTXR2,ARHGAP24,ARMCX6,ASPM,ATAD2,ATAD5,ATM,ATP6V0A4,ATP7B,ATP8B4,ATR,B4GALT4,BANK1,BRCA1,BRCA2,C2,CACNA1E,CACNA2D3,CARMIL3,CCDC18,CDK5RAP2,CENPE,CENPF,CFAP45,CHRNA1,CHRNB4,CHST15,CIB2,CIITA,CKAP5,CLSTN3,CNTNAP5,COL28A1,CPB2,CRYBG3,CTNNA3,CUBN,CYP1B1,DAB1,DBP,DIAPH3,DIXDC1,DLK1,DLL1,DNMT1,DPP10,DPYD,DUSP26,E2F8,EGF,ENPP1,EP400,EPDR1,EPHA7,ERCC6L,ER…
Cancer,Organismal Injury and Abnormalities	Ductal carcinoma	2.44e-09		0.927	156	ABCA13,ACLY,ADAMTS17,ADAMTS19,ADGRB3,AMBP,AMHR2,ANTXR2,ARHGAP20,ARHGAP8/PRR5-ARHGAP8,ASPM,ATAD5,ATM,ATP7B,ATP8B4,ATR,AZGP1,B3GALT2,BACE2,BANK1,BOC,BRCA1,BRCA2,BRIP1,C5,CACNA1E,CACNA1H,CAMK2A,CCN3,CENPE,CENPF,CEP250,CHGA,CIB2,CIITA,CKAP5,COL23A1,CPB2,CREB3L4,CRYBG3,CTNNA3,CUBN,CXCL14,DIAPH3,DNAH2,DOCK6,DPYD,E2F2,EGF,ELMOD1,ENPP1,EP400,EPDR1,EPHA7,ERCC6L,ERICH5,ESCO2,ETV5,F5,FADS6,FANCD2,FANCI,FBXO…
Cancer,Organismal Injury and Abnormalities,Reproductive System Disease	Endometrial cancer	2.6e-09			193	ABCA13,ADAMTS19,ADD3,ADGRB3,AFF3,ALDH1L2,AMMECR1,ANTXR2,ARHGAP24,ARMCX6,ASPM,ATAD2,ATAD5,ATM,ATP6V0A4,ATP7B,ATP8B4,ATR,B4GALT4,BANK1,BRCA1,BRCA2,C2,CACNA1E,CACNA2D3,CARMIL3,CCDC18,CDK5RAP2,CENPE,CENPF,CFAP45,CHRNA1,CHRNB4,CHST15,CIB2,CIITA,CKAP5,CLSTN3,CNTNAP5,COL28A1,CPB2,CRYBG3,CTNNA3,CUBN,CYP1B1,DAB1,DBP,DIAPH3,DIXDC1,DLK1,DLL1,DNMT1,DPP10,DPYD,DUSP26,E2F8,EGF,ENPP1,EP400,EPDR1,EPHA7,ERCC6L,ER…
Cancer,Organismal Injury and Abnormalities,Reproductive System Disease	Female genital tract adenocarcinoma	2.64e-09			207	ABCA13,ADAMTS19,ADD3,ADGRB3,AFF3,ALDH1L2,AMMECR1,ARHGAP24,ARHGAP8/PRR5-ARHGAP8,ARMCX6,ASPM,ATAD2,ATAD5,ATM,ATP6V0A4,ATP7B,ATP8B4,ATR,AZGP1,B4GALT4,BANK1,BRCA1,BRCA2,BRIP1,C2,C5,CACNA1E,CACNA2D3,CALB2,CARMIL3,CCDC18,CDK5RAP2,CENPE,CENPF,CFAP45,CHRNA1,CHRNB4,CHST15,CIITA,CKAP5,CLSTN3,CNTNAP5,COL20A1,COL23A1,COL28A1,CPB2,CPE,CRYBG3,CTNNA3,CUBN,CXCL14,CXXC5,DAB1,DBP,DIAPH3,DLL1,DNAH2,DNMT1,DPP10,DUSP…
Cancer,Gastrointestinal Disease,Organismal Injury and Abnormalities	Colorectal cancer	2.73e-09		-0.436	232	ABCA13,ACKR4,ACLY,ACOT7,ADAMTS19,ADD3,ADGRB3,AFF3,AKR1B10,ALDH1L2,AMHR2,AMMECR1,ANTXR2,ARHGAP11A,ARHGAP20,ARHGAP8/PRR5-ARHGAP8,ASPM,ATAD2,ATAD5,ATM,ATP7B,ATR,B3GALT2,BACE2,BACH2,BOC,BRCA1,BRCA2,BRIP1,C2,C5,CA11,CACNA1E,CACNA1H,CARMIL3,CCDC18,CCDC9B,CDK5RAP2,CENPE,CENPF,CEP250,CGREF1,CHST15,CIB2,CIITA,CKAP5,CNTNAP5,COL20A1,COL27A1,COL28A1,COPZ2,CREB3L4,CRYBG3,CTNNA3,CTSF,CUBN,CXCL14,CYP1B1,DIAPH3,…
Gastrointestinal Disease,Organismal Injury and Abnormalities	Benign oral disorder	2.82e-09			47	ATAD5,BOC,BRCA1,BRIP1,C5,CACNA1E,CACNA2D3,CHRM1,CHRNA1,CLPS,DLL1,DNMT1,E2F2,EFNA5,EGF,ESCO2,ETNK2,ETV5,FIGNL1,FOXF2,FST,G0S2,GRIN3A,HEXB,HILPDA,HLA-A,HLA-DQA1,HOXA3,HYAL2,HYAL3,KIFC2,LORICRIN,MKI67,MYBPC1,NOD1,PDE4B,POLE,PRF1,RAD51,ROR2,RPGRIP1L,SETBP1,SHH,TAP2,TNFSF10,TUBB4A,WFIKKN2
Cancer	Cell transformation	3.1e-09	Increased	2.223	256	ABCA13,ACLY,ADAMTS17,ADAMTS19,ADD3,ADGRB3,AFF3,AMMECR1,ANG,ANGPTL7,ANTXR2,ARHGAP11A,ARHGAP24,ARMH4,ASPM,ATAD2,ATAD5,ATM,ATP6V0A4,ATP8B4,ATR,AZIN2,BACH2,BAMBI,BRCA1,BRCA2,BRIP1,C5,CA11,CACNA1E,CACNA1H,CALB2,CARMIL3,CCDC18,CCDC9B,CCN3,CD226,CD74,CDK5RAP2,CENPE,CENPF,CEP250,CHGA,CHGB,CHRM1,CHRNA1,CHST15,CIITA,CNTNAP5,COL20A1,COL23A1,COL27A1,COL9A3,COPZ2,CPB2,CREB3L4,CTNNA3,CTSF,CUBN,CXCL14,CXXC5,CYP…
Cancer,Organismal Injury and Abnormalities,Reproductive System Disease	Female genital carcinoma	3.12e-09			215	ABCA13,ADAMTS19,ADD3,ADGRB3,AFF3,ALDH1L2,AMMECR1,ARHGAP24,ARHGAP8/PRR5-ARHGAP8,ARMCX6,ASPM,ATAD2,ATAD5,ATM,ATP6V0A4,ATP7B,ATP8B4,ATR,AZGP1,B4GALT4,BANK1,BRCA1,BRCA2,BRIP1,C2,C5,CACNA1E,CACNA2D3,CALB2,CARMIL3,CCDC18,CDK5RAP2,CENPE,CENPF,CFAP45,CHRNA1,CHRNB4,CHST15,CIITA,CKAP5,CLSTN3,CNTNAP5,COL20A1,COL23A1,COL28A1,CPB2,CPE,CRYBG3,CTNNA3,CTSF,CUBN,CXCL14,CXXC5,DAB1,DBP,DIAPH3,DLL1,DNAH2,DNMT1,DPP10…
Molecular Transport	Transport of molecule	3.17e-09	Increased	2.871	93	ABCA13,ACLY,ANG,ATM,ATP6V0A4,ATP7B,BACE2,BRCA1,CACNA1E,CACNA1H,CACNA2D3,CAMK2A,CD74,CENPF,CHGA,CHRM1,CHRNA1,CHRNB4,CKAP5,CPE,CUBN,EDN2,EEPD1,EGF,ENPP1,FST,GAL,GDNF,GFAP,GRIK5,GRIN3A,GUCY1B1,GUK1,HILPDA,HLA-A,HLA-DMA,HTR2B,HYAL2,ITPR2,KCNE2,KCNG2,KCNH3,KCNIP2,KCNJ8,KCNK2,LIPG,LRRC55,MGARP,Mt3,MYB,MYO7A,NEO1,NPC1L1,NPR3,NPY2R,NR4A1,NUP155,NUP205,NUP214,PAM,PLD2,PPP2R2B,PRF1,PRNP,PTPRN2,RAMP1,RAPGEF…
Cancer,Gastrointestinal Disease,Organismal Injury and Abnormalities	Gastroesophageal adenocarcinoma	3.25e-09			124	ABCA13,ABHD3,ADD3,ADGRB3,AFF3,AMHR2,ANTXR2,ARHGAP20,ASPM,ATM,ATP6V0A4,ATP8B4,ATR,AZGP1,BACE2,BANK1,BOC,BRCA1,BRCA2,CACNA1E,CACNA1H,CACNA2D3,CCDC18,CDK5RAP2,CENPF,CEP250,CHGA,CHGB,CHRNA1,CHRNB4,CIITA,CNTNAP5,COL9A3,COPZ2,CPE,CUBN,DAB1,DNAH2,DNMT1,DOK1,DPYD,E2F8,ELMOD1,EP400,EPDR1,EPHA7,ETNK2,ETV5,F5,FZD10,FZD8,GFAP,GREB1L,GRID2,HDAC11,HFM1,HGFAC,HLA-DQA1,HOXA3,IAPP,INSRR,ITPR2,KANK4,KCNE2,KCNG2,KC…
Cancer,Dermatological Diseases and Conditions,Organismal Injury and Abnormalities	Skin carcinoma	3.56e-09			147	ABCA13,ACLY,ADGRB3,AFF3,ALDH1L2,ANTXR2,ARHGAP20,ARHGAP24,ARHGAP8/PRR5-ARHGAP8,ASPM,ATM,ATP7B,ATP8B4,ATR,BACH2,BANK1,BRCA1,BRCA2,BRIP1,C2,CACNA1E,CACNA1H,CHGB,CHRNA1,CHST15,CKAP5,CLSTN3,CNTNAP5,COL20A1,COL27A1,COL28A1,COLEC10,CRYBG3,CTNNA3,CUBN,DNAH2,DNMT1,DPP10,DPYD,DUSP26,EGF,ENPP1,EP400,EPDR1,EPHA7,ERICH5,F5,FANCD2,FZD10,GLIS3,GPD1,GREB1L,GRID2,GRIK5,GRIN3A,GUCY1B1,HABP2,HLA-A,HLA-DMA,HLA-DMB,H…
Cancer,Hematological Disease,Immunological Disease,Organismal Injury and Abnormalities	B cell cancer	3.65e-09			103	ABCA13,ACLY,ADD3,ADGRB3,AFF3,ANTXR2,ASPM,ATM,ATP8B4,ATR,BACH2,BRCA1,BRCA2,BRIP1,CD226,CD74,CENPE,CENPF,CEP250,CHGA,CHST15,CIITA,CNTNAP5,COL20A1,COL27A1,CUBN,CXXC5,DNMT1,DOK1,DPYD,E2F2,E2F8,EGF,ENPP1,EP400,ERCC6L,F5,FANCD2,FANCI,FIGNL1,FZD10,GFAP,GLB1L2,GLIS3,GPD1,GRID2,HFM1,HLA-A,HLA-DQA1,IGFBP3,INSRR,IRGC,ITPR2,KLK3,LIPG,LMNB1,LRBA,MEIS3,MKI67,MSC,MYB,NCAPD2,NCAPG2,NPY2R,NREP,NUP205,NUP214,P4HA2…
Endocrine System Disorders,Gastrointestinal Disease,Organismal Injury and Abnormalities	Pancreatic mass	3.96e-09		-0.254	139	ACLY,ADAMTS17,ADAMTS19,ADGRB3,AFF3,ARHGAP20,ARHGAP8/PRR5-ARHGAP8,ASPM,ATM,ATP7B,ATR,AZGP1,B3GALT2,BACE2,BACH2,BOC,BRCA1,BRCA2,BRIP1,C5,CACNA1E,CACNA1H,CAMK2A,CCDC9B,CCN3,CD74,CENPF,CHGA,CHRM1,CIB2,CIITA,CKAP5,CPB2,CREB3L4,CTNNA3,CUBN,CXCL14,DIAPH3,DNAH2,DOCK6,DPYD,ECHDC3,ELMOD1,EP400,EPHA7,ERICH5,ETV5,F5,FADS6,FANCI,FIGNL1,GFAP,GLB1L2,GLIS3,GRID2,GRIK5,GRIN3A,GUK1,HABP2,HAND1,HOXD8,HPD,HTR2B,HYAL…
Cancer,Hematological Disease,Organismal Injury and Abnormalities	Mature lymphocytic neoplasm	5.26e-09			115	ABCA13,ADAMTS19,ADD3,ADGRB3,ANTXR2,ARHGAP11A,ARMH4,ASPM,ATAD5,ATM,ATR,BACH2,BRCA1,BRCA2,BRIP1,CACNA1E,CACNA1H,CCDC9B,CD226,CD74,CEP250,CHGA,CHST15,CIITA,CNTNAP5,COL20A1,COL23A1,COL27A1,COPZ2,CUBN,CXCL14,CXXC5,DLL1,DNMT1,DOCK6,DOK1,DPYD,E2F2,EEPD1,EGF,ENPP1,EP400,EPDR1,FANCD2,FANCI,FGF11,FZD1,GFAP,GLB1L2,GLIS3,GPD1,HDAC11,HFM1,HLA-A,HLA-DQA1,HLA-DRB5,HYAL3,IGFBP3,ITPR2,KIFC2,KLHDC8A,KLHL13,KLK3,KL…
Cancer,Hematological Disease,Organismal Injury and Abnormalities	Myeloid or lymphoid neoplasm	5.45e-09	Increased	2.193	183	ABCA13,ACLY,ADAMTS17,ADAMTS19,ADD3,ADGRB3,AFF3,AMMECR1,ANTXR2,ARHGAP11A,ARHGAP20,ARHGAP24,ARMH4,ASPM,ATAD5,ATM,ATP6V0A4,ATP8B4,ATR,BACH2,BRCA1,BRCA2,BRIP1,CACNA1E,CACNA1H,CAMK2A,CCDC18,CCDC9B,CD226,CD74,CENPE,CENPF,CEP250,CHGA,CHGB,CHRM1,CHST15,CIITA,CNTNAP5,COL20A1,COL23A1,COL27A1,COPZ2,CUBN,CXCL14,CXXC5,CYP1B1,DLK1,DLL1,DNAH2,DNMT1,DOCK6,DOK1,DPYD,E2F2,E2F8,ECHDC3,EEPD1,EGF,ENPP1,EP400,EPDR1,ER…
Cancer,Organismal Injury and Abnormalities,Renal and Urological Disease	Bladder cancer	6.52e-09			99	ABCA13,AFF3,AKR1B10,AMHR2,ARHGAP11A,ASPM,ATAD2,ATAD5,ATM,ATR,AZIN2,BRCA1,BRCA2,CACNA1H,CACNA2D3,CARMIL3,CCDC9B,CENPF,CFAP45,CHRNA1,CHRNB4,CIITA,COLEC10,CREB3L4,CRYBG3,CTNNA3,DIAPH3,DOCK6,DPYD,E2F8,EGF,EP400,EPDR1,ETV5,F5,FANCD2,FIGNL1,FZD1,FZD8,GUCY1B1,HFM1,HILPDA,HLA-A,HLA-DQB1,HMCN2,IGFBP3,INSRR,INTS1,ITPR2,KANK4,KCNG2,KCNIP2,KCNK2,KIF14,KIF24,KLHDC8A,LRBA,MKI67,MUC6,NAALADL1,NUP155,NUP205,OBSC…
Cancer,Organismal Injury and Abnormalities,Reproductive System Disease	Mammary tumor	6.67e-09		-0.776	167	ABCA13,ADAMTS19,ADGRB3,AMHR2,ANG,ARHGAP20,ARHGAP8/PRR5-ARHGAP8,ASPM,ATAD2,ATAD5,ATM,ATP7B,ATR,AZIN2,BANK1,BRCA1,BRCA2,BRIP1,C2,C5,CACNA1E,CACNA1H,CAMK2A,CCN3,CDK5RAP2,CENPE,CENPF,CEP250,CHRM1,CKAP5,COL27A1,COL9A3,COPZ2,CPE,CRYBG3,CTNNA3,CTXN3,CUBN,CXCL14,CXXC5,DAB1,DIAPH3,DIXDC1,DLL1,DNMT1,DPYD,E2F2,E2F8,EGF,ENPP1,EP400,EPDR1,ERCC6L,ESCO2,ETNK2,F5,FADS1,FADS6,FANCD2,FANCI,FBXO36,FZD1,FZD8,G0S2,GE…
Endocrine System Disorders,Gastrointestinal Disease,Organismal Injury and Abnormalities	Pancreatic lesion	7.06e-09		-0.254	138	ACLY,ADAMTS17,ADAMTS19,ADGRB3,AFF3,ARHGAP20,ARHGAP8/PRR5-ARHGAP8,ASPM,ATM,ATP7B,ATR,AZGP1,B3GALT2,BACE2,BACH2,BOC,BRCA1,BRCA2,BRIP1,C5,CACNA1E,CACNA1H,CAMK2A,CCDC9B,CCN3,CD74,CENPF,CHGA,CHRM1,CIB2,CIITA,CKAP5,CPB2,CREB3L4,CTNNA3,CUBN,CXCL14,DIAPH3,DNAH2,DOCK6,DPYD,ECHDC3,ELMOD1,EP400,EPHA7,ERICH5,ETV5,F5,FADS6,FANCI,FIGNL1,GFAP,GLB1L2,GRID2,GRIK5,GRIN3A,GUK1,HABP2,HAND1,HOXD8,HPD,HTR2B,HYAL3,IAPP…
Cancer,Organismal Injury and Abnormalities	Cancer of head	7.32e-09			155	ABCA13,ACLY,ADAMTS17,ADD3,ADGRB3,AKR1B10,AMMECR1,ARHGAP20,ARHGAP24,ASPM,ATM,ATP6V0A4,ATP8B4,ATR,AZIN2,B4GALT4,BAMBI,BRCA1,BRCA2,BRIP1,BTN1A1,CA11,CACNA1E,CACNA1H,CALB2,CARMIL3,CDK5RAP2,CENPE,CEP250,CHRNA1,CKAP5,COL20A1,COL23A1,COL27A1,COL28A1,COPZ2,CRYBG3,CUBN,CXCL14,DLL1,DNAH2,DNMT1,DOCK6,DOK1,DPYD,E2F2,EFNA5,EGF,ENPP1,EP400,ETNK2,F5,FANCD2,FGF11,FOXF2,FOXO6,FST,FZD10,FZD8,GFAP,GPR37L1,GRIK5,GRI…
Cancer,Endocrine System Disorders,Organismal Injury and Abnormalities	Neuroendocrine tumor	7.69e-09			147	ABCA13,ADAMTS17,ADD3,ADGRB3,AFF3,ALDH1L2,AMMECR1,ANGPTL7,ANTXR2,ARHGAP8/PRR5-ARHGAP8,ASPM,ATAD2,ATM,AZIN2,BOC,BRCA1,BRCA2,BRIP1,CA11,CACNA1E,CACNA1H,CACNA2D3,CAMK2A,CCDC9B,CD226,CD74,CENPE,CENPF,CEP250,CFAP45,CHGA,CNTNAP5,COL27A1,COL28A1,COLEC10,COPZ2,CREB3L4,CRYBG3,CTNNA3,CUBN,DIAPH3,DLL1,DNAH2,DOCK6,DPP10,ECHDC3,EGF,ENPP1,EP400,EPDR1,EPHA7,ERCC6L,ESCO2,F5,FANCD2,FIGNL1,GAL,GFAP,GRIK5,GRIN3A,GST…
Cancer,Dermatological Diseases and Conditions,Organismal Injury and Abnormalities	Basal cell carcinoma	7.97e-09			132	ABCA13,ADGRB3,AFF3,ALDH1L2,ANTXR2,ARHGAP20,ARHGAP24,ARHGAP8/PRR5-ARHGAP8,ASPM,ATM,ATP7B,ATP8B4,ATR,BANK1,BRCA1,BRCA2,BRIP1,C2,CACNA1E,CACNA1H,CHGB,CHST15,CKAP5,CLSTN3,CNTNAP5,COL20A1,COL27A1,COL28A1,COLEC10,CRYBG3,CTNNA3,CUBN,DNAH2,DNMT1,DPP10,DPYD,DUSP26,EGF,ENPP1,EP400,EPDR1,EPHA7,ERICH5,F5,FANCD2,FZD10,GLIS3,GPD1,GREB1L,GRID2,GRIK5,GRIN3A,GUCY1B1,HABP2,HLA-A,HLA-DMA,HLA-DMB,HOMER2,HPSE2,IAPP,I…
Cancer,Organismal Injury and Abnormalities	Intrathoracic organ tumor	1.09e-08		1.212	199	ABCA13,ABHD3,ACLY,ADAMTS17,ADD3,ADGRB3,AFF3,AKR1B10,ALDH1L2,AMMECR1,ANGPTL7,ANTXR2,ARHGAP8/PRR5-ARHGAP8,ASPM,ATAD2,ATAD5,ATM,ATR,AZIN2,BACE2,BOC,BRCA1,BRCA2,BRIP1,CA11,CACNA1E,CALB2,CARMIL3,CCDC9B,CD226,CD74,CENPE,CENPF,CEP250,CFAP45,CGREF1,CHGA,CHRM1,CHRNB4,CHST15,CIITA,CNTNAP5,COL23A1,COL27A1,COL28A1,COPZ2,CPB2,CPE,CRYBG3,CTNNA3,CTXN3,CUBN,CXCL14,CYP1B1,DIAPH3,DIXDC1,DLK1,DNAH2,DNMT1,DOCK6,DOK1…
Cancer,Gastrointestinal Disease,Organismal Injury and Abnormalities	Pancreaticobiliary cancer	1.1e-08		0.492	146	ABCA13,ACLY,ADAMTS17,ADAMTS19,ADGRB3,AMBP,ANTXR2,ARHGAP20,ARHGAP8/PRR5-ARHGAP8,ASPM,ATAD5,ATM,ATP7B,ATP8B4,ATR,AZGP1,B3GALT2,BACE2,BANK1,BOC,BRCA1,BRCA2,BRIP1,C5,CACNA1E,CACNA1H,CAMK2A,CCN3,CD74,CENPE,CENPF,CHGA,CHRM1,CIB2,CIITA,CKAP5,COL23A1,CPB2,CREB3L4,CTNNA3,CUBN,CXCL14,DIAPH3,DNAH2,DOCK6,DPYD,EGF,ELMOD1,ENPP1,EP400,EPDR1,EPHA7,ERICH5,ETV5,F5,FADS6,FANCI,FIGNL1,GEN1,GLB1L2,GRID2,GRIK5,GRIN3A,…
Cancer,Organismal Injury and Abnormalities,Reproductive System Disease	Breast cancer	1.16e-08		1.195	162	ABCA13,ADAMTS19,ADGRB3,AMHR2,ANG,ARHGAP20,ARHGAP8/PRR5-ARHGAP8,ASPM,ATAD2,ATAD5,ATM,ATP7B,ATR,AZIN2,BANK1,BRCA1,BRCA2,BRIP1,C2,C5,CACNA1E,CACNA1H,CAMK2A,CCN3,CDK5RAP2,CENPE,CENPF,CEP250,CHRM1,CKAP5,COL27A1,COL9A3,COPZ2,CPE,CRYBG3,CTNNA3,CTXN3,CUBN,CXCL14,CXXC5,DAB1,DIAPH3,DIXDC1,DLL1,DNMT1,DPYD,E2F2,E2F8,EGF,EP400,EPDR1,ERCC6L,ESCO2,ETNK2,F5,FADS1,FADS6,FANCD2,FANCI,FBXO36,FZD1,FZD8,G0S2,GEN1,GRI…
Cell Death and Survival	Apoptosis	1.39e-08	Increased	2.112	144	ACLY,ACOT7,AKR1B10,ANG,Ang4,ANTXR2,ATAD2,ATAD5,ATM,ATR,B3GALT2,BACH2,BRCA1,BRCA2,C5,CAMK2A,CCN3,CD226,Cd24a,Cd59a,CD74,CENPE,CENPF,CHGA,CHRM1,CHRNA1,CIITA,CKAP5,CPE,CYP1B1,DLL1,DNMT1,E2F2,E2F8,EGF,ENPP1,EP400,EPDR1,EPHA7,ERCC6L,ETV5,FANCI,FIGNL1,FOXF2,FOXO6,FST,G0S2,GAL,Gcg,GDNF,GLIS3,GRID2,GRIK5,GSTM5,H1f4,HABP2,HDAC11,HEXB,HLA-DMA,HLA-DQB1,HOXA3,HTR2B,HYAL2,IAPP,IGFBP3,IL5RA,INTS1,ISL1,ITPR2,KC…
Cancer,Endocrine System Disorders,Gastrointestinal Disease,Organismal Injury and Abnormalities	Pancreatic tumor	1.53e-08		-0.254	136	ACLY,ADAMTS17,ADAMTS19,ADGRB3,AFF3,ARHGAP20,ARHGAP8/PRR5-ARHGAP8,ASPM,ATM,ATP7B,ATR,AZGP1,B3GALT2,BACE2,BOC,BRCA1,BRCA2,BRIP1,C5,CACNA1E,CACNA1H,CAMK2A,CCDC9B,CCN3,CD74,CENPF,CHGA,CHRM1,CIB2,CIITA,CKAP5,CPB2,CREB3L4,CTNNA3,CUBN,CXCL14,DIAPH3,DNAH2,DOCK6,DPYD,ECHDC3,ELMOD1,EP400,EPHA7,ERICH5,ETV5,F5,FADS6,FANCI,FIGNL1,GFAP,GLB1L2,GRID2,GRIK5,GRIN3A,GUK1,HABP2,HAND1,HOXD8,HPD,HTR2B,HYAL3,IAPP,IGFBP…
Inflammatory Response,Organismal Injury and Abnormalities	Inflammation of absolute anatomical region	1.62e-08	Decreased	-2.211	106	ACKR4,ACLY,ADAMTS17,ADAMTS19,AKR1B10,AMBP,ANG,ATM,AZGP1,B3GALT2,BACH2,BANK1,BTN1A1,C2,C5,CACNA2D3,Cd24a,Cd59a,CD74,Ceacam12,Ces2b,CHRM1,CHRNA1,CHRNB4,CIITA,CPB2,CPE,CTNNA3,CXCL14,DLL1,E2F2,ECHDC3,EGF,F5,FOXF2,G0S2,GAL,GDNF,GFAP,GLIS3,GRIN3A,GUCY1B1,HABP2,HEXB,HLA-A,HLA-DMA,HLA-DMB,HLA-DQA1,HLA-DQB1,HLA-DRB5,HTR4,HYAL2,HYAL3,IGFBP3,IL22RA2,IL5RA,KCNK2,KLRC1,LPO,LRBA,MMD,MMP28,MUC2,NEO1,NOD1,NPC1L1…
Cancer,Organismal Injury and Abnormalities	Thoracic carcinoma	1.92e-08		0.426	189	ABCA13,ABHD3,ADAMTS17,ADD3,ADGRB3,AFF3,AKR1B10,ALDH1L2,AMMECR1,ANGPTL7,ANTXR2,ARHGAP8/PRR5-ARHGAP8,ASPM,ATAD2,ATAD5,ATM,ATR,AZIN2,BACE2,BOC,BRCA1,BRCA2,BRIP1,CA11,CACNA1E,CALB2,CARMIL3,CCDC9B,CD226,CD74,CENPE,CENPF,CEP250,CFAP45,CGREF1,CHGA,CHRM1,CHRNB4,CHST15,CIITA,CNTNAP5,COL27A1,COL28A1,COPZ2,CPB2,CPE,CRYBG3,CTNNA3,CTXN3,CUBN,CXCL14,CYP1B1,DIAPH3,DIXDC1,DLK1,DNAH2,DOCK6,DOK1,DPP10,DPYD,E2F8,EG…
Cancer,Organismal Injury and Abnormalities,Reproductive System Disease	Uterine carcinoma	2.09e-08			188	ABCA13,ADAMTS19,ADD3,ADGRB3,AFF3,ALDH1L2,AMMECR1,ARHGAP24,ARMCX6,ASPM,ATAD2,ATAD5,ATM,ATP6V0A4,ATP7B,ATP8B4,ATR,B4GALT4,BANK1,BRCA1,BRCA2,C2,CACNA1E,CACNA2D3,CALB2,CARMIL3,CCDC18,CDK5RAP2,CENPE,CENPF,CFAP45,CHRNA1,CHRNB4,CHST15,CIITA,CKAP5,CLSTN3,CNTNAP5,COL28A1,CPB2,CRYBG3,CTNNA3,CTSF,CUBN,CXCL14,DAB1,DBP,DIAPH3,DLL1,DNAH2,DNMT1,DPP10,DUSP26,E2F8,EGF,ENPP1,EP400,EPDR1,EPHA7,ERCC6L,ERICH5,ETV5,F5…
Cancer,Gastrointestinal Disease,Organismal Injury and Abnormalities	Gastric adenocarcinoma	2.3e-08			111	ABCA13,ABHD3,ADD3,ADGRB3,AFF3,AMHR2,ANTXR2,ARHGAP20,ASPM,ATM,ATP6V0A4,ATP8B4,ATR,AZGP1,BACE2,BANK1,BRCA1,BRCA2,CACNA1E,CACNA1H,CACNA2D3,CCDC18,CDK5RAP2,CEP250,CHGA,CHGB,CHRNA1,CHRNB4,CIITA,CNTNAP5,COL9A3,COPZ2,CUBN,DNAH2,DNMT1,DOK1,DPYD,E2F8,ELMOD1,EP400,EPDR1,EPHA7,ETNK2,ETV5,FZD10,GFAP,GRID2,HDAC11,HFM1,HGFAC,HLA-DQA1,HOXA3,IAPP,INSRR,ITPR2,KANK4,KCNE2,KCNH3,KCNIP1,KCNIP4,LPO,LRRC3,MASTL,MINAR1…
Cell Death and Survival,Organismal Injury and Abnormalities	Necrosis	2.35e-08		1.621	147	ACLY,ACOT7,AKR1B10,ANG,Ang4,ANGPTL7,ANTXR2,ATAD2,ATM,ATP7B,ATR,B3GALT2,BACH2,BRCA1,BRCA2,C5,CACNA1H,CAMK2A,CCN3,CD226,Cd24a,CD74,CENPE,CENPF,CHGA,CHGB,CHRM1,CHRNA1,CIITA,CKAP5,CPB2,CPE,CYP1B1,DLK1,DLL1,DNMT1,DPYD,E2F2,E2F8,EFNA3,EFNA5,EGF,ENPP1,EP400,EPDR1,EPHA7,F5,FADS1,FANCD2,FOXF2,FST,G0S2,GAL,Gcg,GDNF,GFAP,GLIS3,GRID2,GRIK5,GRIN3A,GSTM5,GUK1,HABP2,HDAC11,HLA-A,HLA-DMA,HLA-DQB1,HOXA3,HTR2B,HYA…
Cancer,Organismal Injury and Abnormalities,Respiratory Disease	Lung tumor	2.66e-08		1.055	197	ABCA13,ABHD3,ACLY,ADAMTS17,ADD3,ADGRB3,AFF3,AKR1B10,ALDH1L2,AMMECR1,ANGPTL7,ANTXR2,ARHGAP8/PRR5-ARHGAP8,ASPM,ATAD2,ATAD5,ATM,ATR,AZIN2,BACE2,BOC,BRCA1,BRCA2,BRIP1,CA11,CACNA1E,CALB2,CARMIL3,CCDC9B,CD226,CD74,CENPE,CENPF,CEP250,CFAP45,CGREF1,CHGA,CHRM1,CHRNB4,CHST15,CIITA,CNTNAP5,COL23A1,COL27A1,COL28A1,COPZ2,CPB2,CPE,CRYBG3,CTNNA3,CTXN3,CUBN,CXCL14,CYP1B1,DIAPH3,DIXDC1,DLK1,DNAH2,DNMT1,DOCK6,DOK1…
Neurological Disease,Organismal Injury and Abnormalities,Skeletal and Muscular Disorders	Neuromuscular disease	2.68e-08			73	ATP7B,BACH2,C5,CA11,CACNA1E,CACNA2D3,CAMK2A,Cd59a,CD74,CHGA,CHGB,CHRM1,CHRNA1,CIITA,CTNNA3,DAB1,DBP,DLK1,DNMT1,DPYD,ETV5,FST,GAL,GDNF,GFAP,GPD1,GRIN3A,GUCY1B1,HLA-DMA,HLA-DMB,HLA-DQA1,HLA-DQB1,HLA-DRB5,HTR2B,HTR4,KANK4,KCNIP1,KCNIP2,KCNIP4,KCNK2,KLHL13,LRBA,MYH7,NR4A1,NREP,PCSK1,PDE4B,PLP1,POLA1,POLE,POU2F3,PRF1,PRNP,PSMB9,RBP4,S1PR3,Scd2,SCN7A,SDC1,SERPINF2,SLC1A4,SLC24A3,SLIT2,SOX9,SPIB,SRPX,SS…
Organismal Development	Morphology of head	2.75e-08			60	ASPM,ATM,CAMK2A,CCN3,CDK5RAP2,CHRM1,CHRNB4,CLSTN3,CTSF,CXXC5,CYP1B1,DAB1,DLL1,EFNA3,EFNA5,EGF,ELMOD1,ENHO,EPHA7,ESCO2,FOXF2,FST,GAL,GDNF,GFAP,GPR37L1,GRID2,HAND1,HEXB,HOXA3,HYAL2,ISL1,KIF14,LMNB1,MAB21L2,Mt3,MYB,MYO7A,NKX3-2,NPR3,NPY2R,NR2E3,PACSIN1,PLP1,POMGNT2,POU2F3,PRNP,PROC,RBP4,ROR2,RPGRIP1L,S100A4,S1PR3,SHANK1,SHH,SLC1A4,SOX9,SPTBN4,SSTR1,STK38L
Cancer,Hematological Disease,Immunological Disease,Organismal Injury and Abnormalities	Lymphoma	2.76e-08	Increased	2.538	91	ABCA13,ASPM,ATM,BACH2,BRCA1,BRCA2,BRIP1,CACNA1E,CACNA1H,CD74,CENPF,CEP250,CHGA,CHRM1,CHST15,CIITA,CNTNAP5,COL20A1,COL23A1,COL27A1,CUBN,CXCL14,CYP1B1,DLL1,DNMT1,DOK1,DPYD,E2F2,E2F8,EGF,EPDR1,ERCC6L,FGF11,FIGNL1,FZD1,GFAP,GLB1L2,GLIS3,HDAC11,HFM1,HLA-A,HLA-DQA1,IAPP,IGFBP3,ITPR2,KIFC2,KLRC1,LIPG,MKI67,MMD,MSC,MYB,NCAPD2,NPC1L1,NPY2R,NREP,NUP205,NUP214,OBSCN,P4HA2,PALMD,PDE4B,PLCH1,POLA1,POLE,PRF1,P…
Cancer,Organismal Injury and Abnormalities	Blue round small cell tumor	2.91e-08		1	142	ABCA13,ADAMTS17,ADD3,ADGRB3,ALDH1L2,AMMECR1,ANGPTL7,ANTXR2,ARHGAP8/PRR5-ARHGAP8,ASPM,ATAD2,ATM,ATR,AZIN2,BOC,BRCA1,BRCA2,BRIP1,C5,CA11,CACNA1E,CACNA1H,CACNA2D3,CD226,CD74,CENPE,CENPF,CEP250,CFAP45,CHGA,CHRNA1,CHRNB4,CNTNAP5,COL27A1,COL28A1,COLEC10,COPZ2,CREB3L4,CRYBG3,CTNNA3,CUBN,DIAPH3,DNAH2,DOCK6,DPP10,EFNA3,EGF,ENPP1,EP400,EPDR1,EPHA7,ERCC6L,ESCO2,F5,FANCD2,FIGNL1,GAL,GDNF,GRIK5,GRIN3A,GSTM5,G…
Cancer,Organismal Injury and Abnormalities,Respiratory Disease	Respiratory system tumor	3.1e-08		1.055	207	ABCA13,ABHD3,ACLY,ADAMTS17,ADD3,ADGRB3,AFF3,AKR1B10,ALDH1L2,AMMECR1,ANGPTL7,ANTXR2,ARHGAP8/PRR5-ARHGAP8,ASPM,ATAD2,ATAD5,ATM,ATR,AZIN2,BACE2,BOC,BRCA1,BRCA2,BRIP1,CA11,CACNA1E,CALB2,CARMIL3,CCDC18,CCDC9B,CD226,CD74,CENPE,CENPF,CEP250,CFAP45,CGREF1,CHGA,CHRM1,CHRNB4,CHST15,CIITA,CNTNAP5,COL20A1,COL23A1,COL27A1,COL28A1,COPZ2,CPB2,CPE,CRYBG3,CTNNA3,CTXN3,CUBN,CXCL14,CYP1B1,DIAPH3,DIXDC1,DLK1,DNAH2,D…
Cancer,Organismal Injury and Abnormalities,Renal and Urological Disease	Bladder carcinoma	3.12e-08			92	ABCA13,AFF3,AMHR2,ARHGAP11A,ASPM,ATAD2,ATAD5,ATM,ATR,AZIN2,BRCA1,BRCA2,CACNA1H,CACNA2D3,CARMIL3,CCDC9B,CENPF,CFAP45,CIITA,COLEC10,CREB3L4,CRYBG3,DIAPH3,DOCK6,E2F8,EGF,EP400,EPDR1,ETV5,F5,FANCD2,FIGNL1,FZD1,FZD8,GUCY1B1,HFM1,HLA-A,HLA-DQB1,HMCN2,INSRR,INTS1,ITPR2,KANK4,KCNG2,KCNIP2,KCNK2,KIF14,KIF24,KLHDC8A,LRBA,MKI67,MUC6,NAALADL1,NUP155,NUP205,OBSCN,OGDHL,P3H4,PCSK1,POLE,POLQ,PPP2R1B,PPP2R2B,PRO…
Cancer,Endocrine System Disorders,Organismal Injury and Abnormalities	Thoracic neuroendocrine neoplasm	3.23e-08			118	ABCA13,ADAMTS17,ADD3,ADGRB3,ALDH1L2,AMMECR1,ANGPTL7,ANTXR2,ARHGAP8/PRR5-ARHGAP8,ASPM,ATAD2,ATM,AZIN2,BOC,BRCA1,BRCA2,BRIP1,CA11,CACNA1E,CD226,CD74,CENPE,CENPF,CEP250,CFAP45,CHGA,CNTNAP5,COL27A1,COL28A1,COPZ2,CRYBG3,CTNNA3,CUBN,DIAPH3,DNAH2,DOCK6,DPP10,ENPP1,EP400,EPDR1,EPHA7,ERCC6L,ESCO2,F5,FANCD2,FIGNL1,GAL,GRIK5,GRIN3A,GSTM5,HFM1,HGFAC,HLA-DMA,HLA-DQA1,HLA-DQB1,HOXA3,INSRR,INTS1,IRGC,ISL1,KCNH3…
Cancer,Organismal Injury and Abnormalities	Intrathoracic malignant tumor	4.61e-08		1.022	195	ABCA13,ABHD3,ACLY,ADAMTS17,ADD3,ADGRB3,AFF3,AKR1B10,ALDH1L2,AMMECR1,ANGPTL7,ANTXR2,ARHGAP8/PRR5-ARHGAP8,ASPM,ATAD2,ATAD5,ATM,ATR,AZIN2,BACE2,BOC,BRCA1,BRCA2,BRIP1,CA11,CACNA1E,CALB2,CARMIL3,CCDC9B,CD226,CD74,CENPE,CENPF,CEP250,CFAP45,CGREF1,CHGA,CHRM1,CHRNB4,CHST15,CIITA,CNTNAP5,COL27A1,COL28A1,COPZ2,CPB2,CPE,CRYBG3,CTNNA3,CTXN3,CUBN,CXCL14,CYP1B1,DIAPH3,DIXDC1,DLK1,DNAH2,DNMT1,DOCK6,DOK1,DPP10,D…
Cancer,Organismal Injury and Abnormalities,Respiratory Disease	Lung carcinoma	4.74e-08		0.426	187	ABCA13,ABHD3,ADAMTS17,ADD3,ADGRB3,AFF3,AKR1B10,ALDH1L2,AMMECR1,ANGPTL7,ANTXR2,ARHGAP8/PRR5-ARHGAP8,ASPM,ATAD2,ATAD5,ATM,ATR,AZIN2,BACE2,BOC,BRCA1,BRCA2,BRIP1,CA11,CACNA1E,CALB2,CARMIL3,CCDC9B,CD226,CD74,CENPE,CENPF,CEP250,CFAP45,CGREF1,CHGA,CHRM1,CHRNB4,CHST15,CIITA,CNTNAP5,COL27A1,COL28A1,COPZ2,CPB2,CPE,CRYBG3,CTNNA3,CTXN3,CUBN,CXCL14,CYP1B1,DIAPH3,DIXDC1,DLK1,DNAH2,DOCK6,DOK1,DPP10,DPYD,E2F8,EG…
Cancer,Neurological Disease,Organismal Injury and Abnormalities	Brain cancer	5.02e-08			123	ABCA13,ACLY,AKR1B10,ARHGAP20,ARHGAP24,ASPM,ATP6V0A4,ATR,B4GALT4,BRCA1,BRCA2,BRIP1,BTN1A1,CA11,CACNA1E,CACNA1H,CALB2,CDK5RAP2,CENPE,CEP250,CHRNA1,CKAP5,COL23A1,COL27A1,COL28A1,COPZ2,CRYBG3,CUBN,DLL1,DNAH2,DNMT1,DOCK6,DOK1,DPYD,E2F2,ENPP1,EP400,ETNK2,F5,FANCD2,FGF11,FOXF2,FOXO6,FST,FZD10,FZD8,GFAP,GPR37L1,GRIN3A,HFM1,HTR2B,KCNJ8,KCTD11,KIF14,KIF24,KLHDC8A,KNTC1,LBR,LIPG,LPO,LRBA,MASTL,MEGF10,MGARP,…
Neurological Disease,Organismal Injury and Abnormalities	Seizures	5.03e-08		-1.113	40	AFF3,ATP6V0A4,ATR,C11orf96,C5,CACNA1E,CACNA1H,CACNA2D3,CHGB,CHRM1,CHRNB4,DLL1,GAL,GDNF,GFAP,GRIN3A,HEXB,HTR2B,HTR4,KCNH3,KCNIP1,KCNIP2,KCNK2,Mt3,NPY2R,NR4A1,PACSIN1,PCSK1,PRNP,PTPRN2,RAPGEF3,RGS16,SCLY,SH3RF2,SPNS2,SST,SSTR1,SSTR2,ST3GAL3,TRPC5
Cancer,Endocrine System Disorders,Organismal Injury and Abnormalities,Reproductive System Disease	Ovarian adenocarcinoma	5.1e-08			86	ABCA13,ADAMTS19,ADGRB3,AFF3,ALDH1L2,ARHGAP8/PRR5-ARHGAP8,ASPM,ATAD2,ATM,ATP8B4,ATR,AZGP1,BRCA1,BRCA2,BRIP1,C5,CACNA1E,CACNA2D3,CALB2,CNTNAP5,COL20A1,COL23A1,COL28A1,CPB2,CPE,CUBN,CXXC5,DNAH2,DNMT1,EP400,ERICH5,FOXO6,GLB1L2,GSTM5,GUCY1B1,HPSE2,HTR4,HYAL2,INSRR,KIF15,KNTC1,LPO,LRBA,MYO3A,MYO7A,NOD1,NPC1L1,NUP205,OBSCN,PDE1C,PLCH1,POLE,POLQ,PRF1,PROC,PSMB9,PTPRN2,RAD51,RAI2,RMDN2,RNPEP,RRAS,SCN7A,SE…
Cellular Development,Tissue Development	Differentiation of neural cells	5.37e-08		1.819	40	ASPM,ATM,Cd24a,CDK5RAP2,CLSTN3,DAB1,DIXDC1,DLL1,EFNA3,EFNA5,EGF,ENPP1,ETV5,FST,GDNF,GFAP,GPR37L1,GRID2,ISL1,KCTD11,LMNB1,MMD,MYO7A,NEO1,NREP,PLAGL1,PLP1,PRNP,RAPGEF3,S100A4,S1PR3,SHH,SLC8A3,SOX13,SOX6,SOX9,SPINK5,TENM4,TLE6,TRPC5
Cancer,Endocrine System Disorders,Organismal Injury and Abnormalities,Respiratory Disease	Neuroendocrine lung tumor	5.73e-08			117	ABCA13,ADAMTS17,ADD3,ADGRB3,ALDH1L2,AMMECR1,ANGPTL7,ANTXR2,ARHGAP8/PRR5-ARHGAP8,ASPM,ATAD2,ATM,AZIN2,BOC,BRCA1,BRCA2,BRIP1,CA11,CACNA1E,CD226,CD74,CENPE,CENPF,CEP250,CFAP45,CHGA,CNTNAP5,COL27A1,COL28A1,COPZ2,CRYBG3,CTNNA3,CUBN,DIAPH3,DNAH2,DOCK6,DPP10,ENPP1,EP400,EPDR1,EPHA7,ERCC6L,ESCO2,F5,FANCD2,FIGNL1,GAL,GRIK5,GRIN3A,GSTM5,HFM1,HGFAC,HLA-DMA,HLA-DQA1,HLA-DQB1,HOXA3,INSRR,INTS1,IRGC,ISL1,KCNH3…
Cancer,Endocrine System Disorders,Organismal Injury and Abnormalities	Neuroendocrine carcinoma	5.86e-08			131	ABCA13,ADAMTS17,ADD3,ADGRB3,ALDH1L2,AMMECR1,ANGPTL7,ANTXR2,ARHGAP8/PRR5-ARHGAP8,ASPM,ATAD2,ATM,AZIN2,BOC,BRCA1,BRCA2,BRIP1,CA11,CACNA1E,CACNA1H,CACNA2D3,CD226,CD74,CENPE,CENPF,CEP250,CFAP45,CHGA,CNTNAP5,COL27A1,COL28A1,COLEC10,COPZ2,CREB3L4,CRYBG3,CTNNA3,CUBN,DIAPH3,DNAH2,DOCK6,DPP10,EGF,ENPP1,EP400,EPDR1,EPHA7,ERCC6L,ESCO2,F5,FANCD2,FIGNL1,GAL,GRIK5,GRIN3A,GSTM5,GUCY1B1,HAND1,HFM1,HGFAC,HLA-DMA,…
Cancer,Organismal Injury and Abnormalities	Epithelial ovarian or fallopian tube or primary peritoneal malignant neoplasm	7.13e-08			89	ABCA13,ADAMTS19,ADGRB3,AFF3,ALDH1L2,ARHGAP8/PRR5-ARHGAP8,ASPM,ATAD2,ATM,ATP8B4,ATR,AZGP1,BRCA1,BRCA2,BRIP1,C5,CACNA1E,CACNA2D3,CALB2,CNTNAP5,COL20A1,COL23A1,COL28A1,CPB2,CPE,CUBN,CXXC5,DLL1,DNAH2,DNMT1,EP400,ERICH5,FANCD2,FOXO6,GLB1L2,GSTM5,GUCY1B1,HPSE2,HTR4,HYAL2,INSRR,KIF15,KNTC1,LPO,LRBA,MYO3A,MYO7A,NOD1,NPC1L1,NUP205,OBSCN,PDE1C,PLCH1,POLE,POLQ,PRF1,PROC,PSMB9,PTPRN2,RAD51,RAI2,RMDN2,RNPEP,R…
Cancer,Gastrointestinal Disease,Organismal Injury and Abnormalities	Pancreaticobiliary carcinoma	7.57e-08		0.492	138	ABCA13,ACLY,ADAMTS17,ADAMTS19,ADGRB3,AMBP,ANTXR2,ARHGAP20,ARHGAP8/PRR5-ARHGAP8,ASPM,ATAD5,ATM,ATP7B,ATP8B4,ATR,AZGP1,B3GALT2,BACE2,BANK1,BOC,BRCA1,BRCA2,BRIP1,C5,CACNA1E,CACNA1H,CAMK2A,CCN3,CD74,CENPE,CENPF,CHGA,CHRM1,CIB2,CIITA,CKAP5,COL23A1,CPB2,CREB3L4,CTNNA3,CUBN,CXCL14,DIAPH3,DNAH2,DOCK6,DPYD,EGF,ELMOD1,ENPP1,EP400,EPDR1,EPHA7,ERICH5,ETV5,F5,FADS6,FANCI,FIGNL1,GEN1,GLB1L2,GRID2,GRIK5,GRIN3A,…
Cancer,Endocrine System Disorders,Organismal Injury and Abnormalities,Respiratory Disease	Small cell lung carcinoma	8.16e-08			116	ABCA13,ADAMTS17,ADD3,ADGRB3,ALDH1L2,AMMECR1,ANGPTL7,ANTXR2,ARHGAP8/PRR5-ARHGAP8,ASPM,ATAD2,ATM,AZIN2,BOC,BRCA1,BRCA2,BRIP1,CA11,CACNA1E,CD226,CD74,CENPE,CENPF,CEP250,CFAP45,CHGA,CNTNAP5,COL27A1,COL28A1,COPZ2,CRYBG3,CTNNA3,CUBN,DIAPH3,DNAH2,DOCK6,DPP10,ENPP1,EP400,EPDR1,EPHA7,ERCC6L,ESCO2,F5,FANCD2,FIGNL1,GAL,GRIK5,GRIN3A,GSTM5,HFM1,HGFAC,HLA-DMA,HLA-DQA1,HLA-DQB1,HOXA3,INSRR,INTS1,IRGC,ISL1,KCNH3…
Cancer,Organismal Injury and Abnormalities,Reproductive System Disease	Breast carcinoma	8.6e-08		1.702	130	ABCA13,ADAMTS19,ADGRB3,AMHR2,ARHGAP20,ASPM,ATAD2,ATAD5,ATM,ATP7B,ATR,BANK1,BRCA1,BRCA2,BRIP1,C5,CACNA1E,CACNA1H,CAMK2A,CDK5RAP2,CENPE,CENPF,CEP250,COL9A3,COPZ2,CPE,CRYBG3,CTNNA3,CTXN3,CUBN,CXCL14,CXXC5,DAB1,DIAPH3,DIXDC1,DNMT1,E2F2,E2F8,EP400,EPDR1,ERCC6L,ESCO2,F5,FANCD2,FANCI,FBXO36,FZD1,FZD8,G0S2,GEN1,GSTM5,GUK1,HAND1,HGFAC,HLA-A,HLA-DMB,HLA-DQA1,HLA-DRB5,HOXA3,HPD,HTR2B,IGFBP3,INSRR,ISL1,ITPR2…
Cardiovascular System Development and Function	Development of vasculature	8.68e-08		1.382	73	ANG,Ang4,ANTXR2,ARHGAP24,ATM,BRCA1,C5,CACNA1H,CAMK2A,CCN3,Cd59a,CHGA,CXCL14,CXXC5,CYP1B1,DIAPH3,DIXDC1,DLK1,DLL1,E2F2,E2F8,EDN2,EFNA3,EGF,ENPP1,FZD8,GDNF,GFAP,HABP2,HAND1,HEXB,HLA-DMB,HLA-DQB1,HOXA3,HTR2B,HTR4,IGFBP3,ISL1,ITPR2,KCNJ8,KLK3,LMNB1,MINAR1,MYB,NPR3,NPY2R,NR4A1,PAM,Pcnt,PROC,RAMP1,RAPGEF3,RARRES2,RGS5,RRAS,S100A4,S1PR3,SDC1,SERPINF2,SHH,SLC2A10,SLIT2,SPHK1,SPINK5,SPTBN4,SST,SSTR1,SSTR2…
Cancer,Organismal Injury and Abnormalities,Respiratory Disease	Lung cancer	9.51e-08		1.268	193	ABCA13,ABHD3,ACLY,ADAMTS17,ADD3,ADGRB3,AFF3,AKR1B10,ALDH1L2,AMMECR1,ANGPTL7,ANTXR2,ARHGAP8/PRR5-ARHGAP8,ASPM,ATAD2,ATAD5,ATM,ATR,AZIN2,BACE2,BOC,BRCA1,BRCA2,BRIP1,CA11,CACNA1E,CALB2,CARMIL3,CCDC9B,CD226,CD74,CENPE,CENPF,CEP250,CFAP45,CGREF1,CHGA,CHRM1,CHRNB4,CHST15,CIITA,CNTNAP5,COL27A1,COL28A1,COPZ2,CPB2,CPE,CRYBG3,CTNNA3,CTXN3,CUBN,CXCL14,CYP1B1,DIAPH3,DIXDC1,DLK1,DNAH2,DNMT1,DOCK6,DOK1,DPP10,D…
Hereditary Disorder,Neurological Disease,Organismal Injury and Abnormalities	Familial neurological disorder	9.94e-08		1.172	111	ADD3,AFF3,AMMECR1,ANG,ATM,ATP7B,BRCA2,C2,C5,CA11,CACNA1E,CACNA1H,CACNA2D3,CAMK2A,CD74,CEP250,CHGB,CHRM1,CHRNA1,CHRNB4,CIB2,CIITA,CTSF,CXCL14,DAB1,DBP,DIAPH3,DLL1,DNMT1,DPYD,ESCO2,ETV5,FANCI,GAL,GDNF,GFAP,GPD1,GREB1L,GRID2,GRIN3A,GUCY1B1,HEXB,HLA-DQA1,HLA-DQB1,HLA-DRB5,HOMER2,HTR2B,HTR4,INTS1,KCNIP1,KCNIP2,KCNIP4,KCNK2,KIF14,KIFC2,KLRC1,LMNB1,LORICRIN,LRBA,MREG,MTCL1,MYBPC1,MYH7,MYO3A,MYO7A,NCAPG2…
Cancer,Neurological Disease,Organismal Injury and Abnormalities	Grade 2-3 glioma	1.18e-07			83	ABCA13,ACLY,ADAMTS17,ADGRB3,ATM,ATP7B,BANK1,BRCA1,BRIP1,BTN1A1,CA11,CACNA1E,CACNA2D3,CALB2,CEP250,CHST15,CKAP5,CNN3,CNTNAP5,COL27A1,COL28A1,CTSF,CTXN3,DNASE1L2,DOCK6,E2F8,ELMOD1,EPDR1,ETV5,F5,FANCD2,FANCI,GFAP,GLIS3,GUCY1B1,HLA-A,HYAL3,INTS1,IPO11,ITPR2,KANK4,KCNIP1,KCNJ8,KCNK2,KIFC2,LIPG,LRBA,LRRC3,MEGF10,MINAR1,NEO1,NOD1,P4HA2,PCDHGC3,PCSK1,PDP2,PKDREJ,POMGNT2,PROB1,PROSER2,PTPRN2,PTPRO,RAPGEF3…
Cancer,Endocrine System Disorders,Organismal Injury and Abnormalities,Reproductive System Disease	Ovarian carcinoma	1.21e-07			88	ABCA13,ADAMTS19,ADGRB3,AFF3,ALDH1L2,ARHGAP8/PRR5-ARHGAP8,ASPM,ATAD2,ATM,ATP8B4,ATR,AZGP1,BRCA1,BRCA2,BRIP1,C5,CACNA1E,CACNA2D3,CALB2,CNTNAP5,COL20A1,COL23A1,COL28A1,CPB2,CPE,CUBN,CXXC5,DLL1,DNAH2,DNMT1,EP400,ERICH5,FANCD2,FOXO6,GLB1L2,GSTM5,GUCY1B1,HPSE2,HTR4,HYAL2,INSRR,KIF15,KNTC1,LPO,LRBA,MYO3A,MYO7A,NOD1,NPC1L1,NUP205,OBSCN,PDE1C,PLCH1,POLE,POLQ,PRF1,PROC,PSMB9,PTPRN2,RAD51,RAI2,RMDN2,RNPEP,R…
Cancer,Organismal Injury and Abnormalities,Reproductive System Disease	Early-onset breast cancer	1.26e-07			5	ATM,BRCA1,BRCA2,BRIP1,PPP2R1B
Cellular Movement	Cell movement	1.31e-07		0.993	139	ACKR4,ACLY,AKR1B10,ANG,Ang4,ARHGAP11A,ARHGAP24,ARHGAP8/PRR5-ARHGAP8,ASPM,ATM,ATP6V0A4,BACH2,BRCA1,BRCA2,C2,C5,CACNA1E,CCN3,CD226,Cd24a,Cd59a,CD74,CDK5RAP2,CENPF,CFAP45,CHGA,CIITA,CNN3,COL9A3,CPB2,CXCL14,CXXC5,CYP1B1,DAB1,DIAPH3,DLK1,DLL1,DNMT1,DOK1,E2F2,EDN2,EFNA3,EFNA5,EGF,ENPP1,EPDR1,ETV5,FOXF2,FOXO6,FST,GAL,GDNF,GFAP,GUCY1B1,HABP2,HAND1,HAPLN4,HLA-A,HLA-DQB1,HTR2B,HYAL2,IGFBP3,IL5RA,ISL1,KCNK2…
Cancer,Organismal Injury and Abnormalities	Ductal adenocarcinoma	1.33e-07		0.927	139	ACLY,ADAMTS17,ADAMTS19,ADGRB3,AMBP,AMHR2,ARHGAP20,ARHGAP8/PRR5-ARHGAP8,ATAD5,ATM,ATP7B,ATP8B4,ATR,AZGP1,B3GALT2,BACE2,BOC,BRCA1,BRCA2,BRIP1,C5,CACNA1E,CACNA1H,CCN3,CENPE,CENPF,CEP250,CHGA,CIB2,CIITA,CKAP5,CPB2,CREB3L4,CRYBG3,CTNNA3,CUBN,CXCL14,DIAPH3,DNAH2,DOCK6,DPYD,E2F2,EGF,ELMOD1,EP400,EPHA7,ERCC6L,ERICH5,ESCO2,ETV5,F5,FADS6,FANCD2,FANCI,FBXO36,FIGNL1,G0S2,GLB1L2,GRID2,GRIK5,GSTM5,GUK1,HAND1,H…
Cancer,Endocrine System Disorders,Organismal Injury and Abnormalities	Small-cell carcinoma	1.51e-07			128	ABCA13,ADAMTS17,ADD3,ADGRB3,ALDH1L2,AMMECR1,ANGPTL7,ANTXR2,ARHGAP8/PRR5-ARHGAP8,ASPM,ATAD2,ATM,AZIN2,BOC,BRCA1,BRCA2,BRIP1,CA11,CACNA1E,CACNA1H,CACNA2D3,CD226,CD74,CENPE,CENPF,CEP250,CFAP45,CHGA,CNTNAP5,COL27A1,COL28A1,COLEC10,COPZ2,CREB3L4,CRYBG3,CTNNA3,CUBN,DIAPH3,DNAH2,DOCK6,DPP10,EGF,ENPP1,EP400,EPDR1,EPHA7,ERCC6L,ESCO2,F5,FANCD2,FIGNL1,GAL,GRIK5,GRIN3A,GSTM5,GUCY1B1,HFM1,HGFAC,HLA-DMA,HLA-DQ…
Cancer,Organismal Injury and Abnormalities,Respiratory Disease	Development of lung tumor	1.59e-07		0.426	102	ABHD3,ADGRB3,AFF3,ASPM,ATAD2,ATAD5,ATM,ATR,BACE2,BRCA1,BRCA2,BRIP1,CACNA1E,CALB2,CARMIL3,CCDC9B,CENPE,CENPF,CGREF1,CHRM1,CHRNB4,CHST15,CIITA,CNTNAP5,COL27A1,CPE,CTNNA3,CTXN3,CUBN,CXCL14,CYP1B1,DIAPH3,DIXDC1,DLK1,DNAH2,DOK1,DPP10,DPYD,E2F8,EP400,FANCD2,FANCI,GDNF,GLB1L2,GRID2,HAPLN4,HLA-A,HLA-DQA1,HOXA3,HPD,HTR4,HYAL3,IGFBP3,INTS1,ITPR2,KANK4,KIF14,KIF15,KIFC2,LPO,LRBA,MKI67,MSC,MUC6,MYH7,MYO3A,NE…
Cellular Assembly and Organization,Cellular Function and Maintenance	Organization of cytoskeleton	1.6e-07	Increased	2.506	88	ADD3,ADGRB3,AMHR2,Ang4,ARHGAP20,ARHGAP24,ARHGAP8/PRR5-ARHGAP8,ASPM,BOC,BRCA1,C5,CACNA1H,CAMK2A,CCN3,Cd24a,CDK5RAP2,CENPE,CENPF,CEP250,CHRNA1,CKAP5,DAB1,DIAPH3,DIXDC1,DLK1,DLL1,DOK1,EDN2,EFNA3,EFNA5,EGF,EPHA7,FOXO6,FST,FZD1,FZD10,GAL,GDNF,GFAP,GRID2,GRIN3A,HLA-A,INSRR,KIF24,LMNB1,MGARP,MINAR1,MYB,MYBPC1,MYO3A,MYO7A,NEO1,NR4A1,NUPR1,PACSIN1,PAM,Pcnt,PDE1C,PLD2,PLP1,PRNP,PROC,PTPRO,RAPGEF3,REG1A,ROR…
Cancer,Organismal Injury and Abnormalities,Respiratory Disease	Malignant neoplasm of respiratory system	1.78e-07		1.268	202	ABCA13,ABHD3,ACLY,ADAMTS17,ADD3,ADGRB3,AFF3,AKR1B10,ALDH1L2,AMMECR1,ANGPTL7,ANTXR2,ARHGAP8/PRR5-ARHGAP8,ASPM,ATAD2,ATAD5,ATM,ATR,AZIN2,BACE2,BOC,BRCA1,BRCA2,BRIP1,CA11,CACNA1E,CALB2,CARMIL3,CCDC18,CCDC9B,CD226,CD74,CENPE,CENPF,CEP250,CFAP45,CGREF1,CHGA,CHRM1,CHRNB4,CHST15,CIITA,CNTNAP5,COL20A1,COL27A1,COL28A1,COPZ2,CPB2,CPE,CRYBG3,CTNNA3,CTXN3,CUBN,CXCL14,CYP1B1,DIAPH3,DIXDC1,DLK1,DNAH2,DNMT1,DOC…
Cancer,Neurological Disease,Organismal Injury and Abnormalities	Grade 3 glioma	1.94e-07			81	ABCA13,ACLY,ADAMTS17,ADGRB3,ATM,ATP7B,BANK1,BRCA1,BRIP1,BTN1A1,CA11,CACNA1E,CACNA2D3,CALB2,CEP250,CHST15,CKAP5,CNN3,CNTNAP5,COL27A1,COL28A1,CTSF,CTXN3,DNASE1L2,DOCK6,E2F8,ELMOD1,EPDR1,ETV5,F5,FANCD2,FANCI,GFAP,GLIS3,GUCY1B1,HYAL3,INTS1,IPO11,ITPR2,KANK4,KCNIP1,KCNJ8,KCNK2,KIFC2,LIPG,LRBA,MEGF10,MINAR1,NEO1,NOD1,P4HA2,PCDHGC3,PCSK1,PDP2,PKDREJ,POMGNT2,PROB1,PROSER2,PTPRN2,PTPRO,RAPGEF3,RARRES2,RGL…
Gastrointestinal Disease,Inflammatory Disease,Inflammatory Response,Organismal Injury and Abnormalities	Experimental colitis	1.96e-07		-1.567	20	ANG,BANK1,CD74,Ceacam12,Ces2b,HLA-DMA,HLA-DMB,HLA-DQA1,HLA-DQB1,HLA-DRB5,IL22RA2,LPO,LRBA,NRG4,PBLD,PROC,RARRES2,SPNS2,Tgtp1/Tgtp2,TNFRSF12A
Cancer,Neurological Disease,Organismal Injury and Abnormalities	Oligodendroglioma	2.01e-07			82	ABCA13,ACLY,ADAMTS17,ADGRB3,ATM,ATP7B,AZIN2,BANK1,BRCA1,BRIP1,BTN1A1,CA11,CACNA1E,CACNA2D3,CALB2,CEP250,CHST15,CIITA,CKAP5,CNN3,CNTNAP5,COL27A1,COL28A1,CTSF,CTXN3,DNASE1L2,DOCK6,E2F8,ELMOD1,EPDR1,ETV5,F5,FANCD2,FANCI,GLIS3,GUCY1B1,HLA-DQA1,HYAL3,INTS1,IPO11,ITPR2,KANK4,KCNIP1,KCNJ8,KCNK2,KIFC2,LIPG,LRBA,MEGF10,MINAR1,NEO1,NOD1,P4HA2,PCDHGC3,PCSK1,PDP2,PKDREJ,POMGNT2,PROB1,PROSER2,PTPRN2,PTPRO,RAP…
Organismal Development	Abnormal morphology of body cavity	2.16e-07			83	AKR1B10,AMBP,AMHR2,ANTXR2,ATM,ATP7B,AZGP1,BANK1,BRCA1,BRCA2,CACNA1H,CACNA2D3,CCN3,Cd24a,CHGA,CHRNB4,CIITA,CTNNA3,DAZ2,DLK1,DNMT1,DOK1,E2F2,EDN2,EFNA5,EGF,ETV5,FZD1,GAL,GDNF,GLIS3,GUCY1B1,H1-3,H1f4,HAND1,HEXB,HLA-DQA1,HLA-DQB1,HOXA3,HTR2B,HYAL3,IGFBP3,IL5RA,ISL1,KCNE2,KCNJ8,KLK3,LMNB1,MUC2,MYB,MYH7,NKX3-2,NPR3,NRG4,NUPR1,OBSCN,PCSK1,POU2F3,PRF1,PROC,PTPRN2,PTPRO,RAPGEF3,RBP4,RGS5,ROR2,RPGRIP1L,S1P…
Cellular Assembly and Organization,DNA Replication, Recombination, and Repair	Alignment of chromosomes	2.31e-07		-0.686	8	CENPE,EGF,KIF14,KNTC1,NCAPD2,NCAPD3,NCAPG2,TTK
Cancer,Endocrine System Disorders,Gastrointestinal Disease,Organismal Injury and Abnormalities	Pancreatic cancer	2.46e-07			118	ACLY,ADAMTS17,ADAMTS19,ADGRB3,ARHGAP20,ARHGAP8/PRR5-ARHGAP8,ASPM,ATM,ATP7B,ATR,AZGP1,B3GALT2,BACE2,BOC,BRCA1,BRCA2,BRIP1,C5,CACNA1E,CACNA1H,CCN3,CD74,CENPF,CHGA,CHRM1,CIB2,CIITA,CKAP5,CPB2,CREB3L4,CTNNA3,CUBN,CXCL14,DIAPH3,DNAH2,DOCK6,DPYD,ELMOD1,EP400,EPHA7,ERICH5,ETV5,F5,FADS6,FANCI,FIGNL1,GLB1L2,GRID2,GRIK5,GRIN3A,GUK1,HAND1,HOXD8,HPD,HTR2B,HYAL3,IAPP,IGFBP3,INSRR,ITPR2,KANK4,LRBA,MAB21L2,MAST…
Organismal Injury and Abnormalities	Benign lesion	2.87e-07		-0.588	69	ADGRB3,ATM,ATR,BACE2,BRCA1,BRCA2,BRIP1,CACNA1H,CHRM1,CIITA,CUBN,CXCL14,CYP1B1,DLL1,DNMT1,DOK1,DPYD,EGF,EPHA7,ETV5,FANCD2,FOXF2,GAL,GSTM5,HLA-A,HLA-DQA1,HTR4,HYAL2,IGFBP3,KLK3,MEST,MINAR1,MKI67,MUC2,MUC6,MYB,NR2E3,NR4A1,PBLD,PCDHGC3,PLP1,POLA1,POLE,RAPGEF3,RBP4,RGS5,S100A4,SCN7A,SDC1,SHH,SLC24A3,SLC37A2,SLC51B,SLIT2,SORD,SOX9,SPIB,SPINK5,SST,SSTR1,SSTR2,TNFRSF12A,TNFSF10,TOP2A,TPBG,TPD52L1,TTK,TUB…
Organismal Injury and Abnormalities,Renal and Urological Disease	Renal lesion	2.89e-07		-0.277	90	ABCA13,ACKR4,ACOT7,AMBP,ARHGAP11A,ASPM,ATAD5,ATM,ATP6V0A4,ATR,BACH2,BRCA1,BRCA2,C2,CCDC18,Cd59a,CDK5RAP2,CENPE,CENPF,CIB2,COL20A1,COL27A1,COL28A1,CPB2,CTXN3,CUBN,CYP1B1,E2F8,EGF,EP400,EPHA7,ETV5,FANCD2,FANCI,FZD1,FZD10,GDNF,GLIS3,GREB1L,GRIN3A,GUK1,HILPDA,HLA-A,HLA-DQA1,HLA-DQB1,HSD17B14,INTS1,KANK4,KIF14,KIF15,KIFC2,KLHL13,MINAR1,MKI67,MUC6,MYBPC1,MYH7,MYO3A,MYO7A,NAALADL1,NOD1,NUP214,PBLD,PDE4B…
Nervous System Development and Function	Morphology of nervous system	3.19e-07			62	ARMH4,ASPM,ATM,BRCA1,BRCA2,CACNA2D3,CAMK2A,CDK5RAP2,CHRM1,CHRNA1,CIB2,CLSTN3,CTSF,DAB1,DIXDC1,DLL1,EFNA3,EFNA5,ELMOD1,ENHO,EPHA7,ESCO2,FST,GAL,GDNF,GFAP,GPR37L1,GRID2,GRIN3A,HAND1,HEXB,HOXA3,ISL1,KIF14,KIF15,LMNB1,LRBA,MAB21L2,Mt3,MYB,NEO1,NPY2R,NR4A1,PACSIN1,PLAGL1,PLP1,POMGNT2,PRF1,PRNP,PROC,ROR2,RPGRIP1L,S100A4,SHANK1,SHH,SLC1A4,SPTBN4,SSTR1,STK38L,TENM4,UHRF1,VPS13A
Organismal Injury and Abnormalities,Renal and Urological Disease	Formation of renal lesion	3.22e-07			79	ABCA13,ACKR4,ACOT7,AMBP,ARHGAP11A,ASPM,ATAD5,ATM,ATP6V0A4,ATR,BACH2,BRCA1,BRCA2,C2,CCDC18,CDK5RAP2,CENPE,CENPF,CIB2,COL20A1,COL27A1,COL28A1,CPB2,CTXN3,CUBN,E2F8,EGF,EP400,EPHA7,FANCD2,FANCI,FZD1,GLIS3,GRIN3A,GUK1,HILPDA,HLA-A,HLA-DQA1,HLA-DQB1,HSD17B14,INTS1,KANK4,KIF14,KIF15,KIFC2,KLHL13,MINAR1,MKI67,MUC6,MYBPC1,MYH7,MYO3A,MYO7A,NAALADL1,NOD1,NUP214,PBLD,PDE4B,PLAGL1,POLQ,RAI2,RPS6KA6,SERP2,SETB…
Organismal Injury and Abnormalities	Abnormal abdomen morphology	3.22e-07	Decreased	-2.92	48	AMHR2,BACH2,BRCA2,CHRM1,CPE,CYP1B1,DBP,DNMT1,DPYD,E2F2,EDN2,EGF,ESCO2,ETV5,F5,FOXF2,FST,GDNF,GLIS3,GREB1L,GRIN3A,HPSE2,HTR2B,INSRR,KIF14,LRBA,MAB21L2,POLE,PRF1,PSMB9,RAMP1,RAPGEF3,RARRES2,RPGRIP1L,SHH,SLC16A7,SLC7A9,SLIT2,SOX9,SPNS2,SSTR1,SSTR2,TLE2,TNFRSF12A,TNNT2,TOP2A,TUBB4A,WNT11
Cancer,Organismal Injury and Abnormalities,Reproductive System Disease	Endometrial carcinoma	3.35e-07			172	ABCA13,ADAMTS19,ADD3,ADGRB3,AFF3,ALDH1L2,AMMECR1,ARHGAP24,ARMCX6,ASPM,ATAD2,ATAD5,ATM,ATP6V0A4,ATP7B,ATP8B4,ATR,B4GALT4,BANK1,BRCA1,BRCA2,C2,CACNA1E,CACNA2D3,CARMIL3,CCDC18,CDK5RAP2,CENPE,CENPF,CFAP45,CHRNA1,CHRNB4,CHST15,CIITA,CKAP5,CLSTN3,CNTNAP5,COL28A1,CPB2,CRYBG3,CTNNA3,CUBN,DAB1,DBP,DIAPH3,DLL1,DNMT1,DPP10,DUSP26,E2F8,EGF,EP400,EPDR1,EPHA7,ERCC6L,ERICH5,ETV5,F5,FANCI,FIGNL1,GEN1,GFAP,GLIS3,…
Cancer,Gastrointestinal Disease,Hepatic System Disease,Organismal Injury and Abnormalities	Hepatocellular carcinoma	3.48e-07		1.982	88	ABCA13,ACLY,AKR1B10,ALDH1L2,ANTXR2,ARHGAP24,ASPM,ATAD2,ATAD5,BRCA1,BRCA2,CACNA1E,CAMK2A,CENPF,CHRNA1,COLEC10,CUBN,CXCL14,DLK1,DNAH2,DPYD,E2F8,EFNA3,EFNA5,ENPP1,EP400,F5,FADS1,FZD8,GRIN3A,HDAC11,HGFAC,HLA-DQA1,HPD,HTR2B,IGFBP3,INSRR,IPO11,IRGC,KCNJ8,KIF14,KIF15,KIFC2,LIPG,MKI67,MYBPC1,MYO7A,NENF,NPC1L1,NPY2R,NUPR1,OBSCN,P4HA2,PCSK1,PDE4B,PIWIL4,PLD2,PLEKHB1,PLP1,POLA1,POLQ,PRR36,PSMB9,PYCR1,RAD51,…
Neurological Disease,Organismal Injury and Abnormalities,Skeletal and Muscular Disorders	Neuromuscular disease with neuropathy	3.69e-07			39	ATP7B,BACH2,C5,CACNA1E,CD74,CHGA,CHRM1,CHRNA1,CTNNA3,DAB1,DLK1,DNMT1,FST,GAL,GFAP,GRIN3A,HLA-DMA,HLA-DMB,HLA-DQA1,HLA-DQB1,HTR2B,KANK4,KLHL13,LRBA,PCSK1,PDE4B,POLA1,POLE,POU2F3,PRF1,PRNP,PSMB9,SDC1,SLC1A4,SLC24A3,SSTR1,TAP2,TOP2A,TPBG
Cancer,Hematological Disease,Immunological Disease,Organismal Injury and Abnormalities	Lymphocytic leukemia	3.79e-07			86	ABCA13,ACLY,ADAMTS19,ADD3,ADGRB3,AFF3,ARHGAP11A,ARMH4,ATAD5,ATM,ATP8B4,ATR,BACH2,BRCA2,BRIP1,CCDC9B,CD74,CENPE,CIITA,CNTNAP5,COL20A1,COL27A1,COPZ2,CXXC5,DNMT1,DOCK6,E2F8,EEPD1,ENPP1,EP400,F5,FZD10,GRID2,HFM1,HLA-DQA1,HLA-DRB5,HYAL3,INSRR,IRGC,KLHDC8A,KLHL13,LMNB1,LRBA,MEGF10,MEIS3,MKI67,MUC6,MYB,NCAPG2,NPC1L1,NREP,P3H4,P4HA2,PACSIN3,PCSK1N,PDE4B,PDP2,PLD2,POLA1,POLE,POLQ,PPP2R1B,PRF1,PTPRN2,RAD51…
Cancer,Organismal Injury and Abnormalities,Reproductive System Disease	Breast adenocarcinoma	3.79e-07		1.98	74	ADAMTS19,ADGRB3,AMHR2,ARHGAP20,ATAD5,ATM,ATP7B,ATR,BANK1,BRCA1,BRCA2,BRIP1,C5,CACNA1E,CACNA1H,CENPE,CEP250,COL9A3,CRYBG3,CUBN,CXCL14,E2F2,ERCC6L,ESCO2,F5,FANCD2,FANCI,FBXO36,FZD8,G0S2,GSTM5,HAND1,HLA-DQA1,HLA-DRB5,HPD,INSRR,ITPR2,KIF15,KNTC1,MASTL,MINAR1,MKI67,MUC6,MYO7A,NKX3-2,NR4A1,OBSCN,PARP11,PKDREJ,PLCH1,POLE,POLQ,PPP2R1B,PYCR1,RAPGEF3,RGL3,RGS13,ROR2,RPGRIP1L,RRAS,S100A4,SETBP1,SLC37A2,SOX9…
Cancer,Organismal Injury and Abnormalities,Renal and Urological Disease	Kidney carcinoma	3.88e-07			79	ABCA13,ACKR4,ACOT7,AMBP,ARHGAP11A,ASPM,ATAD5,ATM,ATP6V0A4,ATR,BACH2,BRCA1,BRCA2,C2,CCDC18,CDK5RAP2,CENPE,CENPF,CIB2,COL20A1,COL27A1,COL28A1,CPB2,CTXN3,CUBN,E2F8,EGF,EP400,EPHA7,FANCD2,FANCI,FZD1,GRIN3A,GUK1,HILPDA,HLA-A,HLA-DQA1,HLA-DQB1,HSD17B14,INTS1,KANK4,KIF14,KIF15,KIFC2,KLHL13,MINAR1,MKI67,MUC6,MYBPC1,MYH7,MYO3A,MYO7A,NAALADL1,NOD1,NUP214,PBLD,PDE4B,PLAGL1,POLQ,RAI2,RPS6KA6,SERP2,SETBP1,SH2…
Carbohydrate Metabolism,Molecular Transport,Small Molecule Biochemistry	Concentration of D-glucose	4.01e-07		-0.085	30	ANGPTL7,ATP7B,AZGP1,CACNA1E,CHGA,CIITA,CPE,CXCL14,DLK1,EDN2,FADS1,FOXO6,GAL,Gcg,GLIS3,IAPP,IGFBP3,ITPR2,MYB,NPC1L1,NR4A1,PLD2,PRF1,PRNP,PTPRN2,RAPGEF3,RGS16,SLC2A10,SST,SSTR2
Cell Cycle,Cellular Assembly and Organization,DNA Replication, Recombination, and Repair	Segregation of chromosomes	4.47e-07		-1.234	15	BRCA1,BRCA2,CDK5RAP2,CENPE,CENPF,ESCO2,GEN1,MKI67,NCAPD2,NCAPD3,NCAPG2,RAD51,SMC2,TAP2,TOP2A
Cancer,Organismal Injury and Abnormalities	Early onset cancer	4.59e-07			6	ATM,BRCA1,BRCA2,BRIP1,POLE,PPP2R1B
Cancer,Organismal Injury and Abnormalities,Renal and Urological Disease	Renal cell carcinoma	4.82e-07			78	ABCA13,ACKR4,ACOT7,AMBP,ARHGAP11A,ASPM,ATAD5,ATM,ATP6V0A4,ATR,BACH2,BRCA1,BRCA2,C2,CCDC18,CDK5RAP2,CENPE,CENPF,CIB2,COL20A1,COL27A1,COL28A1,CPB2,CTXN3,CUBN,E2F8,EGF,EP400,EPHA7,FANCD2,FANCI,FZD1,GRIN3A,GUK1,HILPDA,HLA-A,HLA-DQA1,HLA-DQB1,HSD17B14,INTS1,KANK4,KIF14,KIF15,KIFC2,KLHL13,MINAR1,MKI67,MUC6,MYBPC1,MYH7,MYO3A,MYO7A,NAALADL1,NOD1,NUP214,PBLD,PDE4B,PLAGL1,POLQ,RAI2,RPS6KA6,SERP2,SETBP1,SH2…
Cancer,Organismal Injury and Abnormalities,Renal and Urological Disease	Renal cancer	5.23e-07			84	ABCA13,ACKR4,ACOT7,AMBP,ARHGAP11A,ASPM,ATAD5,ATM,ATP6V0A4,ATR,BACH2,BRCA1,BRCA2,C2,CCDC18,CDK5RAP2,CENPE,CENPF,CIB2,COL20A1,COL27A1,COL28A1,CPB2,CTXN3,CUBN,E2F8,EGF,EP400,EPHA7,FANCD2,FANCI,FZD1,FZD10,GRIN3A,GUK1,HILPDA,HLA-A,HLA-DQA1,HLA-DQB1,HSD17B14,INTS1,KANK4,KIF14,KIF15,KIFC2,KLHL13,MINAR1,MKI67,MUC6,MYBPC1,MYH7,MYO3A,MYO7A,NAALADL1,NOD1,NUP214,PBLD,PDE4B,PLAGL1,POLQ,RAI2,RNPEP,RPS6KA6,SERP…
Hematological System Development and Function,Tissue Morphology	Quantity of blood cells	5.54e-07		-0.243	67	ACKR4,ADD3,AMBP,ANG,ATM,BACH2,BANK1,BRCA1,BRCA2,C5,CD226,Cd24a,Cd59a,CD74,CHRNA1,CHST15,CIITA,CPB2,CXCL14,DIAPH3,DLK1,DLL1,DNMT1,DOK1,E2F2,EGF,FANCD2,GLB1L2,HEXB,HLA-A,HLA-DMA,HLA-DQA1,HLA-DQB1,HOXA3,HTR4,HYAL2,IGFBP3,IL5RA,ITPR2,KLRC1,LIPG,MYB,NPR3,NR4A1,PCSK1,PDE4B,PLP1,PRF1,PRNP,PROC,PSMB9,RARRES2,RGS5,S1PR3,SDC1,SHH,SOX13,SOX6,SPHK1,SPIB,SPNS2,SST,TNFSF10,TPH1,TPSG1,TRPM5,VIPR2
Cancer,Neurological Disease,Organismal Injury and Abnormalities	Gliomatosis cerebri	5.72e-07			112	ABCA13,ACLY,AKR1B10,ARHGAP20,ARHGAP24,ASPM,ATP6V0A4,ATR,B4GALT4,BRCA1,BRCA2,BTN1A1,CA11,CACNA1E,CACNA1H,CDK5RAP2,CENPE,CEP250,CHRNA1,CKAP5,COL23A1,COL27A1,COL28A1,COPZ2,CRYBG3,CUBN,DLL1,DNAH2,DNMT1,DOCK6,DOK1,DPYD,E2F2,ENPP1,EP400,ETNK2,F5,FANCD2,FGF11,FOXF2,FOXO6,FST,FZD10,FZD8,HFM1,HTR2B,KCNJ8,KIF14,KIF24,KLHDC8A,KNTC1,LBR,LIPG,LPO,LRBA,MASTL,MEGF10,MGARP,MUC6,MYB,MYBPC1,MYH7,MYO3A,NCAPD3,NEO1,…
Cancer,Hematological Disease,Organismal Injury and Abnormalities	Mature T-cell or NK-cell neoplasm	5.85e-07			64	ABCA13,ADD3,ARHGAP11A,ARMH4,ATAD5,ATM,ATR,BACH2,BRCA2,BRIP1,CACNA1E,CACNA1H,CCDC9B,CIITA,CNTNAP5,COL20A1,COL23A1,COL27A1,COPZ2,CXCL14,DLL1,DNMT1,DOCK6,DPYD,EEPD1,EP400,EPDR1,FGF11,FZD1,HDAC11,HLA-A,HLA-DQA1,HLA-DRB5,HYAL3,KIFC2,KLHDC8A,KLRC1,MKI67,MMD,MUC6,MYB,NPC1L1,NUP214,OBSCN,P3H4,PLCH1,POLA1,POLE,PPP2R1B,PRF1,PTPRN2,PTPRO,RGS16,S1PR3,SDC1,SETBP1,SHH,SPIB,SPINK5,TMPRSS5,TNFSF10,TOP2A,TRPM5,TU…
Cancer,Organismal Injury and Abnormalities,Respiratory Disease	Lung adenocarcinoma	5.98e-07		0.128	99	ABHD3,ADGRB3,AFF3,ASPM,ATAD2,ATAD5,ATM,ATR,BACE2,BRCA1,BRCA2,BRIP1,CACNA1E,CALB2,CARMIL3,CCDC9B,CENPE,CENPF,CGREF1,CHRM1,CHRNB4,CHST15,CIITA,CNTNAP5,COL27A1,CPE,CTNNA3,CTXN3,CUBN,CXCL14,CYP1B1,DIAPH3,DIXDC1,DLK1,DNAH2,DOK1,DPP10,DPYD,E2F8,EP400,FANCD2,FANCI,GDNF,GLB1L2,GRID2,HAPLN4,HLA-A,HLA-DQA1,HOXA3,HPD,HTR4,HYAL3,INTS1,ITPR2,KANK4,KIF14,KIF15,KIFC2,LPO,LRBA,MKI67,MSC,MUC6,MYH7,MYO3A,NEO1,NPR3…
Behavior	Locomotion	5.99e-07		-0.705	29	ATP7B,CACNA1E,CAMK2A,CHRM1,CHRNB4,CKAP5,CTSF,DAB1,DLK1,EGF,ENHO,ENPP1,ETV5,GDNF,GPR37L1,GRID2,HEXB,HOMER2,HOXD9,HTR2B,NPY2R,PCSK1N,PLP1,PRNP,SCLY,SOBP,SPTBN4,TPH1,VPS13A
Cancer,Organismal Injury and Abnormalities,Reproductive System Disease	Endometrial adenocarcinoma	6.21e-07			170	ABCA13,ADAMTS19,ADD3,ADGRB3,AFF3,ALDH1L2,AMMECR1,ARHGAP24,ARMCX6,ASPM,ATAD2,ATAD5,ATM,ATP6V0A4,ATP7B,ATP8B4,ATR,B4GALT4,BANK1,BRCA1,BRCA2,C2,CACNA1E,CACNA2D3,CARMIL3,CCDC18,CDK5RAP2,CENPE,CENPF,CFAP45,CHRNA1,CHRNB4,CHST15,CIITA,CKAP5,CLSTN3,CNTNAP5,COL28A1,CPB2,CRYBG3,CTNNA3,CUBN,DAB1,DBP,DIAPH3,DLL1,DNMT1,DPP10,DUSP26,E2F8,EGF,EP400,EPDR1,EPHA7,ERCC6L,ERICH5,F5,FANCI,FIGNL1,GEN1,GFAP,GLIS3,GPD1,…
Connective Tissue Disorders,Hereditary Disorder,Organismal Injury and Abnormalities	Hereditary connective tissue disorder	6.45e-07			44	AFF3,AKR1B10,AMHR2,ANTXR2,ASPM,ATR,CACNA1E,CDK5RAP2,CENPE,CIITA,COL27A1,COL9A3,ENPP1,ESCO2,FST,G0S2,HLA-DQA1,HTR2B,KCNJ8,KIF14,KIF24,KIFC2,LBR,LMNB1,MEGF10,MEST,MMD,MYBPC1,NCAPD2,NCAPD3,NKX3-2,P3H4,POLA1,POLE,PPP2R1B,PYCR1,RBP4,ROR2,RRAS,SHH,SLC2A10,SOX9,TNNT2,VPS13A
Cancer,Hematological Disease,Immunological Disease,Organismal Injury and Abnormalities	Mature T-cell neoplasm	6.7e-07			63	ABCA13,ADD3,ARHGAP11A,ARMH4,ATAD5,ATM,ATR,BACH2,BRCA2,BRIP1,CACNA1E,CACNA1H,CCDC9B,CIITA,CNTNAP5,COL20A1,COL23A1,COL27A1,COPZ2,CXCL14,DLL1,DNMT1,DOCK6,DPYD,EEPD1,EP400,EPDR1,FGF11,FZD1,HDAC11,HLA-A,HLA-DQA1,HLA-DRB5,HYAL3,KIFC2,KLHDC8A,KLRC1,MKI67,MMD,MUC6,MYB,NPC1L1,NUP214,OBSCN,P3H4,PLCH1,POLA1,PPP2R1B,PRF1,PTPRN2,PTPRO,RGS16,S1PR3,SDC1,SETBP1,SHH,SPIB,SPINK5,TMPRSS5,TNFSF10,TOP2A,TRPM5,TUBB4A
Cancer,Neurological Disease,Organismal Injury and Abnormalities	Grade 3 malignant glioma	6.85e-07			79	ABCA13,ACLY,ADAMTS17,ADGRB3,ATM,ATP7B,BANK1,BRCA1,BRIP1,BTN1A1,CA11,CACNA1E,CACNA2D3,CALB2,CEP250,CHST15,CKAP5,CNN3,CNTNAP5,COL27A1,COL28A1,CTSF,CTXN3,DNASE1L2,DOCK6,E2F8,ELMOD1,EPDR1,ETV5,F5,FANCD2,FANCI,GLIS3,GUCY1B1,HYAL3,INTS1,IPO11,ITPR2,KANK4,KCNIP1,KCNJ8,KCNK2,KIFC2,LIPG,LRBA,MEGF10,MINAR1,NEO1,NOD1,P4HA2,PCDHGC3,PCSK1,PDP2,PKDREJ,POMGNT2,PROB1,PROSER2,PTPRN2,PTPRO,RAPGEF3,RGL3,SHANK1,SLC1…
Cancer,Organismal Injury and Abnormalities	Endometrioid carcinoma	6.86e-07			181	ABCA13,ADAMTS19,ADD3,ADGRB3,AFF3,ALDH1L2,AMMECR1,ARHGAP24,ARHGAP8/PRR5-ARHGAP8,ARMCX6,ASPM,ATAD2,ATM,ATP6V0A4,ATP7B,ATP8B4,ATR,B4GALT4,BANK1,BRCA1,BRCA2,BRIP1,C2,C5,CACNA1E,CACNA2D3,CARMIL3,CCDC18,CDK5RAP2,CENPE,CENPF,CFAP45,CHRNA1,CHRNB4,CHST15,CIITA,CKAP5,CLSTN3,CNTNAP5,COL20A1,COL23A1,COL28A1,CPB2,CPE,CRYBG3,CTNNA3,CUBN,DAB1,DBP,DIAPH3,DLL1,DNMT1,DPP10,DUSP26,EGF,EP400,EPDR1,EPHA7,ERCC6L,ERICH…
Organismal Functions	Hypoactivity of mice	7.04e-07			17	ATM,Cbarp,CPE,DIXDC1,EFNA3,ENHO,FOXO6,GRID2,GSTM5,HEXB,PLP1,PRF1,PROC,SHANK1,SSTR2,VIPR2,VPS13A
Neurological Disease,Organismal Injury and Abnormalities	Neurological signs	7.88e-07		-0.651	54	ATM,CA11,CACNA2D3,CAMK2A,CD74,CHGB,CHRM1,CHRNA1,CHRNB4,CIITA,CPB2,DBP,DPYD,ETV5,GDNF,GFAP,GPD1,GRIN3A,GUCY1B1,HLA-DQA1,HLA-DQB1,HLA-DRB5,HTR2B,HTR4,KCNH3,KCNIP1,KCNIP2,KCNIP4,KCNK2,MYH7,MYO7A,NR4A1,NREP,PLD2,PLP1,PRNP,PSMB9,RBP4,S1PR3,Scd2,SCN7A,SERPINF2,SHANK1,SHH,SLC1A4,SLIT2,SOX9,SRPX,SST,SSTR1,SSTR2,ST3GAL3,Tgtp1/Tgtp2,VPS13A
DNA Replication, Recombination, and Repair	DNA damage	8.15e-07		0.793	25	ATM,ATR,BRCA1,BRCA2,BRIP1,CENPE,CYP1B1,DNMT1,E2F2,EGF,FANCD2,LMNB1,MKI67,NR4A1,NUPR1,PIWIL4,POLE,PRF1,PRNP,RAD51,SETBP1,TNFSF10,TOP2A,TTK,TUBB4A
Neurological Disease,Organismal Injury and Abnormalities	Progressive neurological disorder	8.34e-07			71	ACLY,ANG,ATAD2,ATM,ATP8B4,ATR,BACE2,BACH2,BRCA1,C5,CACNA1E,CAMK2A,CD74,CFAP45,CHGA,CHGB,CHRM1,CHRNA1,CHRNB4,CIITA,CTNNA3,DAB1,DLK1,DLL1,F5,FANCI,FOXF2,FST,GAL,GDNF,GFAP,GRIN3A,HLA-DMA,HLA-DMB,HLA-DQA1,HLA-DQB1,HTR2B,IAPP,IGFBP3,ITPR2,KANK4,KLHL13,LRBA,MEGF10,MYO7A,NUP214,OGDHL,PCSK1,PDE4B,POLA1,POLE,POU2F3,PRF1,PRNP,PROC,PSMB9,PTPRN2,REG1A,S100A4,SCN7A,SDC1,SLC1A4,SLC24A3,SLIT2,SOX9,SSTR1,TAP2,TO…
Organismal Development	Size of body	8.42e-07	Increased	3.213	51	ATM,BACE2,BAMBI,BRCA1,BRCA2,CACNA1H,CAMK2A,Cbarp,Cd59a,CD74,CLPS,CPB2,CPE,CXCL14,DLK1,DOK1,E2F2,E2F8,EDN2,EFNA3,EFNA5,EGF,ETV5,FANCD2,FST,G0S2,GLIS3,GUCY1B1,H1-3,H1f4,HAND1,HLA-DMA,HTR2B,HTR4,IGFBP3,ITPR2,LORICRIN,NKX3-2,NPR3,NPY2R,PACSIN1,PCSK1,PCSK1N,PLP1,POMGNT2,RAPGEF3,Scd2,SPTBN4,TPH1,UNC79,VIPR2
Cancer,Organismal Injury and Abnormalities,Reproductive System Disease	Ductal breast carcinoma	8.51e-07			65	ADAMTS19,ADGRB3,AMHR2,ARHGAP20,ATAD5,ATM,ATP7B,ATR,BRCA1,BRCA2,BRIP1,C5,CACNA1E,CACNA1H,CENPE,CEP250,CRYBG3,CUBN,CXCL14,E2F2,ERCC6L,ESCO2,F5,FANCD2,FBXO36,G0S2,GSTM5,HAND1,HLA-DQA1,HLA-DRB5,HPD,INSRR,ITPR2,KIF15,KNTC1,MASTL,MKI67,MUC6,MYO7A,NKX3-2,NR4A1,OBSCN,PARP11,PKDREJ,PLCH1,POLE,PYCR1,RAPGEF3,RGL3,RGS13,ROR2,RPGRIP1L,RRAS,SLC37A2,SOX9,SPTBN4,SSTR2,TICRR,TOP2A,TPBG,TPSG1,TRPM5,TTK,TTLL10,TUBB…
Cancer,Hematological Disease,Immunological Disease,Organismal Injury and Abnormalities	Leukemia	8.54e-07		0.896	127	ABCA13,ACLY,ADAMTS19,ADD3,ADGRB3,AFF3,AMMECR1,ARHGAP11A,ARHGAP24,ARMH4,ATAD5,ATM,ATP6V0A4,ATP8B4,ATR,BACH2,BRCA1,BRCA2,BRIP1,C5,CACNA1E,CACNA1H,CCDC18,CCDC9B,CD74,CENPE,CENPF,CHGB,CHST15,CIITA,CNTNAP5,COL20A1,COL27A1,COPZ2,CUBN,CXXC5,DLL1,DNAH2,DNMT1,DOCK6,DOK1,E2F8,ECHDC3,EEPD1,ENPP1,EP400,EPDR1,ETV5,F5,FADS6,FANCD2,FANCI,FOXF2,FZD10,GEN1,GFAP,GLB1L2,GRID2,HFM1,HLA-A,HLA-DQA1,HLA-DQB1,HLA-DRB5,H…
Embryonic Development,Organismal Development	Development of head	9e-07		-0.179	65	ASPM,ATM,BRCA2,CDK5RAP2,CPE,CXCL14,CYP1B1,DAB1,DIXDC1,DLL1,EFNA3,EFNA5,EGF,ENPP1,EPHA7,FANCD2,FOXF2,FST,FZD1,GDNF,GPR37L1,GRIN3A,HAND1,HEXB,HLA-A,HLA-DMA,HLA-DQA1,HOXA3,HYAL2,ISL1,KIF14,LMNB1,MAB21L2,MGARP,MSC,MYO3A,MYO7A,NEO1,NKX3-2,NR2E3,NR4A1,PACSIN1,Pcnt,PLAGL1,PLP1,PRNP,RAPGEF3,RBP4,ROR2,RPGRIP1L,RRAS,S100A4,SHH,SLC16A2,SLIT2,SMCHD1,SOBP,SOX6,SOX9,SPHK1,SSTR1,STK38L,TNFRSF12A,WFIKKN2,WNT11
Cancer,Hematological Disease,Immunological Disease,Organismal Injury and Abnormalities	T-cell non-Hodgkin lymphoma	9.48e-07		1.817	46	ABCA13,ATM,BACH2,BRCA1,BRCA2,BRIP1,CACNA1E,CACNA1H,CNTNAP5,COL23A1,COL27A1,CXCL14,DLL1,DNMT1,DPYD,E2F2,EPDR1,FGF11,FZD1,HDAC11,HLA-A,KIFC2,KLRC1,MKI67,MMD,MYB,NPC1L1,NUP214,OBSCN,PLCH1,POLA1,POLE,PRF1,PTPRN2,PTPRO,RGS16,S1PR3,SDC1,SETBP1,SHH,SPIB,SPINK5,SRPX,TOP2A,TRPM5,TUBB4A
Cancer,Hematological Disease,Immunological Disease,Organismal Injury and Abnormalities	MYC mutation positive B-cell lymphoma	9.51e-07			11	BRCA1,CENPF,E2F8,ERCC6L,FIGNL1,MKI67,MYB,NCAPD2,RAD51,SMC2,TOP2A
Cardiovascular System Development and Function,Organismal Development	Angiogenesis	9.51e-07		1.375	65	ANG,Ang4,ANTXR2,ARHGAP24,ATM,BRCA1,C5,CAMK2A,CCN3,Cd59a,CHGA,CXCL14,CXXC5,CYP1B1,DIAPH3,DIXDC1,DLK1,DLL1,E2F2,E2F8,EDN2,EFNA3,EGF,ENPP1,FZD8,GDNF,HABP2,HAND1,HEXB,HLA-DMB,HLA-DQB1,HTR2B,HTR4,IGFBP3,ISL1,ITPR2,KCNJ8,KLK3,LMNB1,MINAR1,MYB,NPR3,NPY2R,NR4A1,PROC,RAMP1,RAPGEF3,RARRES2,RGS5,RRAS,S100A4,S1PR3,SERPINF2,SHH,SLC2A10,SLIT2,SPHK1,SPINK5,SPTBN4,SST,TFF2,TNFRSF12A,TNFSF10,TRPC5,WNT11
Cellular Assembly and Organization,Cellular Function and Maintenance	Organization of cytoplasm	1.14e-06	Increased	2.557	91	ADD3,ADGRB3,AMHR2,Ang4,ARHGAP20,ARHGAP24,ARHGAP8/PRR5-ARHGAP8,ASPM,BOC,BRCA1,C5,CACNA1H,CAMK2A,CCN3,Cd24a,CDK5RAP2,CENPE,CENPF,CEP250,CHRNA1,CKAP5,DAB1,DIAPH3,DIXDC1,DLK1,DLL1,DOK1,EDN2,EFNA3,EFNA5,EGF,ENPP1,EPHA7,FOXO6,FST,FZD1,FZD10,GAL,GDNF,GFAP,GRID2,GRIN3A,HEXB,HLA-A,IAPP,INSRR,KIF24,LMNB1,MGARP,MINAR1,MYB,MYBPC1,MYO3A,MYO7A,NEO1,NR4A1,NUPR1,PACSIN1,PAM,Pcnt,PDE1C,PLD2,PLP1,PRNP,PROC,PTPRO,R…
Connective Tissue Disorders,Developmental Disorder,Hereditary Disorder,Organismal Injury and Abnormalities,Skeletal and Muscular Disorders	Autosomal recessive microcephaly	1.15e-06			7	ASPM,ATR,CDK5RAP2,CENPE,KIF14,NCAPD2,NCAPD3
Cellular Growth and Proliferation,Tissue Development	Proliferation of epithelial cells	1.17e-06		1.21	38	ANG,ATM,BRCA1,C5,CALB2,CHGA,CPB2,CXCL14,DOK1,E2F8,EDN2,EGF,ETV5,FOXF2,FST,FZD8,HTR2B,IL22RA2,ISL1,KCNK2,KLK3,LMNB1,MKI67,MUC2,MYB,NR4A1,NUPR1,PROC,RRAS,SHH,SOX9,SPHK1,SST,SSTR2,TFF2,TNFRSF12A,TNFSF10,UHRF1
Cancer,Hematological Disease,Immunological Disease,Organismal Injury and Abnormalities	Acute lymphoblastic leukemia	1.18e-06			53	ABCA13,ACLY,ADD3,ADGRB3,AFF3,ATM,ATP8B4,BRCA2,BRIP1,CENPE,CNTNAP5,CXXC5,DNMT1,E2F8,ENPP1,F5,FZD10,GRID2,HFM1,HLA-DQA1,INSRR,IRGC,LMNB1,LRBA,MEIS3,MKI67,MYB,NCAPG2,NPC1L1,NREP,P4HA2,PACSIN3,PDE4B,POLA1,POLE,RAD51,RNPEP,S1PR3,SETBP1,SLC16A7,SLC17A9,SLC7A9,SMC2,SMCHD1,SPSB4,SPTBN4,SST,TEX15,TLE6,TOP2A,TUBB4A,UHRF1,UNC79
Cancer,Hematological Disease,Organismal Injury and Abnormalities	Myelodysplastic syndrome or leukemia	1.29e-06		0.97	129	ABCA13,ACLY,ADAMTS17,ADAMTS19,ADD3,ADGRB3,AFF3,AMMECR1,ARHGAP11A,ARHGAP24,ARMH4,ATAD5,ATM,ATP6V0A4,ATP8B4,ATR,BACH2,BRCA1,BRCA2,BRIP1,C5,CACNA1E,CACNA1H,CCDC18,CCDC9B,CD74,CENPE,CENPF,CHGB,CHST15,CIITA,CNTNAP5,COL20A1,COL27A1,COPZ2,CUBN,CXXC5,DLK1,DLL1,DNAH2,DNMT1,DOCK6,DOK1,E2F8,ECHDC3,EEPD1,ENPP1,EP400,EPDR1,ETV5,F5,FADS6,FANCD2,FANCI,FOXF2,FZD10,GEN1,GFAP,GLB1L2,GRID2,HFM1,HLA-A,HLA-DQA1,HLA-D…
Cancer,Organismal Injury and Abnormalities	Benign Tumors	1.34e-06		0.027	61	ADGRB3,ATM,ATR,BACE2,BRCA1,BRCA2,BRIP1,CACNA1H,CIITA,CUBN,CXCL14,CYP1B1,DLL1,DNMT1,DOK1,DPYD,EGF,EPHA7,FANCD2,FOXF2,GSTM5,HLA-A,HLA-DQA1,HTR4,IGFBP3,MEST,MINAR1,MKI67,MUC2,MUC6,MYB,NR2E3,NR4A1,PBLD,PCDHGC3,PLP1,POLA1,POLE,RAPGEF3,RBP4,RGS5,S100A4,SCN7A,SHH,SLC24A3,SLC37A2,SLC51B,SLIT2,SORD,SOX9,SPIB,SST,SSTR1,SSTR2,TNFRSF12A,TNFSF10,TOP2A,TPBG,TPD52L1,TTK,TUBB4A
Cellular Assembly and Organization,Cellular Function and Maintenance	Microtubule dynamics	1.35e-06	Increased	2.823	77	ADGRB3,AMHR2,Ang4,ARHGAP20,ARHGAP24,ARHGAP8/PRR5-ARHGAP8,BOC,BRCA1,C5,CACNA1H,CAMK2A,CCN3,Cd24a,CDK5RAP2,CENPE,CENPF,CEP250,CHRNA1,CKAP5,DAB1,DIAPH3,DIXDC1,DLK1,DLL1,DOK1,EDN2,EFNA3,EFNA5,EGF,EPHA7,FOXO6,FST,FZD1,GAL,GDNF,GFAP,GRID2,GRIN3A,HLA-A,KIF24,LMNB1,MGARP,MINAR1,MYB,MYO3A,MYO7A,NEO1,NR4A1,NUPR1,PACSIN1,Pcnt,PDE1C,PLD2,PLP1,PRNP,PROC,PTPRO,RAPGEF3,REG1A,ROR2,RPGRIP1L,S100A4,S1PR3,SHANK1,SH…
Embryonic Development,Organismal Development	Development of body axis	1.36e-06		-0.179	67	ASPM,ATM,BRCA2,CDK5RAP2,CPE,CXCL14,CYP1B1,DAB1,DIXDC1,DLL1,EFNA3,EFNA5,EGF,ENPP1,EPHA7,FANCD2,FOXF2,FST,FZD1,GDNF,GPR37L1,GRIN3A,HAND1,HEXB,HLA-A,HLA-DMA,HLA-DQA1,HOXA3,HOXD8,HOXD9,HYAL2,ISL1,KIF14,LMNB1,MAB21L2,MGARP,MSC,MYO3A,MYO7A,NEO1,NKX3-2,NR2E3,NR4A1,PACSIN1,Pcnt,PLAGL1,PLP1,PRNP,RAPGEF3,RBP4,ROR2,RPGRIP1L,RRAS,S100A4,SHH,SLC16A2,SLIT2,SMCHD1,SOBP,SOX6,SOX9,SPHK1,SSTR1,STK38L,TNFRSF12A,WFI…
Connective Tissue Disorders,Developmental Disorder,Hereditary Disorder,Organismal Injury and Abnormalities,Skeletal and Muscular Disorders	Primary microcephaly	1.47e-06			7	ASPM,CDK5RAP2,CENPE,KIF14,LMNB1,NCAPD2,NCAPD3
Cancer,Neurological Disease,Organismal Injury and Abnormalities	Brain oligodendroglioma	1.48e-06			77	ABCA13,ACLY,ADAMTS17,ADGRB3,ATM,ATP7B,BANK1,BRCA1,BRIP1,BTN1A1,CA11,CACNA1E,CACNA2D3,CALB2,CEP250,CHST15,CKAP5,CNN3,CNTNAP5,COL27A1,COL28A1,CTSF,CTXN3,DNASE1L2,DOCK6,E2F8,ELMOD1,EPDR1,ETV5,F5,FANCD2,FANCI,GLIS3,GUCY1B1,HYAL3,INTS1,IPO11,ITPR2,KANK4,KCNIP1,KCNJ8,KCNK2,KIFC2,LIPG,LRBA,MEGF10,MINAR1,NEO1,NOD1,P4HA2,PCDHGC3,PCSK1,PDP2,PKDREJ,POMGNT2,PROB1,PROSER2,PTPRN2,PTPRO,RAPGEF3,RGL3,SHANK1,SLC1…
Cancer,Organismal Injury and Abnormalities	Lymphoreticular neoplasm	1.49e-06	Increased	2.202	132	ABCA13,ADAMTS17,ADAMTS19,AFF3,AMMECR1,ARHGAP24,ASPM,ATM,ATP6V0A4,ATR,BACH2,BRCA1,BRCA2,BRIP1,CACNA1E,CACNA1H,CCDC18,CCDC9B,CD74,CENPF,CEP250,CHGA,CHGB,CHRM1,CHST15,CIITA,CNTNAP5,COL20A1,COL23A1,COL27A1,CUBN,CXCL14,CYP1B1,DLK1,DLL1,DNAH2,DNMT1,DOK1,DPYD,E2F2,E2F8,ECHDC3,EGF,EP400,EPDR1,ERCC6L,ETV5,FADS6,FANCD2,FANCI,FGF11,FIGNL1,FOXF2,FZD1,GEN1,GFAP,GLB1L2,GLIS3,HDAC11,HFM1,HLA-A,HLA-DQA1,HLA-DQB1…
Cellular Development,Nervous System Development and Function,Tissue Development	Differentiation of neurons	1.5e-06		0.839	31	ASPM,ATM,Cd24a,CDK5RAP2,CLSTN3,DAB1,DIXDC1,DLL1,EFNA3,EFNA5,EGF,ETV5,FST,GDNF,GPR37L1,GRID2,ISL1,KCTD11,LMNB1,MMD,MYO7A,NREP,PLAGL1,PRNP,S100A4,S1PR3,SHH,SOX9,SPINK5,TLE6,TRPC5
Cell-To-Cell Signaling and Interaction	Activation of cells	1.75e-06		0.046	61	ANG,ATM,ATR,BACH2,BAMBI,BANK1,BTN1A1,C5,CCN3,CD226,Cd24a,CD74,CHGA,CHRM1,CPB2,CPE,DLK1,DLL1,EDN2,EGF,F5,GDNF,GFAP,GUCY1B1,H60b/H60c,HLA-A,HLA-DMA,HLA-DMB,HLA-DQA1,HLA-DQB1,HTR4,HYAL2,IAPP,IL5RA,KCNJ8,KLRC1,MEGF10,NOD1,NPY2R,NR4A1,PACSIN1,PLD2,PLP1,PRF1,PRNP,PROC,PSMB9,RAPGEF3,RARRES2,RBP4,SERPINF2,SHH,SPDEF,SPHK1,SST,SSTR2,TFF2,TNFSF10,TOP2A,VIPR2,WBP2NL
Neurological Disease,Organismal Injury and Abnormalities,Psychological Disorders	Disorder of basal ganglia	1.85e-06			57	ANG,CA11,CACNA1E,CACNA2D3,CAMK2A,CD74,CHGA,CHGB,CHRM1,CHRNB4,CIITA,CTNNA3,DBP,DLK1,DPYD,ETV5,FST,GDNF,GFAP,GPD1,GRIN3A,GUCY1B1,HLA-DQA1,HLA-DQB1,HLA-DRB5,HTR2B,HTR4,KANK4,KCNIP1,KCNIP2,KCNIP4,KCNK2,KLHL13,MYH7,NR4A1,NREP,PCSK1,PDE4B,PLP1,PRNP,PSMB9,RBP4,S1PR3,Scd2,SCN7A,SDC1,SERPINF2,SLC1A4,SLIT2,SOX9,SRPX,SST,SSTR1,Tgtp1/Tgtp2,TPBG,TUBB4A,VPS13A
Cancer,Endocrine System Disorders,Gastrointestinal Disease,Organismal Injury and Abnormalities	Pancreatic carcinoma	1.88e-06			109	ACLY,ADAMTS17,ADAMTS19,ADGRB3,ARHGAP20,ARHGAP8/PRR5-ARHGAP8,ASPM,ATM,ATP7B,ATR,AZGP1,B3GALT2,BACE2,BOC,BRCA1,BRCA2,BRIP1,C5,CACNA1E,CACNA1H,CCN3,CD74,CENPF,CHGA,CHRM1,CIB2,CIITA,CKAP5,CPB2,CREB3L4,CTNNA3,CUBN,CXCL14,DIAPH3,DNAH2,DOCK6,ELMOD1,EP400,EPHA7,ERICH5,ETV5,F5,FADS6,FANCI,FIGNL1,GLB1L2,GRID2,GRIK5,GRIN3A,GUK1,HOXD8,HPD,HYAL3,IGFBP3,INSRR,ITPR2,KANK4,LRBA,MAB21L2,MBNL3,MINAR1,MSC,MUC6,MYB,…
Inflammatory Response,Organismal Injury and Abnormalities	Inflammation of organ	1.89e-06	Decreased	-2.537	84	ACKR4,AKR1B10,AMBP,ANG,ATM,BACH2,BANK1,BTN1A1,C5,Cd24a,Cd59a,CD74,Ceacam12,Ces2b,CHRM1,CHRNA1,CHRNB4,CIITA,CNN3,CPB2,DLL1,E2F2,ECHDC3,EGF,F5,FOXF2,GAL,GDNF,GFAP,GPD1,GRIN3A,HABP2,HLA-A,HLA-DMA,HLA-DMB,HLA-DQA1,HLA-DQB1,HLA-DRB5,HTR2B,HTR4,IGFBP3,IL22RA2,IL5RA,KCNK2,KLRC1,LORICRIN,LPO,LRBA,MKI67,MUC2,NEO1,NOD1,NPC1L1,NPR3,NR4A1,NRG4,P4HA2,PBLD,PDE4B,PLP1,POLA1,PRF1,PROC,PSMB9,RAPGEF3,RARRES2,REG1A…
Cancer,Hematological Disease,Immunological Disease,Organismal Injury and Abnormalities	Non-Hodgkin lymphoma	1.9e-06		1.821	75	ABCA13,ASPM,ATM,BACH2,BRCA1,BRCA2,BRIP1,CACNA1E,CACNA1H,CEP250,CHGA,CHST15,CIITA,CNTNAP5,COL20A1,COL23A1,COL27A1,CUBN,CXCL14,DLL1,DNMT1,DOK1,DPYD,E2F2,EGF,EPDR1,FGF11,FZD1,GFAP,GLB1L2,GLIS3,HDAC11,HFM1,HLA-A,HLA-DQA1,IGFBP3,ITPR2,KIFC2,KLRC1,LIPG,MKI67,MMD,MYB,NPC1L1,NPY2R,NREP,NUP205,NUP214,OBSCN,P4HA2,PALMD,PLCH1,POLA1,POLE,PRF1,PSMB9,PTPRN2,PTPRO,RESP18,RGS16,ROR2,S100A4,S1PR3,SDC1,SETBP1,SHH,…
Developmental Disorder,Organismal Injury and Abnormalities	Congenital malformation of genitourinary system	1.94e-06	Decreased	-2.768	34	AMHR2,CPE,CYP1B1,DBP,EDN2,EGF,ESCO2,ETV5,FST,GDNF,GLIS3,GREB1L,GRIN3A,HPSE2,HTR2B,INSRR,KIF14,POLE,PSMB9,RAMP1,RAPGEF3,RARRES2,RPGRIP1L,SHH,SLC16A7,SLIT2,SOX9,SPNS2,SSTR1,SSTR2,TLE2,TNFRSF12A,TNNT2,WNT11
Neurological Disease,Organismal Injury and Abnormalities	Seizure disorder	1.97e-06		-1.344	42	AFF3,ATP6V0A4,ATR,C11orf96,C5,CACNA1E,CACNA1H,CACNA2D3,CHGB,CHRM1,CHRNA1,CHRNB4,DBP,DLL1,GAL,GDNF,GFAP,GRIN3A,HEXB,HTR2B,HTR4,KCNH3,KCNIP1,KCNIP2,KCNK2,Mt3,NPY2R,NR4A1,PACSIN1,PCSK1,PRNP,PTPRN2,RAPGEF3,RGS16,SCLY,SH3RF2,SPNS2,SST,SSTR1,SSTR2,ST3GAL3,TRPC5
Endocrine System Development and Function	Glucose tolerance	2.09e-06		1.073	25	ATM,CACNA1E,CHGB,CPE,CXCL14,DLK1,DOK1,ENHO,FOXO6,FST,G0S2,GLB1L2,GLIS3,IAPP,IGFBP3,INSRR,ISL1,PAM,PCSK1,PTPRN2,RAPGEF3,SLC17A9,SLC1A4,SLC2A10,TPH1
Organ Development,Skeletal and Muscular System Development and Function,Tissue Development	Growth of muscle tissue	2.43e-06		-0.164	31	ANG,ANTXR2,CAMK2A,CCN3,CHRNA1,CIITA,CYP1B1,DIAPH3,DLK1,DLL1,EGF,FOXF2,FST,HABP2,HTR2B,IGFBP3,KCNK2,MEGF10,NPR3,NR4A1,PRNP,RARRES2,RBP4,S1PR3,SERPINF2,SHH,SPHK1,TENM4,TNFRSF12A,TNFSF10,VIPR2
Inflammatory Response,Organismal Injury and Abnormalities	Inflammation of body cavity	2.43e-06		-1.756	65	AKR1B10,AMBP,ANG,ATM,BACH2,BANK1,C5,Cd24a,Cd59a,CD74,Ceacam12,Ces2b,CHRM1,CHRNA1,CHRNB4,CIITA,CPB2,E2F2,ECHDC3,EGF,F5,FOXF2,GDNF,GRIN3A,HABP2,HLA-A,HLA-DMA,HLA-DMB,HLA-DQA1,HLA-DQB1,HLA-DRB5,HTR4,IGFBP3,IL22RA2,IL5RA,KLRC1,LPO,LRBA,MUC2,NEO1,NOD1,NPC1L1,NPR3,NRG4,PBLD,PDE4B,POLA1,PRF1,PROC,RAPGEF3,RARRES2,REG1A,S100A4,SDC1,SHH,SLC7A9,SPDEF,SPHK1,SPNS2,ST3GAL3,Tgtp1/Tgtp2,TNFRSF12A,TNFSF10,TOP2A,T…
Endocrine System Disorders,Gastrointestinal Disease,Immunological Disease,Metabolic Disease,Organismal Injury and Abnormalities	Insulin-dependent diabetes mellitus	2.51e-06		-0.294	31	9930111J21Rik1/Gm12185,BACH2,BANK1,CD226,CD74,CIITA,COL27A1,E2F2,H2BC7,HLA-A,HLA-DMA,HLA-DMB,HLA-DQA1,HLA-DQB1,HLA-DRB5,IAPP,LY6G5B,NPC1L1,NUP155,PPP2R2B,PRF1,PSMB9,PTPRO,RAMP1,RNF39,S100A4,SPIB,TAP2,Tgtp1/Tgtp2,TMEM116,TNFSF10
Organismal Injury and Abnormalities	Extraintestinal functional disorder	2.65e-06		-1.342	33	BRCA1,CACNA1H,CACNA2D3,CHGB,CHRM1,CHRNA1,DAB1,EGF,FST,FZD8,GAL,GRIN3A,HLA-DQA1,HLA-DQB1,HTR2B,HTR4,HYAL2,HYAL3,KCNE2,MYO7A,PDE4B,PLAGL1,PRNP,PROC,ROR2,SCN7A,SHANK1,SLC18A1,SLC1A4,SLC24A3,SLC8A3,SORD,TUBB4A
Embryonic Development,Organ Development,Organismal Development,Skeletal and Muscular System Development and Function,Tissue Development	Formation of muscle	2.72e-06		-0.922	30	ADGRB3,BOC,CACNA1H,CCN3,CENPF,CIITA,DIAPH3,FST,HAND1,HOXD9,ISL1,LMNB1,MEGF10,MSC,MYH7,MYL6B,NEO1,OBSCN,RAPGEF3,RBP4,RRAS,S1PR3,SDC1,SHH,SLIT2,SPHK1,TNFRSF12A,TNNT2,TRPC5,WFIKKN2
Gastrointestinal Disease,Inflammatory Disease,Inflammatory Response,Organismal Injury and Abnormalities	Dextran sodium sulfate-induced colitis	2.73e-06		-1	17	ANG,BANK1,CD74,Ceacam12,Ces2b,HLA-DMA,HLA-DMB,HLA-DQA1,HLA-DQB1,HLA-DRB5,LPO,LRBA,PBLD,RARRES2,SPNS2,Tgtp1/Tgtp2,TNFRSF12A
Cancer,Hematological Disease,Immunological Disease,Organismal Injury and Abnormalities	T-cell malignant neoplasm	2.78e-06		1.817	77	ABCA13,ADD3,ARHGAP11A,ARHGAP20,ARMH4,ATAD5,ATM,ATR,BACH2,BRCA1,BRCA2,BRIP1,CACNA1E,CACNA1H,CAMK2A,CCDC9B,CIITA,CNTNAP5,COL20A1,COL23A1,COL27A1,COPZ2,CXCL14,DLL1,DNMT1,DOCK6,DPYD,E2F2,EEPD1,EGF,EP400,EPDR1,FGF11,FZD1,HDAC11,HFM1,HLA-A,HLA-DQA1,HLA-DRB5,HYAL3,ITPR2,KIFC2,KLHDC8A,KLRC1,MAPK4,MKI67,MMD,MUC6,MYB,NPC1L1,NUP214,OBSCN,P3H4,PLCH1,POLA1,POLE,PPP2R1B,PRF1,PTPRN2,PTPRO,RGS16,S1PR3,SDC1,SETBP…
Connective Tissue Disorders,Developmental Disorder,Gastrointestinal Disease,Organismal Injury and Abnormalities,Skeletal and Muscular Disorders	Orofacial dysmorphism	2.98e-06			24	ATAD5,BOC,BRCA1,BRIP1,CACNA1E,CLPS,DLL1,EFNA5,EGF,ESCO2,FIGNL1,FOXF2,FST,HEXB,HOXA3,HYAL2,KIFC2,POLE,RAD51,ROR2,RPGRIP1L,SETBP1,SHH,WFIKKN2
Cancer,Organismal Injury and Abnormalities,Reproductive System Disease	Endometrioid endometrial adenocarcinoma	3.13e-06			164	ABCA13,ADAMTS19,ADD3,ADGRB3,AFF3,ALDH1L2,AMMECR1,ARHGAP24,ARMCX6,ASPM,ATAD2,ATM,ATP6V0A4,ATP7B,ATP8B4,ATR,B4GALT4,BANK1,BRCA1,BRCA2,C2,CACNA1E,CACNA2D3,CARMIL3,CCDC18,CDK5RAP2,CENPE,CENPF,CFAP45,CHRNA1,CHRNB4,CHST15,CIITA,CKAP5,CLSTN3,CNTNAP5,COL28A1,CPB2,CRYBG3,CTNNA3,CUBN,DAB1,DBP,DIAPH3,DLL1,DNMT1,DPP10,DUSP26,EGF,EP400,EPDR1,EPHA7,ERCC6L,ERICH5,F5,FANCI,FIGNL1,GEN1,GFAP,GLIS3,GPD1,GRID2,GRIK5…
Developmental Disorder,Organismal Injury and Abnormalities,Renal and Urological Disease	Congenital anomalies of kidney and urinary tract	3.2e-06		-1.969	27	CPE,DBP,EGF,ESCO2,ETV5,FST,GDNF,GLIS3,GREB1L,GRIN3A,HPSE2,HTR2B,KIF14,PSMB9,RAMP1,RAPGEF3,RARRES2,RPGRIP1L,SHH,SLC16A7,SLIT2,SPNS2,SSTR1,SSTR2,TLE2,TNFRSF12A,WNT11
Cancer,Organismal Injury and Abnormalities	Malignant connective or soft tissue neoplasm	3.54e-06	Increased	2.003	87	ADAMTS17,ADAMTS19,ANG,ASPM,ATM,ATP6V0A4,ATR,BRCA1,BRCA2,CACNA1H,CARMIL3,CENPE,CENPF,CHRNA1,CIB2,CIITA,CNTNAP5,COPZ2,CPE,CTNNA3,DIAPH3,DLK1,DOCK6,DOK1,DPYD,EEPD1,EFNA3,EGF,EPDR1,FADS6,FZD1,FZD10,GDNF,HGFAC,HLA-A,HTR4,IGFBP3,INSRR,INTS1,KLRC1,MINAR1,MKI67,MUC6,MYL6B,MYO3A,NCAPD2,NKX3-2,NOD1,NPC1L1,OBSCN,PCDHGC3,PDE1C,PDP2,PIWIL4,POLA1,POLE,PPP2R1B,PRF1,PSMB9,RAD51,RMDN2,RNASE4,ROR2,S100A4,SARDH,SCN…
Cancer,Organismal Injury and Abnormalities	Serous adenocarcinoma	3.62e-06			55	ABCA13,ADAMTS19,ALDH1L2,ASPM,ATM,ATR,AZGP1,BRCA1,BRCA2,BRIP1,CALB2,CIITA,CNTNAP5,COL28A1,CPB2,CXXC5,DNAH2,ENPP1,EP400,ERICH5,GAL,GSTM5,GUCY1B1,HLA-DQA1,HPSE2,HTR2B,HYAL2,INSRR,KIF15,KNTC1,LPO,MYO3A,MYO7A,NUP205,OBSCN,PLCH1,PLP1,POLQ,PRF1,RAD51,RAMP1,RGS5,RNASE4,RRAS,SLIT2,SNRNP200,SSTR1,TBC1D31,TENM4,TICRR,TLE6,TOP2A,TTK,TUBB4A,WNT11
Nervous System Development and Function,Organ Morphology,Organismal Development	Morphology of brain	3.8e-06			36	ASPM,ATM,CAMK2A,CDK5RAP2,CHRM1,CLSTN3,CTSF,DAB1,DLL1,EFNA3,EFNA5,ENHO,EPHA7,ESCO2,GAL,GDNF,GFAP,GPR37L1,GRID2,HAND1,HEXB,KIF14,LMNB1,Mt3,MYB,NPY2R,PLP1,POMGNT2,PRNP,PROC,RPGRIP1L,S100A4,SHANK1,SHH,SLC1A4,SPTBN4
Cancer,Endocrine System Disorders,Organismal Injury and Abnormalities,Reproductive System Disease	Ovarian endometrioid carcinoma	3.9e-06			52	ADGRB3,AFF3,ARHGAP8/PRR5-ARHGAP8,ASPM,ATAD2,ATP8B4,ATR,BRCA1,BRIP1,C5,CACNA1E,CACNA2D3,CNTNAP5,COL20A1,COL23A1,CPE,CUBN,DNMT1,EP400,FOXO6,GLB1L2,HTR4,HYAL2,INSRR,MYO3A,NOD1,NPC1L1,OBSCN,PDE1C,POLE,POLQ,PROC,PSMB9,PTPRN2,RAI2,RMDN2,RNPEP,SCN7A,SETBP1,SH3RF2,SLIT2,SOX13,TEX15,TFF2,TNNT2,TOP2A,TRPC5,TUBB4A,UNC79,VPS13A,WTIP,ZSWIM5
Neurological Disease,Organismal Injury and Abnormalities,Skeletal and Muscular Disorders	Progressive neuromuscular disease	3.96e-06			35	BACH2,C5,CACNA1E,CD74,CHGA,CHRM1,CTNNA3,DLK1,FST,GAL,GFAP,GRIN3A,HLA-DMA,HLA-DMB,HLA-DQA1,HLA-DQB1,HTR2B,KANK4,KLHL13,LRBA,PCSK1,PDE4B,POLA1,POLE,POU2F3,PRF1,PRNP,PSMB9,SDC1,SLC1A4,SLC24A3,SSTR1,TAP2,TOP2A,TPBG
Organismal Functions	Movement of rodents	4.2e-06			18	ATM,Cbarp,CPE,DIXDC1,EFNA3,ENHO,FOXO6,GDNF,GRID2,GSTM5,HEXB,PLP1,PRF1,PROC,SHANK1,SSTR2,VIPR2,VPS13A
Cancer,Organismal Injury and Abnormalities	Soft tissue neoplasm	4.26e-06			63	ADAMTS17,ADAMTS19,AMHR2,ANG,ATM,ATR,BRCA1,BRCA2,CACNA1H,CALB2,CENPF,CHRNA1,CIITA,CNTNAP5,COPZ2,CPE,CTNNA3,DIAPH3,DOCK6,EEPD1,EFNA3,ETV5,FADS6,FZD10,GRIN3A,HGFAC,HLA-A,INSRR,INTS1,KLRC1,MINAR1,MKI67,MUC6,MYO3A,NKX3-2,NOD1,NPC1L1,OBSCN,PCDHGC3,PDE1C,PIWIL4,PLAGL1,POLA1,POLE,PPP2R1B,PSMB9,RNASE4,ROR2,SARDH,SHANK1,SLC18A1,SLC24A3,SMCHD1,SPHK1,STMN3,TENM4,TEX15,TLE2,TOP2A,TSPAN6,TTK,TUBB4A,VIPR2
Cancer,Organismal Injury and Abnormalities	Squamous-cell carcinoma	4.34e-06			163	ABCA13,ACLY,ADAMTS17,ADAMTS19,ADD3,ADGRB3,AFF3,AMMECR1,ASPM,ATAD2,ATAD5,ATM,ATP8B4,ATR,AZIN2,BACH2,BAMBI,BRCA1,BRCA2,BRIP1,CA11,CACNA1E,CACNA1H,CALB2,CARMIL3,CCDC18,CD74,CDK5RAP2,CENPF,CEP250,CHRNA1,CHST15,CIITA,CNTNAP5,COL20A1,COL27A1,CPB2,CTNNA3,CTSF,CUBN,CXCL14,CYP1B1,DNAH2,DOK1,DPP10,DPYD,E2F8,EFNA5,EGF,ENPP1,EP400,EPDR1,ETV5,F5,FADS6,FANCD2,FST,FZD1,FZD10,GDNF,GEN1,GFAP,GREB1L,GRIK5,GRIN3A,G…
Cellular Development,Tissue Development	Differentiation of central nervous system cells	4.36e-06		1.55	14	DAB1,EGF,ETV5,GDNF,GPR37L1,GRID2,ISL1,NEO1,PRNP,S100A4,S1PR3,SHH,SOX6,SOX9
Embryonic Development,Organismal Development	Development of body trunk	4.37e-06		0.815	68	AMHR2,ATM,ATP7B,BRCA1,BRCA2,BTN1A1,C5,CCN3,CD74,CENPF,CXCL14,DAZ2,DIAPH3,DLL1,EDN2,EFNA5,EGF,ENPP1,ETV5,F5,FOXF2,FST,FZD1,FZD8,GAL,GDNF,GLIS3,GREB1L,HABP2,HAND1,HOXA3,HOXD9,HTR2B,HYAL3,ISL1,KCNJ8,KCNK2,KLK3,LMNB1,MYB,MYH7,NKX3-2,NR4A1,NRG4,NUPR1,OBSCN,Pcnt,PROC,PTPRN2,PTPRO,RAPGEF3,RBP4,ROR2,RPGRIP1L,RRAS,S1PR3,SHH,SLIT2,SOX9,SPDEF,SPHK1,SPIB,SST,TENM4,TNFSF10,TNNT2,TOP2A,WNT11
Cancer,Organismal Injury and Abnormalities	Benign solid tumor	4.46e-06		-0.055	59	ADGRB3,ATM,ATR,BACE2,BRCA1,BRCA2,BRIP1,CACNA1H,CIITA,CUBN,CXCL14,CYP1B1,DLL1,DNMT1,DOK1,DPYD,EGF,EPHA7,FANCD2,FOXF2,GSTM5,HLA-A,HLA-DQA1,HTR4,IGFBP3,MEST,MINAR1,MKI67,MUC2,MUC6,MYB,NR2E3,NR4A1,PBLD,PCDHGC3,PLP1,POLE,RAPGEF3,RBP4,RGS5,S100A4,SCN7A,SHH,SLC24A3,SLC37A2,SLC51B,SLIT2,SORD,SOX9,SPIB,SST,SSTR1,SSTR2,TNFRSF12A,TNFSF10,TPBG,TPD52L1,TTK,TUBB4A
Nervous System Development and Function,Neurological Disease,Organismal Injury and Abnormalities	Abnormal morphology of nervous system	5.02e-06			50	ASPM,ATM,BRCA1,BRCA2,CAMK2A,CDK5RAP2,CHRM1,CHRNA1,CIB2,CLSTN3,CTSF,DAB1,EFNA3,EFNA5,ELMOD1,ENHO,EPHA7,ESCO2,FST,GAL,GDNF,GFAP,GPR37L1,GRID2,GRIN3A,HAND1,HEXB,HOXA3,ISL1,KIF14,LMNB1,MAB21L2,Mt3,NPY2R,NR4A1,PACSIN1,PLP1,POMGNT2,PRF1,PRNP,ROR2,RPGRIP1L,SHANK1,SHH,SLC1A4,SPTBN4,SSTR1,STK38L,UHRF1,VPS13A
Gastrointestinal Disease,Inflammatory Disease,Organismal Injury and Abnormalities	Gastroenteritis	5.08e-06	Decreased	-2.445	37	AKR1B10,ANG,ATM,BANK1,CD74,Ceacam12,Ces2b,CHRM1,CHRNA1,CHRNB4,CIITA,FOXF2,GRIN3A,HLA-DMA,HLA-DMB,HLA-DQA1,HLA-DQB1,HLA-DRB5,IL22RA2,IL5RA,LPO,LRBA,MUC2,NOD1,NPR3,NRG4,PBLD,PDE4B,PROC,RARRES2,REG1A,SHH,SPDEF,SPNS2,Tgtp1/Tgtp2,TNFRSF12A,TOP2A
Cancer,Organismal Injury and Abnormalities	Development of benign tumor	5.19e-06		0.243	44	ATM,ATR,BACE2,BRCA1,BRCA2,BRIP1,CACNA1H,CIITA,CUBN,CXCL14,CYP1B1,DLL1,DNMT1,DPYD,EGF,EPHA7,FANCD2,FOXF2,GSTM5,HLA-A,HLA-DQA1,HTR4,MINAR1,MUC2,MUC6,MYB,PBLD,PCDHGC3,POLE,RBP4,RGS5,S100A4,SHH,SLC37A2,SLC51B,SLIT2,SORD,SOX9,SPIB,SSTR1,SSTR2,TPD52L1,TTK,TUBB4A
Connective Tissue Development and Function,Connective Tissue Disorders,Embryonic Development,Nervous System Development and Function,Organismal Development,Organismal Injury and Abnormalities,Skeletal and Muscular Disorders,Skeletal and Muscular System Development and Function,Tissue Development	Abnormal morphology of vertebral column	5.35e-06			14	CCN3,CXXC5,DLL1,HEXB,HOXA3,HOXD9,HYAL2,NKX3-2,NPR3,PLAGL1,Ripply1,ROR2,SHH,WFIKKN2
Cancer,Organismal Injury and Abnormalities	Head and neck squamous cell carcinoma	5.58e-06			119	ADAMTS17,ADAMTS19,ADD3,ADGRB3,AMMECR1,ASPM,ATAD2,ATAD5,ATM,ATP8B4,ATR,AZIN2,BACH2,BAMBI,BRCA1,BRCA2,CACNA1E,CACNA1H,CCDC18,CD74,CDK5RAP2,CENPF,CEP250,CHST15,CNTNAP5,COL20A1,COL27A1,CPB2,CTNNA3,CTSF,CUBN,CXCL14,DNAH2,DOK1,DPP10,DPYD,EFNA5,EGF,EP400,EPDR1,ETV5,F5,FADS6,FANCD2,FST,FZD1,FZD10,GEN1,GFAP,GREB1L,GRIK5,GSTM5,HAND1,HAPLN4,HFM1,HLA-A,HLA-DQA1,HLA-DQB1,HLA-DRB5,HOXD9,IGFBP3,IL5RA,INSRR,IRGC…
Immunological Disease,Organismal Injury and Abnormalities	Systemic autoimmune syndrome	5.7e-06		-0.107	71	9930111J21Rik1/Gm12185,ACLY,ANG,ATM,BACE2,BACH2,BANK1,C2,C5,CD226,CD74,CENPE,CHRM1,CIITA,COL27A1,CTNNA3,CXCL14,DNMT1,E2F2,ECHDC3,F5,G0S2,GFAP,H2BC7,HLA-A,HLA-DMA,HLA-DMB,HLA-DQA1,HLA-DQB1,HLA-DRB5,IAPP,KCNIP2,LY6G5B,MYO7A,NPC1L1,NR4A1,NUP155,PACSIN1,PAM,PDE4B,PDP2,POLA1,PPP2R2B,PRF1,PRNP,PROC,PSMB9,PTPRN2,PTPRO,RAMP1,RARRES2,RBP4,RGS13,RNF39,S100A4,SDC1,SNRNP200,SOBP,SPHK1,SPIB,SST,STMN3,TAP2,Tgt…
Organismal Development	Mass of organism	5.79e-06		-1.199	29	ATM,ATP7B,AZGP1,BRCA2,CHRNB4,CLPS,CLSTN3,CPE,DLK1,FST,G0S2,GAL,GDNF,GFAP,HEXB,IAPP,IGFBP3,ITPR2,KCNE2,MSC,NPY2R,PCSK1,PLAGL1,PLD2,RAPGEF3,SLC16A2,SLC2A10,TNFRSF12A,TPSG1
Organismal Injury and Abnormalities,Psychological Disorders	Depressive disorder	5.83e-06		-0.6	23	AMBP,CACNA2D3,CAMK2A,CHGA,CHRM1,CHRNA1,CHRNB4,GAL,GDNF,GFAP,GRIN3A,HTR2B,ITPR2,KCNJ8,KCNK2,MSC,NEO1,NUPR1,PRNP,SCN7A,SLC1A4,TOP2A,TPH1
Cancer,Hematological Disease,Immunological Disease,Organismal Injury and Abnormalities	Acute leukemia	6.09e-06			99	ABCA13,ACLY,ADAMTS19,ADD3,ADGRB3,AFF3,AMMECR1,ARHGAP24,ATM,ATP6V0A4,ATP8B4,ATR,BRCA1,BRCA2,BRIP1,CACNA1E,CACNA1H,CCDC18,CCDC9B,CD74,CENPE,CENPF,CHGB,CHST15,CNTNAP5,CUBN,CXXC5,DLL1,DNAH2,DNMT1,E2F8,ECHDC3,ENPP1,EP400,EPDR1,ETV5,F5,FANCD2,FANCI,FOXF2,FZD10,GEN1,GFAP,GLB1L2,GRID2,HFM1,HLA-A,HLA-DQA1,HLA-DQB1,INSRR,IPO11,IRGC,KIF15,LMNB1,LRBA,LRMDA,MASTL,MEIS3,MKI67,MUC6,MYB,NCAPG2,NPC1L1,NREP,NUP214…
Cellular Movement	Migration of cells	6.1e-06		0.647	123	ACLY,AKR1B10,ANG,Ang4,ARHGAP11A,ARHGAP24,ARHGAP8/PRR5-ARHGAP8,ASPM,ATM,ATP6V0A4,BACH2,BRCA1,BRCA2,C2,C5,CCN3,CD226,Cd59a,CD74,CDK5RAP2,CENPF,CHGA,CIITA,CNN3,COL9A3,CPB2,CXCL14,CXXC5,CYP1B1,DAB1,DIAPH3,DLK1,DLL1,DNMT1,DOK1,E2F2,EDN2,EFNA3,EFNA5,EGF,ENPP1,EPDR1,ETV5,FOXF2,FOXO6,GAL,GDNF,GFAP,GUCY1B1,HABP2,HAPLN4,HLA-A,HLA-DQB1,HTR2B,HYAL2,IGFBP3,ISL1,KCNK2,KIF14,KIF15,KLK3,LMNB1,LPO,MEGF10,MEST,MMP…
Cell Morphology,Cellular Assembly and Organization,Cellular Function and Maintenance	Formation of cellular protrusions	6.16e-06	Increased	3.247	64	ADGRB3,AMHR2,Ang4,ARHGAP24,ARHGAP8/PRR5-ARHGAP8,BOC,C5,CACNA1H,CAMK2A,CCN3,Cd24a,CENPF,CEP250,CHRNA1,DAB1,DIAPH3,DIXDC1,DLL1,EDN2,EFNA3,EFNA5,EGF,EPHA7,FOXO6,FZD1,GDNF,GFAP,GRID2,GRIN3A,HLA-A,KIF24,LMNB1,MGARP,MINAR1,MYO3A,MYO7A,NEO1,NR4A1,NUPR1,PACSIN1,PDE1C,PLD2,PLP1,PRNP,PROC,PTPRO,RAPGEF3,REG1A,ROR2,RPGRIP1L,S100A4,S1PR3,SHANK1,SHH,SLIT2,SPHK1,SPTBN4,STK38L,STMN3,TBC1D31,TENM4,TNFRSF12A,TPBG,…
Behavior	Rearing	6.43e-06	Increased	2.887	12	Cbarp,CPE,DIXDC1,EFNA3,GRID2,HEXB,PCSK1N,PRNP,S1PR3,SH3RF2,SSTR2,TPH1
Gastrointestinal Disease,Organismal Injury and Abnormalities	Esophageal lesion	6.44e-06			48	ADGRB3,ASPM,ATM,ATR,BOC,BRCA1,BRCA2,BRIP1,CACNA1E,CACNA1H,CENPF,CEP250,CIITA,CNTNAP5,CPE,CUBN,DAB1,DPYD,EP400,EPHA7,F5,FZD10,GREB1L,HLA-A,HLA-DQA1,IGFBP3,IL5RA,LRRC3,MEIS3,MEST,MKI67,MUC2,MUC6,MYB,POLE,RAD51,SARDH,SCN7A,SHH,SOX6,SPINK5,SST,TENM4,TNFSF10,TOP2A,TTK,TUBB4A,ZMAT4
Hematological Disease,Organismal Injury and Abnormalities	Progressive hematopoietic disorder	6.51e-06			11	ATM,BRCA1,BRCA2,BRIP1,FANCD2,FANCI,POLA1,PSMB9,RAD51,TOP2A,TUBB4A
Gastrointestinal Disease,Organismal Injury and Abnormalities	Chronic bowel disorder	6.51e-06			11	BANK1,CD74,Ceacam12,HLA-DMA,HLA-DMB,HLA-DQA1,HLA-DQB1,HLA-DRB5,NRG4,PCSK1,Tgtp1/Tgtp2
Immunological Disease,Organismal Injury and Abnormalities	Allergy	6.54e-06		-0.154	30	ACKR4,ATM,CD74,CHRM1,CHRNA1,CNN3,GPD1,GRIN3A,HLA-DQA1,HLA-DQB1,HLA-DRB5,HTR2B,HTR4,HYAL2,HYAL3,IL5RA,LORICRIN,MKI67,NR4A1,P4HA2,PDE4B,PRF1,RAMP1,RGS13,SDC1,SLIT2,SPINK5,SPNS2,TNFSF10,VIPR2
Cell Cycle,Cell Morphology,Cellular Assembly and Organization,DNA Replication, Recombination, and Repair	Structure of kinetochores	6.72e-06			3	NCAPD2,NCAPG2,SMC2
Connective Tissue Development and Function,Embryonic Development,Nervous System Development and Function,Organismal Development,Skeletal and Muscular System Development and Function,Tissue Development	Morphology of vertebral column	6.78e-06			15	CCN3,CXXC5,CYP1B1,DLL1,HEXB,HOXA3,HOXD9,HYAL2,NKX3-2,NPR3,PLAGL1,Ripply1,ROR2,SHH,WFIKKN2
Nutritional Disease,Organismal Injury and Abnormalities	Obesity	6.86e-06		-0.812	41	ANG,ATP7B,CACNA1H,CACNA2D3,CHRM1,CHRNA1,CHRNB4,CPE,DIXDC1,DLK1,DNMT1,ENPP1,G0S2,GAL,GRIN3A,HLA-DQA1,HTR2B,HTR4,MKI67,MMP28,NPC1L1,NPY2R,NR4A1,NRG4,P4HA2,PAM,PCSK1,PCSK1N,PDE4B,PRF1,RAPGEF3,RARRES2,RBP4,SDC1,SHH,SLC18A1,SPHK1,SST,SSTR1,SSTR2,TOP2A
Cancer,Organismal Injury and Abnormalities	Mixed cell carcinoma	7.04e-06			53	ADGRB3,AFF3,ARHGAP8/PRR5-ARHGAP8,ASPM,ATAD2,ATP8B4,ATR,BRCA1,BRCA2,C5,CACNA1E,CACNA2D3,CNTNAP5,COL20A1,COL23A1,CPE,CUBN,DNMT1,DPYD,EP400,FOXO6,GLB1L2,HTR4,HYAL2,INSRR,MYO3A,NOD1,NPC1L1,OBSCN,PDE1C,POLQ,PROC,PSMB9,PTPRN2,RAI2,RMDN2,RNPEP,SCN7A,SETBP1,SH3RF2,SLIT2,SOX13,SPHK1,TEX15,TFF2,TNNT2,TOP2A,TRPC5,TUBB4A,UNC79,VPS13A,WTIP,ZSWIM5
Cancer,Organismal Injury and Abnormalities	Invasive cancer	7.17e-06		0.615	85	ACLY,AMBP,ANGPTL7,ANTXR2,ASPM,ATAD2,ATM,ATR,BACH2,BANK1,BRCA1,BRCA2,BRIP1,C5,CCN3,CD226,CENPF,CHGA,CIITA,COL9A3,CXCL14,CYP1B1,DIXDC1,DLL1,DNMT1,DPYD,E2F8,EGF,EPHA7,FANCI,FOXF2,FST,FZD8,G0S2,GEN1,GRIN3A,HLA-A,HLA-DQA1,HTR2B,IL5RA,ITPR2,KCNK2,KIF14,KIFC2,KLRC1,LIPG,MEST,MINAR1,MKI67,MMP28,MSC,MTCL1,MUC2,MYB,NAALADL1,NEO1,NOD1,NR2E3,OBSCN,P4HA2,POLA1,POLE,POLQ,PRF1,PRNP,PYCR1,RAD51,ROR2,S100A4,SDC1,…
Connective Tissue Disorders,Developmental Disorder,Hereditary Disorder,Organismal Injury and Abnormalities,Skeletal and Muscular Disorders	Autosomal recessive primary microcephaly	7.39e-06			6	ASPM,CDK5RAP2,CENPE,KIF14,NCAPD2,NCAPD3
Cancer,Endocrine System Disorders,Gastrointestinal Disease,Organismal Injury and Abnormalities	Pancreatic adenocarcinoma	7.42e-06			102	ACLY,ADAMTS17,ADAMTS19,ADGRB3,ARHGAP20,ARHGAP8/PRR5-ARHGAP8,ASPM,ATM,ATP7B,ATR,AZGP1,B3GALT2,BACE2,BOC,BRCA1,BRCA2,BRIP1,CACNA1E,CACNA1H,CCN3,CD74,CENPF,CHGA,CIB2,CIITA,CKAP5,CPB2,CREB3L4,CTNNA3,CUBN,CXCL14,DIAPH3,DNAH2,DOCK6,ELMOD1,EP400,EPHA7,ERICH5,ETV5,F5,FADS6,FANCI,FIGNL1,GLB1L2,GRID2,GRIK5,GRIN3A,GUK1,HOXD8,HPD,HYAL3,IGFBP3,INSRR,ITPR2,KANK4,LRBA,MAB21L2,MBNL3,MINAR1,MSC,MUC6,MYBPC1,MYH7,M…
Cell-To-Cell Signaling and Interaction,Hematological System Development and Function,Immune Cell Trafficking,Inflammatory Response	Activation of antigen presenting cells	7.5e-06		0.617	26	ATM,Cd24a,CD74,CHGA,CPE,EDN2,GDNF,HLA-A,HLA-DMA,HLA-DMB,HLA-DQA1,HLA-DQB1,KCNJ8,NR4A1,PLP1,PRF1,PRNP,PSMB9,RAPGEF3,RARRES2,RBP4,SERPINF2,SPHK1,SST,TFF2,TNFSF10
Cancer,Gastrointestinal Disease,Organismal Injury and Abnormalities	Esophageal cancer	7.65e-06			45	ADGRB3,ASPM,ATM,ATR,BOC,BRCA1,BRCA2,BRIP1,CACNA1E,CACNA1H,CENPF,CEP250,CIITA,CNTNAP5,CPE,CUBN,DAB1,DPYD,EP400,EPHA7,F5,FZD10,GREB1L,HLA-A,HLA-DQA1,LRRC3,MEIS3,MEST,MKI67,MUC6,MYB,POLE,RAD51,SARDH,SCN7A,SHH,SOX6,SPINK5,SST,TENM4,TNFSF10,TOP2A,TTK,TUBB4A,ZMAT4
Cancer,Organismal Injury and Abnormalities,Renal and Urological Disease	Kidney clear cell tumor	7.76e-06			64	ABCA13,ACKR4,ARHGAP11A,ASPM,ATM,ATP6V0A4,ATR,BACH2,BRCA1,BRCA2,C2,CCDC18,CDK5RAP2,CENPE,CENPF,CIB2,COL20A1,COL27A1,COL28A1,CPB2,CTXN3,E2F8,EGF,EP400,EPHA7,FANCD2,FANCI,FZD1,FZD10,HILPDA,HLA-A,HLA-DQA1,HLA-DQB1,HSD17B14,INTS1,KANK4,KIF14,KIF15,KLHL13,MINAR1,MKI67,MUC6,MYBPC1,MYH7,MYO3A,MYO7A,NOD1,NUP214,PBLD,PLAGL1,POLQ,RAI2,RPS6KA6,SETBP1,SHANK1,SLIT2,SOX9,SPHK1,SPTBN4,ST3GAL3,TICRR,TNFSF10,TOP2A…
Cancer,Endocrine System Disorders,Organismal Injury and Abnormalities,Reproductive System Disease	Mixed ovarian carcinoma	7.79e-06			50	ADGRB3,AFF3,ARHGAP8/PRR5-ARHGAP8,ASPM,ATAD2,ATP8B4,ATR,BRCA1,BRCA2,C5,CACNA1E,CACNA2D3,CNTNAP5,COL20A1,COL23A1,CPE,CUBN,DNMT1,EP400,FOXO6,GLB1L2,HTR4,HYAL2,INSRR,MYO3A,NOD1,NPC1L1,OBSCN,PDE1C,POLQ,PROC,PSMB9,PTPRN2,RAI2,RMDN2,RNPEP,SCN7A,SETBP1,SH3RF2,SLIT2,SOX13,TEX15,TFF2,TNNT2,TRPC5,TUBB4A,UNC79,VPS13A,WTIP,ZSWIM5
Immunological Disease,Organismal Injury and Abnormalities	Hypersensitive reaction	7.91e-06		-0.195	31	ACKR4,ATM,C5,CD74,CHRM1,CHRNA1,CNN3,GPD1,GRIN3A,HLA-A,HLA-DMA,HLA-DQA1,HLA-DQB1,HLA-DRB5,HTR2B,HTR4,IL5RA,LORICRIN,MKI67,NR4A1,P4HA2,PDE4B,PLP1,PRF1,RGS13,SDC1,SORD,SPINK5,SPNS2,TNFSF10,VIPR2
Cancer,Organismal Injury and Abnormalities,Renal and Urological Disease	Renal clear cell adenocarcinoma	8.25e-06			63	ABCA13,ACKR4,ARHGAP11A,ASPM,ATM,ATP6V0A4,ATR,BACH2,BRCA1,BRCA2,C2,CCDC18,CDK5RAP2,CENPE,CENPF,CIB2,COL20A1,COL27A1,COL28A1,CPB2,CTXN3,E2F8,EGF,EP400,EPHA7,FANCD2,FANCI,FZD1,HILPDA,HLA-A,HLA-DQA1,HLA-DQB1,HSD17B14,INTS1,KANK4,KIF14,KIF15,KLHL13,MINAR1,MKI67,MUC6,MYBPC1,MYH7,MYO3A,MYO7A,NOD1,NUP214,PBLD,PLAGL1,POLQ,RAI2,RPS6KA6,SETBP1,SHANK1,SLIT2,SOX9,SPHK1,SPTBN4,ST3GAL3,TICRR,TNFSF10,TOP2A,VPS13A
Cancer,Organismal Injury and Abnormalities	Mixed neoplasia	8.58e-06			74	ADGRB3,AFF3,ARHGAP8/PRR5-ARHGAP8,ASPM,ATAD2,ATM,ATP6V0A4,ATP8B4,ATR,BRCA1,BRCA2,C5,CACNA1E,CACNA2D3,CARMIL3,CENPE,CENPF,CIB2,CNTNAP5,COL20A1,COL23A1,COL27A1,CPE,CUBN,DLK1,DNMT1,DPYD,EGF,EP400,EPDR1,FOXO6,FZD1,GDNF,GLB1L2,HTR4,HYAL2,INSRR,MUC6,MYL6B,MYO3A,NOD1,NPC1L1,NUP214,OBSCN,PCDHGC3,PDE1C,PDP2,POLE,POLQ,PROC,PSMB9,PTPRN2,RAI2,RMDN2,RNPEP,SCN7A,SETBP1,SH3RF2,SLIT2,SOX13,SPHK1,SPTBN4,TEX15,TFF2…
Cancer,Endocrine System Disorders,Gastrointestinal Disease,Organismal Injury and Abnormalities	Pancreatic ductal adenocarcinoma	8.66e-06			98	ACLY,ADAMTS17,ADAMTS19,ADGRB3,ARHGAP20,ARHGAP8/PRR5-ARHGAP8,ATM,ATP7B,ATR,AZGP1,B3GALT2,BACE2,BOC,BRCA1,BRCA2,BRIP1,CACNA1E,CACNA1H,CCN3,CENPF,CHGA,CIB2,CIITA,CKAP5,CPB2,CREB3L4,CTNNA3,CUBN,CXCL14,DIAPH3,DNAH2,DOCK6,ELMOD1,EP400,EPHA7,ERICH5,ETV5,F5,FADS6,FANCI,FIGNL1,GLB1L2,GRID2,GRIK5,GUK1,HOXD8,HPD,HYAL3,INSRR,ITPR2,KANK4,LRBA,MAB21L2,MBNL3,MINAR1,MSC,MUC6,MYBPC1,MYH7,MYO7A,NEO1,NPC1L1,NUP214,…
Neurological Disease,Organismal Injury and Abnormalities	Progressive motor neuropathy	9.49e-06			46	ANG,BACH2,C5,CACNA1E,CD74,CHGA,CHGB,CHRM1,CHRNA1,CHRNB4,CTNNA3,DAB1,DLK1,FOXF2,FST,GAL,GFAP,GRIN3A,HLA-DMA,HLA-DMB,HLA-DQA1,HLA-DQB1,HTR2B,ITPR2,KANK4,KLHL13,LRBA,PCSK1,PDE4B,POLA1,POLE,POU2F3,PRF1,PRNP,PSMB9,PTPRN2,S100A4,SCN7A,SDC1,SLC1A4,SLC24A3,SOX9,SSTR1,TAP2,TOP2A,TPBG
Gastrointestinal Disease,Inflammatory Disease,Inflammatory Response,Organismal Injury and Abnormalities	Chronic colitis	9.58e-06			10	BANK1,CD74,Ceacam12,HLA-DMA,HLA-DMB,HLA-DQA1,HLA-DQB1,HLA-DRB5,NRG4,Tgtp1/Tgtp2
Organismal Injury and Abnormalities,Psychological Disorders	Mood Disorders	9.62e-06		-0.6	30	ADD3,AMBP,CACNA1H,CACNA2D3,CAMK2A,CHGA,CHRM1,CHRNA1,CHRNB4,DNMT1,DPP10,GAL,GDNF,GFAP,GRIN3A,HTR2B,ITPR2,KCNJ8,KCNK2,MSC,NEO1,NUPR1,PRNP,SCN7A,SHANK1,SLC18A1,SLC1A4,TENM4,TOP2A,TPH1
Hereditary Disorder,Organismal Injury and Abnormalities,Renal and Urological Disease	Hereditary kidney disease	9.76e-06			29	AMMECR1,ARHGAP24,ATM,ATP6V0A4,BRCA2,CENPF,CPE,DBP,EGF,ESCO2,FST,GLIS3,GREB1L,HTR2B,KIF14,NUP205,PSMB9,PTPRO,RAMP1,RAPGEF3,RARRES2,RPGRIP1L,SLC16A7,SLC7A9,SPNS2,SSTR1,SSTR2,TLE2,TNFRSF12A
Cancer,Organismal Injury and Abnormalities	Malignant neoplasm of aerodigestive tract	9.89e-06			105	ADAMTS17,ADD3,ADGRB3,ALDH1L2,AMMECR1,ASPM,ATAD5,ATM,ATP8B4,ATR,AZIN2,BAMBI,BOC,BRCA1,BRCA2,BRIP1,CACNA1E,CACNA1H,CARMIL3,CCDC18,CDK5RAP2,CENPF,CEP250,CHGA,CIITA,CNTNAP5,COL20A1,COL27A1,CPB2,CPE,CTNNA3,CUBN,CXCL14,DAB1,DNMT1,DPYD,EFNA5,EGF,EP400,EPDR1,EPHA7,F5,FGF11,FZD10,GEN1,GPR37L1,GREB1L,GRIK5,HAND1,HFM1,HILPDA,HLA-A,HLA-DQA1,HOXD9,IGFBP3,IL5RA,INSRR,ISL1,KCTD14,KLK3,KLRC1,KNTC1,LPO,LRRC3,MEGF…
Cancer,Organismal Injury and Abnormalities	Extrapulmonary squamous cell carcinoma	9.98e-06			146	ABCA13,ACLY,ADAMTS17,ADAMTS19,ADD3,ADGRB3,AFF3,AMMECR1,ASPM,ATAD2,ATAD5,ATM,ATP8B4,ATR,AZIN2,BACH2,BAMBI,BRCA1,BRCA2,BRIP1,CACNA1E,CACNA1H,CALB2,CCDC18,CD74,CDK5RAP2,CENPF,CEP250,CHRNA1,CHST15,CIITA,CNTNAP5,COL20A1,COL27A1,CPB2,CTNNA3,CTSF,CUBN,CXCL14,DNAH2,DOK1,DPP10,DPYD,EFNA5,EGF,EP400,EPDR1,ETV5,F5,FADS6,FANCD2,FST,FZD1,FZD10,GEN1,GFAP,GREB1L,GRIK5,GRIN3A,GSTM5,HAND1,HAPLN4,HFM1,HLA-A,HLA-DQA…
Cancer,Hematological Disease,Immunological Disease,Organismal Injury and Abnormalities	Mature B-cell neoplasm	1.08e-05			75	ADAMTS19,ADGRB3,ANTXR2,ASPM,ATM,ATR,BACH2,BRCA1,BRCA2,CD226,CD74,CEP250,CHGA,CHST15,CIITA,CNTNAP5,COL20A1,COL27A1,CUBN,CXXC5,DNMT1,DOK1,DPYD,E2F2,EGF,ENPP1,EP400,FANCD2,FANCI,GFAP,GLB1L2,GLIS3,GPD1,HFM1,HLA-A,HLA-DQA1,IGFBP3,ITPR2,KLHL13,KLK3,LIPG,MEGF10,MKI67,MYB,NPY2R,NREP,NUP205,P4HA2,PALMD,PCDHGC3,PCSK1N,PDP2,PLD2,POLA1,POLE,POLQ,PRF1,PSMB9,PTPRN2,RAD51,RESP18,ROR2,S100A4,SDC1,SHANK1,SHH,SLC7…
Carbohydrate Metabolism	Quantity of carbohydrate	1.1e-05		1.518	38	AMBP,ANGPTL7,ATP7B,AZGP1,C5,CACNA1E,CHGA,CIITA,CPE,CXCL14,DLK1,EDN2,EGF,ENHO,FADS1,FOXO6,GAL,Gcg,GLIS3,HEXB,IAPP,IGFBP3,ITPR2,LIPG,MYB,NPC1L1,NR4A1,PLD2,PRF1,PRNP,PTPRN2,RAPGEF3,RGS16,SLC2A10,SLIT2,SST,SSTR2,TNFSF10
Cellular Movement,Hematological System Development and Function,Immune Cell Trafficking	Cell movement of leukocytes	1.11e-05		-0.073	52	BACH2,BRCA1,C2,C5,CCN3,CD226,Cd59a,CD74,CHGA,CIITA,CPB2,CXCL14,DLK1,EDN2,EGF,ENPP1,ETV5,FOXO6,GFAP,HLA-A,HLA-DQB1,IGFBP3,KCNK2,LMNB1,LPO,MMP28,MYB,NEO1,NR4A1,PBLD,PDE4B,PLP1,PRF1,PRNP,PROC,PTPRO,RAMP1,RARRES2,RGS16,RGS5,S100A4,S1PR3,SDC1,SLC17A9,SLC2A10,SLIT2,SPDEF,SPHK1,SPNS2,SST,TNFSF10,TPH1
Cancer,Organismal Injury and Abnormalities	Papillary adenocarcinoma	1.11e-05			33	ATM,BRCA1,BRCA2,CALB2,CENPF,CIITA,COL23A1,CUBN,CXXC5,E2F8,EFNA3,EP400,FGF11,GSTM5,HAND1,HLA-DQA1,KIF14,KIFC2,MKI67,NAALADL1,NR4A1,P4HA2,POLQ,RRAS,S100A4,SH2D7,SLIT2,SPHK1,SRPX,TNFSF10,TOP2A,TUBB4A,WFIKKN2
Protein Synthesis	Production of protein	1.15e-05		0.636	23	ATM,BACH2,BANK1,Cd59a,CD74,CIITA,DLK1,DOK1,E2F2,HEXB,HLA-DQB1,HSD17B14,IL5RA,PLP1,POLQ,PRF1,RGS13,RGS16,SDC1,SPIB,TICAM2,TNFSF10,VIPR2
Cellular Function and Maintenance	Cellular homeostasis	1.17e-05		-0.935	91	ACLY,ANGPTL7,ATM,ATP6V0A4,ATP7B,BACE2,BACH2,BRCA1,C5,CACNA1E,CACNA1H,CALB2,CCN3,CD226,Cd24a,CD74,CHGA,CHRM1,CHRNA1,CHRNB4,CIB2,CIITA,CPE,DLL1,DNMT1,DOK1,E2F2,EDN2,EGF,ENPP1,F5,FZD8,Gcg,GDNF,GRID2,GRIK5,HAND1,HEXB,HLA-A,HLA-DMA,HLA-DQA1,HLA-DQB1,HTR2B,IAPP,IGFBP3,IL5RA,KCNE2,KCNK2,LRBA,MEGF10,Mt3,MYB,NOD1,NPY2R,NR4A1,NUPR1,PCSK1,PCSK1N,PDE1C,PDE4B,PDP2,PLD2,PLP1,PRF1,PRNP,PROC,PYCR1,RAPGEF3,RBP4,R…
Immunological Disease,Neurological Disease,Organismal Injury and Abnormalities	Autoimmune neurological disorder	1.21e-05		-1.564	38	ACKR4,BACH2,BTN1A1,C5,Cd59a,CD74,CHRM1,CHRNA1,CIITA,CTNNA3,DLL1,GAL,GRIN3A,HLA-A,HLA-DMA,HLA-DMB,HLA-DQA1,HLA-DQB1,KCNK2,LRBA,NR4A1,PLP1,POLA1,POLE,POU2F3,PRF1,PROC,PSMB9,RRAS,SDC1,SLC1A4,SLC24A3,SLFN13,SPIB,SPNS2,TAP2,TNFSF10,TOP2A
Cancer,Organismal Injury and Abnormalities	Growth of tumor	1.23e-05		-0.215	75	ACKR4,ACLY,AKR1B10,ANG,ARHGAP8/PRR5-ARHGAP8,ASPM,ATM,BAMBI,BRCA1,BRCA2,CCN3,CD226,CDK5RAP2,CHST15,CIITA,CKAP5,CXCL14,CYP1B1,DLK1,DLL1,DNMT1,E2F2,EGF,ENPP1,FOXF2,FST,G0S2,GDNF,GPD1,HDAC11,HLA-DQB1,IGFBP3,ITPR2,KCTD11,KLK3,MEST,MKI67,MTCL1,MYB,NCAPD3,NEO1,NOD1,NR4A1,NUPR1,P4HA2,PLAGL1,PLD2,POU2F3,PPP2R2B,PRF1,PRNP,PTPRO,PYCR1,RAD51,RAMP1,RARRES2,RRAS,S1PR3,SDC1,SHF,SHH,SOX6,SOX9,SPDEF,SPHK1,SPIB,SS…
Cellular Movement,Immune Cell Trafficking	Leukocyte migration	1.23e-05		0.022	56	BACH2,BRCA1,C2,C5,CCN3,CD226,Cd59a,CD74,CHGA,CIITA,CPB2,CXCL14,CYP1B1,DLK1,EDN2,EGF,ENPP1,ETV5,FOXO6,GDNF,GFAP,HLA-A,HLA-DQB1,IGFBP3,KCNK2,LMNB1,LPO,MMP28,MYB,NEO1,NOD1,NR4A1,PBLD,PDE4B,PLP1,PRF1,PRNP,PROC,PTPRO,RAMP1,RARRES2,RGS16,RGS5,ROR2,S100A4,S1PR3,SDC1,SLC17A9,SLC2A10,SLIT2,SPDEF,SPHK1,SPNS2,SST,TNFSF10,TPH1
Molecular Transport	Transport of divalent cations	1.28e-05			16	ATP7B,CACNA1E,CACNA1H,CACNA2D3,CAMK2A,EGF,GRIN3A,ITPR2,KCNJ8,Mt3,MYB,RAMP1,SLC24A3,SLC8A3,TRPC5,TRPM5
Connective Tissue Disorders,Developmental Disorder,Hereditary Disorder,Organismal Injury and Abnormalities,Skeletal and Muscular Disorders	Autosomal recessive craniofacial abnormality	1.29e-05			8	ASPM,ATR,CDK5RAP2,CENPE,ESCO2,KIF14,NCAPD2,NCAPD3
Cell-To-Cell Signaling and Interaction,Nervous System Development and Function	Synaptic transmission of synapse	1.29e-05			8	CACNA2D3,Cd24a,CHRM1,CHRNA1,CHRNB4,CLSTN3,ETV5,SLC8A3
Neurological Disease,Organismal Injury and Abnormalities	Dyskinesia	1.31e-05			44	CA11,CACNA2D3,CAMK2A,CD74,CHGB,CHRM1,CHRNA1,CHRNB4,CIITA,DBP,DPYD,ETV5,GDNF,GFAP,GPD1,GRIN3A,GUCY1B1,HLA-DQA1,HLA-DQB1,HLA-DRB5,HTR2B,HTR4,KCNIP1,KCNIP2,KCNIP4,KCNK2,MYH7,NR4A1,NREP,PLP1,PSMB9,RBP4,S1PR3,Scd2,SCN7A,SERPINF2,SLC1A4,SLIT2,SOX9,SRPX,SST,ST3GAL3,Tgtp1/Tgtp2,VPS13A
Connective Tissue Development and Function,Embryonic Development,Nervous System Development and Function,Organ Morphology,Organismal Development,Skeletal and Muscular System Development and Function,Tissue Development	Morphology of vertebrae	1.31e-05			14	CCN3,CYP1B1,DLL1,HEXB,HOXA3,HOXD9,HYAL2,NKX3-2,NPR3,PLAGL1,Ripply1,ROR2,SHH,WFIKKN2
Cell Signaling,Molecular Transport,Vitamin and Mineral Metabolism	Transport of Ca2+	1.31e-05			14	CACNA1E,CACNA1H,CACNA2D3,CAMK2A,EGF,GRIN3A,ITPR2,KCNJ8,MYB,RAMP1,SLC24A3,SLC8A3,TRPC5,TRPM5
DNA Replication, Recombination, and Repair	Chromosomal aberration	1.34e-05	Increased	2.004	21	AFF3,ATM,AZGP1,BACE2,BRCA1,BRCA2,CHRNA1,CKAP5,DLL1,DNMT1,ERCC6L,FANCD2,GRIN3A,HLA-DQA1,HTR2B,POLA1,RAD51,REG1A,SHH,SPIB,TUBB4A
Cancer,Endocrine System Disorders,Organismal Injury and Abnormalities,Reproductive System Disease	Ovarian serous tumor	1.34e-05			46	ABCA13,ADAMTS19,ALDH1L2,ASPM,ATM,ATR,AZGP1,BRCA1,BRCA2,BRIP1,CALB2,CNTNAP5,COL28A1,CPB2,CXXC5,DNAH2,EP400,ERICH5,GSTM5,GUCY1B1,HPSE2,HYAL2,INSRR,KIF15,KNTC1,LPO,MYO3A,MYO7A,NUP205,OBSCN,PLCH1,POLQ,PRF1,RAD51,RRAS,SLIT2,SNRNP200,SSTR1,TBC1D31,TENM4,TICRR,TLE6,TOP2A,TTK,TUBB4A,WNT11
Humoral Immune Response,Protein Synthesis	Production of antibody	1.37e-05		0.904	22	ATM,BACH2,BANK1,Cd59a,CD74,CIITA,DLK1,DOK1,E2F2,HEXB,HLA-DQB1,HSD17B14,IL5RA,PLP1,POLQ,PRF1,RGS13,RGS16,SDC1,SPIB,TNFSF10,VIPR2
Gastrointestinal Disease,Organismal Injury and Abnormalities	Abnormality of large intestine	1.43e-05		-1.834	35	AKR1B10,ANG,ATM,BANK1,CD74,Ceacam12,Ces2b,CHRNA1,CHRNB4,CIITA,GRIN3A,GUCY1B1,HLA-DMA,HLA-DMB,HLA-DQA1,HLA-DQB1,HLA-DRB5,IL22RA2,LPO,LRBA,MUC2,NOD1,NPR3,NRG4,PBLD,PDE4B,PROC,RARRES2,REG1A,SHH,SPHK1,SPNS2,Tgtp1/Tgtp2,TNFRSF12A,TOP2A
Nervous System Development and Function,Organismal Development	Morphology of central nervous system	1.43e-05			37	ASPM,ATM,CAMK2A,CDK5RAP2,CHRM1,CLSTN3,CTSF,DAB1,DLL1,EFNA3,EFNA5,ENHO,EPHA7,ESCO2,GAL,GDNF,GFAP,GPR37L1,GRID2,HAND1,HEXB,KIF14,LMNB1,Mt3,MYB,NPY2R,PLP1,POMGNT2,PRF1,PRNP,PROC,RPGRIP1L,S100A4,SHANK1,SHH,SLC1A4,SPTBN4
Cellular Development,Cellular Growth and Proliferation,Organ Development,Skeletal and Muscular System Development and Function,Tissue Development	Proliferation of muscle cells	1.43e-05		-0.164	29	ANG,ANTXR2,CAMK2A,CCN3,CIITA,CYP1B1,DIAPH3,DLK1,EGF,FOXF2,FST,HABP2,HTR2B,IGFBP3,KCNK2,MEGF10,NPR3,NR4A1,PRNP,RARRES2,RBP4,S1PR3,SERPINF2,SHH,SPHK1,TENM4,TNFRSF12A,TNFSF10,VIPR2
Endocrine System Development and Function,Organ Morphology,Tissue Morphology	Quantity of endocrine cells	1.44e-05		1.114	13	CACNA1E,DLK1,DLL1,E2F2,EGF,FST,GAL,GLIS3,NRG4,PRF1,RAPGEF3,SHH,SOX9
Cancer,Organismal Injury and Abnormalities	Adenosquamous carcinoma	1.44e-05			50	ADGRB3,AFF3,ARHGAP8/PRR5-ARHGAP8,ASPM,ATAD2,ATP8B4,BRCA1,C5,CACNA1E,CACNA2D3,CNTNAP5,COL20A1,COL23A1,CPE,CUBN,DNMT1,EP400,FOXO6,GLB1L2,HTR4,HYAL2,INSRR,MYO3A,NOD1,NPC1L1,OBSCN,PDE1C,POLQ,PROC,PSMB9,PTPRN2,RAI2,RMDN2,RNPEP,SCN7A,SETBP1,SH3RF2,SLIT2,SOX13,SPHK1,TEX15,TFF2,TNNT2,TOP2A,TRPC5,TUBB4A,UNC79,VPS13A,WTIP,ZSWIM5
Cancer,Cardiovascular Disease,Developmental Disorder,Hematological Disease,Hereditary Disorder,Metabolic Disease,Organismal Injury and Abnormalities,Skeletal and Muscular Disorders	Fanconi anemia	1.48e-05			7	BRCA1,BRCA2,BRIP1,FANCD2,FANCI,POLA1,RAD51
Connective Tissue Development and Function,Connective Tissue Disorders,Embryonic Development,Nervous System Development and Function,Organ Morphology,Organismal Development,Organismal Injury and Abnormalities,Skeletal and Muscular Disorders,Skeletal and Muscular System Development and Function,Tissue Development	Abnormal morphology of vertebrae	1.54e-05			13	CCN3,DLL1,HEXB,HOXA3,HOXD9,HYAL2,NKX3-2,NPR3,PLAGL1,Ripply1,ROR2,SHH,WFIKKN2
Cancer,Endocrine System Disorders,Organismal Injury and Abnormalities	Carcinoid tumor	1.55e-05			28	AFF3,ASPM,ATM,BRCA2,CAMK2A,CCDC9B,CHGA,ECHDC3,EPHA7,GFAP,LPO,LRBA,LRRC55,MKI67,MUC6,NCAPD3,OBSCN,PACSIN3,RMDN2,SCN7A,SLC12A8,SLC24A3,SLFN13,SSTR1,SSTR2,TUBB4A,UGGT1,WFIKKN2
Tissue Development	Growth of epithelial tissue	1.55e-05		1.792	45	ANG,ANTXR2,ARHGAP24,ATM,BRCA1,C5,CALB2,CHGA,CPB2,CXCL14,DLK1,DOK1,E2F2,E2F8,EDN2,EGF,ETV5,FOXF2,FST,FZD8,HABP2,HTR2B,HTR4,IL22RA2,ISL1,KCNK2,KLK3,LMNB1,MKI67,MUC2,MYB,NR4A1,NUPR1,PROC,RGS5,RRAS,SHH,SOX9,SPHK1,SST,SSTR2,TFF2,TNFRSF12A,TNFSF10,UHRF1
Organismal Injury and Abnormalities	Procedure complication	1.55e-05			18	ATM,C5,CACNA2D3,CHRM1,CHRNA1,CHRNB4,F5,GRIN3A,HLA-DQA1,HTR4,HYAL2,HYAL3,MKI67,PDE4B,POLA1,SDC1,TOP2A,TUBB4A
Cardiovascular Disease,Organismal Injury and Abnormalities	Infarction	1.61e-05			29	B3GALT2,C5,CACNA2D3,CAMK2A,CD226,CD74,CHRM1,E2F2,F5,GDNF,GUCY1B1,HABP2,HLA-A,HTR2B,KCNE2,KCNG2,NPC1L1,PDE4B,PRF1,PRNP,PROC,REG1A,SERPINF2,SLC16A7,SLC18A1,SLC8A3,TNNT2,TUBB4A,VPS13A
Cell Death and Survival,Cell Morphology	Loss of stem cells	1.65e-05			5	BRCA1,EP400,GFAP,SLIT2,SOX9
Cancer,Hematological Disease,Organismal Injury and Abnormalities	Therapy-related myeloid neoplasm	1.66e-05			8	BRCA1,BRCA2,DNMT1,POLA1,POLE,RAD51,SETBP1,TOP2A
Cell Cycle,DNA Replication, Recombination, and Repair	Spindle checkpoint	1.66e-05		-1.387	8	ATM,BRCA1,CENPE,ERCC6L,KIF14,KNTC1,MASTL,TTK
Cancer,Hematological Disease,Immunological Disease,Organismal Injury and Abnormalities	Therapy-related leukemia	1.66e-05			8	BRCA1,BRCA2,DNMT1,POLA1,POLE,RAD51,SETBP1,TOP2A
Cancer,Gastrointestinal Disease,Organismal Injury and Abnormalities	Pancreatobiliary adenocarcinoma	1.69e-05		0.927	112	ACLY,ADAMTS17,ADAMTS19,ADGRB3,AMBP,ARHGAP20,ARHGAP8/PRR5-ARHGAP8,ASPM,ATM,ATP7B,ATP8B4,ATR,AZGP1,B3GALT2,BACE2,BOC,BRCA1,BRCA2,BRIP1,CACNA1E,CACNA1H,CCN3,CD74,CENPE,CENPF,CHGA,CIB2,CIITA,CKAP5,CPB2,CREB3L4,CTNNA3,CUBN,CXCL14,DIAPH3,DNAH2,DOCK6,DPYD,EGF,ELMOD1,EP400,EPHA7,ERICH5,ETV5,F5,FADS6,FANCI,FIGNL1,GLB1L2,GRID2,GRIK5,GRIN3A,GUK1,HLA-A,HLA-DRB5,HMCN2,HOXD8,HPD,HYAL3,IGFBP3,INSRR,ITPR2,KANK4,…
Cancer,Organismal Injury and Abnormalities	Upper aerodigestive tract carcinoma	1.79e-05			102	ADAMTS17,ADD3,ADGRB3,ALDH1L2,AMMECR1,ASPM,ATAD5,ATM,ATP8B4,ATR,AZIN2,BAMBI,BOC,BRCA1,BRCA2,BRIP1,CACNA1E,CACNA1H,CARMIL3,CCDC18,CDK5RAP2,CENPF,CEP250,CHGA,CIITA,CNTNAP5,COL20A1,COL27A1,CPB2,CPE,CTNNA3,CUBN,CXCL14,DAB1,DNMT1,DPYD,EFNA5,EGF,EP400,EPDR1,EPHA7,F5,FGF11,FZD10,GEN1,GPR37L1,GREB1L,GRIK5,HAND1,HFM1,HLA-A,HLA-DQA1,HOXD9,IGFBP3,IL5RA,INSRR,ISL1,KCTD14,KLK3,KLRC1,KNTC1,LPO,LRRC3,MEGF10,MEIS…
Embryonic Development,Organismal Development	Development of abdomen	2.05e-05		1.648	38	AMHR2,ATM,BRCA2,C5,CENPF,CXCL14,DAZ2,EFNA5,EGF,ENPP1,ETV5,FOXF2,FST,GDNF,GLIS3,GREB1L,HTR2B,HYAL3,ISL1,MYB,NKX3-2,NR4A1,NRG4,NUPR1,Pcnt,PROC,PTPRN2,PTPRO,RBP4,RPGRIP1L,RRAS,SHH,SLIT2,SOX9,SPDEF,SPIB,SST,WNT11
Hematological System Development and Function,Tissue Morphology	Quantity of leukocytes	2.05e-05		-0.392	57	ACKR4,AMBP,ANG,ATM,BACH2,BANK1,BRCA1,C5,Cd24a,Cd59a,CD74,CHRNA1,CHST15,CIITA,CXCL14,DLK1,DLL1,DNMT1,DOK1,E2F2,FANCD2,GLB1L2,HEXB,HLA-A,HLA-DMA,HLA-DQA1,HLA-DQB1,HOXA3,IGFBP3,IL5RA,ITPR2,KLRC1,LIPG,MYB,NR4A1,PCSK1,PDE4B,PLP1,PRF1,PRNP,PROC,PSMB9,RARRES2,RGS5,S1PR3,SDC1,SHH,SOX13,SPHK1,SPIB,SPNS2,SST,TNFSF10,TPH1,TPSG1,TRPM5,VIPR2
Organismal Development,Organismal Injury and Abnormalities,Skeletal and Muscular Disorders,Skeletal and Muscular System Development and Function	Abnormal morphology of axial skeleton	2.13e-05			16	BRCA2,CCN3,CXXC5,DLL1,FST,HEXB,HOXA3,HOXD9,HYAL2,NKX3-2,NPR3,PLAGL1,Ripply1,ROR2,SHH,WFIKKN2
Lymphoid Tissue Structure and Development,Tissue Morphology	Quantity of lymphatic system cells	2.13e-05		-0.443	49	ACKR4,ANG,ATM,BACH2,BANK1,BRCA1,BRCA2,CD226,Cd24a,Cd59a,CD74,CHRNA1,CHST15,CIITA,CXCL14,DLK1,DLL1,DNMT1,DOK1,E2F2,GLB1L2,HEXB,HLA-A,HLA-DMA,HLA-DQA1,HLA-DQB1,HOXA3,IGFBP3,IL5RA,ITPR2,KLRC1,MYB,NR4A1,PCSK1,PLP1,PRF1,PRNP,PROC,PSMB9,S1PR3,SDC1,SHH,SOX13,SPHK1,SPIB,SPNS2,SST,TNFSF10,VIPR2
Nervous System Development and Function,Neurological Disease,Organ Morphology,Organismal Development,Organismal Injury and Abnormalities	Abnormal morphology of brain	2.14e-05			29	ASPM,ATM,CAMK2A,CDK5RAP2,CHRM1,CLSTN3,DAB1,EFNA3,EFNA5,ENHO,EPHA7,ESCO2,GAL,GPR37L1,GRID2,HAND1,HEXB,KIF14,LMNB1,Mt3,NPY2R,PLP1,POMGNT2,PRNP,RPGRIP1L,SHANK1,SHH,SLC1A4,SPTBN4
Cancer,Organismal Injury and Abnormalities	Clear-cell adenocarcinoma	2.18e-05			64	ABCA13,ACKR4,ARHGAP11A,ASPM,ATM,ATP6V0A4,ATR,BACH2,BRCA1,BRCA2,C2,CCDC18,CDK5RAP2,CENPE,CENPF,CIB2,COL20A1,COL27A1,COL28A1,CPB2,CTXN3,E2F8,EGF,EP400,EPHA7,FANCD2,FANCI,FZD1,HILPDA,HLA-A,HLA-DQA1,HLA-DQB1,HSD17B14,INTS1,KANK4,KIF14,KIF15,KLHL13,MINAR1,MKI67,MUC6,MYBPC1,MYH7,MYO3A,MYO7A,NOD1,NUP214,PBLD,PLAGL1,POLQ,RAI2,RPS6KA6,SETBP1,SHANK1,SLIT2,SOX9,SPHK1,SPTBN4,ST3GAL3,TICRR,TNFSF10,TOP2A,TUBB4…
Cancer,Endocrine System Disorders,Organismal Injury and Abnormalities,Reproductive System Disease	Serous adenocarcinoma in ovary	2.19e-05			38	ABCA13,ADAMTS19,ALDH1L2,ASPM,ATM,ATR,AZGP1,BRCA1,BRCA2,BRIP1,CNTNAP5,COL28A1,CPB2,DNAH2,EP400,ERICH5,GUCY1B1,HPSE2,INSRR,KIF15,KNTC1,LPO,MYO3A,MYO7A,NUP205,OBSCN,PLCH1,PRF1,RAD51,SNRNP200,SSTR1,TBC1D31,TENM4,TICRR,TLE6,TOP2A,TTK,WNT11
Cancer,Organismal Injury and Abnormalities	Clear cell neoplasm	2.2e-05			65	ABCA13,ACKR4,ARHGAP11A,ASPM,ATM,ATP6V0A4,ATR,BACH2,BRCA1,BRCA2,C2,CCDC18,CDK5RAP2,CENPE,CENPF,CIB2,COL20A1,COL27A1,COL28A1,CPB2,CTXN3,E2F8,EGF,EP400,EPHA7,FANCD2,FANCI,FZD1,FZD10,HILPDA,HLA-A,HLA-DQA1,HLA-DQB1,HSD17B14,INTS1,KANK4,KIF14,KIF15,KLHL13,MINAR1,MKI67,MUC6,MYBPC1,MYH7,MYO3A,MYO7A,NOD1,NUP214,PBLD,PLAGL1,POLQ,RAI2,RPS6KA6,SETBP1,SHANK1,SLIT2,SOX9,SPHK1,SPTBN4,ST3GAL3,TICRR,TNFSF10,TOP2A…
Hereditary Disorder,Organismal Injury and Abnormalities,Psychological Disorders	Familial psychiatric disease	2.44e-05			56	ADD3,ANG,ATP7B,C5,CA11,CACNA2D3,CAMK2A,CD74,CHGB,CHRM1,CHRNB4,CIITA,DBP,DNMT1,DPYD,ETV5,FANCI,GDNF,GFAP,GPD1,GRIN3A,GUCY1B1,HLA-DQA1,HLA-DQB1,HLA-DRB5,HTR2B,HTR4,INTS1,KCNIP1,KCNIP2,KCNIP4,KCNK2,LMNB1,MYH7,NR4A1,NREP,PLP1,PRNP,PSMB9,RBP4,S1PR3,Scd2,SCN7A,SDC1,SERPINF2,SETBP1,SLC16A2,SLC1A4,SLIT2,SOX6,SOX9,SRPX,SST,Tgtp1/Tgtp2,TUBB4A,VPS13A
Organismal Development,Skeletal and Muscular System Development and Function	Morphology of axial skeleton	2.48e-05			17	BRCA2,CCN3,CXXC5,CYP1B1,DLL1,FST,HEXB,HOXA3,HOXD9,HYAL2,NKX3-2,NPR3,PLAGL1,Ripply1,ROR2,SHH,WFIKKN2
Nervous System Development and Function,Neurological Disease,Organismal Development,Organismal Injury and Abnormalities	Abnormal morphology of central nervous system	2.51e-05			31	ASPM,ATM,CAMK2A,CDK5RAP2,CHRM1,CLSTN3,DAB1,EFNA3,EFNA5,ENHO,EPHA7,ESCO2,GAL,GFAP,GPR37L1,GRID2,HAND1,HEXB,KIF14,LMNB1,Mt3,NPY2R,PLP1,POMGNT2,PRF1,PRNP,RPGRIP1L,SHANK1,SHH,SLC1A4,SPTBN4
Neurological Disease,Organismal Injury and Abnormalities	Progressive encephalopathy	2.6e-05			58	ACLY,ANG,ATAD2,ATM,ATP8B4,ATR,BACE2,BRCA1,C5,CACNA1E,CAMK2A,CD74,CFAP45,CHGA,CHGB,CHRM1,CHRNA1,CHRNB4,CIITA,CTNNA3,DAB1,DLK1,DLL1,F5,FANCI,FOXF2,FST,GDNF,GFAP,GRIN3A,HLA-DQA1,HLA-DQB1,HTR2B,IAPP,IGFBP3,ITPR2,KANK4,KLHL13,MEGF10,NUP214,OGDHL,PCSK1,PDE4B,PRNP,PROC,PSMB9,PTPRN2,REG1A,S100A4,SCN7A,SDC1,SLC1A4,SLIT2,SOX9,SSTR1,TPBG,TPH1,TUBB4A
Gastrointestinal Disease,Inflammatory Response,Organismal Injury and Abnormalities	Inflammation of gastrointestinal tract	2.61e-05	Decreased	-2.445	37	AKR1B10,ANG,ATM,BANK1,CD74,Ceacam12,Ces2b,CHRM1,CHRNA1,CHRNB4,CIITA,FOXF2,GRIN3A,HLA-DMA,HLA-DMB,HLA-DQA1,HLA-DQB1,HLA-DRB5,IL22RA2,IL5RA,LPO,LRBA,MUC2,NOD1,NPR3,NRG4,PBLD,PDE4B,PROC,RARRES2,REG1A,SHH,SPDEF,SPNS2,Tgtp1/Tgtp2,TNFRSF12A,TOP2A
Embryonic Development,Nervous System Development and Function,Organ Development,Organismal Development	Growth of mesencephalon	2.65e-05			3	EGF,GDNF,SHH
Cell Cycle	Replication of cervical cancer cell lines	2.65e-05			3	EGF,KIF14,SST
Molecular Transport	Transport of metal ion	2.76e-05			24	ATP7B,CACNA1E,CACNA1H,CACNA2D3,CAMK2A,EGF,GRIN3A,ITPR2,KCNE2,KCNG2,KCNH3,KCNIP2,KCNJ8,KCNK2,LRRC55,Mt3,MYB,RAMP1,SCN7A,SLC24A3,SLC8A3,SPTBN4,TRPC5,TRPM5
Skeletal and Muscular System Development and Function	Muscle contraction	2.82e-05	Increased	2.767	19	C5,CACNA1H,CHGA,CHRM1,CHRNA1,CHRNB4,EDN2,EGF,KCNIP2,MYBPC1,MYH7,MYL4,MYL6B,NPY2R,PDE4B,SCN7A,SLC8A3,SPHK1,TNNT2
Gastrointestinal Disease,Inflammatory Disease,Inflammatory Response,Organismal Injury and Abnormalities	Enteritis	2.88e-05	Decreased	-2.416	34	AKR1B10,ANG,ATM,BANK1,CD74,Ceacam12,Ces2b,CHRNA1,CHRNB4,CIITA,FOXF2,GRIN3A,HLA-DMA,HLA-DMB,HLA-DQA1,HLA-DQB1,HLA-DRB5,IL22RA2,LPO,LRBA,MUC2,NOD1,NPR3,NRG4,PBLD,PDE4B,PROC,RARRES2,REG1A,SPDEF,SPNS2,Tgtp1/Tgtp2,TNFRSF12A,TOP2A
Cancer,Organismal Injury and Abnormalities,Reproductive System Disease	HER2 negative hormone receptor negative breast cancer	2.91e-05			27	ASPM,ATM,BRCA1,BRCA2,BRIP1,CCN3,CENPE,CENPF,DIAPH3,DNMT1,EGF,IGFBP3,KIF14,KIF15,LIPG,MKI67,MYB,PALMD,PLAGL1,S100A4,SORD,SPDEF,TLE2,TNFSF10,TOP2A,TTK,TUBB4A
Cell Death and Survival	Cell survival	2.95e-05		-0.605	86	ACLY,ANG,ANTXR2,ATM,ATP7B,ATR,BAMBI,BRCA1,BRCA2,BRIP1,C5,CALB2,CAMK2A,CCN3,CD74,CKAP5,CYP1B1,DAZ2,DLK1,DNMT1,DPYD,EFNA3,EFNA5,EGF,EPDR1,ETV5,FANCD2,FANCI,GDNF,GPR37L1,GRIN3A,GUK1,HLA-A,IAPP,IGFBP3,INSRR,ITPR2,KIF15,KIFC2,KLK3,KNTC1,LMNB1,MASTL,MYB,NOD1,NR4A1,NUP155,NUP205,NUPR1,OBSCN,PCDHGC3,PCSK1N,PLAGL1,PLD2,PLP1,PPP2R1B,PPP2R2B,PRNP,PTPRN2,PTPRO,RAD51,RAPGEF3,RGS16,ROR2,RPS6KA6,S100A4,S1PR3,SD…
Cancer,Hematological Disease,Immunological Disease,Organismal Injury and Abnormalities	B-cell lymphoma	3.15e-05			55	ASPM,ATM,BRCA1,CD74,CENPF,CEP250,CHGA,CHST15,CIITA,CNTNAP5,COL20A1,CUBN,DNMT1,DOK1,DPYD,E2F2,E2F8,EGF,ERCC6L,FIGNL1,GFAP,GLB1L2,GLIS3,HFM1,HLA-DQA1,IGFBP3,ITPR2,LIPG,MKI67,MSC,MYB,NCAPD2,NPY2R,NREP,NUP205,NUP214,P4HA2,PALMD,PDE4B,POLA1,POLE,PRF1,PSMB9,RAD51,RESP18,ROR2,S100A4,SDC1,SLC7A9,SLC8A3,SMC2,SPIB,TOP2A,TTK,TUBB4A
Cancer,Endocrine System Disorders,Organismal Injury and Abnormalities,Reproductive System Disease	Adenosquamous ovarian carcinoma	3.34e-05			47	ADGRB3,AFF3,ARHGAP8/PRR5-ARHGAP8,ASPM,ATAD2,ATP8B4,BRCA1,C5,CACNA1E,CACNA2D3,CNTNAP5,COL20A1,COL23A1,CPE,CUBN,DNMT1,EP400,FOXO6,GLB1L2,HTR4,HYAL2,INSRR,MYO3A,NOD1,NPC1L1,OBSCN,PDE1C,POLQ,PROC,PSMB9,PTPRN2,RAI2,RMDN2,RNPEP,SCN7A,SETBP1,SH3RF2,SLIT2,SOX13,TEX15,TFF2,TNNT2,TRPC5,UNC79,VPS13A,WTIP,ZSWIM5
Cancer,Cardiovascular Disease,Organismal Injury and Abnormalities	Development of hemangioma	3.44e-05			13	ATM,ATR,BRCA1,BRCA2,BRIP1,CXCL14,DPYD,EPHA7,FANCD2,GSTM5,HLA-A,MYB,S100A4
Organismal Injury and Abnormalities,Skeletal and Muscular Disorders	Abnormality of rib cage	3.44e-05			13	BRCA2,CXXC5,DLK1,DLL1,FST,GRIN3A,HEXB,HOXD9,KIF24,LBR,NKX3-2,NPR3,ROR2
Cell Morphology	Abnormal morphology of stem cells	3.57e-05			7	BRCA1,EP400,FANCD2,GFAP,MYB,SLIT2,SOX9
Cell-To-Cell Signaling and Interaction,Hematological System Development and Function,Immune Cell Trafficking,Inflammatory Response	Activation of leukocytes	3.61e-05		-0.056	43	ATM,BACH2,BANK1,BTN1A1,C5,CD226,Cd24a,CD74,CHGA,CHRM1,CPB2,CPE,DLL1,EDN2,F5,GDNF,H60b/H60c,HLA-A,HLA-DMA,HLA-DMB,HLA-DQA1,HLA-DQB1,HYAL2,IL5RA,KCNJ8,KLRC1,NR4A1,PLD2,PLP1,PRF1,PRNP,PROC,PSMB9,RAPGEF3,RARRES2,RBP4,SERPINF2,SHH,SPHK1,SST,TFF2,TNFSF10,VIPR2
Dermatological Diseases and Conditions,Hematological Disease,Immunological Disease,Organismal Injury and Abnormalities	Lymphoproliferative disorder of the skin	3.68e-05			25	ABCA13,ATM,BRCA2,CACNA1E,CACNA1H,CNTNAP5,CXCL14,DLL1,DNMT1,EPDR1,HLA-DQA1,KIFC2,KLRC1,MKI67,NPC1L1,OBSCN,PLCH1,POLA1,PRF1,PTPRN2,RGS16,SPINK5,TOP2A,TRPM5,TUBB4A
Cancer,Hereditary Disorder,Organismal Injury and Abnormalities,Reproductive System Disease	Susceptibility to familial breast-ovarian cancer type 1	3.75e-05			4	ATM,BRCA1,BRCA2,BRIP1
Cardiovascular Disease,Hereditary Disorder,Organismal Injury and Abnormalities	Familial cardiovascular disease	3.93e-05			33	ACLY,ALDH1L2,ANTXR2,ATM,ATR,C5,CACNA1E,CACNA2D3,CHRM1,CTNNA3,ENPP1,F5,GPD1,GRIN3A,HABP2,HAND1,HLA-DQA1,HOXA3,HTR2B,KCNE2,KCNJ8,LBR,MGARP,MYH7,MYL4,NPC1L1,NUP155,OBSCN,POLE,PRNP,ROR2,SLC2A10,TNNT2
Developmental Disorder,Neurological Disease,Organismal Injury and Abnormalities	Dysmyelination	3.96e-05		0.072	28	BACH2,C5,Cd59a,CHRM1,CTNNA3,GAL,GFAP,GRIN3A,HEXB,HLA-DMA,HLA-DMB,HLA-DQA1,HLA-DQB1,KIF14,LMNB1,LRBA,PLP1,POLA1,POLE,POU2F3,PRF1,PRNP,SLC1A4,SLC24A3,SPTBN4,TAP2,TOP2A,TUBB4A
Cardiovascular Disease,Organismal Injury and Abnormalities	Occlusion of blood vessel	4.05e-05		-1.477	35	ACLY,ATM,C5,CACNA1E,CACNA2D3,CCN3,Cd59a,CNTNAP5,CTNNA3,DLK1,EGF,ENPP1,F5,FADS1,GRIN3A,GUCY1B1,HABP2,HTR2B,KCNE2,KCNG2,KCNJ8,LIPG,MKI67,NOD1,NPC1L1,NPR3,NR4A1,PDE4B,PLEKHB1,PROC,SSTR2,TNFSF10,TNNT2,TPH1,TUBB4A
Molecular Transport	Transport of inorganic cation	4.15e-05			25	ATP6V0A4,ATP7B,CACNA1E,CACNA1H,CACNA2D3,CAMK2A,EGF,GRIN3A,ITPR2,KCNE2,KCNG2,KCNH3,KCNIP2,KCNJ8,KCNK2,LRRC55,Mt3,MYB,RAMP1,SCN7A,SLC24A3,SLC8A3,SPTBN4,TRPC5,TRPM5
Molecular Transport,Nucleic Acid Metabolism,Small Molecule Biochemistry	Quantity of cyclic nucleotides	4.23e-05		1.272	17	AZGP1,C5,CCN3,CHGA,EGF,Gcg,GDNF,GUCY1B1,HTR4,IAPP,RBP4,RGS16,RPGRIP1L,SHH,SST,SSTR2,VIPR2
Cancer,Organismal Injury and Abnormalities,Reproductive System Disease	HER2-negative breast cancer	4.3e-05			28	ASPM,ATM,BRCA1,BRCA2,BRIP1,CCN3,CENPE,CENPF,DIAPH3,DNMT1,DPYD,EGF,IGFBP3,KIF14,KIF15,LIPG,MKI67,MYB,PALMD,PLAGL1,S100A4,SORD,SPDEF,TLE2,TNFSF10,TOP2A,TTK,TUBB4A
Molecular Transport	Transport of metal	4.3e-05		1.531	28	ATP7B,CACNA1E,CACNA1H,CACNA2D3,CAMK2A,EGF,GRIN3A,HLA-A,HYAL2,ITPR2,KCNE2,KCNG2,KCNH3,KCNIP2,KCNJ8,KCNK2,LRRC55,Mt3,MYB,NEO1,PRNP,RAMP1,SCN7A,SLC24A3,SLC8A3,SPTBN4,TRPC5,TRPM5
Cellular Growth and Proliferation,Tissue Development	Proliferation of neural cells	4.53e-05		0.143	41	ASPM,ATM,CAMK2A,Cd24a,CHRM1,CPE,DIXDC1,DLL1,DNMT1,EGF,ETV5,FZD8,GAL,GDNF,GFAP,GPR37L1,IGFBP3,ISL1,KCTD11,LMNB1,MYB,NEO1,Pcnt,PCSK1N,PLAGL1,PLD2,PLP1,PRNP,REG1A,RPGRIP1L,S100A4,S1PR3,SERPINF2,SHH,SLC16A2,SLIT2,SPHK1,SST,STK38L,TNFRSF12A,TRPC5
Connective Tissue Disorders,Developmental Disorder,Gastrointestinal Disease,Organismal Development,Organismal Injury and Abnormalities,Skeletal and Muscular Disorders	Congenital malformation of face	4.54e-05			21	ATAD5,BOC,BRCA1,BRIP1,CLPS,DLL1,EFNA5,EGF,ESCO2,FIGNL1,FOXF2,HEXB,HOXA3,HYAL2,KIFC2,POLE,RAD51,ROR2,SETBP1,SHH,WFIKKN2
Neurological Disease,Organismal Injury and Abnormalities	Chorea	4.54e-05			40	CA11,CACNA2D3,CAMK2A,CD74,CHGB,CHRM1,CIITA,DBP,DPYD,ETV5,GDNF,GFAP,GPD1,GRIN3A,GUCY1B1,HLA-DQA1,HLA-DQB1,HLA-DRB5,HTR4,KCNIP1,KCNIP2,KCNIP4,KCNK2,MYH7,NR4A1,NREP,PLP1,PSMB9,RBP4,S1PR3,Scd2,SCN7A,SERPINF2,SLC1A4,SLIT2,SOX9,SRPX,SST,Tgtp1/Tgtp2,VPS13A
Cancer,Organismal Injury and Abnormalities	Malignant neoplasm of heart, mediastinum and pleura	4.55e-05			14	ATM,CALB2,CFAP45,CIITA,DPYD,HLA-DQA1,IAPP,MUC6,POLA1,SPHK1,SSTR1,SSTR2,TOP2A,TUBB4A
Cell Morphology,Cellular Assembly and Organization	Elongation of cellular protrusions	4.6e-05		1.958	10	CAMK2A,EGF,ELMOD1,GDNF,MYO3A,NEO1,PACSIN1,RAPGEF3,SHH,SLIT2
Cardiovascular Disease,Organismal Injury and Abnormalities	Atherosclerosis	4.62e-05		-1.429	31	ACLY,ATM,C5,CACNA1E,CACNA2D3,Cd59a,CNTNAP5,CTNNA3,DLK1,EGF,F5,FADS1,GRIN3A,GUCY1B1,KCNE2,KCNG2,KCNJ8,LIPG,MKI67,NOD1,NPC1L1,NPR3,NR4A1,PDE4B,PLEKHB1,PROC,SSTR2,TNFSF10,TNNT2,TPH1,TUBB4A
Immunological Disease,Organismal Injury and Abnormalities	Immediate hypersensitivity	4.68e-05		0.747	23	ACKR4,ATM,CD74,CHRM1,CHRNA1,CNN3,GPD1,GRIN3A,HLA-DQA1,HLA-DQB1,HLA-DRB5,HTR2B,IL5RA,LORICRIN,MKI67,P4HA2,PDE4B,PRF1,RGS13,SPINK5,SPNS2,TNFSF10,VIPR2
Cell Signaling,Molecular Transport,Nucleic Acid Metabolism,Small Molecule Biochemistry	Concentration of cyclic AMP	4.76e-05		0.835	16	AZGP1,C5,CCN3,CHGA,EGF,Gcg,GDNF,HTR4,IAPP,RBP4,RGS16,RPGRIP1L,SHH,SST,SSTR2,VIPR2
Cell-To-Cell Signaling and Interaction,Nervous System Development and Function	Synaptic transmission of neuromuscular synapse	4.77e-05			5	Cd24a,CHRM1,CHRNA1,ETV5,SLC8A3
Cancer,Hereditary Disorder,Organismal Injury and Abnormalities,Reproductive System Disease	Susceptibility to breast and ovarian cancer	4.77e-05			5	ATM,BRCA1,BRCA2,BRIP1,RAD51
Cancer,Dermatological Diseases and Conditions,Organismal Injury and Abnormalities	Non-melanoma skin cancer	4.82e-05			43	ABCA13,ACLY,ADGRB3,AFF3,ATM,ATP8B4,ATR,BACH2,CACNA1E,CHRNA1,CNTNAP5,COL20A1,CTNNA3,CUBN,DNAH2,DPP10,EPDR1,F5,GRIK5,GRIN3A,KCNIP1,MASTL,MEGF10,MYBPC1,MYH7,NPC1L1,NXPE2,OBSCN,PDE1C,PLCH1,POLA1,PRF1,PTPRO,RGL3,SHANK1,SNRNP200,SOX9,SSTR2,TENM4,TOP2A,UHRF1,UNC79,ZSWIM5
Gastrointestinal Disease,Inflammatory Disease,Inflammatory Response,Organismal Injury and Abnormalities	Inflammation of the large intestine	4.87e-05	Decreased	-2.087	32	AKR1B10,ANG,ATM,BANK1,CD74,Ceacam12,Ces2b,CHRNA1,CHRNB4,CIITA,GRIN3A,HLA-DMA,HLA-DMB,HLA-DQA1,HLA-DQB1,HLA-DRB5,IL22RA2,LPO,LRBA,MUC2,NOD1,NPR3,NRG4,PBLD,PDE4B,PROC,RARRES2,REG1A,SPNS2,Tgtp1/Tgtp2,TNFRSF12A,TOP2A
Cancer,Organismal Injury and Abnormalities	Malignant soft tissue neoplasm	4.88e-05			55	ADAMTS17,ADAMTS19,ANG,ATM,ATR,BRCA1,BRCA2,CACNA1H,CENPF,CHRNA1,CIITA,CNTNAP5,COPZ2,CPE,CTNNA3,DIAPH3,DOCK6,EEPD1,EFNA3,FADS6,FZD10,HGFAC,HLA-A,INSRR,INTS1,KLRC1,MINAR1,MUC6,MYO3A,NKX3-2,NOD1,NPC1L1,OBSCN,PCDHGC3,PDE1C,PIWIL4,POLA1,POLE,PPP2R1B,PSMB9,RNASE4,ROR2,SARDH,SHANK1,SLC18A1,SLC24A3,SMCHD1,SPHK1,STMN3,TENM4,TLE2,TOP2A,TSPAN6,TTK,TUBB4A
Cancer,Gastrointestinal Disease,Organismal Injury and Abnormalities	Esophageal carcinoma	4.91e-05			41	ADGRB3,ASPM,ATM,ATR,BOC,BRCA1,BRCA2,BRIP1,CACNA1E,CACNA1H,CENPF,CEP250,CIITA,CNTNAP5,CPE,CUBN,DAB1,DPYD,EP400,EPHA7,F5,FZD10,GREB1L,HLA-A,HLA-DQA1,LRRC3,MEIS3,MEST,MUC6,POLE,RAD51,SARDH,SCN7A,SPINK5,SST,TENM4,TNFSF10,TOP2A,TTK,TUBB4A,ZMAT4
Cell Cycle,DNA Replication, Recombination, and Repair	Homologous recombination of cells	5e-05		-1.652	11	ATM,BRCA1,BRCA2,BRIP1,FANCD2,GDNF,PPP2R1B,RAD51,SMCHD1,SNRNP200,TEX15
Developmental Disorder,Hereditary Disorder,Organismal Injury and Abnormalities,Renal and Urological Disease	Familial congenital anomalies of the kidney and urinary tract	5.04e-05			21	CPE,DBP,EGF,ESCO2,FST,GLIS3,GREB1L,HPSE2,HTR2B,KIF14,PSMB9,RAMP1,RAPGEF3,RARRES2,RPGRIP1L,SLC16A7,SPNS2,SSTR1,SSTR2,TLE2,TNFRSF12A
Cardiovascular Disease,Organismal Injury and Abnormalities	Vaso-occlusion	5.07e-05		-1.186	35	ACLY,ATM,C5,CACNA1E,CACNA2D3,CCN3,Cd59a,CNTNAP5,CTNNA3,DLK1,EGF,ENPP1,F5,FADS1,GRIN3A,GUCY1B1,HABP2,HTR2B,KCNE2,KCNG2,KCNJ8,LIPG,MKI67,NOD1,NPC1L1,NPR3,NR4A1,PDE4B,PLEKHB1,PROC,SSTR2,TNFSF10,TNNT2,TPH1,TUBB4A
Immunological Disease,Inflammatory Disease,Organismal Injury and Abnormalities	Immune mediated inflammatory disease	5.1e-05		0	73	ACKR4,ACLY,ANG,ATM,AZGP1,BACE2,BACH2,BANK1,BRCA1,C2,C5,CCN3,CD226,CD74,CENPE,CHRM1,CHRNA1,CIITA,CNN3,CTNNA3,CXCL14,DNMT1,DOK1,E2F2,ECHDC3,G0S2,GFAP,GPD1,GRIN3A,HLA-A,HLA-DMA,HLA-DMB,HLA-DQA1,HLA-DQB1,HLA-DRB5,HTR2B,IL5RA,KCNIP2,LORICRIN,MKI67,MYO7A,NR4A1,P4HA2,PAM,PCSK1,PDE4B,PDP2,POLA1,PPP2R2B,PRF1,PRNP,PROC,PSMB9,PTPRN2,RARRES2,RBP4,RGS13,RNF39,SDC1,SNRNP200,SOBP,SPHK1,SPINK5,SPNS2,SRPX,SST,ST3…
Connective Tissue Disorders,Developmental Disorder,Hereditary Disorder,Immunological Disease,Organismal Injury and Abnormalities,Skeletal and Muscular Disorders	Ullrich congenital muscular dystrophy	5.21e-05			9	AKR1B10,COL9A3,FST,G0S2,HLA-DQA1,MEST,MMD,RBP4,TNNT2
Organismal Injury and Abnormalities,Psychological Disorders	Severe psychological disorder	5.3e-05			43	ABCA13,ACOT7,ADD3,BRCA1,C5,CACNA1H,CACNA2D3,CAMK2A,CHGA,CHRM1,CHRNA1,CHRNB4,DAB1,DNMT1,DPP10,DPYD,EGF,FIGNL1,GFAP,GRID2,GRIK5,GRIN3A,HTR2B,HTR4,KCNK2,LRBA,MEST,MMD,MSC,NREP,NUPR1,PACSIN3,PCSK1,PDE4B,PLP1,PPP2R2B,SCN7A,SHANK1,SLC18A1,SLC1A4,SST,TENM4,TPH1
Embryonic Development,Organismal Development,Tissue Development	Growth of embryonic tissue	5.76e-05		-0.195	22	ASPM,ATM,Cd24a,CXCL14,DLL1,DNMT1,EGF,GPR37L1,HTR4,ISL1,KCTD11,LMNB1,Pcnt,PRNP,RARRES2,RRAS,S100A4,S1PR3,SHH,SLC16A2,SOX9,WNT11
Connective Tissue Disorders,Organismal Injury and Abnormalities,Skeletal and Muscular Disorders	Abnormality of rib	5.94e-05			12	BRCA2,CXXC5,DLK1,DLL1,FST,GRIN3A,HEXB,HOXD9,KIF24,LBR,NKX3-2,ROR2
Cellular Assembly and Organization	Quantity of micronuclei	6.01e-05			5	FANCD2,LMNB1,MKI67,NCAPD2,NCAPD3
Cellular Compromise	Degradation of chromosome components	6.01e-05			5	BRCA1,BRCA2,HABP2,RAD51,TNFSF10
Cell Death and Survival	Cell viability	6.05e-05		-0.753	82	ACLY,ANTXR2,ATM,ATP7B,ATR,BRCA1,BRCA2,BRIP1,C5,CALB2,CAMK2A,CCN3,CD74,CKAP5,CYP1B1,DAZ2,DLK1,DNMT1,DPYD,EFNA3,EFNA5,EGF,EPDR1,FANCD2,FANCI,GDNF,GPR37L1,GRIN3A,GUK1,HLA-A,IAPP,IGFBP3,INSRR,ITPR2,KIF15,KIFC2,KLK3,KNTC1,LMNB1,MASTL,MYB,NOD1,NR4A1,NUP155,NUP205,NUPR1,OBSCN,PCDHGC3,PCSK1N,PLAGL1,PLD2,PLP1,PPP2R1B,PPP2R2B,PRNP,PTPRN2,PTPRO,RAD51,RGS16,ROR2,RPS6KA6,S100A4,S1PR3,SDC1,SHH,SLC16A2,SLC8A3,S…
Organ Morphology	Morphology of gland	6.24e-05			28	BRCA1,BRCA2,BTN1A1,CHGB,DNMT1,E2F2,EGF,GAL,GLIS3,HOXA3,IAPP,IGFBP3,ISL1,ITPR2,KCNE2,MUC2,NR4A1,POLE,RAPGEF3,REG1A,RPGRIP1L,SHH,SLC16A2,SLIT2,SOX9,SPDEF,SPHK1,SST
DNA Replication, Recombination, and Repair	Homologous recombination repair of DNA	6.26e-05		-1.969	6	ATM,ATR,BRCA1,BRCA2,FIGNL1,RAD51
Embryonic Development,Organismal Development	Growth of embryo	6.34e-05		-0.511	31	ASPM,ATM,BRCA1,Cd24a,CXCL14,DLL1,DNMT1,EGF,EP400,ERCC6L,GPR37L1,HAND1,HTR4,IGFBP3,INTS1,ISL1,KCTD11,LMNB1,MEST,Pcnt,PRNP,RAD51,RARRES2,RRAS,S100A4,S1PR3,SHH,SLC16A2,SOX9,UHRF1,WNT11
Gastrointestinal Disease,Organismal Injury and Abnormalities	Chronic idiopathic constipation	6.53e-05			3	GDNF,HTR4,NPR3
Cancer,Organismal Injury and Abnormalities	Advanced malignant tumor	6.55e-05		0.891	71	ACLY,AMBP,ANGPTL7,ANTXR2,ASPM,ATM,ATR,BACH2,BRCA1,BRCA2,BRIP1,C5,CALB2,CCN3,CD226,CD74,CHGA,CIITA,COL9A3,CXCL14,CXXC5,CYP1B1,DLL1,DNMT1,DPYD,EGF,EPHA7,FANCI,FOXF2,FST,GEN1,GRIN3A,GSTM5,HLA-A,HTR2B,IL5RA,KCNK2,KLRC1,MEST,MMP28,MSC,MTCL1,MYB,NEO1,NOD1,NR2E3,P4HA2,POLA1,POLE,PRF1,PRNP,RAD51,ROR2,RRAS,S100A4,SDC1,SETBP1,SLC12A8,SLC16A7,SLIT2,SOX13,SPNS2,SRPX,SSTR1,SSTR2,STMN3,TMEM116,TNFRSF12A,TOP2A,…
Inflammatory Disease,Inflammatory Response,Organismal Injury and Abnormalities,Respiratory Disease	Inflammation of lung	6.62e-05		-1.32	26	AMBP,BACH2,C5,Cd59a,CHRM1,CIITA,CPB2,E2F2,F5,HABP2,HLA-A,HLA-DQA1,HTR4,IGFBP3,IL5RA,KLRC1,LRBA,NEO1,NOD1,PROC,S100A4,SDC1,SPNS2,ST3GAL3,TOP2A,TUBB4A
Hematological System Development and Function,Lymphoid Tissue Structure and Development,Tissue Morphology	Quantity of lymphocytes	6.72e-05		-0.645	45	ACKR4,ANG,ATM,BACH2,BANK1,Cd24a,Cd59a,CD74,CHRNA1,CHST15,CIITA,CXCL14,DLK1,DLL1,DNMT1,DOK1,E2F2,GLB1L2,HEXB,HLA-A,HLA-DMA,HLA-DQA1,HLA-DQB1,HOXA3,IGFBP3,IL5RA,ITPR2,KLRC1,MYB,NR4A1,PCSK1,PLP1,PRF1,PRNP,PROC,PSMB9,S1PR3,SDC1,SHH,SOX13,SPHK1,SPIB,SPNS2,SST,VIPR2
Behavior	Vertical rearing	6.73e-05	Increased	2.53	10	Cbarp,CPE,DIXDC1,EFNA3,GRID2,HEXB,PCSK1N,S1PR3,SH3RF2,SSTR2
Cancer,Organismal Injury and Abnormalities	Connective tissue tumor	6.79e-05		1.863	56	ANG,ANTXR2,ATM,ATR,BRCA1,BRCA2,CACNA1H,CENPF,CHRNA1,COL23A1,COL27A1,COL9A3,COPZ2,CTNNA3,DIAPH3,DOCK6,DOK1,E2F2,EFNA3,EGF,FZD10,IGFBP3,MINAR1,MKI67,MUC6,NCAPD2,OBSCN,PCDHGC3,PDE1C,PIWIL4,PPP2R1B,PRF1,PSMB9,RAD51,RMDN2,RNASE4,S100A4,SCN7A,SHANK1,SHH,SLC18A1,SLC24A3,SMCHD1,SPHK1,SPIB,SRPX,SST,SSTR1,SSTR2,STMN3,TLE2,TNFSF10,TOP2A,TSPAN6,TTK,TUBB4A
Cancer,Organismal Injury and Abnormalities	Embryonal tumor	6.94e-05		0.64	50	ADGRB3,AMMECR1,ASPM,ATM,ATR,AZIN2,BRCA1,BRCA2,C5,CALB2,CENPE,CHRNB4,CIITA,DLK1,EFNA5,EP400,FANCD2,FZD1,FZD10,GDNF,GFAP,GPR37L1,HLA-DQA1,HOXD8,HOXD9,IGFBP3,INSRR,ISL1,KCTD11,KLRC1,MKI67,NUPR1,OBSCN,P4HA2,PLAGL1,POLE,POLQ,PRNP,S100A4,SETBP1,SHF,SHH,SLC18A1,SOX9,SPHK1,SRPX,TNFSF10,TOP2A,TTK,TUBB4A
Nervous System Development and Function,Organ Morphology,Organismal Development	Morphology of cerebral cortex	6.99e-05			18	ASPM,CAMK2A,CHRM1,CLSTN3,DAB1,EFNA5,ESCO2,GAL,GFAP,KIF14,LMNB1,Mt3,PLP1,POMGNT2,PRNP,RPGRIP1L,S100A4,SHANK1
Cell Morphology,Nervous System Development and Function,Tissue Morphology	Morphology of neurons	7.03e-05			40	ARMH4,ATM,BRCA2,CACNA2D3,CAMK2A,CHRNA1,CIB2,CTSF,DIXDC1,ELMOD1,ENHO,EPHA7,FST,GAL,GDNF,GFAP,GRID2,GRIN3A,HEXB,ISL1,KIF15,LMNB1,LRBA,Mt3,NEO1,NPY2R,NR4A1,PACSIN1,PLAGL1,PLP1,PRNP,ROR2,S100A4,SHANK1,SHH,SPTBN4,SSTR1,STK38L,TENM4,VPS13A
Cancer,Endocrine System Disorders,Hereditary Disorder,Organismal Injury and Abnormalities,Reproductive System Disease	Familial ovarian cancer	7.31e-05			6	ATM,BRCA1,BRCA2,BRIP1,GEN1,POLE
Cancer,Hereditary Disorder,Organismal Injury and Abnormalities,Reproductive System Disease	Hereditary breast cancer	7.34e-05			9	ATM,ATR,BRCA1,BRCA2,BRIP1,GEN1,RAD51,TOP2A,TUBB4A
Neurological Disease,Organismal Injury and Abnormalities,Psychological Disorders	Schizophrenia	7.79e-05			32	ABCA13,ACOT7,BRCA1,C5,CACNA1H,CACNA2D3,CHRM1,CHRNA1,CHRNB4,DAB1,DNMT1,DPP10,DPYD,EGF,FIGNL1,GFAP,GRID2,GRIK5,GRIN3A,HTR2B,HTR4,LRBA,MEST,MMD,NREP,PACSIN3,PCSK1,PLP1,PPP2R2B,SLC18A1,SST,TENM4
Embryonic Development,Organ Development,Organismal Development,Skeletal and Muscular System Development and Function,Tissue Development	Development of striated muscle	7.84e-05		-0.44	18	BOC,CCN3,CENPF,DIAPH3,HAND1,HOXD9,ISL1,MEGF10,MSC,MYH7,MYL6B,NEO1,RBP4,RRAS,SHH,TNFRSF12A,TNNT2,TRPC5
Cancer,Organismal Injury and Abnormalities,Respiratory Disease	Non-small cell lung carcinoma	7.84e-05		0.478	118	ABHD3,ADGRB3,AFF3,AKR1B10,ASPM,ATAD2,ATAD5,ATM,ATR,BACE2,BRCA1,BRCA2,BRIP1,CA11,CACNA1E,CALB2,CARMIL3,CCDC9B,CENPE,CENPF,CGREF1,CHRM1,CHRNB4,CHST15,CIITA,CNTNAP5,COL27A1,CPB2,CPE,CTNNA3,CTXN3,CUBN,CXCL14,CYP1B1,DIAPH3,DIXDC1,DLK1,DNAH2,DOK1,DPP10,DPYD,E2F8,EP400,FANCD2,FANCI,GDNF,GFAP,GLB1L2,GRID2,GRIN3A,HAPLN4,HLA-A,HLA-DQA1,HLA-DQB1,HOXA3,HPD,HTR4,HYAL3,IGFBP3,INSRR,INTS1,ITPR2,KANK4,KCNG2,KIF1…
Endocrine System Disorders,Organ Morphology,Organismal Development,Organismal Injury and Abnormalities,Reproductive System Development and Function,Reproductive System Disease	Abnormal morphology of ovarian follicle	7.97e-05			9	AMBP,ATM,BRCA2,DAZ2,EDN2,EFNA5,FZD1,NUPR1,PTPRN2
Cancer,Hematological Disease,Immunological Disease,Organismal Injury and Abnormalities	Plasma cell neoplasm	8.27e-05			36	ANTXR2,ATM,ATR,BRCA1,BRCA2,CD226,CHGA,CHST15,CIITA,CXXC5,DNMT1,DOK1,E2F2,EP400,FANCD2,FANCI,GFAP,GPD1,HLA-A,HLA-DQA1,IGFBP3,KLK3,MKI67,MYB,NREP,P4HA2,PCDHGC3,POLA1,POLE,PRF1,PSMB9,SDC1,SHH,TOP2A,TUBB4A,UGGT1
Cancer,Organismal Injury and Abnormalities	Stage IV malignant tumor	8.34e-05			15	BRCA1,BRCA2,C5,DNMT1,DPYD,GRIN3A,HLA-A,KLRC1,P4HA2,POLA1,POLE,SSTR1,SSTR2,TOP2A,TUBB4A
Connective Tissue Disorders,Developmental Disorder,Gastrointestinal Disease,Organismal Injury and Abnormalities,Skeletal and Muscular Disorders	Orofacial cleft	8.34e-05			14	ATAD5,BRCA1,BRIP1,CACNA1E,EFNA5,EGF,FIGNL1,FOXF2,FST,HYAL2,RAD51,RPGRIP1L,SHH,WFIKKN2
Molecular Transport	Transport of cation	8.7e-05			26	ATP6V0A4,ATP7B,CACNA1E,CACNA1H,CACNA2D3,CAMK2A,CHRNA1,EGF,GRIN3A,ITPR2,KCNE2,KCNG2,KCNH3,KCNIP2,KCNJ8,KCNK2,LRRC55,Mt3,MYB,RAMP1,SCN7A,SLC24A3,SLC8A3,SPTBN4,TRPC5,TRPM5
Infectious Diseases,Organismal Injury and Abnormalities	Infection of mammalia	8.71e-05		1.576	22	ANTXR2,Cd24a,Cd59a,CD74,CHRNB4,CIITA,Fcna,HLA-DMA,HLA-DQB1,IL5RA,KLRC1,MMP28,NOD1,PRF1,PRNP,PSMB9,RGS16,SDC1,SPIB,TICAM2,TNFSF10,TPH1
Nutritional Disease,Organismal Injury and Abnormalities,Psychological Disorders	Eating Disorders	8.76e-05		-0.707	14	CHRM1,CLPS,CPE,Gcg,GRIN3A,HTR2B,HTR4,IAPP,MYB,NPY2R,SDC1,SSTR1,SSTR2,TUBB4A
Organismal Development	Morphology of tail	8.99e-05			10	BRCA2,CCN3,FST,H1-3,H1f4,NKX3-2,NPR3,PLAGL1,ROR2,Scd2
Cell Morphology	Shape change of tumor cell lines	9.19e-05		1.922	14	ARHGAP11A,ARHGAP8/PRR5-ARHGAP8,Cd24a,CHRM1,DOK1,EFNA5,EGF,GFAP,HTR4,KLRC1,MASTL,PRNP,SDC1,SPHK1
Hereditary Disorder,Neurological Disease,Organismal Injury and Abnormalities,Psychological Disorders,Skeletal and Muscular Disorders	Huntington Disease	9.3e-05			39	CA11,CACNA2D3,CAMK2A,CD74,CHGB,CHRM1,CIITA,DBP,DPYD,ETV5,GDNF,GFAP,GPD1,GRIN3A,GUCY1B1,HLA-DQA1,HLA-DQB1,HLA-DRB5,HTR4,KCNIP1,KCNIP2,KCNIP4,KCNK2,MYH7,NR4A1,NREP,PLP1,PSMB9,RBP4,S1PR3,Scd2,SCN7A,SERPINF2,SLC1A4,SLIT2,SOX9,SRPX,SST,Tgtp1/Tgtp2
Cell Morphology,Cellular Assembly and Organization,Cellular Development,Cellular Function and Maintenance,Cellular Growth and Proliferation,Nervous System Development and Function,Organismal Development,Tissue Development	Neuritogenesis	9.32e-05	Increased	2.549	44	ADGRB3,BOC,CACNA1H,CAMK2A,Cd24a,CHRNA1,DAB1,DIXDC1,DLL1,EDN2,EFNA3,EFNA5,EPHA7,FOXO6,FZD1,GDNF,GFAP,GRID2,GRIN3A,HLA-A,LMNB1,MGARP,MINAR1,NEO1,NR4A1,PACSIN1,PLD2,PLP1,PRNP,PTPRO,RAPGEF3,REG1A,ROR2,S1PR3,SHANK1,SHH,SLIT2,SPHK1,SPTBN4,STK38L,STMN3,TENM4,TPBG,TRPC5
Hematological System Development and Function,Lymphoid Tissue Structure and Development,Tissue Morphology	Morphology of lymphoid tissue	9.34e-05			32	Ang4,ATM,AZGP1,BACH2,BANK1,BRCA1,CD226,Cd24a,CD74,CIITA,CXCL14,DLK1,DOK1,E2F2,EGF,H1-3,H1f4,HLA-DQA1,HLA-DQB1,HOXA3,IL5RA,MMD,NKX3-2,NR4A1,PCSK1,PRF1,PROC,S1PR3,SHH,SPHK1,SPIB,SRPX
Cancer,Hematological Disease,Immunological Disease,Organismal Injury and Abnormalities	Treatment-related acute myeloid leukemia	9.65e-05			7	BRCA1,BRCA2,DNMT1,POLA1,POLE,RAD51,TOP2A
Cell Cycle,DNA Replication, Recombination, and Repair	Spindle checkpoint of cells	9.65e-05		-1.067	7	ATM,BRCA1,CENPE,ERCC6L,KNTC1,MASTL,TTK
Cell-To-Cell Signaling and Interaction,Hematological System Development and Function	Activation of blood cells	9.66e-05		-0.056	44	ATM,BACH2,BANK1,BTN1A1,C5,CD226,Cd24a,CD74,CHGA,CHRM1,CPB2,CPE,DLL1,EDN2,F5,GDNF,GUCY1B1,H60b/H60c,HLA-A,HLA-DMA,HLA-DMB,HLA-DQA1,HLA-DQB1,HYAL2,IL5RA,KCNJ8,KLRC1,NR4A1,PLD2,PLP1,PRF1,PRNP,PROC,PSMB9,RAPGEF3,RARRES2,RBP4,SERPINF2,SHH,SPHK1,SST,TFF2,TNFSF10,VIPR2
Cancer,Hematological Disease,Immunological Disease,Organismal Injury and Abnormalities	Precursor B-cell acute lymphoblastic leukemia	9.74e-05			40	ABCA13,ACLY,ADD3,ADGRB3,AFF3,ATP8B4,BRIP1,CENPE,CNTNAP5,CXXC5,E2F8,ENPP1,F5,FZD10,GRID2,INSRR,IRGC,LMNB1,LRBA,MEIS3,MYB,NCAPG2,P4HA2,PACSIN3,POLA1,POLE,RNPEP,SETBP1,SLC16A7,SLC17A9,SLC7A9,SMCHD1,SPSB4,SPTBN4,SST,TEX15,TOP2A,TUBB4A,UHRF1,UNC79
Endocrine System Development and Function,Organ Morphology	Quantity of islets of Langerhans	0.000102		0.244	9	CACNA1E,DLK1,E2F2,FST,GLIS3,NRG4,PRF1,RAPGEF3,SOX9
Cancer,Hereditary Disorder,Organismal Injury and Abnormalities	Hereditary cancer-predisposing syndrome	0.000102			32	ANTXR2,ATM,ATR,B3GALT2,BRCA1,BRCA2,BRIP1,CHGA,CHST15,DNMT1,E2F2,EGF,ESCO2,FANCD2,FANCI,GEN1,HABP2,IGFBP3,MSC,MUC6,NEO1,POLA1,POLE,POLQ,PRF1,RAD51,SLC17A9,SOX9,SSTR1,SSTR2,TOP2A,TUBB4A
Hematological System Development and Function,Tissue Morphology	Quantity of mononuclear leukocytes	0.000103		-0.791	46	ACKR4,ANG,ATM,BACH2,BANK1,BRCA1,Cd24a,Cd59a,CD74,CHRNA1,CHST15,CIITA,CXCL14,DLK1,DLL1,DNMT1,DOK1,E2F2,GLB1L2,HEXB,HLA-A,HLA-DMA,HLA-DQA1,HLA-DQB1,HOXA3,IGFBP3,IL5RA,ITPR2,KLRC1,MYB,NR4A1,PCSK1,PLP1,PRF1,PRNP,PROC,PSMB9,S1PR3,SDC1,SHH,SOX13,SPHK1,SPIB,SPNS2,SST,VIPR2
Organismal Development	Abnormal morphology of body wall	0.000103			10	BRCA2,CCN3,CXXC5,FST,HEXB,HOXD9,MAB21L2,NKX3-2,NPR3,ROR2
Cancer,Neurological Disease,Organismal Injury and Abnormalities	Meningeal neoplasm	0.000104			30	ABCA13,AFF3,ARHGAP8/PRR5-ARHGAP8,ATM,ATR,BRCA1,BRCA2,CDK5RAP2,CENPE,CGREF1,DNMT1,EP400,FZD1,FZD8,GREB1L,GRIN3A,MEGF10,MKI67,MYB,MYH7,NR4A1,OBSCN,PAM,POLA1,S1PR3,SETBP1,SSTR2,TENM4,TEX15,TOP2A
Developmental Disorder,Hereditary Disorder,Organismal Injury and Abnormalities,Renal and Urological Disease	Polycystic Kidney Disease	0.000105			19	CPE,DBP,EGF,ESCO2,FST,GLIS3,HTR2B,KIF14,PSMB9,RAMP1,RAPGEF3,RARRES2,RPGRIP1L,SLC16A7,SPNS2,SSTR1,SSTR2,TLE2,TNFRSF12A
Connective Tissue Disorders,Developmental Disorder,Organismal Injury and Abnormalities,Skeletal and Muscular Disorders	Microcephaly	0.000105		1.067	19	ADD3,ASPM,ATM,ATR,CDK5RAP2,CENPE,CENPF,DOCK6,FANCI,KIF14,LMNB1,NCAPD2,NCAPD3,Pcnt,POLA1,PYCR1,RPGRIP1L,SLC1A4,TUBB4A
Organismal Injury and Abnormalities,Psychological Disorders	Schizophrenia spectrum disorder	0.000106			34	ABCA13,ACOT7,BRCA1,C5,CACNA1H,CACNA2D3,CENPE,CHRM1,CHRNA1,CHRNB4,DAB1,DNMT1,DPP10,DPYD,EGF,FIGNL1,GFAP,GRID2,GRIK5,GRIN3A,HTR2B,HTR4,LRBA,MEST,MMD,NREP,PACSIN3,PCSK1,PLP1,PPP2R2B,SHH,SLC18A1,SST,TENM4
Cancer,Hereditary Disorder,Organismal Injury and Abnormalities,Reproductive System Disease	Susceptibility to breast cancer	0.000109			4	ATM,BRCA1,BRCA2,RAD51
Cell Cycle	Chromosome separation	0.000109	Decreased	-2	4	NCAPD2,NCAPD3,NCAPG2,SMC2
Organismal Survival	Survival of organism	0.000109		-0.068	50	ANTXR2,ASPM,ATM,ATP7B,ATR,BRCA1,BRCA2,C5,CCN3,CD74,CLPS,CPB2,CXCL14,DIXDC1,DLL1,DNMT1,DOK1,EDN2,EFNA5,FANCD2,FST,GDNF,HDAC11,HLA-A,HOXA3,HTR2B,HYAL2,KIF14,LIPG,LRBA,MKI67,Mt3,MYB,NR4A1,PLP1,POLQ,PRF1,PRNP,PROC,PYCR1,RAD51,S1PR3,SHH,SOX6,SPHK1,TNFSF10,TNNT2,TOP2A,TPH1,UHRF1
Cellular Development,Cellular Growth and Proliferation,Hematological System Development and Function,Hematopoiesis,Lymphoid Tissue Structure and Development,Tissue Development	Leukopoiesis	0.000112		-0.786	47	ATM,BACH2,BRCA1,CD226,Cd24a,CD74,CIITA,CTNNA3,DLK1,DLL1,DNMT1,DOK1,E2F2,ENPP1,F5,FST,FZD8,HLA-A,HLA-DMA,HLA-DQA1,HLA-DQB1,IGFBP3,IL5RA,ITPR2,LBR,MMD,MSC,MYB,NR4A1,NUPR1,PCSK1,PDP2,PLP1,PRF1,PRNP,ROR2,RRAS,SDC1,SETBP1,SHH,SLIT2,SOX13,SPIB,SPINK5,SST,TNFSF10,TPH1
Cancer,Organismal Injury and Abnormalities,Reproductive System Disease	High-risk prostate cancer	0.000112			5	ATM,BRCA1,BRCA2,BRIP1,TUBB4A
Organismal Injury and Abnormalities,Reproductive System Disease	Benign pelvic disease	0.000112			49	ABHD3,ANGPTL7,ATP7B,BACH2,BRCA1,BRCA2,CACNA1E,CLSTN3,COL28A1,CPE,CXCL14,CYP1B1,DBP,DNMT1,DOK1,DPYD,EGF,ENPP1,FST,G0S2,GUCY1B1,HLA-DQA1,HOXD8,HYAL2,INSRR,MAPK4,MEST,NCAPD3,NR2E3,NR4A1,NUP205,OBSCN,OGDHL,PLP1,RAMP1,RAPGEF3,RBP4,RGS5,SCN7A,SHH,SLC1A4,SLC24A3,SNRNP200,SPIB,TNFSF10,TOP2A,TPBG,TPD52L1,WBP2NL
Digestive System Development and Function,Gastrointestinal Disease,Organ Morphology,Organismal Development,Organismal Injury and Abnormalities	Abnormal morphology of stomach	0.000113			8	BRCA1,GDNF,GUCY1B1,KCNE2,SHH,SPDEF,SST,TFF2
Organismal Injury and Abnormalities	Cirrhosis	0.000116			19	ATP7B,CHRM1,DLK1,F5,FST,GRIN3A,GUCY1B1,HLA-DQA1,HLA-DQB1,LBR,NR4A1,PDE4B,POLA1,SLC51B,SPHK1,SSTR1,SSTR2,TNFSF10,TOP2A
Cancer,Organismal Injury and Abnormalities	Adenoma	0.000117		0.243	35	ATM,ATR,BACE2,CACNA1H,CIITA,CUBN,CYP1B1,DLL1,DNMT1,EGF,FANCD2,FOXF2,HLA-DQA1,HTR4,MINAR1,MUC2,MUC6,PBLD,PCDHGC3,POLE,RBP4,RGS5,S100A4,SHH,SLC37A2,SLC51B,SLIT2,SORD,SOX9,SPIB,SSTR1,SSTR2,TPD52L1,TTK,TUBB4A
Cardiovascular System Development and Function,Organismal Development	Vasculogenesis	0.000118		1.247	50	ANG,ANTXR2,ARHGAP24,ATM,C5,CAMK2A,CCN3,Cd59a,CHGA,CXCL14,CXXC5,CYP1B1,DIAPH3,DLK1,DLL1,E2F2,EGF,ENPP1,GDNF,HABP2,HEXB,HLA-DMB,HLA-DQB1,HTR2B,HTR4,IGFBP3,ISL1,ITPR2,KCNJ8,KLK3,NPY2R,NR4A1,PROC,RARRES2,RGS5,RRAS,S100A4,S1PR3,SERPINF2,SHH,SLC2A10,SLIT2,SPHK1,SPTBN4,SST,TFF2,TNFRSF12A,TNFSF10,TRPC5,WNT11
Cancer,Endocrine System Disorders,Gastrointestinal Disease,Organismal Injury and Abnormalities	Pancreatic endocrine tumor	0.000119			26	AFF3,ASPM,ATM,BRCA2,CAMK2A,CCDC9B,CHGA,ECHDC3,EPHA7,GFAP,LPO,LRBA,LRRC55,NCAPD3,OBSCN,PACSIN3,RMDN2,SLC12A8,SLC24A3,SLFN13,SSTR1,SSTR2,TOP2A,TUBB4A,UGGT1,WFIKKN2
Cancer,Endocrine System Disorders,Gastrointestinal Disease,Organismal Injury and Abnormalities	Digestive system neuroendocrine tumor	0.00012			28	AFF3,ASPM,ATM,BRCA2,CAMK2A,CCDC9B,CHGA,ECHDC3,EPHA7,GFAP,LPO,LRBA,LRRC55,MKI67,NCAPD3,OBSCN,PACSIN3,RMDN2,SCN7A,SLC12A8,SLC24A3,SLFN13,SSTR1,SSTR2,TOP2A,TUBB4A,UGGT1,WFIKKN2
Hereditary Disorder,Neurological Disease,Organismal Injury and Abnormalities	Familial encephalopathy	0.000122			81	ADD3,AFF3,ANG,ATM,ATP7B,C5,CA11,CACNA1E,CACNA1H,CACNA2D3,CAMK2A,CD74,CHGB,CHRM1,CHRNB4,CIITA,DAB1,DBP,DLL1,DNMT1,DPYD,ESCO2,ETV5,FANCI,GAL,GDNF,GFAP,GPD1,GRID2,GRIN3A,GUCY1B1,HLA-DQA1,HLA-DQB1,HLA-DRB5,HTR2B,HTR4,INTS1,KCNIP1,KCNIP2,KCNIP4,KCNK2,KIF14,LMNB1,MREG,MTCL1,MYH7,MYO7A,NR2E3,NR4A1,NREP,NUP214,PLP1,POLA1,POMGNT2,PPP2R2B,PRNP,PSMB9,PTPRN2,PYCR1,RBP4,RPGRIP1L,S1PR3,Scd2,SCN7A,SDC1,SERPINF2…
Cellular Development,Cellular Growth and Proliferation	Cell proliferation of tumor cell lines	0.000125		-0.816	111	ACLY,ACOT7,AKR1B10,ANG,ARHGAP11A,ARHGAP24,ASPM,ATAD2,ATM,ATR,AZIN2,BACE2,BRCA1,BRCA2,C5,CCN3,Cd24a,CD74,CENPE,CENPF,CHGA,CHST15,CXCL14,CYP1B1,DLK1,DLL1,DNMT1,DOK1,E2F2,E2F8,EFNA5,EGF,FOXF2,FST,FZD10,FZD8,G0S2,GAL,GDNF,GFAP,GLIS3,GPD1,GRIN3A,GUK1,H1-3,HAND1,HOXD8,HOXD9,IAPP,IGFBP3,ITPR2,KCNG2,KCNK2,KCTD11,KIF15,KLHDC8A,KLHL13,LIPG,LMNB1,LORICRIN,MASTL,MEST,MKI67,MTCL1,MYB,NCAPD2,NEO1,NOD1,NR4A1,NR…
Neurological Disease,Organismal Injury and Abnormalities,Psychological Disorders	Progressive parkinsonism	0.000126			22	ANG,CACNA1E,CD74,CHGA,CHRM1,CHRNB4,CTNNA3,DLK1,FST,GFAP,GRIN3A,HLA-DQA1,HTR2B,KANK4,KLHL13,PCSK1,PDE4B,PRNP,PSMB9,SDC1,SSTR1,TPBG
Cardiovascular Disease,Organismal Injury and Abnormalities	Disorder of coronary artery	0.000126			21	CACNA1E,CACNA2D3,Cd59a,CNTNAP5,CTNNA3,ENPP1,FADS1,GRIN3A,GUCY1B1,KCNE2,KCNG2,KCNJ8,NPC1L1,NPR3,PDE4B,PLEKHB1,PROC,SSTR2,TNNT2,TPH1,TUBB4A
Cancer,Hereditary Disorder,Organismal Injury and Abnormalities,Reproductive System Disease	Hereditary breast and/or ovarian cancer	0.000126			13	ATM,ATR,BRCA1,BRCA2,BRIP1,ESCO2,FANCD2,GEN1,POLE,POLQ,RAD51,TOP2A,TUBB4A
Cellular Movement	Migration of breast cancer cell lines	0.000126		-0.051	28	ARHGAP11A,ARHGAP24,ARHGAP8/PRR5-ARHGAP8,ATM,ATP6V0A4,BRCA1,CCN3,CENPF,CYP1B1,DLL1,DNMT1,EFNA5,EGF,FOXF2,IGFBP3,MYB,NR2E3,PIWIL4,PYCR1,S100A4,SDC1,SLIT2,SOX9,SPDEF,SPHK1,TPD52L1,VIPR2,WNT11
Cancer,Gastrointestinal Disease,Organismal Injury and Abnormalities	Esophageal adenocarcinoma	0.000128			27	ADGRB3,ATM,BOC,BRCA2,CACNA1E,CENPF,CEP250,CIITA,CNTNAP5,CPE,DAB1,DPYD,EP400,EPHA7,F5,GREB1L,HLA-DQA1,LRRC3,MEIS3,RAD51,SARDH,SCN7A,SST,TENM4,TOP2A,TUBB4A,ZMAT4
Cell Cycle,Connective Tissue Development and Function	Aneuploidy of fibroblasts	0.000129			3	CENPE,NCAPD2,NCAPD3
Inflammatory Disease,Inflammatory Response,Organismal Injury and Abnormalities,Respiratory Disease	Aspiration pneumonia	0.000129			3	CHRM1,HTR4,TOP2A
Cell Death and Survival	Killing of prostate cancer cell lines	0.000129			3	COPZ2,NR4A1,TNFSF10
Developmental Disorder,Neurological Disease,Organismal Injury and Abnormalities	Congenital neurological disorder	0.00013		1.159	49	ATM,ATP7B,BOC,BRCA1,BRCA2,CDK5RAP2,CHRNA1,CNN3,CTSF,DLL1,DPYD,EFNA5,EPHA7,ESCO2,F5,FANCI,FOXF2,GDNF,GFAP,HEXB,HTR2B,IPO11,KIF14,KIFC2,LRBA,MYBPC1,MYO7A,NCAPG2,NUP214,PLP1,POLA1,POMGNT2,PRNP,PYCR1,RAD51,ROR2,RPGRIP1L,RRAS,S1PR3,SCN7A,SETBP1,SHH,SLC1A4,SMCHD1,SOBP,SPHK1,SPTBN4,TNNT2,TUBB4A
Cancer,Hematological Disease,Immunological Disease,Organismal Injury and Abnormalities	B-cell leukemia	0.000131			48	ABCA13,ACLY,ADD3,ADGRB3,AFF3,ATM,ATP8B4,BACH2,BRIP1,CD74,CENPE,CNTNAP5,COL27A1,CXXC5,E2F8,ENPP1,F5,FZD10,GRID2,HLA-DQA1,INSRR,IRGC,LMNB1,LRBA,MEIS3,MYB,NCAPG2,P4HA2,PACSIN3,PDP2,POLA1,POLE,PTPRN2,RAD51,RNPEP,SETBP1,SLC16A7,SLC17A9,SLC7A9,SMCHD1,SPSB4,SPTBN4,SST,TEX15,TOP2A,TUBB4A,UHRF1,UNC79
Cellular Development,Cellular Growth and Proliferation	Proliferation of blood cells	0.000131		-1.069	48	ACKR4,ACLY,ATAD5,ATM,BACH2,BANK1,BRCA1,BRCA2,BTN1A1,CD226,Cd24a,Cd59a,CD74,CHRNA1,CIITA,CXCL14,DLL1,DOK1,E2F2,GAL,GPD1,HLA-DMA,HLA-DMB,HLA-DQA1,HLA-DQB1,IL5RA,ITPR2,LBR,MYB,NR4A1,PCSK1N,PLP1,PRF1,PRNP,PROC,PTPRO,RAMP1,RRAS,SETBP1,SHH,SOX13,SOX6,SPIB,SST,TICAM2,TNFRSF12A,TNFSF10,TPH1
Cancer,Organismal Injury and Abnormalities	Papillary neoplasm	0.000131			34	ATM,BRCA1,BRCA2,CALB2,CENPF,CIITA,COL23A1,CUBN,CXXC5,E2F8,EFNA3,EP400,FGF11,GSTM5,HAND1,HLA-DQA1,KIF14,KIFC2,MKI67,NAALADL1,NR4A1,P4HA2,POLQ,RRAS,S100A4,SH2D7,SLIT2,SPHK1,SRPX,TNFRSF12A,TNFSF10,TOP2A,TUBB4A,WFIKKN2
Molecular Transport	Transport of ion	0.000133		0.914	31	ATP6V0A4,ATP7B,CACNA1E,CACNA1H,CACNA2D3,CAMK2A,CHRM1,CHRNA1,CHRNB4,EGF,GRIK5,GRIN3A,HTR2B,ITPR2,KCNE2,KCNG2,KCNH3,KCNIP2,KCNJ8,KCNK2,LRRC55,Mt3,MYB,RAMP1,SCN7A,SLC24A3,SLC37A2,SLC8A3,SPTBN4,TRPC5,TRPM5
Developmental Disorder,Hereditary Disorder,Organismal Injury and Abnormalities,Renal and Urological Disease	Familial polycystic kidney disease	0.000134			14	CPE,EGF,ESCO2,FST,GLIS3,HTR2B,KIF14,RAMP1,RAPGEF3,RARRES2,RPGRIP1L,SSTR1,SSTR2,TNFRSF12A
Organ Morphology	Quantity of secretory structure	0.000134		0.84	14	CACNA1E,DLK1,DLL1,E2F2,EGF,FST,GAL,GLIS3,NRG4,PRF1,RAPGEF3,SHH,SOX9,TFF2
Auditory Disease,Neurological Disease,Organismal Injury and Abnormalities	Hearing loss	0.000138		-0.739	21	AMMECR1,ATP6V0A4,CEP250,CIB2,DIAPH3,DNMT1,ELMOD1,FST,GREB1L,GSTM5,HEXB,HOMER2,LORICRIN,LRBA,MYO3A,MYO7A,OBSCN,PDE1C,SPNS2,SPTBN4,TOGARAM2
Cell Morphology,Cellular Movement	Cell spreading of tumor cell lines	0.000138		1.786	11	ARHGAP11A,ARHGAP8/PRR5-ARHGAP8,Cd24a,DOK1,EGF,GFAP,KLRC1,MASTL,PRNP,SDC1,SPHK1
Cancer,Dermatological Diseases and Conditions,Organismal Injury and Abnormalities	Skin squamous cell carcinoma	0.000143			41	ABCA13,ACLY,ADGRB3,AFF3,ATM,ATP8B4,ATR,BACH2,CACNA1E,CHRNA1,CNTNAP5,COL20A1,CTNNA3,CUBN,DNAH2,DPP10,EPDR1,F5,GRIK5,GRIN3A,KCNIP1,MASTL,MEGF10,MYBPC1,MYH7,NPC1L1,NXPE2,OBSCN,PDE1C,PLCH1,PRF1,PTPRO,RGL3,SHANK1,SNRNP200,SOX9,SSTR2,TENM4,UHRF1,UNC79,ZSWIM5
Cancer,Hematological Disease,Immunological Disease,Organismal Injury and Abnormalities	Plasma cell dyscrasia	0.000144			33	ANTXR2,ATM,ATR,BRCA2,CD226,CHGA,CHST15,CIITA,DNMT1,DOK1,E2F2,EP400,FANCD2,FANCI,GFAP,GPD1,HLA-A,HLA-DQA1,IGFBP3,MKI67,MYB,NREP,P4HA2,PCDHGC3,POLA1,POLE,PRF1,PSMB9,SDC1,SHH,TOP2A,TUBB4A,UGGT1
Endocrine System Development and Function,Organ Morphology,Tissue Morphology	Quantity of neuroendocrine cells	0.000145		1.651	10	CACNA1E,DLK1,EGF,FST,GAL,GLIS3,NRG4,PRF1,RAPGEF3,SOX9
Developmental Disorder,Neurological Disease,Organismal Injury and Abnormalities	Demyelination	0.000146		0.128	24	BACH2,C5,Cd59a,CHRM1,CTNNA3,GAL,GFAP,GRIN3A,HLA-DMA,HLA-DMB,HLA-DQA1,HLA-DQB1,KIF14,LRBA,PLP1,POLA1,POLE,POU2F3,PRF1,PRNP,SLC1A4,SLC24A3,TAP2,TOP2A
Cellular Growth and Proliferation,Lymphoid Tissue Structure and Development	Proliferation of lymphatic system cells	0.000146		-0.88	44	ACKR4,ACLY,ATAD5,ATM,BACH2,BANK1,BRCA1,BTN1A1,CD226,Cd24a,Cd59a,CD74,CHRNA1,CIITA,CXCL14,DOK1,E2F2,GAL,GPD1,HLA-DMA,HLA-DMB,HLA-DQA1,HLA-DQB1,IGFBP3,IL5RA,ITPR2,LBR,MYB,NR4A1,PCSK1N,PLP1,PRF1,PRNP,PROC,PTPRO,RAMP1,RARRES2,RRAS,SETBP1,SHH,SOX13,SPIB,SST,TNFSF10
Cardiovascular Disease,Organismal Injury and Abnormalities	Coronary occlusion	0.000146			17	CACNA1E,Cd59a,CNTNAP5,CTNNA3,ENPP1,FADS1,GUCY1B1,KCNE2,KCNG2,NPC1L1,PDE4B,PLEKHB1,PROC,SSTR2,TNNT2,TPH1,TUBB4A
DNA Replication, Recombination, and Repair	Meiotic nondisjunction	0.000147			12	AFF3,AZGP1,BACE2,BRCA1,CHRNA1,DLL1,DNMT1,GRIN3A,HLA-DQA1,REG1A,SPIB,TUBB4A
Cardiovascular Disease,Organismal Injury and Abnormalities	Occlusion of artery	0.000147		-1.21	33	ACLY,ATM,C5,CACNA1E,CACNA2D3,Cd59a,CNTNAP5,CTNNA3,DLK1,EGF,ENPP1,F5,FADS1,GRIN3A,GUCY1B1,HTR2B,KCNE2,KCNG2,KCNJ8,LIPG,MKI67,NOD1,NPC1L1,NPR3,NR4A1,PDE4B,PLEKHB1,PROC,SSTR2,TNFSF10,TNNT2,TPH1,TUBB4A
Cancer,Organismal Injury and Abnormalities	Metastasis	0.000149		0.891	66	ACLY,AMBP,ANGPTL7,ANTXR2,ASPM,ATM,ATR,BACH2,BRCA1,BRCA2,BRIP1,C5,CCN3,CD226,CHGA,CIITA,COL9A3,CXCL14,CYP1B1,DLL1,DNMT1,DPYD,EGF,EPHA7,FANCI,FOXF2,FST,GEN1,GRIN3A,HLA-A,HTR2B,IL5RA,KCNK2,KLRC1,MEST,MMP28,MSC,MTCL1,MYB,NEO1,NOD1,NR2E3,P4HA2,POLA1,POLE,PRF1,PRNP,RAD51,ROR2,S100A4,SDC1,SETBP1,SLC12A8,SLC16A7,SLIT2,SOX13,SPNS2,SRPX,SSTR1,SSTR2,STMN3,TMEM116,TNFRSF12A,TOP2A,TTK,TUBB4A
Embryonic Development,Organ Development,Organismal Development,Skeletal and Muscular System Development and Function,Tissue Development	Development of muscle tissue	0.000149		-0.842	16	CCN3,DIAPH3,HAND1,ISL1,LMNB1,MEGF10,MSC,MYH7,NEO1,OBSCN,RRAS,SDC1,SHH,TNFRSF12A,TNNT2,WFIKKN2
Neurological Disease,Organismal Injury and Abnormalities	Sensory disorders	0.000151		0.613	30	AMMECR1,ATP6V0A4,C5,CAMK2A,CEP250,CHGA,CIB2,DIAPH3,DNMT1,ELMOD1,FST,FZD1,GAL,GDNF,GREB1L,GRIN3A,GSTM5,HEXB,HOMER2,LORICRIN,LRBA,MYO3A,MYO7A,OBSCN,PDE1C,SLC16A2,SPNS2,SPTBN4,TOGARAM2,TRPC5
Humoral Immune Response,Protein Synthesis	Quantity of immunoglobulin	0.000152		0.703	19	ATM,BACH2,BANK1,Cd59a,CD74,CIITA,DLK1,DOK1,E2F2,HEXB,HLA-DQB1,HSD17B14,IL5RA,POLQ,PRF1,SDC1,SPIB,TNFSF10,VIPR2
Endocrine System Development and Function,Molecular Transport,Small Molecule Biochemistry	Secretion of hormone	0.000155		0.217	12	BACE2,CACNA1H,CPE,EDN2,EGF,FST,GAL,RAPGEF3,RARRES2,SLC16A2,SST,SSTR2
Cancer,Endocrine System Disorders,Organismal Injury and Abnormalities	Abdominal neuroendocrine tumor	0.00016			47	AFF3,ASPM,ATM,BRCA2,CACNA1H,CACNA2D3,CAMK2A,CCDC9B,CHGA,COLEC10,CREB3L4,CRYBG3,DIAPH3,ECHDC3,EPHA7,GAL,GFAP,GUCY1B1,HFM1,HMCN2,KCNG2,LPO,LRBA,LRRC55,MKI67,NCAPD3,OBSCN,PACSIN3,PROB1,RMDN2,SCN7A,SLC12A8,SLC16A2,SLC24A3,SLFN13,SMC2,SNRNP200,SSTR1,SSTR2,TEX15,TICRR,TLE6,TOP2A,TRPC5,TUBB4A,UGGT1,WFIKKN2
Embryonic Development,Organismal Development,Skeletal and Muscular System Development and Function	Development of axial skeleton	0.000161			8	DLL1,FST,FZD1,HOXD8,HOXD9,NKX3-2,ROR2,SOX6
Cellular Movement	Cell movement of breast cancer cell lines	0.000162		0.395	30	ARHGAP11A,ARHGAP24,ARHGAP8/PRR5-ARHGAP8,ATM,ATP6V0A4,BRCA1,CCN3,Cd24a,CENPF,CYP1B1,DLL1,DNMT1,EFNA5,EGF,FOXF2,IGFBP3,MASTL,MYB,NR2E3,PIWIL4,PYCR1,S100A4,SDC1,SLIT2,SOX9,SPDEF,SPHK1,TPD52L1,VIPR2,WNT11
Nervous System Development and Function,Neurological Disease,Organ Morphology,Organismal Development,Organismal Injury and Abnormalities	Abnormal morphology of cerebrum	0.000163			17	ASPM,CAMK2A,CDK5RAP2,CHRM1,CLSTN3,DAB1,ESCO2,GAL,KIF14,LMNB1,Mt3,PLP1,POMGNT2,PRNP,RPGRIP1L,SHANK1,SLC1A4
Cancer,Organismal Injury and Abnormalities,Reproductive System Disease	Invasive breast carcinoma	0.000164			29	ASPM,ATAD2,ATR,BANK1,BRCA1,BRCA2,BRIP1,CENPF,COL9A3,CXCL14,DIXDC1,E2F8,FANCI,FZD8,G0S2,HLA-DQA1,KIF14,KIFC2,MINAR1,MKI67,NAALADL1,OBSCN,POLQ,PYCR1,SLIT2,SRPX,TOP2A,TTK,TUBB4A
Cell Death and Survival,Embryonic Development	Cell viability of embryonic cells	0.000166		-0.232	7	ATM,DNMT1,EGF,SHH,SLC16A2,SOX9,UHRF1
Organismal Injury and Abnormalities,Organismal Survival	Perinatal death	0.000167		-1.338	33	ATM,BRCA1,CHRNA1,CNN3,CXCL14,DLK1,E2F2,F5,FANCD2,FOXF2,FST,GDNF,GUCY1B1,HOXA3,LMNB1,NKX3-2,PDE4B,PLAGL1,POMGNT2,PROC,ROR2,RPGRIP1L,S1PR3,Scd2,SCLY,SHH,SLC16A2,SLIT2,SOX6,SOX9,SPINK5,UNC79,WNT11
Molecular Transport	Secretion of molecule	0.000169		1.006	32	ACLY,ANG,BACE2,CACNA1H,CAMK2A,CD74,CHGA,CPE,EDN2,EGF,FST,GAL,GDNF,GUCY1B1,HILPDA,KCNE2,KCNJ8,MYB,NEO1,NPY2R,PAM,PLD2,PRF1,PTPRN2,RAPGEF3,RARRES2,SLC16A2,SLC18A1,SPHK1,SST,SSTR2,TFF2
Metabolic Disease,Organismal Injury and Abnormalities	DNA repair-deficiency disorder	0.000172			12	ATM,BRCA1,BRCA2,BRIP1,CIITA,FANCD2,FANCI,LRBA,POLA1,RAD51,SHH,TAP2
Cell-To-Cell Signaling and Interaction	Sphere formation by cells	0.000173		1.23	15	ACLY,AKR1B10,ASPM,CCN3,CDK5RAP2,DNMT1,EFNA3,EGF,HDAC11,OBSCN,PDE1C,PDE4B,RAMP1,SHF,SOX9
Lipid Metabolism,Molecular Transport,Small Molecule Biochemistry	Concentration of lipid	0.000175		0.826	50	ACLY,ACOT7,AKR1B10,ANGPTL7,ATP7B,AZGP1,BAMBI,BRCA1,BTN1A1,C5,CACNA1H,CHGA,CLPS,CPE,CXCL14,CYP1B1,DLK1,EDN2,EFNA5,EGF,ENHO,FANCD2,G0S2,GAL,HDAC11,HEXB,HPD,HTR4,IGFBP3,LIPG,NPC1L1,NPY2R,NR4A1,PLD2,PLP1,PRF1,PRNP,PTPRN2,RAPGEF3,RBP4,Scd2,SLC16A2,SLC27A2,SLC2A10,SLIT2,SPHK1,SPNS2,SST,SSTR2,TNFSF10
Cancer,Organismal Injury and Abnormalities	Mediastinal neoplasm	0.000175			14	ASPM,ATM,CIITA,DPYD,IAPP,MKI67,MUC6,POLA1,SPHK1,SSTR1,SSTR2,TOP2A,TTK,TUBB4A
Amino Acid Metabolism,Cell-To-Cell Signaling and Interaction,Molecular Transport,Small Molecule Biochemistry	Release of L-glutamic acid	0.000176		-0.394	8	CACNA1E,GAL,HOMER2,KCNK2,NPY2R,RAPGEF3,SST,SSTR1
Neurological Disease,Organismal Injury and Abnormalities,Psychological Disorders	Brain atrophy	0.000176		-0.277	10	ANG,CHRM1,CHRNB4,GDNF,GFAP,GRID2,GRIN3A,LMNB1,PRNP,TUBB4A
Auditory Disease,Hereditary Disorder,Neurological Disease,Organismal Injury and Abnormalities	Hereditary hearing loss	0.000181			15	AMMECR1,CEP250,CIB2,DIAPH3,DNMT1,GREB1L,HOMER2,LORICRIN,MYO3A,MYO7A,OBSCN,PDE1C,SPNS2,SPTBN4,TOGARAM2
Hematological System Development and Function,Immunological Disease,Lymphoid Tissue Structure and Development,Organ Morphology,Organismal Injury and Abnormalities,Tissue Morphology	Abnormal morphology of lymphoid organ	0.000181			25	ATM,AZGP1,BANK1,BRCA1,Cd24a,CD74,CIITA,DLK1,DOK1,E2F2,H1-3,H1f4,HLA-DQA1,HLA-DQB1,HOXA3,IL5RA,MMD,NKX3-2,PCSK1,PRF1,PROC,S1PR3,SPHK1,SPIB,SRPX
Connective Tissue Disorders,Organismal Development,Organismal Injury and Abnormalities,Skeletal and Muscular Disorders	Abnormal morphology of bone	0.000185			27	BRCA1,BRCA2,Cbarp,CCN3,COL27A1,CXXC5,DLL1,ENPP1,FOXF2,FST,HEXB,HOXA3,HOXD9,HYAL2,IAPP,NKX3-2,NPR3,NPY2R,PLAGL1,Ripply1,ROR2,RPGRIP1L,S100A4,SHH,SOX6,SOX9,WFIKKN2
Cancer,Hematological Disease,Immunological Disease,Organismal Injury and Abnormalities	Mature B cell malignant tumor	0.000186			58	ANTXR2,ASPM,ATM,ATR,BRCA1,BRCA2,CD226,CEP250,CHGA,CHST15,CIITA,CNTNAP5,COL20A1,CUBN,CXXC5,DNMT1,DOK1,DPYD,E2F2,EGF,EP400,FANCD2,FANCI,GFAP,GLB1L2,GLIS3,GPD1,HFM1,HLA-A,HLA-DQA1,IGFBP3,ITPR2,KLK3,LIPG,MKI67,MYB,NPY2R,NREP,NUP205,P4HA2,PALMD,PCDHGC3,POLA1,POLE,PRF1,PSMB9,RESP18,ROR2,S100A4,SDC1,SHH,SLC7A9,SLC8A3,SPIB,TOP2A,TTK,TUBB4A,UGGT1
Cell Cycle,DNA Replication, Recombination, and Repair	Homologous recombination	0.000191		-1.3	12	ATM,BRCA1,BRCA2,BRIP1,FANCD2,GDNF,PPP2R1B,RAD51,SMCHD1,SNRNP200,TEX15,UHRF1
Cell Cycle	Replication of tumor cell lines	0.000192			4	BRCA2,EGF,KIF14,SST
Embryonic Development,Organismal Development,Renal and Urological System Development and Function	Morphogenesis of ureter	0.000192			4	GDNF,RRAS,SOX9,WNT11
Cancer,Hematological Disease,Immunological Disease,Organismal Injury and Abnormalities	De novo unfavorable cytogenetic risk acute myeloid leukemia	0.000192			4	DNMT1,POLA1,POLE,TOP2A
Inflammatory Response,Neurological Disease,Organismal Injury and Abnormalities	Inflammation of central nervous system	0.000194		-1.083	28	ACKR4,BTN1A1,C5,Cd59a,CD74,CIITA,DLL1,F5,GAL,GFAP,HEXB,HLA-A,HLA-DMA,HLA-DQA1,HLA-DQB1,KCNK2,NR4A1,PLP1,POLA1,PRF1,PROC,PSMB9,RRAS,SDC1,SLFN13,SPNS2,SST,TNFSF10
Cardiovascular Disease,Hematological Disease,Organismal Injury and Abnormalities	Aplastic anemia	0.000199			9	BRCA1,BRCA2,BRIP1,C5,FANCD2,FANCI,POLA1,PRF1,RAD51
Organismal Injury and Abnormalities	Fibrosis	0.000204		0.289	52	AFF3,ATP7B,C5,CACNA1H,Cd59a,CD74,CHGA,CHRM1,CNN3,COLEC10,CPB2,CXCL14,CYP1B1,DLK1,EGF,ETNK2,FST,GDNF,GLIS3,GRIN3A,HILPDA,HLA-DQA1,HLA-DQB1,HTR2B,IL5RA,ITPR2,KCNE2,LBR,LORICRIN,MKI67,MYBPC1,NR4A1,NRG4,PLAGL1,POLA1,PRF1,PROC,RGS16,RGS5,RPGRIP1L,SDC1,SETBP1,SHH,SLC51B,SLIT2,SOX9,SPHK1,TFF2,TNFSF10,TNNT2,TPSG1,Zkscan4
Cell-To-Cell Signaling and Interaction,Nervous System Development and Function	Neurotransmission	0.000204		-0.322	27	CACNA2D3,CAMK2A,Cd24a,CHRM1,CHRNA1,CHRNB4,CLSTN3,EPHA7,ETV5,GAL,GRID2,GRIK5,GRIN3A,HLA-A,HTR4,KCNIP2,KCNJ8,KCNK2,NPY2R,PLP1,PRNP,ROR2,SHANK1,SLC8A3,SST,TNFRSF12A,TRPC5
Inflammatory Disease,Neurological Disease,Organismal Injury and Abnormalities	Inflammatory demyelinating disease	0.000206			20	BACH2,C5,CHRM1,CTNNA3,GAL,GRIN3A,HLA-DMA,HLA-DMB,HLA-DQA1,HLA-DQB1,LRBA,PLP1,POLA1,POLE,POU2F3,PRF1,SLC1A4,SLC24A3,TAP2,TOP2A
Cellular Assembly and Organization,Organismal Development,Tissue Development	Fibrogenesis	0.000206		0.748	30	BRCA1,BRCA2,CDK5RAP2,CENPF,CHRM1,CKAP5,CXXC5,DIAPH3,EGF,GDNF,GFAP,HTR2B,IAPP,KANK4,NR4A1,OBSCN,PCSK1N,PLD2,PRNP,RAPGEF3,RGS16,SERPINF2,SLIT2,SPHK1,SST,TFF2,TNNT2,TUBB4A,WNT11,WTIP
Cellular Development,Cellular Growth and Proliferation,Embryonic Development,Hematological System Development and Function,Hematopoiesis,Lymphoid Tissue Structure and Development,Organ Development,Organismal Development,Tissue Development	Lymphopoiesis	0.000208		-1.271	38	ATM,BACH2,BRCA1,CD226,Cd24a,CD74,CIITA,DLL1,DNMT1,DOK1,E2F2,ENPP1,F5,FST,FZD8,HLA-A,HLA-DMA,HLA-DQA1,HLA-DQB1,IGFBP3,IL5RA,ITPR2,MSC,MYB,NR4A1,PCSK1,PDP2,PLP1,PRF1,PRNP,SDC1,SHH,SOX13,SPIB,SPINK5,SST,TNFSF10,TPH1
Organismal Injury and Abnormalities,Skeletal and Muscular Disorders	Hand deformity	0.000214			9	ADAMTS19,COL23A1,COL27A1,COL9A3,FST,HYAL2,HYAL3,ROR2,SOX9
Hematological System Development and Function,Lymphoid Tissue Structure and Development,Organ Morphology,Tissue Morphology	Morphology of lymphoid organ	0.000215			29	ATM,AZGP1,BANK1,BRCA1,CD226,Cd24a,CD74,CIITA,CXCL14,DLK1,DOK1,E2F2,H1-3,H1f4,HLA-DQA1,HLA-DQB1,HOXA3,IL5RA,MMD,NKX3-2,NR4A1,PCSK1,PRF1,PROC,S1PR3,SHH,SPHK1,SPIB,SRPX
Inflammatory Disease,Organismal Injury and Abnormalities	Chronic inflammatory disorder	0.000217			60	ACLY,ANG,ATM,BACH2,BANK1,C2,C5,CD74,Ceacam12,CHRM1,CIITA,CTNNA3,CXCL14,DNMT1,EGF,F5,FZD8,G0S2,GFAP,GRIN3A,HGFAC,HLA-A,HLA-DMA,HLA-DMB,HLA-DQA1,HLA-DQB1,HLA-DRB5,HTR2B,HTR4,IL5RA,LMNB1,NOD1,NPR3,NR4A1,NRG4,PBLD,PDE4B,POLA1,POLE,PPP2R2B,PRNP,PROC,PSMB9,PTPRN2,RARRES2,RBP4,REG1A,RNF39,S100A4,SDC1,SHH,SNRNP200,SPHK1,TAP2,TENM4,Tgtp1/Tgtp2,TNFSF10,TOP2A,VIPR2,WNT11
Cancer,Cardiovascular Disease,Organismal Injury and Abnormalities	Hemangioblastoma	0.000218			11	ATM,ATR,BRCA1,BRCA2,BRIP1,DPYD,EPHA7,FANCD2,GSTM5,HLA-A,MYB
Neurological Disease,Organismal Injury and Abnormalities,Psychological Disorders	Tauopathy	0.000219			37	ACLY,ANG,ATAD2,ATM,ATP8B4,ATR,BACE2,BRCA1,C5,CACNA1E,CAMK2A,CD74,CFAP45,CHRM1,CHRNA1,CHRNB4,CIITA,CTNNA3,DLL1,GDNF,GFAP,GRIN3A,HLA-DQA1,HLA-DQB1,HTR2B,IAPP,IGFBP3,MEGF10,OGDHL,PRNP,REG1A,SCN7A,SDC1,SLC1A4,SLIT2,TPH1,TUBB4A
Organismal Injury and Abnormalities,Skeletal and Muscular Disorders	Limb defect	0.000221		-0.079	23	ADAMTS19,BRCA2,CCN3,CHRNA1,COL23A1,COL27A1,COL9A3,CXXC5,ESCO2,ETV5,FST,HAND1,HEXB,HOXD9,HTR2B,HYAL2,HYAL3,KIF24,PLAGL1,ROR2,RPGRIP1L,SHH,SOX9
Organismal Injury and Abnormalities,Organismal Survival	Neonatal death	0.000222		-1.249	25	ATM,BRCA1,CHRNA1,CNN3,DLK1,F5,FOXF2,FST,GDNF,GUCY1B1,HOXA3,LMNB1,NKX3-2,PDE4B,PLAGL1,POMGNT2,PROC,ROR2,RPGRIP1L,Scd2,SHH,SLC16A2,SOX9,SPINK5,WNT11
Embryonic Development,Organismal Development,Renal and Urological System Development and Function	Branching morphogenesis of ureter	0.000222			3	GDNF,RRAS,WNT11
Developmental Disorder,Hereditary Disorder,Metabolic Disease,Neurological Disease,Organismal Injury and Abnormalities	Sandhoff disease	0.000222			3	HEXB,S1PR3,SPHK1
Cancer,Cell-To-Cell Signaling and Interaction	Sphere formation of carcinoma cell lines	0.000223		0.291	7	ACLY,ASPM,CDK5RAP2,EFNA3,PDE1C,PDE4B,SOX9
Embryonic Development,Nervous System Development and Function,Organ Development,Organismal Development,Tissue Development	Formation of olfactory bulb	0.000223			7	DAB1,EFNA3,EFNA5,KIF14,Pcnt,RPGRIP1L,SLIT2
Digestive System Development and Function,Organismal Development	Morphology of digestive system	0.000225			40	AKR1B10,ATP7B,BRCA1,CXCL14,DLK1,DNMT1,E2F2,EGF,FANCD2,FOXF2,FST,G0S2,Gcg,GDNF,GLIS3,GUCY1B1,HEXB,HOXA3,HYAL2,IAPP,IGFBP3,ISL1,KCNE2,MUC2,MYB,NR4A1,POU2F3,PROC,RAPGEF3,REG1A,SHH,SLC2A10,SOX6,SOX9,SPDEF,SPHK1,SPIB,SST,SSTR2,TFF2
Immunological Disease,Inflammatory Disease,Organismal Injury and Abnormalities	Atopic disease	0.000226			20	ACKR4,ATM,CD74,CHRM1,CHRNA1,CNN3,GPD1,GRIN3A,HLA-DQA1,HLA-DRB5,HTR2B,IL5RA,LORICRIN,MKI67,P4HA2,PDE4B,PRF1,SPINK5,SPNS2,TNFSF10
Cancer,Gastrointestinal Disease,Hepatic System Disease,Organismal Injury and Abnormalities	Bile duct carcinoma	0.000226		0.927	43	ABCA13,ACLY,ADAMTS19,AMBP,ANTXR2,ARHGAP8/PRR5-ARHGAP8,ASPM,ATAD5,ATM,ATP8B4,ATR,BANK1,BRCA1,BRCA2,CAMK2A,CENPE,COL23A1,DOCK6,DPYD,EGF,ENPP1,EPDR1,EPHA7,GEN1,HLA-A,HMCN2,HPD,HPSE2,INTS1,ITPR2,KCNH3,LBR,MYO3A,POLE,TAP2,TEX15,TFF2,TLE2,TNFSF10,TOP2A,TRPM5,TUBB4A,VIPR2
Gastrointestinal Disease,Organismal Injury and Abnormalities	Constipation	0.000228			5	GDNF,HTR4,NPR3,SSTR1,SSTR2
Cell-To-Cell Signaling and Interaction,Nervous System Development and Function	Synaptic transmission	0.000234		-0.61	23	CACNA2D3,CAMK2A,Cd24a,CHRM1,CHRNA1,CHRNB4,CLSTN3,EPHA7,ETV5,GAL,GRID2,GRIK5,GRIN3A,HLA-A,HTR4,NPY2R,PLP1,PRNP,ROR2,SHANK1,SLC8A3,SST,TNFRSF12A
Cellular Growth and Proliferation,Connective Tissue Development and Function,Tissue Development	Proliferation of connective tissue cells	0.00024		-0.333	36	ATM,ATR,BRCA1,BRCA2,CCN3,CD74,CHGA,CHRNA1,CIITA,DOK1,E2F8,EGF,EP400,ERCC6L,FANCD2,FIGNL1,FST,HTR2B,HTR4,IAPP,IGFBP3,KCNJ8,KLK3,LMNB1,MKI67,MYB,NPR3,NUPR1,PROC,S100A4,SHH,SOX9,SPHK1,TFF2,TNFRSF12A,TNFSF10
Cell Death and Survival,Organismal Injury and Abnormalities	Neuronal cell death	0.000242		0.08	41	ATM,ATR,B3GALT2,C5,CAMK2A,E2F2,EFNA3,EFNA5,EGF,ENPP1,EPHA7,GAL,GDNF,GFAP,GRID2,GRIK5,GRIN3A,GSTM5,GUK1,HLA-A,IAPP,ISL1,ITPR2,KIF14,Mt3,MYB,NUPR1,PCDHGC3,PCSK1N,PLAGL1,PLP1,PPP2R2B,PRNP,PROC,RAPGEF3,S1PR3,SHH,SLC8A3,SPHK1,TNFSF10,TRPC5
Cancer,Cardiovascular Disease,Organismal Injury and Abnormalities	Hemangioma	0.000243			18	ADGRB3,ATM,ATR,BRCA1,BRCA2,BRIP1,CXCL14,DPYD,EPHA7,FANCD2,GSTM5,HLA-A,IGFBP3,MKI67,MYB,S100A4,SLIT2,TNFSF10
Dermatological Diseases and Conditions,Immunological Disease,Organismal Injury and Abnormalities	Allergy of skin	0.000244		-0.218	8	CHRM1,GRIN3A,HLA-DQB1,HTR2B,IL5RA,NR4A1,RGS13,VIPR2
Cancer,Organismal Injury and Abnormalities,Reproductive System Disease	Uterine corpus cancer	0.000244			11	ATM,ATR,BRCA1,BRCA2,BRIP1,POLE,POLQ,SETBP1,SOX9,TOP2A,TUBB4A
Cancer,Gastrointestinal Disease,Hereditary Disorder,Organismal Injury and Abnormalities	Susceptibility to digestive system cancer	0.000247			4	ATM,BRCA1,BRCA2,POLE
Molecular Transport,Small Molecule Biochemistry	Secretion of peptide	0.000247			4	CD74,CPE,NPY2R,SST
Cellular Function and Maintenance	Metabolism of macromolecule	0.000248		0.51	67	AMBP,ANG,Ang4,ATAD5,ATM,ATR,AZGP1,AZIN2,BACE2,BANK1,BRCA1,BRCA2,BRIP1,C5,CD74,CENPE,CIITA,CKAP5,COLEC10,CPB2,CTSF,CYP1B1,DIAPH3,DNASE1L2,DNMT1,E2F2,EGF,ERCC6L,ESCO2,FST,Gcg,GDNF,HABP2,HEXB,HGFAC,HOMER2,IGFBP3,KCNE2,KLK3,NOD1,NPC1L1,NR4A1,NUPR1,PCSK1,POLA1,POLE,POU2F3,PRF1,PRNP,PROC,RAD51,RAPGEF3,RBP4,S100A4,SDC1,SHF,SHH,SLC51B,SLFN13,SOX9,SPHK1,SPINK5,SPSB4,TMPRSS5,TNFSF10,TOP2A,VPS13A
Developmental Disorder,Organismal Injury and Abnormalities	Hypoplasia of organ	0.000251		-1.677	29	ATM,BACH2,BRCA2,Cd59a,CDK5RAP2,DLK1,DNMT1,EDN2,ETV5,FANCD2,FOXF2,GDNF,GREB1L,HAND1,HOXA3,HOXD9,HTR2B,HYAL2,KIF14,NKX3-2,POLE,PRF1,RBP4,RPGRIP1L,SHH,SLC1A4,SOX9,TUBB4A,WNT11
Cellular Development,Cellular Growth and Proliferation,Nervous System Development and Function,Organismal Development,Tissue Development	Development of neural cells	0.000254	Increased	2.439	53	ADGRB3,BOC,CACNA1H,CAMK2A,Cd24a,CHRM1,CHRNA1,CLSTN3,DAB1,DIXDC1,DLK1,DLL1,DNMT1,EDN2,EFNA3,EFNA5,EGF,EPHA7,FOXO6,FZD1,GDNF,GFAP,GRID2,GRIN3A,HAPLN4,HDAC11,HLA-A,LMNB1,MGARP,MINAR1,NEO1,NR2E3,NR4A1,PACSIN1,PLD2,PLP1,PRNP,PTPRO,RAPGEF3,REG1A,ROR2,RPGRIP1L,S1PR3,SHANK1,SHH,SLIT2,SPHK1,SPTBN4,STK38L,STMN3,TENM4,TPBG,TRPC5
Cancer,Organismal Injury and Abnormalities	Sarcoma	0.000255	Increased	2.003	49	ANG,ATM,ATR,BRCA1,BRCA2,CACNA1H,CENPF,CHRNA1,COPZ2,CTNNA3,DIAPH3,DOCK6,DOK1,EFNA3,FZD10,IGFBP3,MINAR1,MKI67,MUC6,NCAPD2,OBSCN,PCDHGC3,PDE1C,PIWIL4,PPP2R1B,PRF1,PSMB9,RAD51,RMDN2,RNASE4,S100A4,SCN7A,SHANK1,SHH,SLC18A1,SLC24A3,SMCHD1,SPHK1,SPIB,SRPX,SSTR1,SSTR2,STMN3,TLE2,TNFSF10,TOP2A,TSPAN6,TTK,TUBB4A
Cancer,Organismal Injury and Abnormalities	Mediastinal cancer	0.000257			11	ATM,CIITA,DPYD,IAPP,MUC6,POLA1,SPHK1,SSTR1,SSTR2,TOP2A,TUBB4A
Cellular Function and Maintenance,DNA Replication, Recombination, and Repair	Metabolism of DNA	0.00026		-0.861	24	ATAD5,ATM,ATR,BRCA1,BRCA2,BRIP1,C5,DNASE1L2,E2F2,EGF,ERCC6L,ESCO2,NR4A1,POLA1,POLE,POU2F3,PRF1,PRNP,RAD51,S100A4,SHF,TNFSF10,TOP2A,VPS13A
Hereditary Disorder,Neurological Disease,Organismal Injury and Abnormalities	Familial central nervous system disease	0.000261			82	ADD3,AFF3,ANG,ATM,ATP7B,BRCA2,C5,CA11,CACNA1E,CACNA1H,CACNA2D3,CAMK2A,CD74,CHGB,CHRM1,CHRNB4,CIITA,DAB1,DBP,DLL1,DNMT1,DPYD,ESCO2,ETV5,FANCI,GAL,GDNF,GFAP,GPD1,GRID2,GRIN3A,GUCY1B1,HLA-DQA1,HLA-DQB1,HLA-DRB5,HTR2B,HTR4,INTS1,KCNIP1,KCNIP2,KCNIP4,KCNK2,KIF14,LMNB1,MREG,MTCL1,MYH7,MYO7A,NR2E3,NR4A1,NREP,NUP214,PLP1,POLA1,POMGNT2,PPP2R2B,PRNP,PSMB9,PTPRN2,PYCR1,RBP4,RPGRIP1L,S1PR3,Scd2,SCN7A,SDC1,SE…
Lipid Metabolism,Small Molecule Biochemistry	Fatty acid metabolism	0.000265		1.584	34	ABCA13,ACLY,ACOT7,B3GALT2,B4GALT4,BRCA1,C5,CD74,CYP1B1,DAB1,DBP,ECHDC3,EDN2,EEPD1,EGF,ENPP1,FADS1,G0S2,HTR2B,KCNJ8,LIPG,NPC1L1,PAM,PLD2,PLP1,PRNP,RBP4,S1PR3,Scd2,SLC27A2,SLC51B,SPHK1,SPNS2,TNFSF10
Digestive System Development and Function,Organismal Development	Morphology of palate	0.000268			5	FOXF2,FST,HOXA3,HYAL2,SOX9
Nervous System Development and Function,Neurological Disease,Organ Morphology,Organismal Development,Organismal Injury and Abnormalities	Abnormal morphology of cerebral cortex	0.000268			14	ASPM,CAMK2A,CHRM1,CLSTN3,DAB1,ESCO2,GAL,KIF14,LMNB1,Mt3,PLP1,POMGNT2,PRNP,SHANK1
Lipid Metabolism,Small Molecule Biochemistry	Lipolysis of cells	0.00027		-0.785	7	C5,EGF,G0S2,INSRR,NR4A1,RARRES2,RBP4
Cancer,Hematological Disease,Immunological Disease,Organismal Injury and Abnormalities	Angioimmunoblastic T-cell lymphoma	0.00027			12	COL23A1,COL27A1,CXCL14,DNMT1,FGF11,HDAC11,POLA1,S1PR3,SDC1,SPIB,TOP2A,TUBB4A
Tissue Morphology	Quantity of progenitor cells	0.000274		-0.1	29	ADD3,ANG,ATM,BRCA1,BRCA2,CD226,Cd24a,Cd59a,CIITA,DIAPH3,DLK1,DOK1,EGF,FANCD2,FST,HLA-DQB1,HOXA3,HTR4,HYAL2,ITPR2,MYB,NR4A1,PROC,SHH,SOX13,SOX6,SPNS2,SST,TNFSF10
Cellular Function and Maintenance	Homeostasis of leukocytes	0.000275		-1.483	34	ATM,BACH2,BRCA1,C5,CD226,CD74,CIITA,DLL1,DNMT1,DOK1,E2F2,ENPP1,F5,FZD8,HLA-A,HLA-DMA,HLA-DQA1,HLA-DQB1,IGFBP3,IL5RA,MYB,NR4A1,PCSK1,PDE4B,PDP2,PLP1,PRNP,SHH,SOX13,SPIB,SPINK5,SPNS2,SST,TNFSF10
Embryonic Development,Organismal Development	Morphogenesis of embryo	0.000278			17	AFF3,EPHA7,FZD1,GDNF,GREB1L,HOXD9,HTR2B,ISL1,MAB21L2,NPY2R,Pcnt,ROR2,RPGRIP1L,RRAS,SHH,SOX9,WNT11
Cancer,Cardiovascular Disease,Organismal Injury and Abnormalities	Vascular tumor	0.000278			20	ADGRB3,ATM,ATR,BRCA1,BRCA2,BRIP1,CXCL14,DPYD,EPHA7,FANCD2,GSTM5,HLA-A,IGFBP3,MKI67,MYB,S100A4,SLIT2,TNFSF10,TOP2A,TUBB4A
Hematological System Development and Function,Hematopoiesis,Tissue Morphology	Quantity of hematopoietic progenitor cells	0.000279		-0.54	28	ADD3,ANG,ATM,BRCA1,BRCA2,CD226,Cd24a,Cd59a,CIITA,DIAPH3,DLK1,DOK1,EGF,FANCD2,HLA-DQB1,HOXA3,HTR4,HYAL2,ITPR2,MYB,NR4A1,PROC,SHH,SOX13,SOX6,SPNS2,SST,TNFSF10
Organismal Development	Growth of vessel	0.00028		-0.554	19	ANTXR2,CAMK2A,CCN3,CYP1B1,DIAPH3,DLK1,DLL1,EGF,GUCY1B1,HABP2,MKI67,NR4A1,RAPGEF3,RARRES2,S1PR3,SST,SSTR2,TFF2,TNFSF10
Neurological Disease,Organismal Injury and Abnormalities,Skeletal and Muscular Disorders	Motor dysfunction	0.000281		0.509	13	ADD3,ATR,CHGA,CHRM1,CHRNA1,CHRNB4,CPB2,GDNF,GFAP,GRIN3A,HTR2B,SCLY,SHH
Nervous System Development and Function,Tissue Morphology	Morphology of nervous tissue	0.000282			41	ARMH4,ATM,BRCA2,CACNA2D3,CAMK2A,CHRNA1,CIB2,CTSF,DIXDC1,ELMOD1,ENHO,EPHA7,FST,GAL,GDNF,GFAP,GPR37L1,GRID2,GRIN3A,HEXB,ISL1,KIF15,LMNB1,LRBA,Mt3,NEO1,NPY2R,NR4A1,PACSIN1,PLAGL1,PLP1,PRNP,ROR2,S100A4,SHANK1,SHH,SPTBN4,SSTR1,STK38L,TENM4,VPS13A
Cellular Function and Maintenance	Homeostasis of blood cells	0.000283		-1.484	35	ATM,BACH2,BRCA1,C5,CCN3,CD226,CD74,CIITA,DLL1,DNMT1,DOK1,E2F2,ENPP1,F5,FZD8,HLA-A,HLA-DMA,HLA-DQA1,HLA-DQB1,IGFBP3,IL5RA,MYB,NR4A1,PCSK1,PDE4B,PDP2,PLP1,PRNP,SHH,SOX13,SPIB,SPINK5,SPNS2,SST,TNFSF10
Cellular Development,Cellular Growth and Proliferation,Tissue Development	Proliferation of neuronal progenitor cells	0.000285		1.462	8	ATM,DLL1,EGF,GDNF,IGFBP3,MYB,S1PR3,SHH
Gastrointestinal Disease,Inflammatory Disease,Inflammatory Response,Organismal Injury and Abnormalities	Colitis	0.000286	Decreased	-2.053	29	AKR1B10,ANG,ATM,BANK1,CD74,Ceacam12,Ces2b,CIITA,GRIN3A,HLA-DMA,HLA-DMB,HLA-DQA1,HLA-DQB1,HLA-DRB5,IL22RA2,LPO,LRBA,MUC2,NOD1,NPR3,NRG4,PBLD,PDE4B,PROC,RARRES2,REG1A,SPNS2,Tgtp1/Tgtp2,TNFRSF12A
Cell-To-Cell Signaling and Interaction,Cellular Growth and Proliferation	Stimulation of cells	0.000295		0.548	20	C5,Cd24a,CHRM1,CHRNA1,EDN2,EGF,GAL,GDNF,IAPP,IGFBP3,KCNH3,KCNIP1,KCNIP2,KCNK2,KLRC1,LBR,MYB,S100A4,SHH,TNFSF10
Neurological Disease,Organismal Injury and Abnormalities	Degeneration of cerebellum	0.000296		1.346	7	ATM,GDNF,GFAP,GRID2,HEXB,PRNP,SPHK1
Cellular Movement,Skeletal and Muscular System Development and Function	Migration of muscle cells	0.000302		-0.296	15	CCN3,CYP1B1,DIAPH3,EGF,HABP2,IGFBP3,MEGF10,NEO1,NR4A1,PROC,RAPGEF3,S100A4,SHH,SLIT2,TNFSF10
Nervous System Development and Function	Sensation	0.000304		0.529	20	ATP6V0A4,BAMBI,CACNA1E,CACNA1H,CACNA2D3,CCN3,CIB2,ENPP1,GUCY1B1,HEXB,HOMER2,IAPP,MYO3A,MYO7A,POU2F3,SOBP,SPNS2,SPTBN4,TPH1,TRPM5
Cellular Development,Cellular Growth and Proliferation,Nervous System Development and Function,Organismal Development,Tissue Development	Development of neurons	0.000304	Increased	2.47	51	ADGRB3,BOC,CACNA1H,CAMK2A,Cd24a,CHRM1,CHRNA1,CLSTN3,DAB1,DIXDC1,DLK1,DLL1,EDN2,EFNA3,EFNA5,EGF,EPHA7,FOXO6,FZD1,GDNF,GFAP,GRID2,GRIN3A,HAPLN4,HLA-A,LMNB1,MGARP,MINAR1,NEO1,NR2E3,NR4A1,PACSIN1,PLD2,PLP1,PRNP,PTPRO,RAPGEF3,REG1A,ROR2,RPGRIP1L,S1PR3,SHANK1,SHH,SLIT2,SPHK1,SPTBN4,STK38L,STMN3,TENM4,TPBG,TRPC5
Cancer,Organismal Injury and Abnormalities,Skeletal and Muscular Disorders	Muscle tumor	0.000305			39	ATM,ATR,BRCA1,BRCA2,CACNA1H,CHRNA1,COPZ2,CTNNA3,CXCL14,CYP1B1,DIAPH3,DOCK6,DOK1,EFNA3,EGF,HLA-DQA1,MEST,MINAR1,MUC6,NR2E3,NR4A1,OBSCN,PCDHGC3,PIWIL4,PLP1,PSMB9,RAPGEF3,RGS5,SCN7A,SLC18A1,SLC24A3,SPHK1,TLE2,TNFSF10,TOP2A,TPBG,TSPAN6,TTK,TUBB4A
Cancer,Hereditary Disorder,Organismal Injury and Abnormalities,Reproductive System Disease	Familial breast carcinoma	0.000312			5	ATM,BRCA1,BRCA2,BRIP1,GEN1
Cellular Assembly and Organization,DNA Replication, Recombination, and Repair	Formation of RAD51 nuclear focus	0.000312		-1.452	5	BRCA1,FANCD2,LMNB1,POLQ,RAD51
Digestive System Development and Function	Function of digestive system	0.00032		1.117	13	AKR1B10,CACNA1E,CHGB,GLIS3,HTR2B,ITPR2,MUC2,NPC1L1,PBLD,PCSK1,RAPGEF3,Scd2,TNFRSF12A
Hematological System Development and Function,Lymphoid Tissue Structure and Development,Tissue Morphology	Quantity of T lymphocytes	0.000327		0.243	34	ACKR4,ATM,BACH2,Cd59a,CD74,CHRNA1,CHST15,CIITA,CXCL14,DLL1,DNMT1,DOK1,E2F2,HEXB,HLA-A,HLA-DMA,HLA-DQA1,HLA-DQB1,HOXA3,IL5RA,ITPR2,KLRC1,NR4A1,PCSK1,PLP1,PRF1,PRNP,PROC,PSMB9,SOX13,SPHK1,SPNS2,SST,VIPR2
Organismal Development	Growth of organism	0.000331		-0.105	44	ASPM,ATM,BRCA1,BRCA2,Cd24a,CPB2,CXCL14,DLK1,DLL1,DNMT1,EGF,ENPP1,EP400,ERCC6L,ETNK2,FANCD2,FOXF2,GPR37L1,HAND1,HLA-A,HOXA3,HTR4,IGFBP3,INTS1,ISL1,ITPR2,KCTD11,LMNB1,MEST,Pcnt,PCSK1,PRNP,PROC,RAD51,RARRES2,RRAS,S100A4,S1PR3,SHH,SLC16A2,SOX9,UHRF1,UNC79,WNT11
Endocrine System Development and Function,Organ Morphology,Tissue Morphology	Quantity of islet cells	0.000332		0.587	8	CACNA1E,E2F2,FST,GLIS3,NRG4,PRF1,RAPGEF3,SOX9
Cellular Development,Cellular Growth and Proliferation,Hematological System Development and Function,Hematopoiesis,Lymphoid Tissue Structure and Development,Tissue Development	Hematopoiesis of mononuclear leukocytes	0.000338		-1.599	39	ATM,BACH2,BRCA1,CD226,Cd24a,CD74,CIITA,DLL1,DNMT1,DOK1,E2F2,ENPP1,F5,FST,FZD8,HLA-A,HLA-DMA,HLA-DQA1,HLA-DQB1,IGFBP3,IL5RA,ITPR2,MSC,MYB,NR4A1,PCSK1,PDP2,PLP1,PRF1,PRNP,SDC1,SHH,SLIT2,SOX13,SPIB,SPINK5,SST,TNFSF10,TPH1
Embryonic Development,Nervous System Development and Function,Organismal Development	Development of central nervous system	0.000338		1.456	39	ASPM,ATM,BRCA2,CDK5RAP2,DAB1,DIXDC1,DLL1,EFNA3,EFNA5,EGF,ENPP1,EPHA7,FANCD2,GDNF,GFAP,GPR37L1,HAND1,HDAC11,HOXA3,KIF14,LMNB1,MGARP,NEO1,Pcnt,PLP1,PRNP,RAPGEF3,ROR2,RPGRIP1L,RPS6KA6,S100A4,SHH,SLC8A3,SLIT2,SOX13,SOX6,SOX9,SPHK1,TENM4
Developmental Disorder,Organismal Injury and Abnormalities	Growth failure or short stature	0.000344		-0.515	39	ATM,ATP7B,ATR,BRCA1,BRCA2,CHGA,CHRNB4,COL9A3,DLK1,E2F8,EDN2,EGF,F5,FANCD2,FST,GLIS3,GUCY1B1,H1-3,H1f4,HEXB,HLA-DQB1,HTR2B,IGFBP3,INTS1,ITPR2,KCNE2,KCNJ8,KIF24,LBR,PCSK1,POLA1,POLE,PROC,ROR2,SH3RF2,SHH,SOX13,TNNT2,UHRF1
Cell-mediated Immune Response,Cellular Function and Maintenance,Hematological System Development and Function	T cell homeostasis	0.000345		-1.438	32	ATM,BACH2,BRCA1,CD226,CD74,CIITA,DLL1,DNMT1,DOK1,E2F2,ENPP1,F5,FZD8,HLA-A,HLA-DMA,HLA-DQA1,HLA-DQB1,IGFBP3,IL5RA,MYB,NR4A1,PCSK1,PDP2,PLP1,PRNP,SHH,SOX13,SPIB,SPINK5,SPNS2,SST,TNFSF10
Cell Death and Survival	Cell viability of cervical cancer cell lines	0.00035		-1.218	16	ATM,ATP7B,ATR,BRCA1,BRCA2,KIF15,KNTC1,PPP2R1B,PPP2R2B,PTPRN2,PTPRO,RAD51,ROR2,RPS6KA6,SPHK1,TTK
Cell Death and Survival	Cell survival of cervical cancer cell lines	0.00035			3	ATR,KIF15,RAD51
Cancer,Hematological Disease,Immunological Disease,Organismal Injury and Abnormalities	Philadelphia chromosome negative t(8;21) mutation negative acute myeloid leukemia	0.00035			3	DNMT1,POLA1,TOP2A
Inflammatory Response	Function of immune system	0.000352			11	ATM,CD226,CIITA,E2F2,HLA-DQB1,IL5RA,NOD1,PSMB9,RGS13,S100A4,TICAM2
Developmental Disorder,Hereditary Disorder,Ophthalmic Disease,Organismal Injury and Abnormalities	Syndromic microphthalmia type 14	0.000357			2	LRBA,MAB21L2
Dermatological Diseases and Conditions,Immunological Disease,Organismal Injury and Abnormalities	Anaphylaxis of skin	0.000357			2	RGS13,VIPR2
Cancer,Cell Cycle,Organismal Injury and Abnormalities	Arrest in G1 phase of mammary tumor cells	0.000357			2	IGFBP3,SPDEF
Cell Morphology,Cellular Function and Maintenance,Embryonic Development	Homologous recombination repair of embryonic stem cells	0.000357			2	BRCA1,BRCA2
Cancer,Hereditary Disorder,Organismal Injury and Abnormalities,Reproductive System Disease	Susceptibility to familial breast-ovarian cancer type 2	0.000357			2	BRCA1,BRCA2
Connective Tissue Development and Function,Embryonic Development,Tissue Development	Patterning of tracheal ring	0.000357			2	SHH,SOX9
Hematological System Development and Function	Half-life of red blood cells	0.000357			2	Cd24a,TPH1
Organismal Development,Organismal Injury and Abnormalities	Abnormal morphology of barrel-shaped chest	0.000357			2	CCN3,NKX3-2
Cellular Assembly and Organization,DNA Replication, Recombination, and Repair	Quantity of nucleoprotein filaments	0.000357			2	BRCA2,RAD51
Cell-To-Cell Signaling and Interaction	Activation of stomach cancer cell lines	0.000357			2	EGF,SSTR2
Cell Death and Survival	Cytotoxicity of topotecan	0.000357			2	ATR,BRCA1
Cellular Development,Embryonic Development,Nervous System Development and Function,Organ Development,Organismal Development,Tissue Development	Maturation of Purkinje cells	0.000357			2	GDNF,GPR37L1
Infectious Diseases,Organismal Injury and Abnormalities	Production of JC virus	0.000357			2	ATM,ATR
Cellular Compromise,Inflammatory Response	Degranulation of monocyte-derived macrophages	0.000357			2	C5,SPHK1
Developmental Disorder,Immunological Disease,Inflammatory Disease,Neurological Disease,Organismal Injury and Abnormalities,Skeletal and Muscular Disorders	Multiple Sclerosis	0.000358			19	BACH2,C5,CHRM1,CTNNA3,GAL,GRIN3A,HLA-DMA,HLA-DMB,HLA-DQA1,HLA-DQB1,LRBA,POLA1,POLE,POU2F3,PRF1,SLC1A4,SLC24A3,TAP2,TOP2A
Embryonic Development,Organismal Development,Tissue Development	Morphogenesis of embryonic tissue	0.000359			12	EPHA7,FZD1,GDNF,GREB1L,ISL1,NPY2R,ROR2,RPGRIP1L,RRAS,SHH,SOX9,WNT11
Organismal Injury and Abnormalities	Non-cancer pain	0.000359			12	CACNA1H,CACNA2D3,CHRM1,CHRNA1,CHRNB4,GRIN3A,GUCY1B1,KCNE2,KCNG2,PDE4B,SLC17A9,TNNT2
Organismal Development	Abnormal morphology of tail	0.000365			9	BRCA2,CCN3,H1-3,H1f4,NKX3-2,NPR3,PLAGL1,ROR2,Scd2
Connective Tissue Development and Function,Embryonic Development,Organismal Development,Skeletal and Muscular System Development and Function,Tissue Development	Morphology of bone	0.000366			32	BRCA1,BRCA2,CCN3,CXXC5,CYP1B1,DLK1,DLL1,ENPP1,FOXF2,FST,HEXB,HOXA3,HOXD9,HTR4,HYAL2,IAPP,MYB,NKX3-2,NPR3,NPY2R,NUPR1,P3H4,PLAGL1,Ripply1,ROR2,RPGRIP1L,S100A4,SHH,SLC16A2,SOX6,SOX9,WFIKKN2
Cancer,Organismal Injury and Abnormalities,Reproductive System Disease	Hyperplasia of genital organ	0.000369		0.762	24	ABHD3,AMHR2,ASPM,BACH2,BRCA1,BRCA2,CACNA1E,CHRM1,CLSTN3,COL28A1,EGF,ETV5,FST,HOXD8,KLK3,NCAPD3,NUP205,OBSCN,OGDHL,SHH,SNRNP200,SPIB,TOP2A,WBP2NL
Reproductive System Development and Function	Litter size	0.00037	Increased	2.095	14	AMBP,Cd24a,CHST15,CXCL14,DLK1,EFNA5,ERCC6L,ETNK2,FZD1,HOXD9,KCNE2,PTPRN2,S1PR3,TRPC5
Amino Acid Metabolism	Quantity of amino acids	0.000375		-0.595	16	ATM,C5,CUBN,EDN2,EFNA5,EGF,HDAC11,HOMER2,HPD,KCNE2,MYB,PRNP,SLC16A2,SLC7A9,SST,VIPR2
Developmental Disorder,Hereditary Disorder,Metabolic Disease,Organismal Injury and Abnormalities	Autosomal recessive inborn error of metabolism	0.000388			16	ATM,ATP7B,BRCA2,BRIP1,CIITA,CTSF,DPYD,FANCI,HEXB,HPD,LRMDA,REG1A,SARDH,SLC7A9,TAP2,TOP2A
Behavior,Digestive System Development and Function	Feeding	0.000391		0.079	21	ATM,CHRNB4,CXCL14,DNMT1,EFNA3,EFNA5,ENHO,FOXF2,GAL,HTR4,HYAL2,IAPP,ITPR2,NPY2R,PCSK1,PROC,RAPGEF3,SLC16A2,TRPM5,UNC79,VIPR2
Organismal Injury and Abnormalities	Postoperative complication	0.000397			13	ATM,CACNA2D3,CHRM1,CHRNA1,CHRNB4,GRIN3A,HTR4,MKI67,PDE4B,POLA1,SDC1,TOP2A,TUBB4A
Infectious Diseases,Organismal Injury and Abnormalities	Infection by coronavirus	0.000402			29	ATM,C5,CD74,CHRNA1,CHRNB4,CYP1B1,DNMT1,DPYD,F5,FADS1,GAL,GRIN3A,HLA-DMB,HLA-DQB1,HLA-DRB5,IGFBP3,IL5RA,KCNE2,KCNG2,MMD,NR4A1,PDE4B,PROC,RAPGEF3,RBP4,SMCHD1,TICAM2,TNFSF10,TUBB4A
Cardiovascular Disease,Organismal Injury and Abnormalities	Coronary artery disease	0.000402			16	CACNA1E,Cd59a,CNTNAP5,CTNNA3,FADS1,GUCY1B1,KCNE2,KCNG2,NPC1L1,PDE4B,PLEKHB1,PROC,SSTR2,TNNT2,TPH1,TUBB4A
Cancer,Organismal Injury and Abnormalities	Invasive carcinoma	0.000404			37	ASPM,ATAD2,ATR,BANK1,BRCA1,BRCA2,BRIP1,CENPF,COL9A3,CXCL14,DIXDC1,DPYD,E2F8,FANCI,FZD8,G0S2,GRIN3A,HLA-DQA1,KIF14,KIFC2,KLRC1,MINAR1,MKI67,MUC2,NAALADL1,OBSCN,POLA1,POLE,POLQ,PYCR1,SLIT2,SRPX,SSTR1,SSTR2,TOP2A,TTK,TUBB4A
Neurological Disease,Organismal Injury and Abnormalities	Damage of nervous tissue	0.000404		-1.076	10	CHGA,GDNF,GRIN3A,LMNB1,Mt3,PLP1,PRNP,PROC,SST,TNFSF10
Cancer,Neurological Disease,Organismal Injury and Abnormalities	Meningioma	0.000405			28	ABCA13,AFF3,ARHGAP8/PRR5-ARHGAP8,ATM,ATR,BRCA1,BRCA2,CDK5RAP2,CENPE,CGREF1,DNMT1,EP400,FZD1,FZD8,GREB1L,MEGF10,MKI67,MYB,MYH7,NR4A1,OBSCN,PAM,S1PR3,SETBP1,SSTR2,TENM4,TEX15,TOP2A
Inflammatory Response	Inflammatory response	0.000405		0.265	44	ARMH4,ATM,C5,CCN3,CD226,CD74,CHGA,CIITA,CPB2,CXCL14,E2F2,EDN2,EGF,FANCD2,Fcna,GDNF,HLA-A,HYAL2,HYAL3,IL22RA2,ISL1,KCNJ8,MMP28,NOD1,NR4A1,NUPR1,PDE4B,PLP1,PRF1,PRNP,PROC,PTPRO,RAPGEF3,RARRES2,RGS5,S100A4,S1PR3,SDC1,SERPINF2,SLIT2,SPHK1,SST,TFF2,TUBB4A
Cancer,Organismal Injury and Abnormalities	Upper aero-digestive squamous cell carcinoma	0.00041			77	ADAMTS17,ADD3,ADGRB3,AMMECR1,ATAD5,ATM,ATP8B4,ATR,AZIN2,BAMBI,BRCA1,BRCA2,BRIP1,CACNA1E,CCDC18,CDK5RAP2,CENPF,CEP250,CNTNAP5,COL20A1,COL27A1,CPB2,CTNNA3,CUBN,CXCL14,DPYD,EFNA5,EGF,EP400,EPDR1,F5,FZD10,GEN1,GRIK5,HAND1,HFM1,HLA-A,HLA-DQA1,HOXD9,IGFBP3,IL5RA,INSRR,ISL1,KCTD14,KLK3,KLRC1,KNTC1,LPO,MEGF10,MEST,MGARP,MTCL1,MUC6,MYH7,MYO7A,NEO1,NUP214,NXPE2,PARP11,PCDHGC3,PLP1,POLA1,POLE,POLQ,PTPRO,RPS…
Cancer,Organismal Injury and Abnormalities,Reproductive System Disease	Hormone receptor positive breast carcinoma	0.000412			12	ATR,BRCA1,BRCA2,COPZ2,CTNNA3,DNMT1,ISL1,MYB,SLC2A10,SPINK5,TOP2A,TUBB4A
Cancer,Cellular Development,Cellular Growth and Proliferation,Organismal Injury and Abnormalities,Tumor Morphology	Proliferation of tumor cells	0.000413		-1.667	28	ACLY,ATM,BAMBI,BRCA1,CCN3,DLK1,EGF,FST,G0S2,GDNF,IGFBP3,KCTD11,KLK3,MKI67,MYB,NR4A1,PLAGL1,RAD51,SHH,SOX6,SPDEF,SPHK1,SPIB,SST,SSTR2,STMN3,TNFRSF12A,TNFSF10
Organismal Injury and Abnormalities	Discomfort	0.000415			22	CACNA1H,CACNA2D3,CHRM1,CHRNA1,CHRNB4,FST,GAL,GRIN3A,GUCY1B1,HTR2B,HTR4,HYAL2,HYAL3,KCNE2,KCNG2,PDE4B,SLC17A9,SLC18A1,SLC24A3,TNNT2,TOP2A,TUBB4A
Cellular Movement,Skeletal and Muscular System Development and Function	Migration of smooth muscle cells	0.000417		-0.296	14	CCN3,CYP1B1,DIAPH3,EGF,HABP2,IGFBP3,NEO1,NR4A1,PROC,RAPGEF3,S100A4,SHH,SLIT2,TNFSF10
Cancer,Organismal Functions,Organismal Injury and Abnormalities,Tumor Morphology	Inhibition of tumor	0.000422			7	ATM,BACH2,BRCA1,CXCL14,IGFBP3,RARRES2,SDC1
Developmental Disorder,Embryonic Development,Organismal Injury and Abnormalities,Tissue Morphology	Abnormal morphology of visceral yolk sac	0.000422			7	BRCA1,BRCA2,F5,H1-3,H1f4,HAND1,SHH
Cancer,Organismal Injury and Abnormalities	Stage IV solid tumor	0.000431			13	C5,DNMT1,DPYD,GRIN3A,HLA-A,KLRC1,P4HA2,POLA1,POLE,SSTR1,SSTR2,TOP2A,TUBB4A
Organ Morphology	Abnormal morphology of gland	0.000441			20	BRCA1,BTN1A1,CHGB,DNMT1,EGF,GAL,GLIS3,HOXA3,IGFBP3,ISL1,ITPR2,KCNE2,MUC2,POLE,RAPGEF3,RPGRIP1L,SHH,SLIT2,SPDEF,SST
Cancer,Cell-To-Cell Signaling and Interaction	Sphere formation of tumor cell lines	0.00045		1.228	13	ACLY,AKR1B10,ASPM,CCN3,CDK5RAP2,DNMT1,EFNA3,HDAC11,PDE1C,PDE4B,RAMP1,SHF,SOX9
Hereditary Disorder,Organismal Injury and Abnormalities	X-linked recessive disease	0.00045			14	ACLY,AMMECR1,C5,CNN3,CXCL14,HLA-A,HLA-DQA1,HLA-DQB1,MYBPC1,MYL4,PLP1,POLA1,SLC16A2,TNNT2
Cancer,Gastrointestinal Disease,Organismal Injury and Abnormalities	Small intestine tumor	0.000453			19	AMHR2,ATM,ATR,BRCA1,BRCA2,DPYD,MINAR1,MKI67,MUC2,SCN7A,SOX9,SSTR1,SSTR2,TENM4,TOP2A,TTK,TTLL10,TUBB4A,UNC79
Behavior	Emotional behavior	0.000453		-0.142	20	AMBP,CACNA1E,CAMK2A,CHRM1,DLK1,EFNA3,EGF,FOXO6,GRIN3A,HTR2B,LMNB1,NPY2R,NREP,PTPRN2,S1PR3,SHANK1,SLC16A2,TPH1,TRPC5,TRPM5
Neurological Disease,Organismal Injury and Abnormalities	Epilepsy or neurodevelopmental disorder	0.000457		-1.131	45	ATM,ATR,C11orf96,C5,CACNA1E,CACNA1H,CACNA2D3,CHGB,CHRM1,CHRNA1,CTSF,DBP,DLL1,DPYD,EP400,F5,FOXF2,GAL,GDNF,GFAP,GRIN3A,HTR2B,HTR4,INTS1,KCNIP1,KIFC2,LRBA,NCAPG2,NR4A1,NUP214,PCSK1,POMGNT2,PPP2R2B,RGS16,RRAS,SETBP1,SHH,SLC1A4,SOX6,SPNS2,SST,SSTR1,SSTR2,ST3GAL3,TNNT2
Neurological Disease,Organismal Injury and Abnormalities	Abnormality of cerebral cortex	0.000457		-0.554	17	ASPM,CAMK2A,CHRM1,CLSTN3,DAB1,ESCO2,GAL,GFAP,GRIN3A,KIF14,LMNB1,Mt3,PLP1,POMGNT2,PRNP,SCLY,SHANK1
Cellular Development,Cellular Growth and Proliferation,Hematological System Development and Function,Lymphoid Tissue Structure and Development	Proliferation of lymphocytes	0.000463		-1.349	40	ACKR4,ACLY,ATAD5,ATM,BACH2,BANK1,BRCA1,BTN1A1,CD226,Cd24a,Cd59a,CD74,CHRNA1,CIITA,CXCL14,DOK1,E2F2,GAL,GPD1,HLA-DMA,HLA-DMB,HLA-DQA1,HLA-DQB1,IL5RA,ITPR2,LBR,MYB,NR4A1,PCSK1N,PLP1,PRF1,PRNP,PROC,RAMP1,RRAS,SHH,SOX13,SPIB,SST,TNFSF10
Cell-mediated Immune Response,Cellular Development,Cellular Function and Maintenance,Cellular Growth and Proliferation,Embryonic Development,Hematological System Development and Function,Hematopoiesis,Lymphoid Tissue Structure and Development,Organ Development,Organismal Development,Tissue Development	T cell development	0.000464		-1.438	31	ATM,BACH2,BRCA1,CD226,CD74,CIITA,DLL1,DNMT1,DOK1,E2F2,ENPP1,F5,FZD8,HLA-A,HLA-DMA,HLA-DQA1,HLA-DQB1,IGFBP3,IL5RA,MYB,NR4A1,PCSK1,PDP2,PLP1,PRNP,SHH,SOX13,SPIB,SPINK5,SST,TNFSF10
Cancer,Hematological Disease,Immunological Disease,Organismal Injury and Abnormalities	Secondary leukemia	0.000469			9	BRCA1,BRCA2,DNMT1,POLA1,POLE,RAD51,SETBP1,TOP2A,TUBB4A
Organ Morphology	Morphology of endocrine gland	0.000473			18	CHGB,E2F2,GAL,GLIS3,HOXA3,IAPP,IGFBP3,ISL1,KCNE2,NR4A1,POLE,RAPGEF3,REG1A,RPGRIP1L,SHH,SLC16A2,SOX9,SPHK1
Neurological Disease,Organismal Injury and Abnormalities,Psychological Disorders,Skeletal and Muscular Disorders	Parkinson's disease	0.000479			20	CACNA1E,CD74,CHGA,CHRM1,CTNNA3,DLK1,FST,GFAP,GRIN3A,HLA-DQA1,HTR2B,KANK4,KLHL13,PCSK1,PDE4B,PRNP,PSMB9,SDC1,SSTR1,TPBG
Cancer,Hematological Disease,Immunological Disease,Organismal Injury and Abnormalities	5q deletion acute myeloid leukemia	0.000481			4	DNMT1,POLA1,POLE,TOP2A
Cancer,Hematological Disease,Immunological Disease,Organismal Injury and Abnormalities	Advanced chronic form of lymphocytic leukemia	0.000481			4	CD74,POLA1,POLE,TOP2A
DNA Replication, Recombination, and Repair	Condensation of chromosomes	0.000481			5	H1f4,NCAPD2,NCAPD3,SMC2,TOP2A
Hematological System Development and Function,Lymphoid Tissue Structure and Development,Organ Morphology,Tissue Morphology	Morphology of lymph node	0.000493			12	ATM,CD74,CIITA,CXCL14,HLA-DQA1,HLA-DQB1,IL5RA,MMD,PRF1,PROC,S1PR3,SPHK1
Gastrointestinal Disease,Organismal Injury and Abnormalities	Bleeding of gastrointestinal tract	0.000499			7	CHRM1,GUCY1B1,HTR4,MUC2,NPR3,SSTR1,SSTR2
Cardiovascular Disease,Organismal Injury and Abnormalities	Hypertension	0.000499		-1.98	45	AFF3,ANTXR2,ARHGAP11A,ARHGAP24,ATM,C2,CACNA1H,CACNA2D3,CHGA,CHRM1,CHRNA1,CHRNB4,CNTNAP5,CXCL14,DBP,DOCK6,F5,FST,GRIN3A,GSTM5,GUCY1B1,GUK1,HEXB,HLA-DQA1,HOXD9,KCNIP1,KCNJ8,MMP28,MYBPC1,NCAPD3,NOD1,NPC1L1,NPR3,PDE4B,POLA1,PROC,RARRES2,SLC18A1,SOX6,SRPX,SSTR2,TNFSF10,TPBG,TRPT1,TTK
Organismal Injury and Abnormalities	Chronic pain	0.000503			10	CACNA1H,CACNA2D3,GRIN3A,GUCY1B1,HTR2B,HYAL2,HYAL3,KCNE2,KCNG2,PDE4B
Gastrointestinal Disease,Organismal Injury and Abnormalities	Hypergastrinemia	0.000518			3	KCNE2,SSTR1,SSTR2
Cell Morphology,Hair and Skin Development and Function	Cell rounding of epithelial cell lines	0.000518			3	EFNA5,RRAS,S1PR3
Endocrine System Development and Function,Organ Morphology,Tissue Morphology	Quantity of delta islet cells	0.000518			3	GLIS3,NRG4,SOX9
Cancer,Hematological Disease,Immunological Disease,Organismal Injury and Abnormalities	PML-RARA negative acute promyelocytic leukemia	0.000518			3	DNMT1,POLA1,POLE
Cancer,Hematological Disease,Immunological Disease,Organismal Injury and Abnormalities	Refractory childhood acute lymphoblastic leukemia	0.000518			3	POLA1,POLE,TOP2A
Organ Development	Function of adrenal gland	0.000518			3	CHGA,PCSK1,SLC17A9
Cardiovascular Disease,Organismal Injury and Abnormalities	Arrhythmia with structural heart disease	0.000523			15	CACNA2D3,CHGB,CHRM1,CTNNA3,HLA-DQA1,HTR4,KCNE2,KCNG2,KCNJ8,MYH7,MYL4,NPC1L1,NUP155,TNNT2,TUBB4A
Organismal Injury and Abnormalities	Scar tissue	0.000529		1.98	9	COPZ2,CXCL14,EGF,FST,GFAP,IGFBP3,RARRES2,SDC1,SOX9
Hematological Disease,Organismal Injury and Abnormalities	Aplastic anemia or thalassemia	0.00053			10	BRCA1,BRCA2,BRIP1,C5,CACNA2D3,FANCD2,FANCI,POLA1,PRF1,RAD51
Immunological Disease,Inflammatory Disease,Ophthalmic Disease,Organismal Injury and Abnormalities	Allergic conjunctivitis	0.00053			6	CHRM1,GRIN3A,HTR2B,HYAL2,HYAL3,PDE4B
Cellular Movement	Invasion of cells	0.000538		-0.499	74	ACLY,AKR1B10,ANG,ANTXR2,ARHGAP24,ASPM,ATP6V0A4,AZGP1,BRCA1,C5,CCN3,CD226,Cd24a,CD74,CENPF,CHGA,COL9A3,CPB2,CXCL14,CYP1B1,DIAPH3,DIXDC1,DLK1,DLL1,DNMT1,E2F2,EDN2,EFNA3,EGF,EPDR1,ETV5,FAM43A,FOXF2,FST,GDNF,KIF15,KLK3,MASTL,MEST,MMP28,MTCL1,MYB,NEO1,NOD1,NR4A1,NUPR1,OBSCN,P4HA2,PLD2,PRNP,PYCR1,RAD51,RARRES2,ROR2,RPS6KA6,S100A4,S1PR3,SDC1,SERPINF2,SHF,SHH,SLIT2,SOX13,SOX9,SPDEF,SPHK1,SST,SSTR2,STK38L…
Endocrine System Development and Function,Organ Morphology,Tissue Morphology	Quantity of apud cells	0.000541		0.963	7	CACNA1E,FST,GLIS3,NRG4,PRF1,RAPGEF3,SOX9
Cancer,Organismal Injury and Abnormalities,Reproductive System Disease	Invasive breast cancer	0.000542			31	ASPM,ATAD2,ATR,BANK1,BRCA1,BRCA2,BRIP1,CENPF,COL9A3,CXCL14,DIXDC1,E2F8,FANCI,FZD8,G0S2,GRIN3A,HLA-DQA1,KIF14,KIFC2,LIPG,MINAR1,MKI67,NAALADL1,OBSCN,POLQ,PYCR1,SLIT2,SRPX,TOP2A,TTK,TUBB4A
Cancer,Organismal Injury and Abnormalities	Growth of solid tumor	0.000543		-1.269	35	ACLY,AKR1B10,ARHGAP8/PRR5-ARHGAP8,ATM,BRCA2,CDK5RAP2,CXCL14,DLK1,DNMT1,E2F2,EGF,FST,IGFBP3,ITPR2,KCTD11,MKI67,MTCL1,MYB,NOD1,NR4A1,NUPR1,PLAGL1,PPP2R2B,PTPRO,RARRES2,S1PR3,SHF,SHH,SPDEF,SPHK1,SSTR2,STMN3,TNFSF10,TUBB4A,UHRF1
Cancer,Neurological Disease,Organismal Injury and Abnormalities	Primitive neuroectodermal tumor	0.000549		0.64	20	AMMECR1,BRCA1,BRCA2,C5,CALB2,CENPE,CHRNB4,EP400,GDNF,GFAP,GPR37L1,INSRR,ISL1,KCTD11,SHH,SLC18A1,SPHK1,TNFSF10,TOP2A,TUBB4A
Cellular Movement	Cell movement of myeloid cells	0.000552		-0.147	35	BRCA1,C2,C5,CCN3,CD74,CHGA,CXCL14,DLK1,EDN2,EGF,ENPP1,ETV5,FOXO6,IGFBP3,LMNB1,LPO,MMP28,NEO1,NR4A1,PBLD,PDE4B,PLP1,PRNP,PROC,PTPRO,RARRES2,RGS5,S100A4,SDC1,SLC17A9,SLC2A10,SLIT2,SPDEF,SPHK1,SST
Cellular Assembly and Organization,Organismal Development,Tissue Development	Formation of filaments	0.000575		0.721	26	BRCA1,BRCA2,CDK5RAP2,CENPF,CHRM1,CKAP5,CXXC5,DIAPH3,EGF,GDNF,GFAP,IAPP,KANK4,NR4A1,PCSK1N,PLD2,PRNP,RAPGEF3,RGS16,SERPINF2,SLIT2,SPHK1,SST,TUBB4A,WNT11,WTIP
Developmental Disorder,Organismal Injury and Abnormalities	Dysgenesis	0.000576		-1.609	34	ADAMTS17,ATM,BACH2,BRCA2,Cd59a,CDK5RAP2,CYP1B1,DLK1,DNMT1,EDN2,ESCO2,ETV5,FANCD2,FOXF2,GDNF,GREB1L,HAND1,HOXA3,HOXD9,HTR2B,HTR4,HYAL2,KIF14,NKX3-2,POLE,PRF1,RBP4,ROR2,RPGRIP1L,SHH,SLC1A4,SOX9,TUBB4A,WNT11
Cellular Movement,Nervous System Development and Function	Guidance of retinal ganglion cell axon	0.000585			4	EFNA5,EPHA7,ISL1,SLIT2
Embryonic Development,Tissue Development	Proliferation of embryoblast	0.000585			4	BRCA2,CENPE,INTS1,NCAPG2
Cancer,Hematological Disease,Immunological Disease,Organismal Injury and Abnormalities	Acute refractory myeloid leukemia	0.000585			4	DNMT1,POLA1,POLE,TOP2A
Cancer,Neurological Disease,Organismal Injury and Abnormalities	MYCN amplification negative neuroblastoma	0.000586			6	CHRNB4,INSRR,ISL1,SLC18A1,TOP2A,TUBB4A
Cell Cycle	Replication of cells	0.000586		0.896	8	BRCA2,EGF,IGFBP3,KIF14,PRNP,RAD51,REG1A,SST
Cancer,Neurological Disease,Organismal Injury and Abnormalities	Neuroectodermal tumor	0.000613		0.64	21	AMMECR1,BRCA1,BRCA2,C5,CALB2,CENPE,CHRNB4,EP400,FZD10,GDNF,GFAP,GPR37L1,INSRR,ISL1,KCTD11,SHH,SLC18A1,SPHK1,TNFSF10,TOP2A,TUBB4A
Auditory and Vestibular System Development and Function,Embryonic Development,Organ Development,Organismal Development,Tissue Development	Development of ear	0.000621			13	CXCL14,DLL1,ENPP1,HLA-A,HLA-DMA,MYO3A,MYO7A,NKX3-2,ROR2,RPGRIP1L,SHH,SOBP,SOX9
Endocrine System Disorders,Metabolic Disease,Organismal Injury and Abnormalities	Hypothyroidism	0.000627			8	CCN3,CYP1B1,DBP,GLIS3,GRIK5,HOXA3,KCNE2,MYO7A
Cancer,Hematological Disease,Immunological Disease,Organismal Injury and Abnormalities	Secondary acute myeloid leukemia	0.000627			8	BRCA1,BRCA2,DNMT1,POLA1,POLE,RAD51,SETBP1,TOP2A
Cell Signaling,Molecular Transport,Small Molecule Biochemistry,Vitamin and Mineral Metabolism	Release of Ca2+	0.000631	Increased	3.082	14	C5,CHGA,EGF,HTR2B,ITPR2,PRNP,PROC,RARRES2,RGS16,S1PR3,SLIT2,SPHK1,SST,SSTR2
Hereditary Disorder,Immunological Disease,Organismal Injury and Abnormalities	Familial autoimmune disease	0.000641			16	AKR1B10,BACH2,CD74,CHRNA1,CIITA,COL9A3,FST,G0S2,HLA-DQA1,HLA-DQB1,LRBA,MEST,MMD,PRF1,RBP4,TNNT2
Endocrine System Disorders,Gastrointestinal Disease,Metabolic Disease,Organismal Injury and Abnormalities	Diabetic complication	0.000644			44	ABCA13,ADAMTS17,ADAMTS19,AKR1B10,AMBP,AZGP1,BRCA2,BTN1A1,CACNA2D3,CHRM1,CNTNAP5,COL23A1,COL27A1,COL9A3,CPE,EGF,EPHA7,FZD1,GRIN3A,HLA-DMA,HLA-DQA1,HLA-DQB1,HTR4,HYAL2,KCNIP1,KLK3,LIX1,MSC,NR4A1,PACSIN1,PDE4B,PDP2,PROC,PTPRO,RAMP1,RBP4,REG1A,RGS16,SERPINF2,SLC1A4,SPIB,SPNS2,TNFSF10,TNNT2
Cellular Movement	Cellular infiltration	0.000645		-1.016	32	BRCA1,C2,C5,Cd59a,CIITA,CPB2,DLK1,E2F2,ETV5,FOXO6,FST,GFAP,HLA-A,IGFBP3,IL5RA,KCNK2,LMNB1,LPO,NR4A1,PBLD,PLP1,PRF1,PROC,RARRES2,S100A4,SLC2A10,SLIT2,SPDEF,SPHK1,SPNS2,ST3GAL3,TNFSF10
Organismal Development,Reproductive System Development and Function	Morphology of reproductive system	0.000659			37	AMBP,AMHR2,ANTXR2,ASPM,ATM,BRCA1,BRCA2,BTN1A1,CREB3L4,DAZ2,DLK1,DNMT1,DOK1,E2F8,EDN2,EFNA5,EGF,ETV5,FANCD2,FST,FZD1,GAL,HAND1,HEXB,HTR4,IAPP,KLK3,NPR3,NUPR1,PIWIL4,PTPRN2,RAPGEF3,RBP4,SLC16A2,SLC2A10,SLIT2,VPS13A
Hematological System Development and Function,Immunological Disease,Lymphoid Tissue Structure and Development,Organ Morphology,Organismal Injury and Abnormalities,Tissue Morphology	Abnormal morphology of lymph node	0.000662			11	ATM,CD74,CIITA,HLA-DQA1,HLA-DQB1,IL5RA,MMD,PRF1,PROC,S1PR3,SPHK1
Immunological Disease,Inflammatory Response,Organismal Injury and Abnormalities	Abnormal function of immune system	0.00067			8	CD226,CIITA,E2F2,HLA-DQB1,IL5RA,NOD1,PSMB9,TICAM2
Cardiovascular System Development and Function,Hematological System Development and Function	Systolic pressure	0.000672		-0.487	13	CACNA1H,CHGA,CYP1B1,DBP,E2F2,GPR37L1,GUCY1B1,KCNJ8,NPR3,RAMP1,RBP4,TNFSF10,TPH1
Gastrointestinal Disease,Hepatic System Disease,Organismal Injury and Abnormalities	Fibrosis of liver	0.000678		1.765	21	ATP7B,C5,CD74,CHRM1,DLK1,FST,GRIN3A,HLA-DQA1,HLA-DQB1,HTR2B,ITPR2,LBR,NR4A1,PLAGL1,POLA1,PRF1,PROC,RPGRIP1L,SLC51B,TFF2,TNFSF10
Cancer,Organismal Injury and Abnormalities,Respiratory Disease	Adenocarcinoma in right upper lobe of lung	0.000682			26	ABHD3,BRCA2,CARMIL3,CCDC9B,CENPF,CHRM1,CNTNAP5,CTNNA3,DNAH2,DPYD,EP400,HAPLN4,HLA-A,HYAL3,INTS1,KANK4,KIF14,LPO,MYH7,NEO1,NPR3,NPY2R,OBSCN,SLC8A3,SLIT2,UNC79
Hematological Disease,Metabolic Disease,Organismal Injury and Abnormalities	Dysglycemia	0.000684		-1.332	17	ATP7B,CACNA1E,CPE,CXCL14,GLIS3,GPD1,IAPP,IGFBP3,INSRR,ISL1,ITPR2,PCSK1,RAMP1,RAPGEF3,SLC17A9,SSTR1,SSTR2
Neurological Disease,Organismal Injury and Abnormalities	Early-onset neurological disorder	0.000686		0.693	43	ATM,ATP7B,BOC,BRCA1,BRCA2,CACNA1E,CACNA1H,CDK5RAP2,CHRM1,CIB2,CNN3,DLL1,EFNA5,EPHA7,ESCO2,FANCI,GFAP,HTR2B,HTR4,IPO11,KIF14,KIFC2,MEST,MYO7A,NUP214,PLP1,POLA1,POMGNT2,PRNP,PYCR1,ROR2,RPGRIP1L,SCN7A,SETBP1,SHH,SLC1A4,SMCHD1,SOBP,SPHK1,SPTBN4,ST3GAL3,TOP2A,TUBB4A
Cellular Movement,Hematological System Development and Function,Immune Cell Trafficking,Inflammatory Response	Cell movement of phagocytes	0.000691		0.645	35	BRCA1,C2,C5,CCN3,CD74,CHGA,CXCL14,DLK1,EDN2,EGF,ENPP1,ETV5,FOXO6,HLA-DQB1,LMNB1,LPO,MMP28,PBLD,PDE4B,PLP1,PRNP,PROC,PTPRO,RAMP1,RARRES2,RGS5,S100A4,S1PR3,SDC1,SLC17A9,SLC2A10,SLIT2,SPDEF,SPHK1,SST
Organismal Injury and Abnormalities,Renal and Urological Disease	Renal impairment	0.000694			18	C5,CACNA2D3,Cd59a,CHGA,CHRNA1,CHRNB4,F5,GDNF,GUCY1B1,HEXB,NPC1L1,NPR3,PDE4B,PROC,SSTR1,SSTR2,TNNT2,TOP2A
Inflammatory Disease,Neurological Disease,Organismal Injury and Abnormalities	Myelitis	0.000702		-1.329	23	ACKR4,BTN1A1,C5,Cd59a,CD74,CIITA,DLL1,GAL,HLA-A,HLA-DMA,HLA-DQA1,HLA-DQB1,KCNK2,NR4A1,PLP1,PROC,PSMB9,RRAS,SDC1,SLFN13,SPNS2,TNFSF10,TOP2A
Cellular Function and Maintenance	Catabolism of macromolecule	0.000703		1.357	37	AMBP,ANG,Ang4,ATM,AZGP1,AZIN2,BACE2,C5,CD74,CENPE,COLEC10,CPB2,CTSF,DIAPH3,DNASE1L2,EGF,Gcg,GDNF,HABP2,HGFAC,HOMER2,IGFBP3,KCNE2,KLK3,NUPR1,PCSK1,PROC,S100A4,SDC1,SHH,SLC51B,SLFN13,SOX9,SPHK1,SPINK5,SPSB4,TMPRSS5
Cancer,Hematological Disease,Immunological Disease,Organismal Injury and Abnormalities	Large-cell immunoblastic lymphoma	0.000704			4	ATM,POLA1,TOP2A,TUBB4A
Infectious Diseases,Organismal Injury and Abnormalities	COVID-19	0.000705			27	ATM,C5,CD74,CHRNA1,CHRNB4,CYP1B1,DNMT1,DPYD,F5,FADS1,GAL,GRIN3A,HLA-DMB,HLA-DQB1,HLA-DRB5,IGFBP3,IL5RA,KCNE2,KCNG2,MMD,NR4A1,PDE4B,PROC,RBP4,SMCHD1,TNFSF10,TUBB4A
Cancer,Hematological Disease,Organismal Injury and Abnormalities	Secondary myelodysplastic syndrome	0.00071			5	DNMT1,POLA1,POLE,SETBP1,TOP2A
Organ Morphology,Organismal Development,Reproductive System Development and Function,Tissue Development	Branching of mammary duct	0.00071			6	ATM,BRCA1,BRCA2,EGF,GAL,HOXD9
Connective Tissue Development and Function,Embryonic Development,Organismal Development,Skeletal and Muscular System Development and Function,Tissue Development	Development of vertebral column	0.00071			6	DLL1,FZD1,HOXD8,NKX3-2,ROR2,SOX6
Embryonic Development,Organismal Development	Development of genitourinary system	0.000714		1.69	52	AMHR2,ASPM,ATM,ATP7B,BRCA1,BRCA2,BRIP1,BTN1A1,C5,CENPF,CREB3L4,CXCL14,DAZ2,DNMT1,DOK1,E2F8,EFNA5,EGF,ENPP1,ETNK2,ETV5,FANCD2,FOXF2,FST,GAL,GDNF,GREB1L,HAND1,HEXB,HOXD9,HTR4,HYAL3,IAPP,NPR3,NR4A1,NUPR1,Pcnt,PIWIL4,PTPRN2,PTPRO,RAPGEF3,RBP4,RPGRIP1L,RRAS,SHH,SLC16A2,SLC2A10,SLIT2,SOX9,SST,TEX15,WNT11
Cell Cycle,DNA Replication, Recombination, and Repair	DNA recombination	0.000726		-0.945	13	ATM,BRCA1,BRCA2,BRIP1,DNMT1,FANCD2,GDNF,PPP2R1B,RAD51,SMCHD1,SNRNP200,TEX15,UHRF1
Endocrine System Disorders,Gastrointestinal Disease,Organismal Injury and Abnormalities	Abnormal function of pancreas	0.00073			3	GLIS3,HOMER2,REG1A
Cancer,Hematological Disease,Immunological Disease,Organismal Injury and Abnormalities	Mixed phenotype T cell/myeloid acute leukemia	0.00073			3	DNMT1,POLA1,TOP2A
Cancer,Hematological Disease,Immunological Disease,Organismal Injury and Abnormalities	Newly diagnosed secondary acute myeloid leukemia	0.00073			3	DNMT1,POLA1,TOP2A
Cellular Development,Embryonic Development,Nervous System Development and Function,Organ Development,Organismal Development,Tissue Development	Maturation of brain cells	0.00073			3	EPHA7,GDNF,GPR37L1
Cellular Development,Cellular Growth and Proliferation,Nervous System Development and Function,Tissue Development	Proliferation of motor neurons	0.00073			3	ISL1,RPGRIP1L,SHH
Molecular Transport	Quantity of metal	0.000736	Increased	3.264	28	ATP7B,BANK1,C5,CACNA1H,CAMK2A,CHGA,CHRNA1,EGF,GAL,HLA-A,HOXA3,HYAL2,IAPP,ITPR2,Mt3,NEO1,PLD2,PRNP,PROC,RAPGEF3,RARRES2,S100A4,S1PR3,SHH,SLC17A9,SST,TRPC5,TRPM5
Cell Morphology	Morphology of blood cells	0.000746			25	ADD3,ANG,ATM,BACH2,CD74,CHST15,DLK1,EP400,FANCD2,HEXB,HLA-A,HLA-DMA,HLA-DQA1,HLA-DQB1,IL5RA,MYB,PCSK1,PLP1,PROC,PSMB9,RRAS,SOX6,SPIB,SRPX,TNFSF10
Neurological Disease,Organismal Injury and Abnormalities,Psychological Disorders	Dementia	0.00075			37	ACLY,ANG,ATAD2,ATM,ATP8B4,ATR,BACE2,BRCA1,C5,CACNA1E,CACNA2D3,CAMK2A,CD74,CFAP45,CHRM1,CHRNA1,CHRNB4,CIITA,CTNNA3,DLL1,DNMT1,GDNF,GFAP,GRIN3A,HLA-DQA1,HLA-DQB1,HTR2B,IAPP,IGFBP3,MEGF10,OGDHL,PRNP,REG1A,SDC1,SLIT2,TPH1,VPS13A
Developmental Disorder,Organismal Injury and Abnormalities,Skeletal and Muscular Disorders	Congenital anomaly of limb	0.000751		-0.079	16	BRCA2,CHRNA1,COL27A1,COL9A3,CXXC5,ESCO2,ETV5,FST,HAND1,HEXB,HTR2B,KIF24,ROR2,RPGRIP1L,SHH,SOX9
Lipid Metabolism,Small Molecule Biochemistry	Lipolysis	0.000751		0.065	16	AZGP1,C5,Ces2b,CHRM1,CLPS,EDN2,EGF,G0S2,HEXB,INSRR,LIPG,NEO1,NR4A1,RARRES2,RBP4,TNFSF10
Lipid Metabolism,Molecular Transport,Small Molecule Biochemistry	Concentration of triacylglycerol	0.000753		-0.037	23	ACLY,ACOT7,AKR1B10,ANGPTL7,AZGP1,CLPS,CXCL14,CYP1B1,DLK1,EGF,ENHO,G0S2,HTR4,IGFBP3,LIPG,NPC1L1,NR4A1,PRF1,RAPGEF3,Scd2,SLC16A2,SLC27A2,SLC2A10
Organ Morphology	Abnormal morphology of exocrine gland	0.00076			11	BRCA1,BTN1A1,EGF,ISL1,ITPR2,KCNE2,MUC2,SHH,SLIT2,SPDEF,SST
Organismal Development,Organismal Injury and Abnormalities,Skeletal and Muscular Disorders,Skeletal and Muscular System Development and Function	Abnormal morphology of rib cage	0.000763			8	BRCA2,CXXC5,FST,HEXB,HOXD9,NKX3-2,NPR3,ROR2
Organismal Development,Skeletal and Muscular System Development and Function	Morphology of skeleton	0.000774			20	BRCA2,CCN3,COL27A1,CXXC5,CYP1B1,DLL1,FST,HEXB,HOXA3,HOXD9,HTR4,HYAL2,NKX3-2,NPR3,PLAGL1,Ripply1,ROR2,SHH,SOX9,WFIKKN2
Cancer,Gastrointestinal Disease,Organismal Injury and Abnormalities	Distal colorectal carcinoma	0.000782			38	ABCA13,ASPM,ATAD2,ATM,CACNA1H,CENPF,DIAPH3,DNMT1,DOCK6,DPP10,DPYD,EGF,EP400,EPDR1,FANCI,GEN1,GLB1L2,KIF14,KIF24,KIFC2,LRBA,MKI67,MUC6,NAALADL1,OBSCN,POLA1,POLE,POLQ,RAI2,SETBP1,SLIT2,SOX9,SRPX,SSTR2,TOP2A,TTK,UNC79,VPS13A
Connective Tissue Disorders,Inflammatory Disease,Inflammatory Response,Organismal Injury and Abnormalities,Skeletal and Muscular Disorders	Inflammation of joint	0.000792		1.172	52	ACLY,ADAMTS17,ADAMTS19,ANG,ATM,AZGP1,B3GALT2,C2,C5,CACNA2D3,Cd59a,CD74,CIITA,CPE,CTNNA3,CXCL14,G0S2,GFAP,GLIS3,HLA-A,HLA-DMA,HLA-DMB,HLA-DQA1,HLA-DQB1,HLA-DRB5,HYAL2,HYAL3,IL5RA,MMD,MMP28,NOD1,NR4A1,PDE4B,POLA1,PPP2R2B,PRNP,PSMB9,PTPRN2,RARRES2,RBP4,RNF39,SCN7A,SDC1,SLC1A4,SNRNP200,SPHK1,SPNS2,TAP2,TNFSF10,TUBB4A,VIPR2,WNT11
Neurological Disease,Organismal Injury and Abnormalities	Disorder of autonomic nervous system	0.000798			10	CHRM1,CHRNB4,DNMT1,GAL,GDNF,HTR2B,SSTR1,SSTR2,TOP2A,TUBB4A
Lipid Metabolism,Molecular Transport,Small Molecule Biochemistry	Quantity of succinic acid	0.000802			5	ACLY,EGF,HDAC11,HPD,PRNP
Carbohydrate Metabolism	Metabolism of carbohydrate	0.000804		1.454	36	ABHD3,AKR1B10,B3GALT2,B4GALT4,C5,CHGA,CHRM1,CHST15,CLSTN3,DLK1,EGF,ENHO,ENPP1,ETNK2,FOXO6,G0S2,GAL,Gcg,GPD1,GUK1,HEXB,HTR2B,HYAL2,HYAL3,IAPP,IGFBP3,NKX3-2,NR4A1,PLD2,S1PR3,Sec1,SLC2A10,SORD,SST,ST3GAL3,VIPR2
Cell-To-Cell Signaling and Interaction,Hematological System Development and Function	Activation of myeloid cells	0.000811		0.572	22	ATM,C5,CD226,CHGA,CPB2,EDN2,F5,GDNF,HLA-A,HYAL2,IL5RA,KCNJ8,NR4A1,PLP1,PRF1,PRNP,RAPGEF3,RARRES2,SERPINF2,SST,TFF2,TNFSF10
Connective Tissue Development and Function,Tissue Morphology	Mass of connective tissue	0.000815			15	AZGP1,DLK1,DNMT1,DOK1,FST,G0S2,IAPP,IGFBP3,NPR3,NPY2R,PCSK1,RAPGEF3,RARRES2,SLC16A2,SLC2A10
Organismal Development,Organismal Injury and Abnormalities,Skeletal and Muscular Disorders,Skeletal and Muscular System Development and Function	Abnormal morphology of skeleton	0.000822			18	BRCA2,CCN3,COL27A1,CXXC5,DLL1,FST,HEXB,HOXA3,HOXD9,HYAL2,NKX3-2,NPR3,PLAGL1,Ripply1,ROR2,SHH,SOX9,WFIKKN2
Cancer,Gastrointestinal Disease,Organismal Injury and Abnormalities	Rectosigmoid neoplasm	0.000824			39	ABCA13,ASPM,ATAD2,ATM,CACNA1H,CENPF,DIAPH3,DNMT1,DOCK6,DPP10,DPYD,EGF,EP400,EPDR1,FANCI,GEN1,GLB1L2,KIF14,KIF24,KIFC2,LRBA,MKI67,MUC2,MUC6,NAALADL1,OBSCN,POLA1,POLE,POLQ,RAI2,SETBP1,SLIT2,SOX9,SRPX,SSTR2,TOP2A,TTK,UNC79,VPS13A
Cell-To-Cell Signaling and Interaction	Binding of tumor cell lines	0.000831		0.719	25	ADD3,CCN3,CD226,Cd24a,CPB2,CTNNA3,DLL1,EGF,ETV5,GFAP,HAPLN4,HLA-A,IGFBP3,KLK3,NR4A1,PALMD,PLD2,PRNP,PROC,RAMP1,RRAS,SDC1,SLIT2,SPDEF,SST
Humoral Immune Response,Protein Synthesis	Quantity of IgM	0.000839		-0.522	10	BACH2,BANK1,CD74,CIITA,DLK1,DOK1,HLA-DQB1,IL5RA,POLQ,SPIB
Neurological Disease,Organismal Injury and Abnormalities,Psychological Disorders	Alzheimer disease or frontotemporal dementia	0.000844			34	ACLY,ANG,ATAD2,ATM,ATP8B4,ATR,BACE2,BRCA1,C5,CACNA1E,CAMK2A,CD74,CFAP45,CHRM1,CHRNA1,CHRNB4,CIITA,CTNNA3,DLL1,GDNF,GFAP,GRIN3A,HLA-DQA1,HLA-DQB1,HTR2B,IAPP,IGFBP3,MEGF10,OGDHL,PRNP,REG1A,SDC1,SLIT2,TPH1
Cancer,Organismal Injury and Abnormalities,Respiratory Disease	Lung squamous cell carcinoma	0.000849			47	ADGRB3,AFF3,ASPM,ATAD2,ATAD5,ATM,ATR,BRCA1,BRCA2,BRIP1,CA11,CACNA1E,CARMIL3,CENPF,CNTNAP5,CUBN,CYP1B1,E2F8,EP400,GDNF,HLA-A,HLA-DQA1,IGFBP3,INSRR,KIF14,KIFC2,MKI67,MTCL1,MUC6,NAALADL1,NCAPD3,NUP205,PDE1C,PLCH1,POLQ,S1PR3,SERP2,SETBP1,SLC8A3,SOX9,SPHK1,SPSB4,SRPX,TMEM116,TOP2A,TTK,TUBB4A
Behavior	Motor learning	0.000854		0.152	6	ADGRB3,ATM,CLSTN3,GPR37L1,GRID2,SST
Cancer,Hereditary Disorder,Organismal Injury and Abnormalities	Hereditary cancer	0.000858			19	ATM,ATR,BRCA1,BRCA2,BRIP1,CHST15,DNMT1,EGF,ESCO2,FANCD2,GEN1,HABP2,POLE,POLQ,PRF1,RAD51,SOX9,TOP2A,TUBB4A
Organ Morphology	Branching of exocrine gland	0.000861			7	ATM,BRCA1,BRCA2,EGF,FST,GAL,HOXD9
Cell Morphology,Organ Morphology	Morphology of exocrine cells	0.000866			8	E2F2,EGF,ISL1,ITPR2,KCNE2,MUC2,SPDEF,SST
Cancer,Endocrine System Disorders,Gastrointestinal Disease,Organismal Injury and Abnormalities	Pancreatic carcinoid tumor	0.00087			21	AFF3,ASPM,ATM,CAMK2A,CCDC9B,ECHDC3,EPHA7,GFAP,LPO,LRBA,LRRC55,NCAPD3,OBSCN,PACSIN3,RMDN2,SLC12A8,SLC24A3,SLFN13,TUBB4A,UGGT1,WFIKKN2
Cell Death and Survival	Killing of cells	0.00087		-0.669	15	BACH2,BRCA1,CD226,CIITA,COPZ2,CXCL14,EGF,HDAC11,HLA-A,IAPP,KLRC1,NR4A1,PRF1,SDC1,TNFSF10
Cellular Compromise,Neurological Disease,Organismal Injury and Abnormalities	Damage of neurons	0.000884		-1.076	9	CHGA,GDNF,GRIN3A,LMNB1,Mt3,PLP1,PRNP,SST,TNFSF10
Organ Morphology,Organismal Development,Reproductive System Development and Function	Morphology of gonad	0.000914			28	AMBP,AMHR2,ASPM,ATM,BRCA1,BRCA2,CREB3L4,DAZ2,DNMT1,DOK1,EDN2,EFNA5,ETV5,FANCD2,FST,FZD1,GAL,HEXB,IAPP,NPR3,NUPR1,PIWIL4,PTPRN2,RAPGEF3,RBP4,SLC16A2,SLC2A10,VPS13A
Infectious Diseases,Organismal Injury and Abnormalities	Infection by RNA virus	0.00092	Increased	2.362	57	ATM,BRCA1,C2,C5,CACNA2D3,Cd59a,CD74,CGREF1,CHRNA1,CHRNB4,CIB2,CYP1B1,DNMT1,DPYD,EGF,F5,FADS1,FOXF2,GAL,GRIN3A,HLA-A,HLA-DMB,HLA-DQB1,HLA-DRB5,HMCN2,IGFBP3,IL5RA,KCNE2,KCNG2,KLRC1,MMD,NPC1L1,NR4A1,NUP155,NUP214,PACSIN3,PDE4B,POLA1,POLE,PRF1,PROC,PSMB9,PTPRN2,RAPGEF3,RBP4,S100A4,SDC1,SLC18A1,SMCHD1,SPHK1,ST3GAL3,TICAM2,TNFSF10,TOP2A,TPH1,TRPT1,TUBB4A
Cancer,Hereditary Disorder,Organismal Injury and Abnormalities	Susceptibility to cancer	0.000926			7	ATM,ATR,BRCA1,BRCA2,BRIP1,POLE,RAD51
Cell-To-Cell Signaling and Interaction,Nervous System Development and Function	Action potential of cells	0.000926			12	CAMK2A,CHRM1,CHRNA1,CHRNB4,CLSTN3,GRID2,KCNIP2,KCNJ8,KCNK2,PRNP,SST,TRPC5
Cell Death and Survival,Hair and Skin Development and Function	Cell viability of epithelial cell lines	0.000926		-0.476	12	BRCA1,BRCA2,CALB2,DPYD,EGF,FANCD2,FANCI,IGFBP3,OBSCN,PRNP,TNFSF10,VPS13A
Cancer,Neurological Disease,Organismal Injury and Abnormalities	Glioblastoma	0.000927			31	ADGRB3,ASPM,ATM,ATR,AZIN2,BRCA1,BRCA2,CIITA,DLK1,EFNA5,FZD1,HLA-DQA1,HOXD8,HOXD9,IGFBP3,KLRC1,MKI67,NUPR1,OBSCN,P4HA2,PLAGL1,POLE,POLQ,PRNP,S100A4,SETBP1,SHF,SOX9,SRPX,TTK,TUBB4A
Organismal Injury and Abnormalities,Respiratory Disease	Lower respiratory tract disorder	0.000929			38	C5,CACNA1H,CD74,CHRM1,CHRNA1,CHRNB4,CNN3,COLEC10,CPE,CXCL14,CYP1B1,DLK1,EDN2,GRIN3A,HLA-DQA1,HOXA3,HTR4,HYAL3,IL5RA,KIF15,LMNB1,MKI67,MTCL1,NUPR1,PDE4B,PRF1,PROC,ROR2,SDC1,SHH,SOX9,SPHK1,SSTR1,SSTR2,TNFSF10,TNNT2,TOP2A,TPSG1
Immunological Disease,Organismal Injury and Abnormalities	Contact hypersensitivity	0.000934		-0.447	6	HLA-DQB1,NR4A1,PRF1,RAMP1,SLIT2,SPNS2
Hematological Disease,Immunological Disease,Organismal Injury and Abnormalities	Post-transplant lymphoproliferative disorder	0.000934			6	ATM,MKI67,POLA1,SDC1,TOP2A,TUBB4A
Organismal Injury and Abnormalities	Chronic non-cancer pain	0.000934			6	CACNA1H,CACNA2D3,GRIN3A,GUCY1B1,KCNE2,KCNG2
Cancer,Gastrointestinal Disease,Organismal Injury and Abnormalities	Rectum carcinoma	0.000954			37	ABCA13,ASPM,ATAD2,ATM,CACNA1H,CENPF,DIAPH3,DNMT1,DOCK6,DPP10,DPYD,EP400,EPDR1,FANCI,GEN1,GLB1L2,KIF14,KIF24,KIFC2,LRBA,MKI67,MUC6,NAALADL1,OBSCN,POLA1,POLE,POLQ,RAI2,SETBP1,SLIT2,SOX9,SRPX,SSTR2,TOP2A,TTK,UNC79,VPS13A
Dermatological Diseases and Conditions,Immunological Disease,Inflammatory Disease,Inflammatory Response,Organismal Injury and Abnormalities	Atopic dermatitis	0.000962			16	ACKR4,ATM,CD74,CHRM1,CNN3,GPD1,HLA-DQA1,HLA-DRB5,HTR2B,LORICRIN,MKI67,P4HA2,PDE4B,PRF1,SPINK5,TNFSF10
Cancer,Gastrointestinal Disease,Organismal Injury and Abnormalities	Ampullary cancer	0.000964			12	ATM,ATR,BRCA1,BRCA2,DPYD,MINAR1,MUC2,SOX9,TENM4,TTK,TUBB4A,UNC79
Cell Death and Survival	Cell death of neuroglia	0.000969		-1.42	10	ANG,C5,DLL1,ENPP1,GFAP,KCNJ8,PLP1,SHH,TICAM2,TNFSF10
Cellular Movement,Skeletal and Muscular System Development and Function	Cell movement of vascular smooth muscle cells	0.000969		-0.981	10	CCN3,CYP1B1,DIAPH3,EGF,HABP2,NEO1,NR4A1,S100A4,SLIT2,TNFSF10
Cancer,Organismal Injury and Abnormalities	Primary neoplasm	0.000977		-0.882	29	ATM,BRCA1,BRCA2,BRIP1,CIITA,COL27A1,CXCL14,DNMT1,DPYD,EFNA5,EGF,GFAP,GRIN3A,IGFBP3,IL5RA,MSC,MUC6,MYB,OBSCN,POLA1,POLE,S100A4,SHH,SMC2,SORD,SSTR1,SSTR2,TOP2A,TUBB4A
Cell Signaling,Molecular Transport,Vitamin and Mineral Metabolism	Quantity of Ca2+	0.000989	Increased	3.008	23	BANK1,C5,CACNA1H,CAMK2A,CHGA,CHRNA1,EGF,GAL,HOXA3,IAPP,ITPR2,PLD2,PRNP,PROC,RAPGEF3,RARRES2,S100A4,S1PR3,SHH,SLC17A9,SST,TRPC5,TRPM5
Cell Morphology,Renal and Urological System Development and Function	Cell rounding of kidney cell lines	0.00099			3	EFNA5,RRAS,S1PR3
Cancer,Endocrine System Disorders,Gastrointestinal Disease,Hereditary Disorder,Organismal Injury and Abnormalities	Familial pancreatic cancer	0.00099			3	ATM,BRCA1,BRCA2
Cell-To-Cell Signaling and Interaction,Cellular Growth and Proliferation,Hematological System Development and Function	Stimulation of PBMCs	0.00099			3	CHRNA1,LBR,S100A4
Cellular Assembly and Organization	Sliding of myofilaments	0.00099			3	MYH7,MYL6B,TNNT2
Cellular Development,Cellular Growth and Proliferation,Embryonic Development,Organismal Development,Tissue Development	Expansion of mesenchymal cells	0.00099			3	EGF,HTR4,RARRES2
Cancer,Cardiovascular Disease,Developmental Disorder,Hematological Disease,Hereditary Disorder,Metabolic Disease,Organismal Injury and Abnormalities,Skeletal and Muscular Disorders	Autosomal recessive Fanconi anemia	0.00099			3	BRCA2,BRIP1,FANCI
Cancer,Hematological Disease,Immunological Disease,Organismal Injury and Abnormalities	Relapsed T-cell lymphoblastic lymphoma	0.000993			4	DNMT1,POLA1,TOP2A,TUBB4A
Cancer,Hematological Disease,Organismal Injury and Abnormalities	Therapy-related myelodysplastic syndrome	0.000993			4	POLA1,POLE,SETBP1,TOP2A
Cancer,Hematological Disease,Immunological Disease,Organismal Injury and Abnormalities	Refractory T-cell lymphoblastic lymphoma	0.000993			4	DNMT1,POLA1,TOP2A,TUBB4A
Cell Death and Survival	Killing of leukocytes	0.000995		-1.25	7	BACH2,CD226,CIITA,HDAC11,HLA-A,PRF1,TNFSF10
Inflammatory Response,Organismal Injury and Abnormalities,Respiratory Disease	Inflammation of respiratory system component	0.000996		-1.751	33	AMBP,BACH2,C5,Cd59a,CHRM1,CHRNA1,CIITA,CPB2,CTNNA3,CYP1B1,E2F2,F5,GRIN3A,HABP2,HLA-A,HLA-DQA1,HTR4,IGFBP3,IL5RA,KLRC1,LMNB1,LRBA,MKI67,NEO1,NOD1,PDE4B,PROC,S100A4,SDC1,SPNS2,ST3GAL3,TOP2A,TUBB4A
Skeletal and Muscular System Development and Function,Tissue Development	Growth of smooth muscle	0.000998		-0.922	18	ANG,ANTXR2,CAMK2A,CCN3,CYP1B1,DIAPH3,EGF,FOXF2,HABP2,IGFBP3,NPR3,NR4A1,RARRES2,SERPINF2,SHH,SOX9,TNFSF10,VIPR2
Developmental Disorder,Organismal Injury and Abnormalities	Aplasia or hypoplasia	0.00101		-1.414	32	ATM,BACH2,BRCA2,Cd59a,CDK5RAP2,DLK1,DNMT1,EDN2,ESCO2,ETV5,FANCD2,FOXF2,GDNF,GREB1L,HAND1,HOXA3,HOXD9,HTR2B,HTR4,HYAL2,KIF14,NKX3-2,POLE,PRF1,RBP4,ROR2,RPGRIP1L,SHH,SLC1A4,SOX9,TUBB4A,WNT11
Hematological System Development and Function,Immunological Disease,Lymphoid Tissue Structure and Development,Organ Morphology,Organismal Development,Organismal Injury and Abnormalities,Tissue Morphology	Abnormal morphology of white pulp	0.00101			5	E2F2,IL5RA,PCSK1,PRF1,SPIB
Cellular Development,Cellular Growth and Proliferation,Embryonic Development,Nervous System Development and Function,Organismal Development,Tissue Development	Development of astrocytes	0.00101			5	DLL1,GFAP,PLP1,ROR2,SHH
Cancer,Hematological Disease,Immunological Disease,Organismal Injury and Abnormalities	Advanced lymphocytic leukemia	0.00101			5	CD74,POLA1,POLE,TOP2A,TUBB4A
Metabolic Disease,Neurological Disease,Organismal Injury and Abnormalities,Psychological Disorders	Alzheimer disease	0.00101			33	ACLY,ATAD2,ATM,ATP8B4,ATR,BACE2,BRCA1,C5,CACNA1E,CAMK2A,CD74,CFAP45,CHRM1,CHRNA1,CHRNB4,CIITA,CTNNA3,DLL1,GDNF,GFAP,GRIN3A,HLA-DQA1,HLA-DQB1,HTR2B,IAPP,IGFBP3,MEGF10,OGDHL,PRNP,REG1A,SDC1,SLIT2,TPH1
Infectious Diseases,Organismal Injury and Abnormalities	Parasitic Infection	0.00102		0.128	13	Cd24a,CD74,CHRM1,CIITA,HLA-DMA,HLA-DQB1,IL5RA,KCNE2,KCNG2,PDE4B,PRF1,RGS16,SDC1
Neurological Disease,Organismal Injury and Abnormalities	Neurodegeneration of cerebellum	0.00102		1.088	6	ATM,GFAP,GRID2,HEXB,PRNP,SPHK1
Lipid Metabolism,Small Molecule Biochemistry	Synthesis of fatty acid	0.00102		0.974	20	ACLY,ACOT7,BRCA1,C5,CD74,CYP1B1,DAB1,EDN2,EGF,FADS1,G0S2,HTR2B,PLD2,PLP1,PRNP,S1PR3,Scd2,SLC27A2,SPHK1,TNFSF10
Cell Death and Survival	Survival of neural cells	0.00103		1.43	17	C5,CAMK2A,EFNA3,EFNA5,EGF,GDNF,GPR37L1,HLA-A,IAPP,PCDHGC3,PCSK1N,PLAGL1,PLP1,PRNP,RAD51,SHH,SLC8A3
Connective Tissue Development and Function,Tissue Morphology	Mass of adipose tissue	0.00103			14	AZGP1,DLK1,DNMT1,DOK1,FST,G0S2,IAPP,IGFBP3,NPR3,NPY2R,PCSK1,RAPGEF3,RARRES2,SLC2A10
Cell Cycle,Cell Morphology,Cellular Assembly and Organization,DNA Replication, Recombination, and Repair	Morphology of chromosomes	0.00103			11	ATM,BRCA1,BRCA2,CENPE,CENPF,DNMT1,GEN1,KIF14,NCAPD2,NCAPG2,SMC2
Cell Death and Survival	Cell viability of bone cancer cell lines	0.00104		-1.511	9	ATM,ATR,BRCA1,BRCA2,IGFBP3,LMNB1,NUPR1,RAD51,TTK
Cancer,Gastrointestinal Disease,Organismal Injury and Abnormalities	Rectum tumor	0.00105			38	ABCA13,ASPM,ATAD2,ATM,CACNA1H,CENPF,DIAPH3,DNMT1,DOCK6,DPP10,DPYD,EP400,EPDR1,FANCI,GEN1,GLB1L2,KIF14,KIF24,KIFC2,LRBA,MKI67,MUC2,MUC6,NAALADL1,OBSCN,POLA1,POLE,POLQ,RAI2,SETBP1,SLIT2,SOX9,SRPX,SSTR2,TOP2A,TTK,UNC79,VPS13A
Cell Death and Survival,Organismal Injury and Abnormalities	Cell death of pancreatic cancer cell lines	0.00105		-0.633	13	ATM,C5,CPE,EGF,GLIS3,IAPP,MASTL,NR4A1,S100A4,SHH,SPHK1,SSTR2,TNFSF10
Organismal Injury and Abnormalities	Mediastinal lesion	0.00106		-1.864	24	ASPM,ATM,CACNA1H,CHGA,CIITA,CYP1B1,DPYD,E2F2,IAPP,KCNE2,MKI67,MUC6,NRG4,POLA1,PROC,RGS5,SPHK1,SSTR1,SSTR2,TNNT2,TOP2A,TTK,TUBB4A,Zkscan4
Cellular Development,Cellular Growth and Proliferation,Embryonic Development,Hematological System Development and Function,Hematopoiesis,Lymphoid Tissue Structure and Development,Organ Development,Organismal Development,Tissue Development	Colony formation of bone marrow precursor cells	0.00106			2	HTR2B,SPIB
Embryonic Development,Hair and Skin Development and Function,Organ Development,Organismal Development,Tissue Development	Arrest in development of hair follicle	0.00106			2	EGF,SHH
Cell Morphology,Cellular Assembly and Organization,Cellular Development,Cellular Function and Maintenance,Cellular Growth and Proliferation,Nervous System Development and Function,Organismal Development,Tissue Development	Development of retinocollicular projection	0.00106			2	EPHA7,PTPRO
Cellular Development,Cellular Growth and Proliferation,Endocrine System Development and Function,Organ Development,Tissue Development	Growth of pancreatic stellate cells	0.00106			2	MYB,SHH
Cancer,Cell Death and Survival,Cellular Function and Maintenance,Organismal Injury and Abnormalities,Tumor Morphology	Colony survival of glioblastoma cancer stem cells	0.00106			2	ATM,ATR
Organismal Injury and Abnormalities,Tissue Morphology	Area of scar tissue	0.00106			2	FST,SOX9
Infectious Diseases,Organismal Injury and Abnormalities	Replication of papillomavirus	0.00106			2	E2F2,POLA1
Cellular Assembly and Organization,Cellular Function and Maintenance	Co-localization of lysosome	0.00106			2	EGF,PTPRO
Cellular Development,Cellular Growth and Proliferation,Embryonic Development,Nervous System Development and Function,Organ Development,Organismal Development,Tissue Development	Expansion of mesencephalic neurons	0.00106			2	EGF,GDNF
Cancer,Gastrointestinal Disease,Hereditary Disorder,Organismal Injury and Abnormalities	Hereditary mixed polyposis syndrome type 1	0.00106			2	BRCA1,BRCA2
Endocrine System Disorders,Gastrointestinal Disease,Inflammatory Disease,Inflammatory Response,Organismal Injury and Abnormalities	Periinsulitis	0.00106			2	CIITA,PRF1
Neurological Disease,Organismal Injury and Abnormalities	Dysmetria	0.00106			2	PRNP,SPTBN4
Cancer,Cell-To-Cell Signaling and Interaction	Sphere formation by bone cancer cell lines	0.00106			2	RAMP1,SOX9
Gene Expression	Activation of kinetochores	0.00106			2	NCAPG2,SMC2
Cancer,Organismal Injury and Abnormalities	Initiation of formation of subcutaneous tumor	0.00106			2	ACLY,EFNA3
Cellular Development,Cellular Growth and Proliferation,Hematological System Development and Function,Hematopoiesis	Proliferation of proerythroblasts	0.00106			2	SOX6,TPH1
Dermatological Diseases and Conditions,Organ Morphology,Organismal Injury and Abnormalities	Punctate palmoplantar keratoderma	0.00106			2	BRCA1,ENPP1
Cellular Function and Maintenance	Elimination of tumor cells	0.00106			2	ATM,ATR
Cellular Compromise	Depletion of intracellular stores	0.00106			2	CACNA1H,EGF
Cell-To-Cell Signaling and Interaction,Cellular Growth and Proliferation,Hematological System Development and Function	Stimulation of peripheral blood lymphocytes	0.00106			2	CHRNA1,S100A4
Endocrine System Development and Function,Molecular Transport,Small Molecule Biochemistry	Concentration of hormone	0.00106		1.315	23	BRCA1,CPE,CXCL14,DOK1,EDN2,EGF,ENHO,GAL,GLIS3,IAPP,IGFBP3,INSRR,KCNE2,NPY2R,NUPR1,PCSK1,PTPRN2,RAPGEF3,SLC16A2,SLC17A9,SST,SSTR2,VIPR2
Developmental Disorder,Organismal Injury and Abnormalities	Midline defect	0.00106		-0.178	19	ATAD5,BRCA1,BRCA2,BRIP1,CACNA1E,CNN3,EFNA5,EGF,EPHA7,FIGNL1,FOXF2,HOXA3,HYAL2,RAD51,ROR2,RPGRIP1L,SHH,SPHK1,WFIKKN2
Cellular Assembly and Organization,DNA Replication, Recombination, and Repair	Formation of nuclear foci	0.00107		-0.462	10	ATM,BACH2,BRCA1,BRCA2,FANCD2,LMNB1,POLQ,RAD51,SPTBN4,TUBB4A
Cellular Development,Nervous System Development and Function,Tissue Development	Differentiation of neuroglia	0.00107		1.745	14	DAB1,EGF,ENPP1,GPR37L1,NEO1,PLP1,RAPGEF3,S1PR3,SHH,SLC8A3,SOX13,SOX6,SOX9,TENM4
Cell Death and Survival,Organismal Injury and Abnormalities	Cell death of connective tissue cells	0.00107		-0.104	31	ATM,ATR,BACH2,BRCA1,BRCA2,CCN3,CENPE,CHRM1,CYP1B1,DNMT1,E2F2,EGF,EP400,FANCD2,GRID2,GSTM5,HOXA3,HYAL2,IAPP,IGFBP3,KCNIP1,NR4A1,NUPR1,PALMD,PPP2R1B,PRF1,PRNP,SOX9,SPHK1,TNFSF10,TOP2A
Cell Death and Survival	Cell viability of stem cells	0.00107		-0.178	7	ATM,DNMT1,EGF,GDNF,SLC16A2,SOX9,UHRF1
Auditory and Vestibular System Development and Function,Embryonic Development,Organ Development,Organismal Development,Tissue Development	Development of inner ear	0.00108			11	CXCL14,DLL1,HLA-A,HLA-DMA,MYO3A,MYO7A,ROR2,RPGRIP1L,SHH,SOBP,SOX9
Lipid Metabolism,Molecular Transport,Small Molecule Biochemistry	Concentration of acylglycerol	0.00108		-0.227	24	ACLY,ACOT7,AKR1B10,ANGPTL7,AZGP1,CLPS,CXCL14,CYP1B1,DLK1,EGF,ENHO,G0S2,HTR4,IGFBP3,LIPG,NPC1L1,NR4A1,PLD2,PRF1,RAPGEF3,Scd2,SLC16A2,SLC27A2,SLC2A10
Endocrine System Disorders,Organismal Injury and Abnormalities	Benign thyroid disease	0.00108			12	BACH2,CCN3,CYP1B1,DBP,GLIS3,GRIK5,HOXA3,HYAL2,HYAL3,KCNE2,MYO7A,RBP4
Connective Tissue Disorders,Organismal Injury and Abnormalities,Skeletal and Muscular Disorders	Non-traumatic arthropathy	0.00109			46	ACLY,ADAMTS17,ADAMTS19,ANG,ATM,B3GALT2,C2,C5,CACNA2D3,CD74,CIITA,CTNNA3,CXCL14,G0S2,GFAP,GLIS3,HLA-A,HLA-DMA,HLA-DMB,HLA-DQA1,HLA-DQB1,HLA-DRB5,HYAL2,HYAL3,MMP28,NOD1,NR4A1,PDE4B,POLA1,PPP2R2B,PRNP,PSMB9,PTPRN2,RARRES2,RBP4,RNF39,SCN7A,SDC1,SLC1A4,SNRNP200,SPHK1,TAP2,TNFSF10,TUBB4A,VIPR2,WNT11
Developmental Disorder,Neurological Disease,Organismal Injury and Abnormalities,Psychological Disorders	Behavioral deficit	0.00109		-0.026	15	CACNA1H,CAMK2A,Cbarp,CHRM1,CHRNA1,DLL1,GDNF,GRIN3A,HABP2,HTR2B,ITPR2,MEGF10,MYO7A,SH3RF2,SOX6
Ophthalmic Disease,Organismal Injury and Abnormalities	Myopia	0.00111			6	ATAD2,CHRM1,P4HA2,SHF,TENM4,TPSG1
Cell Cycle,Reproductive System Development and Function	Meiosis of germ cells	0.00112			10	ATM,BRCA1,BRCA2,EGF,FANCD2,FIGNL1,MASTL,PPP2R1B,TEX15,TOP2A
Cell Signaling,Molecular Transport,Vitamin and Mineral Metabolism	Concentration of Ca2+	0.00112		0.57	11	CACNA1H,CD226,CHGA,CHRM1,EDN2,EGF,HOMER2,HOXA3,ITPR2,RAPGEF3,VIPR2
Organismal Injury and Abnormalities,Reproductive System Disease	Benign uterine disease	0.00113			30	ABHD3,BACH2,BRCA2,CACNA1E,CLSTN3,COL28A1,CXCL14,CYP1B1,DOK1,EGF,HLA-DQA1,HOXD8,MEST,NCAPD3,NR2E3,NR4A1,NUP205,OBSCN,OGDHL,PLP1,RAPGEF3,RGS5,SCN7A,SHH,SLC24A3,SNRNP200,SPIB,TNFSF10,TPBG,WBP2NL
Post-Translational Modification	Phosphorylation of protein	0.00114		1.375	33	ANG,ATM,ATR,CAMK2A,Cd24a,CD74,CHGA,CHST15,EGF,EPHA7,ETNK2,FZD1,FZD8,GUK1,HTR2B,IGFBP3,INSRR,MAPK4,MYO3A,OBSCN,PRNP,PTPRO,RAD51,RAPGEF3,RARRES2,REG1A,SLIT2,SOX9,SPHK1,SPIB,STK38L,TTK,WNT11
Cellular Development,Nervous System Development and Function,Tissue Development	Differentiation of astrocytes	0.00115		0.94	7	DAB1,EGF,GPR37L1,NEO1,S1PR3,SHH,SOX6
Cellular Development,Cellular Growth and Proliferation,Hematological System Development and Function,Lymphoid Tissue Structure and Development	Proliferation of immune cells	0.00116		-1.118	41	ACKR4,ACLY,ATAD5,ATM,BACH2,BANK1,BRCA1,BTN1A1,CD226,Cd24a,Cd59a,CD74,CHRNA1,CIITA,CXCL14,DOK1,E2F2,GAL,GPD1,HLA-DMA,HLA-DMB,HLA-DQA1,HLA-DQB1,IL5RA,ITPR2,LBR,MYB,NR4A1,PCSK1N,PLP1,PRF1,PRNP,PROC,RAMP1,RRAS,SHH,SOX13,SPIB,SST,TICAM2,TNFSF10
Cellular Development,Cellular Growth and Proliferation,Organismal Development,Tissue Development	Proliferation of cholangiocytes	0.00116			4	EGF,MKI67,SST,SSTR2
Endocrine System Development and Function,Organ Morphology,Tissue Morphology	Quantity of alpha islet cells	0.00116		0.152	4	CACNA1E,GLIS3,NRG4,RAPGEF3
Cell Cycle,DNA Replication, Recombination, and Repair	Spindle checkpoint of mitotic cells	0.00116			4	ATM,CENPE,KNTC1,TTK
Cell Death and Survival	Cell viability of pancreatic cancer cell lines	0.00117		-1.063	8	BRCA2,IAPP,MASTL,MYB,NR4A1,NUPR1,RPS6KA6,S100A4
Immunological Disease,Organismal Injury and Abnormalities	Abnormal morphology of immune system	0.00117			18	ATM,BACH2,CD74,CHST15,E2F2,HEXB,HLA-A,HLA-DMA,HLA-DQA1,HLA-DQB1,IL5RA,PCSK1,PLP1,PROC,PSMB9,RRAS,SPIB,SRPX
Developmental Disorder,Embryonic Development,Organismal Development,Organismal Injury and Abnormalities,Tissue Morphology	Abnormal morphology of embryonic tissue	0.00118			29	BRCA1,BRCA2,DAB1,DNMT1,E2F8,EFNA5,EP400,F5,FOXF2,GDNF,GPR37L1,H1-3,H1f4,HAND1,HOXA3,HOXD9,ISL1,MAB21L2,NKX3-2,NPY2R,PAM,RAD51,ROR2,RPGRIP1L,SHH,SLIT2,TNNT2,UHRF1,WNT11
Cancer,Dermatological Diseases and Conditions,Hematological Disease,Immunological Disease,Organismal Injury and Abnormalities	Sézary syndrome	0.00119			17	ABCA13,BRCA2,CACNA1E,CACNA1H,CNTNAP5,CXCL14,DLL1,EPDR1,KIFC2,KLRC1,NPC1L1,OBSCN,PLCH1,RGS16,SPINK5,TOP2A,TRPM5
Developmental Disorder,Organismal Injury and Abnormalities	Hypoplasia	0.00119		-1.75	30	ATM,BACH2,BRCA2,Cd59a,CDK5RAP2,DLK1,DNMT1,EDN2,ETV5,FANCD2,FOXF2,GDNF,GREB1L,HAND1,HOXA3,HOXD9,HTR2B,HYAL2,KIF14,NKX3-2,POLE,PRF1,RBP4,ROR2,RPGRIP1L,SHH,SLC1A4,SOX9,TUBB4A,WNT11
Cancer,Cellular Development,Cellular Growth and Proliferation,Organismal Injury and Abnormalities,Tumor Morphology	Proliferation of cancer cells	0.0012		-0.683	22	ATM,BAMBI,BRCA1,CCN3,DLK1,EGF,G0S2,GDNF,IGFBP3,KCTD11,KLK3,MKI67,MYB,NR4A1,PLAGL1,SHH,SPDEF,SPHK1,SPIB,STMN3,TNFRSF12A,TNFSF10
Cell-To-Cell Signaling and Interaction,Hematological System Development and Function,Immune Cell Trafficking,Inflammatory Response	Activation of phagocytes	0.00121		0.297	23	ATM,C5,CD226,Cd24a,CHGA,CPB2,EDN2,F5,GDNF,HLA-A,HYAL2,KCNJ8,NR4A1,PLP1,PRF1,PRNP,RAPGEF3,RARRES2,SERPINF2,SPHK1,SST,TFF2,TNFSF10
Cancer,Organismal Injury and Abnormalities,Reproductive System Disease	Metastatic androgen-independent prostate tumor	0.00121			6	ATM,BRCA1,BRCA2,BRIP1,TOP2A,TUBB4A
Cancer,Organismal Injury and Abnormalities,Skeletal and Muscular Disorders	Smooth muscle tumor	0.00121			21	ATM,ATR,BRCA2,CXCL14,CYP1B1,DIAPH3,DOK1,HLA-DQA1,MEST,NR2E3,NR4A1,PLP1,PSMB9,RAPGEF3,RGS5,SCN7A,SLC24A3,TNFSF10,TOP2A,TPBG,TUBB4A
Cancer,Hematological Disease,Immunological Disease,Organismal Injury and Abnormalities	Waldenström macroglobulinemia	0.00122			16	CHGA,CHST15,DNMT1,DOK1,E2F2,GFAP,IGFBP3,MYB,NREP,P4HA2,POLA1,POLE,PRF1,PSMB9,TOP2A,TUBB4A
Cell-To-Cell Signaling and Interaction,Nervous System Development and Function	Excitatory postsynaptic potential	0.00122			11	CAMK2A,CHRM1,CKAP5,CLSTN3,GRID2,GRIK5,NPY2R,PACSIN1,SH3RF2,SHANK1,SST
Gene Expression	Transcription of RNA	0.00123		0.486	75	AFF3,ANG,ASPM,ATAD2,ATM,BACH2,BAMBI,BRCA1,BRCA2,BRIP1,CD74,CDK5RAP2,CENPF,CHRM1,CIITA,CPE,CREB3L4,CXXC5,DBP,DIXDC1,DLL1,DNMT1,DUSP26,E2F2,E2F8,EGF,ETV5,FANCI,FOXF2,FOXO6,FST,FZD1,GAL,Gcg,GDNF,GLIS3,H1-3,H1f4,HAND1,HEXB,HOXD8,HOXD9,HTR2B,HYAL2,ISL1,MSC,Mt3,MYB,NCAPG2,NEO1,NKX3-2,NOD1,NR2E3,NR4A1,PAM,PLAGL1,POLA1,POU2F3,RAPGEF3,ROR2,Scd2,SERPINF2,SHH,SOX13,SOX6,SOX9,SPDEF,SPIB,SST,TLE2,TLE6,TNFSF10…
Cellular Growth and Proliferation	Colony formation	0.00125	Decreased	-2.321	40	ACLY,ACOT7,ARHGAP11A,ASPM,ATM,ATR,BACH2,BAMBI,BRCA1,BRCA2,BRIP1,CCN3,CDK5RAP2,DLK1,DLL1,DOK1,E2F2,E2F8,EGF,EP400,G0S2,GDNF,H1-3,HTR2B,IGFBP3,KCTD11,KIF15,MYB,NR4A1,NUPR1,PIWIL4,PLAGL1,PTPRO,RPS6KA6,SHF,SOX9,SPHK1,SPIB,SSTR2,TNFSF10
Cancer,Hematological Disease,Immunological Disease,Organismal Injury and Abnormalities	Mature B-cell lymphoma	0.00125			31	ASPM,ATM,BRCA1,CHGA,CHST15,CIITA,CNTNAP5,DNMT1,DOK1,DPYD,E2F2,GFAP,HFM1,HLA-DQA1,IGFBP3,ITPR2,MKI67,MYB,NPY2R,NREP,P4HA2,POLA1,POLE,PRF1,PSMB9,ROR2,SDC1,SPIB,TOP2A,TTK,TUBB4A
Molecular Transport	Quantity of citric acid	0.00126			5	ACLY,ATP7B,EGF,HDAC11,PRNP
Cell Death and Survival,Organismal Injury and Abnormalities	Cell death of astrocytes	0.00126		-1.387	5	ANG,GFAP,KCNJ8,SHH,TNFSF10
Reproductive System Development and Function	Reproduction	0.00126			5	ANTXR2,EGF,GAL,HEXB,SPTBN4
Organismal Injury and Abnormalities	Adverse drug reaction	0.00126			12	CACNA2D3,CHRM1,DPYD,FANCD2,GRIN3A,HTR4,PDE4B,PROC,SSTR1,SSTR2,TOP2A,TUBB4A
Connective Tissue Development and Function,Embryonic Development,Organismal Development,Skeletal and Muscular System Development and Function,Tissue Development	Ossification of bone	0.00127	Decreased	-2	11	CCN3,CXXC5,ENPP1,HOXD9,IAPP,NKX3-2,NPR3,NPY2R,PLAGL1,ROR2,SHH
Developmental Disorder,DNA Replication, Recombination, and Repair,Hereditary Disorder,Organismal Injury and Abnormalities	Down syndrome	0.00128			10	AFF3,AZGP1,BACE2,CHRNA1,DLL1,GRIN3A,HLA-DQA1,REG1A,SPIB,TUBB4A
Nutritional Disease,Organismal Injury and Abnormalities	Weight loss	0.00129		-0.91	17	AZGP1,Cd59a,CHRNA1,CTSF,EGF,FST,GAL,GDNF,HEXB,IAPP,ITPR2,KLRC1,NPY2R,PRF1,PROC,RHBDL3,SPHK1
Cancer,Hematological Disease,Immunological Disease,Organismal Injury and Abnormalities	Non-promyelocytic acute myeloid leukemia	0.0013			3	DNMT1,POLA1,TOP2A
Cell Morphology,Embryonic Development	Cell rounding of embryonic cell lines	0.0013			3	EFNA5,RRAS,S1PR3
Cellular Movement	Chemotaxis of tumor cells	0.0013			3	EGF,GDNF,SLIT2
Cell Cycle,Reproductive System Development and Function	Cell division of male germ cells	0.0013			3	BRIP1,ETV5,TLE6
Cellular Development,Cellular Growth and Proliferation,Embryonic Development,Nervous System Development and Function,Organ Development,Organismal Development,Tissue Development	Proliferation of cortical neurons	0.0013			3	CPE,EGF,SHH
Organismal Injury and Abnormalities	Lysis of blood clot	0.0013			3	CPB2,F5,SERPINF2
Hematological Disease,Hereditary Disorder,Organismal Injury and Abnormalities	Hereditary thrombophilia	0.0013			3	F5,HABP2,PROC
Cell Cycle	Entry into M phase	0.0013			3	ATM,ATR,NCAPD2
Cell Morphology,Nervous System Development and Function,Neurological Disease,Organismal Injury and Abnormalities,Tissue Morphology	Abnormal morphology of neurons	0.0013			30	ATM,BRCA2,CAMK2A,CHRNA1,CIB2,CTSF,ELMOD1,ENHO,EPHA7,FST,GDNF,GFAP,GRID2,GRIN3A,HEXB,ISL1,LMNB1,Mt3,NPY2R,NR4A1,PACSIN1,PLP1,PRNP,ROR2,SHANK1,SHH,SPTBN4,SSTR1,STK38L,VPS13A
Cellular Development,Cellular Growth and Proliferation,Nervous System Development and Function,Tissue Development	Proliferation of neuronal cells	0.00131		0.251	29	ASPM,CAMK2A,Cd24a,CPE,DIXDC1,DLL1,EGF,ETV5,FZD8,GAL,GDNF,GFAP,ISL1,KCTD11,LMNB1,PCSK1N,PLAGL1,PLD2,PRNP,REG1A,RPGRIP1L,S100A4,SERPINF2,SHH,SLIT2,SST,STK38L,TNFRSF12A,TRPC5
Gastrointestinal Disease,Inflammatory Disease,Inflammatory Response,Organismal Injury and Abnormalities	Inflammation of mucosa	0.00131			6	DPYD,GRIN3A,HYAL2,HYAL3,TOP2A,TPSG1
Infectious Diseases,Organismal Injury and Abnormalities,Renal and Urological Disease	Urinary tract infection	0.00131			6	C5,CHRM1,GRIN3A,HYAL2,HYAL3,TOP2A
Cellular Development,Cellular Growth and Proliferation	Proliferation of exocrine cells	0.00131		0.44	6	EGF,MKI67,REG1A,SST,SSTR2,TFF2
Cancer,Immunological Disease,Organismal Injury and Abnormalities	Thymus cancer	0.00131			7	ATM,IAPP,SPHK1,SSTR1,SSTR2,TOP2A,TUBB4A
Gastrointestinal Disease,Organismal Injury and Abnormalities	Nausea	0.00132			8	CACNA2D3,CHRM1,CHRNA1,GDNF,GRIN3A,HTR2B,SSTR1,SSTR2
Cardiovascular Disease,Organismal Injury and Abnormalities	Vascular lesion	0.00133		-0.434	21	Cd59a,CXXC5,EGF,F5,FANCD2,G0S2,GUCY1B1,KCNJ8,LIPG,NPC1L1,NPR3,NR4A1,PDE1C,POLA1,POLE,S100A4,SDC1,SLC24A3,SLC2A10,SRPX,TNFSF10
Cellular Movement	Migration of neural cells	0.00134		0.332	18	ASPM,DAB1,DNMT1,EFNA3,EFNA5,EGF,ENPP1,GAL,GDNF,GFAP,LMNB1,Pcnt,PLAGL1,POMGNT2,PRNP,SHH,SLIT2,SST
Immunological Disease,Inflammatory Disease,Inflammatory Response,Neurological Disease,Organismal Injury and Abnormalities	Hashimotos encephalitis	0.00134		-1.329	22	ACKR4,BTN1A1,C5,Cd59a,CD74,CIITA,DLL1,GAL,HLA-A,HLA-DMA,HLA-DQA1,HLA-DQB1,KCNK2,NR4A1,PLP1,PROC,PSMB9,RRAS,SDC1,SLFN13,SPNS2,TNFSF10
Embryonic Development,Organismal Development,Reproductive System Development and Function	Development of female reproductive tract	0.00135		0.83	13	AMHR2,ATM,BRCA2,DAZ2,EFNA5,EGF,FST,GREB1L,HYAL3,NR4A1,NUPR1,PTPRN2,RBP4
Cancer,Organismal Injury and Abnormalities	Hyperplasia of secretory structure	0.00135		-0.711	15	AMHR2,ASPM,BRCA2,CHGA,CHRM1,ETV5,FST,Gcg,KCNE2,KLK3,RAPGEF3,SDC1,SOX9,SSTR2,TOP2A
Organismal Injury and Abnormalities	Chemotherapy toxicity	0.00136			4	CACNA2D3,DPYD,FANCD2,GRIN3A
Neurological Disease,Organismal Injury and Abnormalities	Migraines	0.00136			12	CACNA1H,CACNA2D3,CHRM1,FST,GAL,GRIN3A,HTR2B,HTR4,KCNE2,PDE4B,SLC18A1,SLC24A3
Cell Death and Survival,Organismal Injury and Abnormalities	Cell death of immune cells	0.00138		0.851	34	ANTXR2,ATM,BRCA1,C5,CD226,Cd24a,CD74,CIITA,DLK1,DLL1,DNMT1,E2F2,EGF,HOXA3,IL5RA,ITPR2,KLRC1,MMD,MYB,NOD1,NR4A1,PPP2R2B,PRF1,RRAS,SDC1,SHH,SPHK1,SPIB,SST,ST3GAL3,TICAM2,TNFSF10,TOP2A,VIPR2
Cancer,Organismal Functions,Organismal Injury and Abnormalities,Tumor Morphology	Suppression of tumor	0.0014			5	ATM,BACH2,BRCA1,CXCL14,IGFBP3
Energy Production,Lipid Metabolism,Molecular Transport,Small Molecule Biochemistry	Quantity of malic acid	0.0014		0	5	ACLY,ATP7B,EGF,HPD,PRNP
Cellular Development,Tissue Development	Differentiation of brain cells	0.0014		1.067	7	GDNF,GPR37L1,GRID2,PRNP,S100A4,SHH,SOX9
Cellular Growth and Proliferation	Colonization	0.0014		-0.82	7	CD226,CHGA,CPB2,OBSCN,S100A4,S1PR3,SOX9
Hematological System Development and Function,Lymphoid Tissue Structure and Development,Tissue Morphology	Quantity of CD4+ T-lymphocytes	0.00141		-0.908	16	ACKR4,ATM,Cd59a,CD74,CIITA,HLA-A,HLA-DMA,HLA-DQA1,HLA-DQB1,IL5RA,ITPR2,PLP1,PRF1,PROC,SPHK1,SPNS2
Nervous System Development and Function,Tissue Morphology	Density of neurons	0.00142		1.312	12	CLSTN3,FOXO6,GDNF,GRID2,GRIN3A,HLA-A,ISL1,NEO1,PACSIN1,PCDHGC3,PRNP,TRPC5
Organ Morphology,Organismal Development,Reproductive System Development and Function	Morphology of genital organ	0.00142			30	AMBP,AMHR2,ANTXR2,ASPM,ATM,BRCA1,BRCA2,CREB3L4,DAZ2,DNMT1,DOK1,EDN2,EFNA5,ETV5,FANCD2,FST,FZD1,GAL,HEXB,IAPP,KLK3,NPR3,NUPR1,PIWIL4,PTPRN2,RAPGEF3,RBP4,SLC16A2,SLC2A10,VPS13A
Organismal Injury and Abnormalities,Tissue Morphology	Abnormal morphology of glandular epithelium	0.00142			6	EGF,KCNE2,MUC2,SHH,SPDEF,SST
Cancer,Immunological Disease,Organismal Injury and Abnormalities	Thymus gland tumor	0.00147			10	ASPM,ATM,IAPP,MKI67,SPHK1,SSTR1,SSTR2,TOP2A,TTK,TUBB4A
Cancer,Hematological Disease,Immunological Disease,Organismal Injury and Abnormalities	Large-cell lymphoma	0.00147			19	ASPM,ATM,CIITA,DNMT1,DPYD,HLA-DQA1,MKI67,NPY2R,POLA1,POLE,PRF1,ROR2,SDC1,SETBP1,SHH,SPIB,TOP2A,TTK,TUBB4A
Behavior	Anxiety	0.00148		-0.123	15	CAMK2A,Cbarp,DIXDC1,DLK1,EFNA3,GAL,HTR4,LMNB1,NPY2R,PCSK1N,PTPRN2,SHANK1,SLC16A2,SSTR2,TRPC5
Endocrine System Development and Function,Molecular Transport,Protein Synthesis,Small Molecule Biochemistry	Quantity of insulin in blood	0.0015		0.393	13	CPE,CXCL14,DOK1,ENHO,GLIS3,IAPP,IGFBP3,INSRR,NPY2R,PCSK1,RAPGEF3,SLC17A9,SST
Organismal Injury and Abnormalities,Skeletal and Muscular Disorders	Abnormality of the upper limb	0.0015			11	ADAMTS19,COL23A1,COL27A1,COL9A3,FST,HOXD9,HYAL2,HYAL3,ROR2,SHH,SOX9
Cell Death and Survival,Organismal Injury and Abnormalities,Skeletal and Muscular Disorders	Apoptosis of vascular smooth muscle cells	0.0015		1.65	7	ANTXR2,HLA-DMA,MKI67,PLD2,RARRES2,TNFSF10,TNNT2
Cell Cycle	Arrest in interphase	0.00151			29	ARHGAP11A,ATM,ATR,BRCA1,CENPF,CYP1B1,DLL1,DNMT1,E2F2,E2F8,EGF,EP400,FANCD2,HOXD8,HOXD9,IGFBP3,KLK3,LMNB1,MASTL,MYB,RAD51,SOX6,SOX9,SPDEF,SPHK1,SSTR1,SSTR2,STK38L,TOP2A
Carbohydrate Metabolism	Synthesis of carbohydrate	0.00151	Increased	2.054	27	ABHD3,B3GALT2,B4GALT4,C5,CHGA,CHRM1,CHST15,EGF,ENHO,ENPP1,ETNK2,FOXO6,G0S2,GAL,Gcg,GPD1,HTR2B,IGFBP3,NKX3-2,NR4A1,PLD2,S1PR3,Sec1,SLC2A10,SORD,ST3GAL3,VIPR2
Neurological Disease,Organismal Injury and Abnormalities	Acute encephalopathy	0.00153			10	CACNA2D3,CHRM1,CHRNA1,CHRNB4,F5,GRIN3A,HTR2B,PDE4B,PROC,TUBB4A
Inflammatory Disease,Inflammatory Response,Neurological Disease,Organismal Injury and Abnormalities	Encephalitis	0.00154		-1.227	24	ACKR4,BTN1A1,C5,Cd59a,CD74,CIITA,DLL1,GAL,GFAP,HLA-A,HLA-DMA,HLA-DQA1,HLA-DQB1,KCNK2,NR4A1,PLP1,PRF1,PROC,PSMB9,RRAS,SDC1,SLFN13,SPNS2,TNFSF10
Cell Signaling,Nucleic Acid Metabolism	Activation of Adenylate cyclase	0.00156			9	Gcg,GPR37L1,HTR4,IAPP,NPR3,NPY2R,RAMP1,S1PR3,SSTR2
Connective Tissue Disorders,Developmental Disorder,Gastrointestinal Disease,Organismal Development,Organismal Injury and Abnormalities,Skeletal and Muscular Disorders	Cleft palate	0.00156			11	ATAD5,BRCA1,BRIP1,EFNA5,EGF,FIGNL1,FOXF2,HYAL2,RAD51,SHH,WFIKKN2
Cell Death and Survival	Apoptosis of lymphoid organ	0.00156		0.91	11	ATM,BRCA1,CD226,Cd24a,CHRNA1,EGF,HOXA3,NR4A1,SPHK1,TNFSF10,TOP2A
Developmental Disorder,Ophthalmic Disease,Organismal Injury and Abnormalities	Microphthalmia	0.00156		0.192	8	EGF,FANCD2,LRBA,MAB21L2,RBP4,RPGRIP1L,SHH,SMCHD1
Cellular Movement	Cell movement of tumor cell lines	0.00156		1.782	75	ACKR4,ACLY,AKR1B10,ANG,ARHGAP11A,ARHGAP24,ARHGAP8/PRR5-ARHGAP8,ASPM,ATM,ATP6V0A4,BRCA1,C5,CCN3,Cd24a,CDK5RAP2,CENPF,COL9A3,CXCL14,CYP1B1,DAB1,DLL1,DNMT1,DOK1,E2F2,EDN2,EFNA5,EGF,ENPP1,EPDR1,ETV5,FOXF2,GDNF,GFAP,HAPLN4,IGFBP3,KIF15,KLRC1,MASTL,MEST,MTCL1,MYB,NOD1,NR2E3,NR4A1,NREP,NUPR1,PIWIL4,PLD2,PRNP,PYCR1,RAD51,RAPGEF3,RARRES2,RPS6KA6,RRAS,S100A4,S1PR3,SDC1,SHH,SLIT2,SOX13,SOX9,SPDEF,SPHK1,SST,…
Cell Death and Survival,Reproductive System Development and Function	Cell viability of gonadal cell lines	0.00157		-1	4	ANTXR2,CYP1B1,FANCD2,FANCI
Cancer,Hematological Disease,Immunological Disease,Organismal Injury and Abnormalities	Stage III diffuse large B-cell lymphoma	0.00157			4	DNMT1,POLA1,TOP2A,TUBB4A
Cancer,Hematological Disease,Immunological Disease,Organismal Injury and Abnormalities	Diffuse large B-cell lymphoma transformed from marginal zone lymphoma	0.00157			4	DNMT1,POLA1,TOP2A,TUBB4A
Cancer,Organismal Injury and Abnormalities	Subcutaneous tumor	0.00158		-0.874	30	ACLY,CDK5RAP2,CXCL14,CYP1B1,DNMT1,DOK1,E2F2,EFNA3,EGF,HLA-DQA1,MEST,MTCL1,NOD1,NR2E3,NR4A1,NUPR1,OBSCN,PLP1,PPP2R2B,RAPGEF3,RGS5,S1PR3,SCN7A,SHF,SLC24A3,TNFSF10,TOP2A,TPBG,TUBB4A,UHRF1
Cardiovascular Disease,Organismal Injury and Abnormalities	Failure of heart	0.00158			19	CACNA2D3,CHRM1,GRIN3A,GUCY1B1,HAND1,HTR2B,ITPR2,KCNE2,KCNG2,MYH7,NPR3,PDE4B,PPP2R1B,PSMB9,RAPGEF3,SOX9,TNNT2,TPH1,TUBB4A
Cellular Function and Maintenance,DNA Replication, Recombination, and Repair	Degradation of DNA	0.00158		-0.3	12	BRCA2,C5,DNASE1L2,EGF,POU2F3,PRF1,PRNP,RAD51,S100A4,TNFSF10,TOP2A,VPS13A
Hereditary Disorder,Organismal Injury and Abnormalities,Skeletal and Muscular Disorders	Hereditary myopathy	0.00159			40	ACLY,AKR1B10,ALDH1L2,ATP7B,CHRNA1,CNN3,COL9A3,CTNNA3,CXCL14,CYP1B1,DAB1,DNMT1,FANCI,FST,G0S2,GRIN3A,HLA-A,HLA-DQA1,HLA-DQB1,KCNE2,KCNJ8,MEGF10,MEST,MGARP,MMD,MYBPC1,MYH7,MYL4,NUP155,OBSCN,PLP1,POMGNT2,RBP4,SETBP1,SLC16A2,SMCHD1,SORD,SPTBN4,ST3GAL3,TNNT2
Cancer,Organismal Injury and Abnormalities,Reproductive System Disease	Luminal breast carcinoma	0.0016			7	BRCA1,BRCA2,DNMT1,MYB,SLC2A10,TOP2A,TUBB4A
Hematological Disease,Immunological Disease,Organismal Injury and Abnormalities	Leukopenia	0.00164			12	BACH2,C5,DNMT1,DPYD,GRIN3A,HLA-A,HLA-DQB1,POLA1,PRF1,SPNS2,TOP2A,TUBB4A
Cellular Development,Cellular Growth and Proliferation,Endocrine System Development and Function,Organ Development	Proliferation of pancreatic cells	0.00165		1.704	8	GDNF,HTR2B,IAPP,MYB,NR4A1,SHH,TFF2,TPH1
Cell-To-Cell Signaling and Interaction	Adhesion of tumor cell lines	0.00165		0.728	20	ADD3,CCN3,CD226,Cd24a,CPB2,CTNNA3,DLL1,EGF,ETV5,GFAP,HAPLN4,KLK3,PALMD,PLD2,PRNP,PROC,RRAS,SDC1,SLIT2,SPDEF
Molecular Transport,Small Molecule Biochemistry	Transport of amine	0.00167		1.446	6	ATP7B,CAMK2A,GDNF,NPR3,SLC18A1,SPNS2
Cell Morphology,Renal and Urological System Development and Function	Shape change of kidney cell lines	0.00167		1.755	6	EFNA5,EGF,GDNF,RRAS,S1PR3,SDC1
Gastrointestinal Disease,Organismal Injury and Abnormalities	Upper gastrointestinal hemorrhage	0.00167			3	CHRM1,SSTR1,SSTR2
Cellular Compromise	Degradation of replication fork	0.00167			3	BRCA1,BRCA2,RAD51
Cancer,Cell Death and Survival,Organismal Injury and Abnormalities,Tumor Morphology	Survival of glioma cells	0.00167			3	ATM,ATR,TNFSF10
Connective Tissue Development and Function,Embryonic Development,Organismal Development,Skeletal and Muscular System Development and Function,Tissue Development	Morphology of cranium	0.00167			10	CCN3,CXXC5,HEXB,HOXA3,HYAL2,MYB,NKX3-2,ROR2,RPGRIP1L,SHH
DNA Replication, Recombination, and Repair	Synthesis of DNA	0.00167		0.175	22	ATM,ATR,BRCA1,BRIP1,CCN3,DNMT1,EDN2,EGF,FANCD2,GDNF,GUCY1B1,IGFBP3,NR4A1,POLA1,POLE,POU2F3,PRNP,SHH,SPHK1,SST,TNFSF10,UHRF1
Cell Morphology,Cellular Assembly and Organization	Morphology of nucleus	0.00167			16	ATM,BRCA1,BRCA2,CENPE,CENPF,DNASE1L2,DNMT1,EP400,ERCC6L,GEN1,KIF14,LMNB1,NCAPD2,NCAPG2,POLA1,SMC2
Cell Death and Survival	Cell death of progenitor cells	0.00167		0.067	16	ATM,BRCA1,CD226,Cd24a,EGF,GDNF,HOXA3,LMNB1,NR4A1,PRF1,RRAS,SOX6,SPHK1,SPIB,TNFSF10,TOP2A
Cancer,Gastrointestinal Disease,Organismal Injury and Abnormalities	Rectal adenocarcinoma	0.00168			36	ABCA13,ASPM,ATAD2,ATM,CACNA1H,CENPF,DIAPH3,DNMT1,DOCK6,DPP10,DPYD,EP400,EPDR1,FANCI,GEN1,GLB1L2,KIF14,KIF24,KIFC2,LRBA,MKI67,MUC6,NAALADL1,OBSCN,POLA1,POLE,POLQ,RAI2,SETBP1,SLIT2,SOX9,SRPX,TOP2A,TTK,UNC79,VPS13A
Developmental Disorder,Organismal Injury and Abnormalities	Disorder of stature	0.00169			17	ATR,BRCA2,COL9A3,DLK1,DNMT1,INTS1,KCNE2,KCNJ8,KIF24,LBR,NUP205,PCSK1,POLA1,POLE,ROR2,TOP2A,TUBB4A
Auditory Disease,Hereditary Disorder,Neurological Disease,Organismal Injury and Abnormalities	Autosomal dominant deafness	0.00171			7	DIAPH3,DNMT1,GREB1L,HOMER2,LORICRIN,MYO7A,PDE1C
Connective Tissue Disorders,Developmental Disorder,Gastrointestinal Disease,Organismal Injury and Abnormalities,Skeletal and Muscular Disorders	Cleft lip	0.00171			7	ATAD5,BRCA1,BRIP1,CACNA1E,FIGNL1,RAD51,RPGRIP1L
Hematological System Development and Function,Humoral Immune Response,Lymphoid Tissue Structure and Development,Tissue Morphology	Quantity of B lymphocytes	0.00171		-0.407	22	ATM,BACH2,BANK1,Cd24a,Cd59a,CD74,CIITA,DLK1,DLL1,HLA-DQA1,IL5RA,ITPR2,MYB,PRF1,PRNP,PROC,S1PR3,SDC1,SHH,SPHK1,SPIB,SPNS2
Cancer,Hematological Disease,Immunological Disease,Organismal Injury and Abnormalities	Mixed-cell lymphoma	0.00171			5	DNMT1,NUP214,POLA1,TOP2A,TUBB4A
Endocrine System Development and Function	Insulin sensitivity	0.00171		-1.223	13	ATP7B,CXCL14,DLK1,DNMT1,DOK1,FOXO6,G0S2,GAL,HTR4,RAPGEF3,SLC17A9,SLC2A10,VIPR2
Cell Death and Survival,Organismal Injury and Abnormalities	Apoptosis of blood cells	0.00172		0.302	27	ATM,BRCA1,CD226,Cd24a,CIITA,DLL1,E2F2,EGF,HOXA3,IL5RA,ITPR2,KLRC1,MMD,MYB,NOD1,NR4A1,PPP2R2B,PRF1,SHH,SOX6,SPHK1,SPIB,SST,ST3GAL3,TICAM2,TNFSF10,TOP2A
Metabolic Disease,Organismal Injury and Abnormalities	Amyloidosis	0.00172			34	ACLY,ATAD2,ATM,ATP8B4,ATR,BACE2,BRCA1,C5,CACNA1E,CAMK2A,CD74,CFAP45,CHRM1,CHRNA1,CHRNB4,CIITA,CTNNA3,DLL1,GDNF,GFAP,GRIN3A,HLA-DQA1,HLA-DQB1,HTR2B,IAPP,IGFBP3,MEGF10,OGDHL,POLA1,PRNP,REG1A,SDC1,SLIT2,TPH1
Organismal Injury and Abnormalities,Skeletal and Muscular Disorders	Abnormality of limb	0.00173		0.896	23	ADAMTS19,ATR,CCN3,COL23A1,COL27A1,COL9A3,CXXC5,DNASE1L2,EGF,FST,HEXB,HOXA3,HOXD9,HYAL2,HYAL3,NPR3,PLAGL1,ROR2,SHH,SOX9,SPHK1,TNFRSF12A,VIPR2
Cardiovascular Disease,Neurological Disease,Organismal Injury and Abnormalities,Skeletal and Muscular Disorders	Cardiomyopathy	0.00173		-0.801	52	ALDH1L2,AZIN2,BRCA2,C5,CACNA2D3,CCN3,CD74,CHGA,CHGB,CHRM1,CIITA,CPB2,CTNNA3,E2F2,ENPP1,F5,GRIN3A,GUCY1B1,HAND1,HLA-DQA1,HOXA3,HTR2B,HTR4,KCNE2,KCNG2,KCNJ8,KLK3,MGARP,MYH7,MYL4,NPC1L1,NPR3,NR4A1,NRG4,NUP155,OBSCN,PALMD,PDE4B,PROC,RPGRIP1L,SDC1,SERPINF2,SHH,SLC18A1,SLC2A10,SOX6,SOX9,SPHK1,SST,TNNT2,TOP2A,TUBB4A
Cancer,Hematological Disease,Immunological Disease,Organismal Injury and Abnormalities	Incidence of lymphoma	0.00176	Increased	2.353	12	ATM,BRCA1,BRCA2,CD74,CYP1B1,E2F2,PRF1,PSMB9,S100A4,SPHK1,SRPX,TNFSF10
Cancer,Gastrointestinal Disease,Organismal Injury and Abnormalities	Small intestine cancer	0.00177			15	AMHR2,ATM,ATR,BRCA1,BRCA2,DPYD,MINAR1,MUC2,SOX9,TENM4,TOP2A,TTK,TTLL10,TUBB4A,UNC79
Embryonic Development,Organismal Development,Renal and Urological System Development and Function	Development of urinary tract	0.00177		1.588	18	C5,CENPF,CXCL14,EGF,ENPP1,ETV5,GDNF,GREB1L,Pcnt,PTPRO,RBP4,RPGRIP1L,RRAS,SHH,SLIT2,SOX9,SST,WNT11
Cellular Development,Cellular Growth and Proliferation,Hematological System Development and Function,Lymphoid Tissue Structure and Development	Cell proliferation of T lymphocytes	0.00178		-1.267	32	ACKR4,ATM,BACH2,BRCA1,BTN1A1,CD226,Cd24a,Cd59a,CD74,CHRNA1,CIITA,CXCL14,DOK1,E2F2,GPD1,HLA-DMA,HLA-DMB,HLA-DQA1,HLA-DQB1,LBR,MYB,NR4A1,PCSK1N,PLP1,PRF1,PRNP,PROC,RRAS,SHH,SOX13,SST,TNFSF10
Cell Morphology,Immunological Disease,Organismal Injury and Abnormalities	Abnormal morphology of leukocytes	0.00178			17	ATM,BACH2,CD74,CHST15,HEXB,HLA-A,HLA-DMA,HLA-DQA1,HLA-DQB1,IL5RA,PCSK1,PLP1,PROC,PSMB9,RRAS,SPIB,SRPX
Cancer,Hematological Disease,Immunological Disease,Organismal Injury and Abnormalities	Refractory T-cell non-Hodgkin disease	0.0018			6	DNMT1,HDAC11,POLA1,POLE,TOP2A,TUBB4A
Developmental Disorder,Hereditary Disorder,Organismal Injury and Abnormalities,Skeletal and Muscular Disorders	Duchenne muscular dystrophy	0.0018			9	ACLY,CNN3,CXCL14,HLA-A,HLA-DQA1,HLA-DQB1,MYBPC1,MYL4,TNNT2
Cellular Movement	Cell movement of neuroglia	0.0018		0.251	9	C5,EFNA3,EFNA5,ENPP1,GDNF,GFAP,LMNB1,PRNP,SLIT2
Cellular Assembly and Organization	Regulation of mitochondria	0.0018			4	BRCA1,BRCA2,NUP214,RRAS
Digestive System Development and Function,Gastrointestinal Disease,Organismal Development,Organismal Injury and Abnormalities	Abnormal morphology of palate	0.0018			4	FOXF2,FST,HOXA3,HYAL2
Ophthalmic Disease,Organismal Injury and Abnormalities	Early-onset high myopia	0.0018			4	ATAD2,SHF,TENM4,TPSG1
Cancer,Hematological Disease,Immunological Disease,Organismal Injury and Abnormalities	Stage IV diffuse large B-cell lymphoma	0.0018			4	DNMT1,POLA1,TOP2A,TUBB4A
Gastrointestinal Disease,Inflammatory Disease,Organismal Injury and Abnormalities	Inflammatory Bowel Disease	0.00181			26	ANG,ATM,BANK1,CD74,Ceacam12,CIITA,DNMT1,F5,GRIN3A,HGFAC,HLA-DMA,HLA-DMB,HLA-DQA1,HLA-DQB1,HLA-DRB5,HTR4,NOD1,NPR3,NRG4,PBLD,PDE4B,PPP2R2B,PROC,REG1A,TENM4,Tgtp1/Tgtp2
Protein Synthesis	Metabolism of peptide	0.00182		0.555	16	ATM,ATR,CAMK2A,CPE,CYP1B1,EGF,Gcg,GSTM5,ISL1,MYO3A,NAALADL1,PAM,PCSK1,SPHK1,TRPC5,TTK
Cardiovascular Disease,Neurological Disease,Organismal Injury and Abnormalities,Skeletal and Muscular Disorders	ST-elevation myocardial infarction	0.00182			7	CHRM1,KCNE2,KCNG2,NPC1L1,PDE4B,TNNT2,TUBB4A
Hematological System Development and Function,Lymphoid Tissue Structure and Development,Organ Morphology,Organismal Development,Tissue Morphology	Morphology of spleen component	0.00182			7	DLK1,E2F2,HLA-DQB1,IL5RA,PCSK1,PRF1,SPIB
Cardiovascular Disease,Organismal Injury and Abnormalities	Heart conduction disorder	0.00183			19	CACNA1E,CACNA2D3,CHGB,CHRM1,CTNNA3,GRIN3A,HLA-DQA1,HTR4,KCNE2,KCNG2,KCNIP2,KCNJ8,MYH7,MYL4,NPC1L1,NUP155,PROC,TNNT2,TUBB4A
Cardiovascular Disease,Hereditary Disorder,Organismal Injury and Abnormalities	Familial arrhythmia	0.00184			8	CACNA1E,CTNNA3,KCNE2,KCNJ8,MYH7,MYL4,NUP155,TNNT2
Connective Tissue Development and Function,Tissue Morphology	Quantity of connective tissue	0.00187		-0.388	30	ATM,BRCA1,CHRNA1,CPE,CXCL14,DLK1,EGF,G0S2,HEXB,HTR4,HYAL2,IAPP,IGFBP3,IL22RA2,KLK3,MKI67,MYB,NPR3,NPY2R,NR4A1,NUPR1,PAM,PRF1,RAPGEF3,RBP4,RGS5,SOX6,SPHK1,UHRF1,VIPR2
Connective Tissue Disorders,Developmental Disorder,Gastrointestinal Disease,Organismal Development,Organismal Injury and Abnormalities,Skeletal and Muscular Disorders	Nonsyndromic cleft lip and palate	0.00189			5	ATAD5,BRCA1,BRIP1,FIGNL1,RAD51
Cancer,Gastrointestinal Disease,Organismal Injury and Abnormalities	Unresectable gastric adenocarcinoma	0.00189			5	DPYD,POLA1,POLE,TOP2A,TUBB4A
Cardiovascular Disease,Organismal Injury and Abnormalities	Chronic stable angina	0.00189			5	CACNA1H,CACNA2D3,GUCY1B1,KCNE2,KCNG2
Cancer,Hematological Disease,Immunological Disease,Organismal Injury and Abnormalities	Low-grade lymphoma	0.00189			32	ATM,CEP250,CHGA,CHST15,CNTNAP5,COL20A1,CUBN,DNMT1,DOK1,E2F2,EGF,GFAP,GLB1L2,GLIS3,IGFBP3,LIPG,MYB,NREP,NUP205,P4HA2,PALMD,POLA1,POLE,PRF1,PSMB9,RESP18,S100A4,SLC7A9,SLC8A3,TOP2A,TTK,TUBB4A
Cellular Development	Differentiation of progenitor cells	0.00191		1.651	28	BOC,Cd24a,CTNNA3,CXCL14,DLK1,DLL1,EGF,ESCO2,FST,GDNF,GFAP,HOXA3,HTR4,HYAL2,IGFBP3,MBNL3,MYB,PLAGL1,S1PR3,SETBP1,SHH,SLC8A3,SOX13,SOX9,SPIB,TNFRSF12A,TOP2A,TPH1
Cancer,Gastrointestinal Disease,Organismal Injury and Abnormalities	Gastroesophageal junction adenocarcinoma	0.00196			13	DPYD,FZD8,KANK4,KCNG2,OBSCN,POLA1,POLE,PRR36,SETBP1,SLC2A10,TOP2A,TTK,TUBB4A
Cardiovascular Disease,Organismal Injury and Abnormalities	Arrhythmia	0.00196			18	CACNA1E,CACNA2D3,CHGB,CHRM1,CTNNA3,HLA-DQA1,HTR4,KCNE2,KCNG2,KCNIP2,KCNJ8,MYH7,MYL4,NPC1L1,NUP155,PROC,TNNT2,TUBB4A
Cell Death and Survival,Organismal Injury and Abnormalities,Renal and Urological Disease	Cell death of kidney cell lines	0.00196		-1.643	18	BRCA1,BRCA2,CENPF,CHRM1,EGF,GSTM5,IAPP,IGFBP3,ITPR2,NEO1,PRNP,RAD51,RBP4,RGS16,SHH,SPHK1,TICAM2,TNFSF10
Organismal Injury and Abnormalities,Psychological Disorders	Major affective disorder	0.00199			21	ADD3,CACNA1H,CAMK2A,CHGA,CHRM1,CHRNA1,CHRNB4,DNMT1,DPP10,GFAP,GRIN3A,HTR2B,KCNK2,MSC,NUPR1,SCN7A,SHANK1,SLC18A1,SLC1A4,TENM4,TPH1
Cardiovascular Disease,Organismal Injury and Abnormalities,Tissue Morphology	Size of infarct	0.00202			13	CAMK2A,CD226,CD74,E2F2,GDNF,HABP2,HLA-A,PRF1,PRNP,PROC,SERPINF2,SLC16A7,SLC8A3
Cardiovascular System Development and Function,Embryonic Development,Organ Development,Organ Morphology,Organismal Development,Tissue Development	Morphogenesis of heart	0.00203			12	DLL1,FZD1,HAND1,HTR2B,ISL1,KCNJ8,MYH7,SHH,SLIT2,SOX9,TNNT2,WNT11
Cancer,Hematological Disease,Immunological Disease,Organismal Injury and Abnormalities	Peripheral T-cell lymphoma	0.00204			15	ATM,COL23A1,COL27A1,CXCL14,DNMT1,FGF11,HDAC11,MKI67,POLA1,PRF1,S1PR3,SDC1,SPIB,TOP2A,TUBB4A
Cancer,Hematological Disease,Immunological Disease,Organismal Injury and Abnormalities	B-cell non-Hodgkin lymphoma	0.00206			44	ASPM,ATM,BRCA1,CEP250,CHGA,CHST15,CIITA,CNTNAP5,COL20A1,CUBN,DNMT1,DOK1,DPYD,E2F2,EGF,GFAP,GLB1L2,GLIS3,HFM1,HLA-DQA1,IGFBP3,ITPR2,LIPG,MKI67,MYB,NPY2R,NREP,NUP205,P4HA2,PALMD,POLA1,POLE,PRF1,PSMB9,RESP18,ROR2,S100A4,SDC1,SLC7A9,SLC8A3,SPIB,TOP2A,TTK,TUBB4A
Cancer,Hematological Disease,Immunological Disease,Organismal Injury and Abnormalities	MYC translocation positive diffuse large B-cell lymphoma	0.00206			4	DNMT1,POLA1,TOP2A,TUBB4A
Cancer,Hematological Disease,Immunological Disease,Organismal Injury and Abnormalities	BCL6 rearrangement positive c-MYC rearrangement positive diffuse large B-cell lymphoma	0.00206			4	DNMT1,POLA1,TOP2A,TUBB4A
Cardiovascular System Development and Function,Embryonic Development,Organ Development,Organ Morphology,Organismal Development,Skeletal and Muscular System Development and Function,Tissue Development	Morphogenesis of cardiac muscle tissue in heart ventricle	0.00206			4	HAND1,ISL1,MYH7,TNNT2
Cancer,Hematological Disease,Immunological Disease,Organismal Injury and Abnormalities	BCL2 rearrangement positive c-MYC rearrangement positive diffuse large B-cell lymphoma	0.00206			4	DNMT1,POLA1,TOP2A,TUBB4A
Hematological System Development and Function,Hematopoiesis,Tissue Morphology	Quantity of erythroid precursor cells	0.00206		-1.131	10	ADD3,Cd59a,DIAPH3,DOK1,HYAL2,MYB,NR4A1,PROC,SOX6,TNFSF10
Cellular Movement,Skeletal and Muscular System Development and Function	Migration of vascular smooth muscle cells	0.00207		-0.853	9	CCN3,CYP1B1,DIAPH3,EGF,HABP2,NEO1,NR4A1,S100A4,TNFSF10
Cardiovascular System Development and Function,Cell-To-Cell Signaling and Interaction	Binding of endothelial cell lines	0.00207		0.254	5	EGF,KLK3,LIPG,PROC,SERPINF2
Cellular Function and Maintenance	Elimination of cells	0.00207		-1.076	5	ATM,ATR,NOD1,PRF1,TNFSF10
Developmental Disorder,Ophthalmic Disease,Organismal Injury and Abnormalities	Coloboma	0.00207			5	CYP1B1,LRBA,MAB21L2,RBP4,SHH
Cell-To-Cell Signaling and Interaction,Nervous System Development and Function	Long-term potentiation	0.00208		0.197	16	CALB2,CAMK2A,CHRM1,CKAP5,ENPP1,GAL,GFAP,IAPP,KCNH3,KLK3,PLD2,PRNP,RAPGEF3,SLC8A3,SST,TRPC5
Digestive System Development and Function	Ingestion by mice	0.00209		1.212	13	ATM,CPE,CXCL14,ENHO,GAL,HOMER2,HTR4,IAPP,ITPR2,NPY2R,PCSK1N,RAPGEF3,VIPR2
Neurological Disease,Organismal Injury and Abnormalities,Psychological Disorders	Major depression	0.00209			14	CAMK2A,CHGA,CHRM1,CHRNA1,CHRNB4,GFAP,GRIN3A,HTR2B,KCNK2,MSC,NUPR1,SCN7A,SLC1A4,TPH1
Cell Cycle,Nervous System Development and Function	Cell division of neurons	0.00209			2	ASPM,GDNF
Cell Signaling,Molecular Transport,Small Molecule Biochemistry	Accumulation of nitric oxide	0.00209			2	CHGA,GDNF
Cardiovascular Disease,Organismal Injury and Abnormalities	Atherosclerosis of aorta wall	0.00209			2	C5,Cd59a
Cell Cycle,Reproductive System Development and Function	Arrest in G1 phase of gonadal cell lines	0.00209			2	SSTR1,SSTR2
Immunological Disease,Organismal Injury and Abnormalities	Autoimmunity and immunodeficiency	0.00209			2	BACH2,LRBA
